# Supplementary material for: Phosphoproteomic analysis reveals the diversity of signaling behind ErbB‐inhibitor‐induced phenotypes
Source: FEBS J. 2025 Jul 24;292(24):6557–75. doi: 10.1111/febs.70197 (PMC12713336; doi:10.1111/febs.70197)
Supplement: Supplementary file 1 — Table S1. A table of detected unique phosphopeptides from the embryos with protein mass spectrometry using data‐independent acquisition with tandem mass spectrometry (MS/MS). Table S2. A table of quantified phosphopeptides that were significantly altered between treatments. Table S3. Gene set enrichment analyses of the dysregulated signaling pathways. Table S4. Sequence similarity of human and zebrafish ERBB kinase domains. Table S5. A gene set enrichment analysis of the ontologies of the human phenotype ontology database of the phosphoproteomic data. Table S6. Numerical source data for graphs 2G, 2H, 3A, 3B, 4A, 4B, 5A, 6A, 6C, 6E, and 6F. [file FEBS-292-6557-s001.zip › febs70197-sup-0001-TableS1.xlsx]

## Sheet: Supplemental_table_1
Supplemental Table 1. A table of detected unique phosphopeptides from the embryos with protein mass spectrometry using data-independent acquisition with tandem mass spectrometry (MS/MS).
PG.ProteinGroups	PG.Genes	PG.ProteinDescriptions	PEP.StrippedSequence	EG.ProteinPTMLocations	EG.PrecursorId	EG.ModifiedSequence	EG.IntPIMID	[1] 210108_phospho_AG_1.htrms.EG.TotalQuantity (Settings)	[2] 210108_phospho_AG_2.htrms.EG.TotalQuantity (Settings)	[3] 210108_phospho_AG_3.htrms.EG.TotalQuantity (Settings)	[4] 210108_phospho_AG_4.htrms.EG.TotalQuantity (Settings)	[5] 210108_phospho_DMSO_1.htrms.EG.TotalQuantity (Settings)	[6] 210108_phospho_DMSO_2.htrms.EG.TotalQuantity (Settings)	[7] 210108_phospho_DMSO_3.htrms.EG.TotalQuantity (Settings)	[8] 210108_phospho_DMSO_4.htrms.EG.TotalQuantity (Settings)	[9] 210108_phospho_Gef_1.htrms.EG.TotalQuantity (Settings)	[10] 210108_phospho_Gef_2.htrms.EG.TotalQuantity (Settings)	[11] 210108_phospho_Gef_3.htrms.EG.TotalQuantity (Settings)	[12] 210108_phospho_Gef_4.htrms.EG.TotalQuantity (Settings)	[13] 210108_phospho_Lapa_1.htrms.EG.TotalQuantity (Settings)	[14] 210108_phospho_Lapa_2.htrms.EG.TotalQuantity (Settings)	[15] 210108_phospho_Lapa_3.htrms.EG.TotalQuantity (Settings)	[16] 210108_phospho_Lapa_4.htrms.EG.TotalQuantity (Settings)
A0A097;A0A0R4IPR9	tmsb1	Thymosin beta;Thymosin beta 1	AEVQNFDK		_AEVQNFDK_.2	_AEVQNFDK_	_AEVQNFDK_	71113.69531	29296.2168	21272.89844	33185.53125	41704.61719	19351.94922	Filtered	42206.12891	42364.73438	44714.72266	40939.90234	27607.69141	42252.22656	23999.82617	31955.9043	34839.00391
A0A097ZPG7	mbd4	Methyl-CpG-binding domain protein 4	HSGCASPAGNSESR	(C8,S10)	_HSGC[Carbamidomethyl (C)]AS[Phospho (STY)]PAGNSESR_.2	_HSGC[Carbamidomethyl (C)]AS[Phospho (STY)]PAGNSESR_	_HSGC[+57]AS[+80]PAGNSESR_	Filtered	7845.316895	Filtered	3349.770752	10317.0459	Filtered	Filtered	Filtered	Filtered	Filtered	Filtered	Filtered	7426.691406	Filtered	Filtered	Filtered
A0A0A0MPF8;B0UY65;F1RC36;P52160;Q7ZVS9;Q9PSJ0	mycn;mycb;myca;myca;mycb;mycn	N-myc protein (Fragment);Transcriptional regulator Myc-B (Fragment);Transcriptional regulator;Transcriptional regulator Myc-A;Transcriptional regulator Myc-B;N-myc protein (Fragment)	KFELLPTPPLSPSR	(T96,S100);(T65,S69);(T58,S62);(T58,S62);(T56,S60);(T12,S16)	_KFELLPT[Phospho (STY)]PPLS[Phospho (STY)]PSR_.3	_KFELLPT[Phospho (STY)]PPLS[Phospho (STY)]PSR_	_KFELLPT[+80]PPLS[+80]PSR_	20826.9375	23168.46484	34625.80469	32395.50391	34357.37891	21942.42383	43388.12109	35310.24219	33722.03125	24009.91211	14991.97852	30811.20117	30118.85352	25155.24609	32421.57422	18984.32227
A0A0A0MPF8;B0UY65;F1RC36;P52160;Q7ZVS9;Q9PSJ0	mycn;mycb;myca;myca;mycb;mycn	N-myc protein (Fragment);Transcriptional regulator Myc-B (Fragment);Transcriptional regulator;Transcriptional regulator Myc-A;Transcriptional regulator Myc-B;N-myc protein (Fragment)	KFELLPTPPLSPSR	(T96,S100);(T65,S69);(T58,S62);(T58,S62);(T56,S60);(T12,S16)	_KFELLPT[Phospho (STY)]PPLS[Phospho (STY)]PSR_.2	_KFELLPT[Phospho (STY)]PPLS[Phospho (STY)]PSR_	_KFELLPT[+80]PPLS[+80]PSR_	21391.41992	18847.95117	32224.08203	23834.99609	36128.09375	19237.83594	20378.95117	29996.19922	32000.74219	Filtered	9604.802734	28428.18555	28623.05859	20054.07813	Filtered	16584.46875
A0A0A0MPG3;Q6DGY7	crygn2;crygnb	Crystallin, gamma N2 (Fragment);Gamma-crystallin N-B	GEYPEFQR		_GEYPEFQR_.2	_GEYPEFQR_	_GEYPEFQR_	133207.2344	36864.42969	40698.50391	26355.36523	60243.42578	37621.55859	50024.86719	53460.94922	51493.11328	90803.65625	72721.64063	34522.62891	78044.27344	40965.07031	53002.02344	39788.41797
A0A0A0MPG3;Q6DGY7	crygn2;crygnb	Crystallin, gamma N2 (Fragment);Gamma-crystallin N-B	ICFYEGR	(C32);(C9)	_IC[Carbamidomethyl (C)]FYEGR_.2	_IC[Carbamidomethyl (C)]FYEGR_	_IC[+57]FYEGR_	71345.90625	23977.01563	22810.11328	21943.01953	33565.24219	22392.11719	18145.62305	34943	42962.5	53639.57813	54391.13672	40651.64844	58517.95703	26539.73438	31193.70508	26291.08984
A0A0A0MPG3;Q6DGY7	crygn2;crygnb	Crystallin, gamma N2 (Fragment);Gamma-crystallin N-B	GQQYILER		_GQQYILER_.2	_GQQYILER_	_GQQYILER_	76220.71875	18870.64844	20231.16211	21671.02344	36994.28906	21243.93555	25792.43555	32615.04883	34205.88672	49049.82422	48162.83594	24202.10352	48491.93359	25373.78906	26617.7793	29876.86523
A0A0A0MPG3;Q6DGY7	crygn2;crygnb	Crystallin, gamma N2 (Fragment);Gamma-crystallin N-B	CLEVYGDCDNFQDR	(C43,C50);(C20,C27)	_C[Carbamidomethyl (C)]LEVYGDC[Carbamidomethyl (C)]DNFQDR_.2	_C[Carbamidomethyl (C)]LEVYGDC[Carbamidomethyl (C)]DNFQDR_	_C[+57]LEVYGDC[+57]DNFQDR_	180065.5469	129202.7891	135042.1563	86696.3125	152779.8906	111466.2422	134014.1719	116927.9453	149329.8281	132601.1719	188229.0469	95812.88281	154427.1719	120159.8438	146262.4063	117402.125
A0A0A0MPG3;Q6DGY7	crygn2;crygnb	Crystallin, gamma N2 (Fragment);Gamma-crystallin N-B	CLEVYGDCDNFQDR	(C43,C50);(C20,C27)	_C[Carbamidomethyl (C)]LEVYGDC[Carbamidomethyl (C)]DNFQDR_.3	_C[Carbamidomethyl (C)]LEVYGDC[Carbamidomethyl (C)]DNFQDR_	_C[+57]LEVYGDC[+57]DNFQDR_	21518.57031	7554.069336	15570.87793	11595.25879	16613.44922	6923.950684	Filtered	Filtered	14324.23926	11782.66895	22201.60156	12508.02246	11893.56641	8660.246094	7130.468262	19745.69531
A0A0A0MPG5;B0S5N4	plxna3	Plexin A3	TSSSPDSLR	(S1628);(S1628)	_TSSS[Phospho (STY)]PDSLR_.2	_TSSS[Phospho (STY)]PDSLR_	_TSSS[+80]PDSLR_	Filtered	Filtered	Filtered	117146.0781	Filtered	148610.4375	240705.2188	Filtered	139484.6719	164261.6094	187384.7344	Filtered	Filtered	172789.25	198809.625	Filtered
A0A0A0MPG5;B0S5N4	plxna3	Plexin A3	TSSSPDSLR	(S1627);(S1627)	_TSS[Phospho (STY)]SPDSLR_.2	_TSS[Phospho (STY)]SPDSLR_	_TSS[+80]SPDSLR_	114280.2813	156356.8125	Filtered	Filtered	Filtered	Filtered	Filtered	Filtered	Filtered	Filtered	Filtered	171187.0313	154690.9531	Filtered	Filtered	Filtered
A0A0A0MPG5;B0S5N4	plxna3	Plexin A3	LEQAINLMSGSS	(S1892);(S1892)	_LEQAINLMSGSS[Phospho (STY)]_.2	_LEQAINLMSGSS[Phospho (STY)]_	_LEQAINLMSGSS[+80]_	56447.23828	72237.40625	33040.55078	73788.83594	69053.57813	68710.30469	18538.9668	69694.24219	71526.4375	71490.39844	53265.09766	85031.45313	80951.51563	91350.75	47757.35938	65874.80469
A0A0A0MPG5;B0S5N4	plxna3	Plexin A3	ELDSPANVEK	(S1343);(S1343)	_ELDS[Phospho (STY)]PANVEK_.2	_ELDS[Phospho (STY)]PANVEK_	_ELDS[+80]PANVEK_	42768.53906	47772.35156	33930.4375	36523.14063	36843.44922	42707.07422	33655.52344	31952.35547	29912.19727	36842.04688	34651.19141	37518.33984	30357.34961	36022.16797	27470.23047	34730.94141
A0A0A0MPG9;Q7ZUN6	paics	AIR carboxylase	IATGSFLK	(S724);(S107)	_IATGS[Phospho (STY)]FLK_.2	_IATGS[Phospho (STY)]FLK_	_IATGS[+80]FLK_	26887.87891	28627.25781	31800.99805	33546.61719	28406.06445	27329.37891	Filtered	33851.71875	21888.39063	26023.2207	33208.01172	36129.78516	20642.41797	29200.20313	29387.77734	Filtered
A0A0A0MPH2;A0A2R8QKR2;Q1LX31	si:dkey-30c15.10	Si:dkey-30c15.10	LAAGGEENQDPSKSPTR	(S43);(S43);(S43)	_LAAGGEENQDPSKS[Phospho (STY)]PTR_.3	_LAAGGEENQDPSKS[Phospho (STY)]PTR_	_LAAGGEENQDPSKS[+80]PTR_	Filtered	Filtered	Filtered	Filtered	Filtered	Filtered	88585.0625	Filtered	Filtered	Filtered	78483.28906	Filtered	Filtered	Filtered	50826.9375	Filtered
A0A0A0MPH2;A0A2R8QKR2;Q1LX31	si:dkey-30c15.10	Si:dkey-30c15.10	LAAGGEENQDPSKSPTR	(S43);(S43);(S43)	_LAAGGEENQDPSKS[Phospho (STY)]PTR_.2	_LAAGGEENQDPSKS[Phospho (STY)]PTR_	_LAAGGEENQDPSKS[+80]PTR_	27233.76172	17964.89453	21294.72266	Filtered	25414.64258	21107.82422	Filtered	26067.37109	Filtered	23157.48828	Filtered	33006.62891	Filtered	Filtered	Filtered	Filtered
A0A0A0MPI4;X1WFT3	rreb1b	Ras-responsive element-binding protein 1b	IEGAASPLLNDCSMEPIDLSIPK	(S943,C949,S950);(S823,C829,S830)	_IEGAAS[Phospho (STY)]PLLNDC[Carbamidomethyl (C)]S[Phospho (STY)]MEPIDLSIPK_.3	_IEGAAS[Phospho (STY)]PLLNDC[Carbamidomethyl (C)]S[Phospho (STY)]MEPIDLSIPK_	_IEGAAS[+80]PLLNDC[+57]S[+80]MEPIDLSIPK_	3173.636475	3699.039063	3933.744141	7923.949707	3010.234619	2897.487549	Filtered	2305.371582	3791.522705	Filtered	4134.965332	3756.498047	6270.772461	7584.532227	8812.474609	2799.627197
A0A0A0MPI4;X1WFT3	rreb1b	Ras-responsive element-binding protein 1b	IEGAASPLLNDCSMEPIDLSIPK	(S943,C949);(S823,C829)	_IEGAAS[Phospho (STY)]PLLNDC[Carbamidomethyl (C)]SMEPIDLSIPK_.3	_IEGAAS[Phospho (STY)]PLLNDC[Carbamidomethyl (C)]SMEPIDLSIPK_	_IEGAAS[+80]PLLNDC[+57]SMEPIDLSIPK_	6865.759766	5675.126465	Filtered	1703.603638	7683.931641	3842.071533	Filtered	4390.200195	6489.936035	5749.920898	2366.492432	6385.662598	5026.318848	3654.180908	Filtered	3564.687256
A0A0A0MPJ2;F1QG11;F1QIU1	rap1gap	RAP1 GTPase-activating protein	SGPFSSR	(S513);(S389);(S522)	_S[Phospho (STY)]GPFSSR_.2	_S[Phospho (STY)]GPFSSR_	_S[+80]GPFSSR_	229432.0469	284041.4375	466157.375	293783.2813	205937.125	252854.2344	458652.4688	286262.4375	204306.0156	247590.5625	329502.9375	303891.9688	198017.0313	198175.5313	370697.4375	322515.4063
A0A0A0MPJ2;F1QG11;F1QIU1	rap1gap	RAP1 GTPase-activating protein	SQSLDTMGLNIR	(S434);(S310);(S443)	_SQS[Phospho (STY)]LDTMGLNIR_.2	_SQS[Phospho (STY)]LDTMGLNIR_	_SQS[+80]LDTMGLNIR_	129053.0938	146486.4844	83909.46094	146969.6563	112097.4688	126779.5781	47075.5	151180.0313	120828.3359	129029.2344	121233.3281	170154.9063	105406.9453	94917.3125	86578.125	168180.375
A0A0A0MPJ2;F1QG11;F1QIU1	rap1gap	RAP1 GTPase-activating protein	APSIPEAHDLSR	(S585);(S461);(S594)	_APS[Phospho (STY)]IPEAHDLSR_.3	_APS[Phospho (STY)]IPEAHDLSR_	_APS[+80]IPEAHDLSR_	72586.53125	84922.46094	41056.72656	119343.3281	98045.8125	112204.5391	115059.8984	94244.57813	86542.10156	86829.85938	70107.98438	89298.63281	92124.86719	109859.9531	117172.2422	68143.67188
A0A0A0MPJ2;F1QG11;F1QIU1	rap1gap	RAP1 GTPase-activating protein	RSSAIGIENIQEVQEK	(S521);(S397);(S530)	_RS[Phospho (STY)]SAIGIENIQEVQEK_.3	_RS[Phospho (STY)]SAIGIENIQEVQEK_	_RS[+80]SAIGIENIQEVQEK_	Filtered	Filtered	Filtered	Filtered	Filtered	Filtered	Filtered	Filtered	Filtered	Filtered	Filtered	Filtered	Filtered	Filtered	58487.22266	Filtered
A0A0A0MPJ3;A0A2R8RS77;E9QIS7;F1QNP6;Q8QHL5	phc2a;phc2a;phc2a;phc2a;phc2	Polyhomeotic homolog 2a (Drosophila);Polyhomeotic homolog 2a (Drosophila);Polyhomeotic homolog 2a (Drosophila) (Fragment);Polyhomeotic homolog 2a (Drosophila);Polyhomeotic-like protein 2	HNADSEMEDLSLQELNNQPEPVR	(S598);(S81);(S81);(S598);(S598)	_HNADS[Phospho (STY)]EMEDLSLQELNNQPEPVR_.3	_HNADS[Phospho (STY)]EMEDLSLQELNNQPEPVR_	_HNADS[+80]EMEDLSLQELNNQPEPVR_	Filtered	Filtered	Filtered	Filtered	Filtered	Filtered	Filtered	Filtered	54355.44531	Filtered	85965.85156	Filtered	Filtered	Filtered	Filtered	Filtered
A0A0A0MPL4;A0A2R8QRW0	stx7l	Syntaxin 7-like;t-SNARE coiled-coil homology domain-containing protein	ASSRVSGGDIDDVFGR	(S122,S126);(S99,S103)	_AS[Phospho (STY)]SRVS[Phospho (STY)]GGDIDDVFGR_.3	_AS[Phospho (STY)]SRVS[Phospho (STY)]GGDIDDVFGR_	_AS[+80]SRVS[+80]GGDIDDVFGR_	Filtered	Filtered	Filtered	Filtered	Filtered	Filtered	Filtered	Filtered	Filtered	42623.70313	56550.71875	40224.48438	Filtered	Filtered	Filtered	Filtered
A0A0A0MPL4;A0A2R8QRW0	stx7l	Syntaxin 7-like;t-SNARE coiled-coil homology domain-containing protein	ASSRVSGGDIDDVFGR	(S123,S126);(S100,S103)	_ASS[Phospho (STY)]RVS[Phospho (STY)]GGDIDDVFGR_.3	_ASS[Phospho (STY)]RVS[Phospho (STY)]GGDIDDVFGR_	_ASS[+80]RVS[+80]GGDIDDVFGR_	Filtered	Filtered	37155.66797	148253.9531	96208.46875	125969.5703	Filtered	Filtered	40328.89063	Filtered	Filtered	Filtered	Filtered	154581.7344	Filtered	Filtered
A0A0A0MPL4;A0A2R8QRW0	stx7l	Syntaxin 7-like;t-SNARE coiled-coil homology domain-containing protein	ASSRVSGGDIDDVFGR	(S126);(S103)	_ASSRVS[Phospho (STY)]GGDIDDVFGR_.3	_ASSRVS[Phospho (STY)]GGDIDDVFGR_	_ASSRVS[+80]GGDIDDVFGR_	Filtered	Filtered	Filtered	Filtered	Filtered	Filtered	Filtered	Filtered	Filtered	Filtered	Filtered	22314.93945	33002.05859	Filtered	Filtered	Filtered
A0A0A0MPL4;A0A2R8QRW0	stx7l	Syntaxin 7-like;t-SNARE coiled-coil homology domain-containing protein	VSGGDIDDVFGR	(S126);(S103)	_VS[Phospho (STY)]GGDIDDVFGR_.2	_VS[Phospho (STY)]GGDIDDVFGR_	_VS[+80]GGDIDDVFGR_	34839.83594	55210.61719	50577.01953	81963.40625	63388.02734	81466.19531	67934.63281	49280.73047	47362.57422	48455.20703	53761.64453	48786.55469	80951.74219	112706.8438	82363.19531	42007.32422
A0A0A0MPT6;A0A2R8PZX9;F1QS56	plch1	Phosphoinositide phospholipase C (Fragment);Phosphoinositide phospholipase C;Phosphoinositide phospholipase C	SITDHLLR	(S867);(S893);(S899)	_S[Phospho (STY)]ITDHLLR_.2	_S[Phospho (STY)]ITDHLLR_	_S[+80]ITDHLLR_	54622.49609	94160.875	Filtered	72091.78125	71637.8125	83559.19531	82831.88281	59795.97266	80413.49219	76166.23438	70977.76563	81297.85938	83901.78125	97892.90625	98579.72656	73624.54688
A0A0A0MPT6;A0A2R8PZX9;F1QS56	plch1	Phosphoinositide phospholipase C (Fragment);Phosphoinositide phospholipase C;Phosphoinositide phospholipase C	SITDHLLR	(T869);(T895);(T901)	_SIT[Phospho (STY)]DHLLR_.2	_SIT[Phospho (STY)]DHLLR_	_SIT[+80]DHLLR_	Filtered	Filtered	68770.57031	Filtered	Filtered	Filtered	Filtered	Filtered	Filtered	Filtered	Filtered	Filtered	Filtered	Filtered	Filtered	69365.71875
A0A0A0MPU6;A0A2R8PX75	mepce	RNA methyltransferase	ALNAETPKSSPLPAK	(T153,S157);(T153,S157)	_ALNAET[Phospho (STY)]PKSS[Phospho (STY)]PLPAK_.3	_ALNAET[Phospho (STY)]PKSS[Phospho (STY)]PLPAK_	_ALNAET[+80]PKSS[+80]PLPAK_	182360.4219	Filtered	Filtered	434137.6875	Filtered	Filtered	Filtered	Filtered	Filtered	Filtered	Filtered	384434.7188	Filtered	Filtered	Filtered	Filtered
A0A0A0MPU6;A0A2R8PX75	mepce	RNA methyltransferase	GEIGDGASVDLPDGK	(S523);(S523)	_GEIGDGAS[Phospho (STY)]VDLPDGK_.2	_GEIGDGAS[Phospho (STY)]VDLPDGK_	_GEIGDGAS[+80]VDLPDGK_	38353.49609	46864.125	59392.98438	45621.82422	41652.35938	37201.10547	87678.0625	41170.97656	39601.15625	35753.43359	52928.46484	48448.34766	47406.07813	47608.72656	53593.97266	44126.35156
A0A0A0MPU9;A0A0R4I9Q7;A0A0R4IE31;A0A0R4IHS4;A0A0R4IM62;A0A0R4ISH1;A0A0R4IYW7;A0A2R8Q7D6;A0A2R8QKJ6;A0A2R8QKK0;A0A2R8RLH8;A0A2R8RW67;E9QB31;E9QCU9	si:dkey-240n22.3;si:ch211-215p11.3;si:ch211-203c5.3;si:dkey-27n6.1;si:dkey-71l4.1;si:dkey-71l4.1;si:dkey-27n6.1;si:ch211-215p11.3;si:ch211-276i6.1;si:ch211-203c5.3;si:ch211-276i6.1;si:dkeyp-4f2.1;si:ch211-276i6.1;si:dkeyp-4f2.1	Si:dkey-240n22.3;Si:ch211-215p11.3;Si:ch211-203c5.3 (Fragment);Si:dkey-27n6.1;Si:dkey-71l4.1;Si:dkey-71l4.1;Si:dkey-27n6.1;Si:ch211-215p11.3;Si:ch211-276i6.1;Si:ch211-203c5.3;Si:ch211-276i6.1;Si:dkeyp-4f2.1;Si:ch211-276i6.1;Si:dkeyp-4f2.1 (Fragment)	GNLSPER	(S677);(S651);(S651);(S519);(S519);(S694);(S651);(S651);(S606);(S651);(S565);(S374);(S675);(S675)	_GNLS[Phospho (STY)]PER_.2	_GNLS[Phospho (STY)]PER_	_GNLS[+80]PER_	1158874.25	1070370.625	1280287.375	1124650.625	1097373.25	1158028.75	1570356.5	1091826.375	1087964.125	1129509.375	1114128.125	1138887.5	985001.125	1011588.5	1152959	1159762
A0A0B4J1A6;Q08CK7	igf2bp1	IGF-II mRNA-binding protein 1;Insulin-like growth factor 2 mRNA-binding protein 1	QMSPGSGIPSK	(S185);(S185)	_QMS[Phospho (STY)]PGSGIPSK_.2	_QMS[Phospho (STY)]PGSGIPSK_	_QMS[+80]PGSGIPSK_	29086030	22568890	23753660	27987496	25402614	23100208	21774008	25973682	22335674	23562048	23507624	25054918	23526962	23393028	23461448	26952768
A0A0B4J1A6;Q08CK7	igf2bp1	IGF-II mRNA-binding protein 1;Insulin-like growth factor 2 mRNA-binding protein 1	QMSPGSGIPSK	(M184,S185);(M184,S185)	_QM[Oxidation (M)]S[Phospho (STY)]PGSGIPSK_.2	_QM[Oxidation (M)]S[Phospho (STY)]PGSGIPSK_	_QM[+16]S[+80]PGSGIPSK_	6727242	6395361	10380559	6815297.5	6829710.5	5786797.5	12307486	7005640	6384339	6064241	7035697.5	5695943	6300244.5	6216848.5	8032559.5	6816760.5
A0A0B4J1A6;Q08CK7	igf2bp1	IGF-II mRNA-binding protein 1;Insulin-like growth factor 2 mRNA-binding protein 1	GTSRQMSPGSGIPSK	(T180,S181,M184,S185);(T180,S181,M184,S185)	_GT[Phospho (STY)]S[Phospho (STY)]RQM[Oxidation (M)]S[Phospho (STY)]PGSGIPSK_.3	_GT[Phospho (STY)]S[Phospho (STY)]RQM[Oxidation (M)]S[Phospho (STY)]PGSGIPSK_	_GT[+80]S[+80]RQM[+16]S[+80]PGSGIPSK_	30475396	23627060	24921984	29323982	26606114	24244304	22868600	27253528	23401182	24730344	24690934	26269964	24615600	24489192	24619130	28297876
A0A0B4J1A6;Q08CK7	igf2bp1	IGF-II mRNA-binding protein 1;Insulin-like growth factor 2 mRNA-binding protein 1	GGGMGTPQGPHPQGMTELGSPQGLAQEPR	(S587);(S587)	_GGGMGTPQGPHPQGMTELGS[Phospho (STY)]PQGLAQEPR_.3	_GGGMGTPQGPHPQGMTELGS[Phospho (STY)]PQGLAQEPR_	_GGGMGTPQGPHPQGMTELGS[+80]PQGLAQEPR_	2411831	1960315	1640837.875	2382597	2477608	1550072	940520.125	2931930.25	3528654.75	2167089.25	1125956.125	3183717.75	2622091.25	1706559.125	1640946.625	1826293.625
A0A0B4J1A6;Q08CK7	igf2bp1	IGF-II mRNA-binding protein 1;Insulin-like growth factor 2 mRNA-binding protein 1	GGGMGTPQGPHPQGMTELGSPQGLAQEPR	(M571,S587);(M571,S587)	_GGGM[Oxidation (M)]GTPQGPHPQGMTELGS[Phospho (STY)]PQGLAQEPR_.3	_GGGM[Oxidation (M)]GTPQGPHPQGMTELGS[Phospho (STY)]PQGLAQEPR_	_GGGM[+16]GTPQGPHPQGMTELGS[+80]PQGLAQEPR_	1313120.5	1227311.875	1893616.25	1211560.875	1569149.625	1044769.25	1344413	1661895.375	1895850.75	1242737.625	936119.9375	1419703.5	1560019.375	1118638.625	1370261.5	1075460.125
A0A0B4J1A6;Q08CK7	igf2bp1	IGF-II mRNA-binding protein 1;Insulin-like growth factor 2 mRNA-binding protein 1	GGGMGTPQGPHPQGMTELGSPQGLAQEPR	(S587);(S587)	_GGGMGTPQGPHPQGMTELGS[Phospho (STY)]PQGLAQEPR_.4	_GGGMGTPQGPHPQGMTELGS[Phospho (STY)]PQGLAQEPR_	_GGGMGTPQGPHPQGMTELGS[+80]PQGLAQEPR_	1284850.875	1226677	952555.1875	1322237.75	1180337.875	950719.125	Filtered	1774821.875	1924845.375	1339816.25	682253.6875	1897802.625	1387835.25	1087104.25	996843.3125	1060273
A0A0B4J1A6;Q08CK7	igf2bp1	IGF-II mRNA-binding protein 1;Insulin-like growth factor 2 mRNA-binding protein 1	GGGMGTPQGPHPQGMTELGSPQGLAQEPR	(M582,S587);(M582,S587)	_GGGMGTPQGPHPQGM[Oxidation (M)]TELGS[Phospho (STY)]PQGLAQEPR_.3	_GGGMGTPQGPHPQGM[Oxidation (M)]TELGS[Phospho (STY)]PQGLAQEPR_	_GGGMGTPQGPHPQGM[+16]TELGS[+80]PQGLAQEPR_	1025481.25	947144.6875	1300799.375	862121.875	1249284.75	843387.75	873563.125	1268224.75	1398291.75	939023.5	691284.375	1071338.875	1215014.25	880914.0625	969891	797931.875
A0A0B4J1A6;Q08CK7	igf2bp1	IGF-II mRNA-binding protein 1;Insulin-like growth factor 2 mRNA-binding protein 1	GGGMGTPQGPHPQGMTELGSPQGLAQEPR	(T573,M582);(T573,M582)	_GGGMGT[Phospho (STY)]PQGPHPQGM[Oxidation (M)]TELGSPQGLAQEPR_.3	_GGGMGT[Phospho (STY)]PQGPHPQGM[Oxidation (M)]TELGSPQGLAQEPR_	_GGGMGT[+80]PQGPHPQGM[+16]TELGSPQGLAQEPR_	Filtered	Filtered	Filtered	Filtered	Filtered	Filtered	Filtered	Filtered	Filtered	Filtered	Filtered	Filtered	Filtered	73872.75	Filtered	Filtered
A0A0B4J1A6;Q08CK7	igf2bp1	IGF-II mRNA-binding protein 1;Insulin-like growth factor 2 mRNA-binding protein 1	GGGMGTPQGPHPQGMTELGSPQGLAQEPR	(M571,M582,S587);(M571,M582,S587)	_GGGM[Oxidation (M)]GTPQGPHPQGM[Oxidation (M)]TELGS[Phospho (STY)]PQGLAQEPR_.3	_GGGM[Oxidation (M)]GTPQGPHPQGM[Oxidation (M)]TELGS[Phospho (STY)]PQGLAQEPR_	_GGGM[+16]GTPQGPHPQGM[+16]TELGS[+80]PQGLAQEPR_	540566	502677.625	1066215.625	521913.1875	596718.6875	432642.1563	868491.875	672923	662646.875	504069	568263.1875	523635	567898.1875	451906.75	754040.625	484692.5313
A0A0B4J1A6;Q08CK7	igf2bp1	IGF-II mRNA-binding protein 1;Insulin-like growth factor 2 mRNA-binding protein 1	GGGMGTPQGPHPQGMTELGSPQGLAQEPR	(T573);(T573)	_GGGMGT[Phospho (STY)]PQGPHPQGMTELGSPQGLAQEPR_.3	_GGGMGT[Phospho (STY)]PQGPHPQGMTELGSPQGLAQEPR_	_GGGMGT[+80]PQGPHPQGMTELGSPQGLAQEPR_	Filtered	Filtered	Filtered	Filtered	Filtered	91990.89063	Filtered	Filtered	155775.5156	98374.58594	Filtered	129828.6797	Filtered	Filtered	Filtered	Filtered
A0A0B4J1A6;Q08CK7	igf2bp1	IGF-II mRNA-binding protein 1;Insulin-like growth factor 2 mRNA-binding protein 1	GGGMGTPQGPHPQGMTELGSPQGLAQEPR	(M571,S587);(M571,S587)	_GGGM[Oxidation (M)]GTPQGPHPQGMTELGS[Phospho (STY)]PQGLAQEPR_.4	_GGGM[Oxidation (M)]GTPQGPHPQGMTELGS[Phospho (STY)]PQGLAQEPR_	_GGGM[+16]GTPQGPHPQGMTELGS[+80]PQGLAQEPR_	413136.6563	457843.4688	Filtered	486492.375	Filtered	389221.2813	490684.875	672273.875	651106.8125	463511.625	Filtered	590236.375	486108.5625	427109.3438	Filtered	Filtered
A0A0B4J1A6;Q08CK7	igf2bp1	IGF-II mRNA-binding protein 1;Insulin-like growth factor 2 mRNA-binding protein 1	GGGMGTPQGPHPQGMTELGSPQGLAQEPR	(T583);(T583)	_GGGMGTPQGPHPQGMT[Phospho (STY)]ELGSPQGLAQEPR_.3	_GGGMGTPQGPHPQGMT[Phospho (STY)]ELGSPQGLAQEPR_	_GGGMGTPQGPHPQGMT[+80]ELGSPQGLAQEPR_	111837.25	101321.9844	Filtered	145790.8281	120470.1328	83790.71094	52509.04297	Filtered	Filtered	91482.82813	55092.20703	Filtered	138202.2969	118166.875	Filtered	85029.26563
A0A0B4J1A6;Q08CK7	igf2bp1	IGF-II mRNA-binding protein 1;Insulin-like growth factor 2 mRNA-binding protein 1	GGGMGTPQGPHPQGMTELGSPQGLAQEPR	(M582,S587);(M582,S587)	_GGGMGTPQGPHPQGM[Oxidation (M)]TELGS[Phospho (STY)]PQGLAQEPR_.4	_GGGMGTPQGPHPQGM[Oxidation (M)]TELGS[Phospho (STY)]PQGLAQEPR_	_GGGMGTPQGPHPQGM[+16]TELGS[+80]PQGLAQEPR_	Filtered	Filtered	Filtered	Filtered	Filtered	Filtered	Filtered	368780.9375	324238.375	Filtered	Filtered	Filtered	Filtered	Filtered	Filtered	Filtered
A0A0B4J1A6;Q08CK7	igf2bp1	IGF-II mRNA-binding protein 1;Insulin-like growth factor 2 mRNA-binding protein 1	GGGMGTPQGPHPQGMTELGSPQGLAQEPR	(T583,S587);(T583,S587)	_GGGMGTPQGPHPQGMT[Phospho (STY)]ELGS[Phospho (STY)]PQGLAQEPR_.4	_GGGMGTPQGPHPQGMT[Phospho (STY)]ELGS[Phospho (STY)]PQGLAQEPR_	_GGGMGTPQGPHPQGMT[+80]ELGS[+80]PQGLAQEPR_	209642.9531	Filtered	Filtered	508847.6563	177040.4531	Filtered	Filtered	243463.75	219965.8594	Filtered	Filtered	Filtered	316651.7188	Filtered	Filtered	Filtered
A0A0B4J1A6;Q08CK7	igf2bp1	IGF-II mRNA-binding protein 1;Insulin-like growth factor 2 mRNA-binding protein 1	GGGMGTPQGPHPQGMTELGSPQGLAQEPR	(M571,M582,S587);(M571,M582,S587)	_GGGM[Oxidation (M)]GTPQGPHPQGM[Oxidation (M)]TELGS[Phospho (STY)]PQGLAQEPR_.4	_GGGM[Oxidation (M)]GTPQGPHPQGM[Oxidation (M)]TELGS[Phospho (STY)]PQGLAQEPR_	_GGGM[+16]GTPQGPHPQGM[+16]TELGS[+80]PQGLAQEPR_	193990.8438	Filtered	393344.5	191423.8906	201946.4688	191812.0469	333958.25	258833.5469	256608.3125	221670.4063	221288.9375	185069.2188	208115.7969	Filtered	284170.125	Filtered
A0A0B4J1A6;Q08CK7	igf2bp1	IGF-II mRNA-binding protein 1;Insulin-like growth factor 2 mRNA-binding protein 1	GGGMGTPQGPHPQGMTELGSPQGLAQEPR	(T573,S587);(T573,S587)	_GGGMGT[Phospho (STY)]PQGPHPQGMTELGS[Phospho (STY)]PQGLAQEPR_.4	_GGGMGT[Phospho (STY)]PQGPHPQGMTELGS[Phospho (STY)]PQGLAQEPR_	_GGGMGT[+80]PQGPHPQGMTELGS[+80]PQGLAQEPR_	183303.0625	Filtered	164215.7188	Filtered	Filtered	Filtered	Filtered	Filtered	Filtered	177118.5156	167083.1563	271014.75	Filtered	294098.5625	277109.0938	Filtered
A0A0B4J1A6;Q08CK7	igf2bp1	IGF-II mRNA-binding protein 1;Insulin-like growth factor 2 mRNA-binding protein 1	GGGMGTPQGPHPQGMTELGSPQGLAQEPR	(S587);(S587)	_GGGMGTPQGPHPQGMTELGS[Phospho (STY)]PQGLAQEPR_.5	_GGGMGTPQGPHPQGMTELGS[Phospho (STY)]PQGLAQEPR_	_GGGMGTPQGPHPQGMTELGS[+80]PQGLAQEPR_	Filtered	Filtered	461200.1563	Filtered	44780.82031	Filtered	1177465.375	Filtered	Filtered	Filtered	Filtered	Filtered	Filtered	Filtered	429884.0625	Filtered
A0A0B4J1A6;Q08CK7	igf2bp1	IGF-II mRNA-binding protein 1;Insulin-like growth factor 2 mRNA-binding protein 1	GGGMGTPQGPHPQGMTELGSPQGLAQEPR	(M571,T573);(M571,T573)	_GGGM[Oxidation (M)]GT[Phospho (STY)]PQGPHPQGMTELGSPQGLAQEPR_.3	_GGGM[Oxidation (M)]GT[Phospho (STY)]PQGPHPQGMTELGSPQGLAQEPR_	_GGGM[+16]GT[+80]PQGPHPQGMTELGSPQGLAQEPR_	Filtered	Filtered	Filtered	Filtered	130354.2656	Filtered	Filtered	140949.1406	184704.5469	100563.4375	78056.85938	Filtered	166052.1719	Filtered	147546.5781	95971.83594
A0A0B4J1A6;Q08CK7	igf2bp1	IGF-II mRNA-binding protein 1;Insulin-like growth factor 2 mRNA-binding protein 1	GGGMGTPQGPHPQGMTELGSPQGLAQEPR	(M582,T583,S587);(M582,T583,S587)	_GGGMGTPQGPHPQGM[Oxidation (M)]T[Phospho (STY)]ELGS[Phospho (STY)]PQGLAQEPR_.4	_GGGMGTPQGPHPQGM[Oxidation (M)]T[Phospho (STY)]ELGS[Phospho (STY)]PQGLAQEPR_	_GGGMGTPQGPHPQGM[+16]T[+80]ELGS[+80]PQGLAQEPR_	Filtered	57445.94141	68349.5625	104776.8359	Filtered	41978.8125	Filtered	Filtered	Filtered	Filtered	Filtered	54189.63672	Filtered	Filtered	Filtered	59474.40234
A0A0B4J1A6;Q08CK7	igf2bp1	IGF-II mRNA-binding protein 1;Insulin-like growth factor 2 mRNA-binding protein 1	GGGMGTPQGPHPQGMTELGSPQGLAQEPR	(M571,T583,S587);(M571,T583,S587)	_GGGM[Oxidation (M)]GTPQGPHPQGMT[Phospho (STY)]ELGS[Phospho (STY)]PQGLAQEPR_.4	_GGGM[Oxidation (M)]GTPQGPHPQGMT[Phospho (STY)]ELGS[Phospho (STY)]PQGLAQEPR_	_GGGM[+16]GTPQGPHPQGMT[+80]ELGS[+80]PQGLAQEPR_	41578.17969	Filtered	Filtered	87379.5	40966.53516	33270.28125	Filtered	41468.03125	Filtered	33554.71875	40351.16797	Filtered	64505.1875	Filtered	84441.26563	Filtered
A0A0B4J1A6;Q08CK7	igf2bp1	IGF-II mRNA-binding protein 1;Insulin-like growth factor 2 mRNA-binding protein 1	GGGMGTPQGPHPQGMTELGSPQGLAQEPR	(M571,M582,T583);(M571,M582,T583)	_GGGM[Oxidation (M)]GTPQGPHPQGM[Oxidation (M)]T[Phospho (STY)]ELGSPQGLAQEPR_.3	_GGGM[Oxidation (M)]GTPQGPHPQGM[Oxidation (M)]T[Phospho (STY)]ELGSPQGLAQEPR_	_GGGM[+16]GTPQGPHPQGM[+16]T[+80]ELGSPQGLAQEPR_	34492.38672	30020.25391	39795.04688	42539.24609	39146.74609	39463.14453	18617.32031	26280.83594	33303.00391	31238.78516	28236.48242	25780.9082	59871.48438	70708.53906	51498.90625	25131.51758
A0A0B4J1A6;Q08CK7	igf2bp1	IGF-II mRNA-binding protein 1;Insulin-like growth factor 2 mRNA-binding protein 1	GGGMGTPQGPHPQGMTELGSPQGLAQEPR	(T573);(T573)	_GGGMGT[Phospho (STY)]PQGPHPQGMTELGSPQGLAQEPR_.5	_GGGMGT[Phospho (STY)]PQGPHPQGMTELGSPQGLAQEPR_	_GGGMGT[+80]PQGPHPQGMTELGSPQGLAQEPR_	30171.41797	25310.5332	21431.33984	23609.125	Filtered	17434.4082	Filtered	Filtered	38115.56641	26519.74805	22788.52344	41584.40625	Filtered	Filtered	Filtered	19739.44531
A0A0B4J1A6;Q08CK7	igf2bp1	IGF-II mRNA-binding protein 1;Insulin-like growth factor 2 mRNA-binding protein 1	GGGMGTPQGPHPQGMTELGSPQGLAQEPR	(M582,T583);(M582,T583)	_GGGMGTPQGPHPQGM[Oxidation (M)]T[Phospho (STY)]ELGSPQGLAQEPR_.3	_GGGMGTPQGPHPQGM[Oxidation (M)]T[Phospho (STY)]ELGSPQGLAQEPR_	_GGGMGTPQGPHPQGM[+16]T[+80]ELGSPQGLAQEPR_	207809.5156	Filtered	Filtered	Filtered	60465.86719	Filtered	63605.99609	Filtered	73231.20313	Filtered	Filtered	Filtered	Filtered	Filtered	Filtered	Filtered
A0A0B4J1A6;Q08CK7	igf2bp1	IGF-II mRNA-binding protein 1;Insulin-like growth factor 2 mRNA-binding protein 1	VSYIPDENSEVDSQRGPDNGR	(S163);(S163)	_VSYIPDENSEVDS[Phospho (STY)]QRGPDNGR_.3	_VSYIPDENSEVDS[Phospho (STY)]QRGPDNGR_	_VSYIPDENSEVDS[+80]QRGPDNGR_	601409.75	655069.8125	Filtered	624709.5	724801.4375	701079	Filtered	Filtered	628359.625	553016.0625	188540.75	557694.0625	818071	922242.25	199811.4375	Filtered
A0A0B4J1A6;Q08CK7	igf2bp1	IGF-II mRNA-binding protein 1;Insulin-like growth factor 2 mRNA-binding protein 1	IAPAEAPDSK		_IAPAEAPDSK_.2	_IAPAEAPDSK_	_IAPAEAPDSK_	43716.57813	16027.06641	13297.92969	29695.87695	21362.04492	7323.720215	20577.94727	21156.75195	28225.40234	27345.20898	33788.26172	12883.9375	37849.99609	3238.857178	29419.1543	17935.4707
A0A0B4J1A6;Q08CK7	igf2bp1	IGF-II mRNA-binding protein 1;Insulin-like growth factor 2 mRNA-binding protein 1	EENFFGPK		_EENFFGPK_.2	_EENFFGPK_	_EENFFGPK_	68862.59375	7037.202148	8138.699219	5991.237305	26221.58398	9594.40625	21348.42578	15415.75684	24233.50781	34831.42969	30464.26953	7421.507813	38262.34375	9690.694336	21859.16406	12161.37793
A0A0B4J1A6;Q08CK7	igf2bp1	IGF-II mRNA-binding protein 1;Insulin-like growth factor 2 mRNA-binding protein 1	TADEVPLK		_TADEVPLK_.2	_TADEVPLK_	_TADEVPLK_	48544.91797	42894.73828	22327.55664	36288.41406	13530.04883	3327.541016	Filtered	15299.58105	19131.04688	18540.43359	25513.50781	5101.89502	27691.36523	40885.67969	26943.08789	11576.74414
A0A0B4J1A6;Q08CK7	igf2bp1	IGF-II mRNA-binding protein 1;Insulin-like growth factor 2 mRNA-binding protein 1	QQQKGGGMGTPQGPHPQGMTELGSPQGLAQEPR	(M571,M582,S587);(M571,M582,S587)	_QQQKGGGM[Oxidation (M)]GTPQGPHPQGM[Oxidation (M)]TELGS[Phospho (STY)]PQGLAQEPR_.4	_QQQKGGGM[Oxidation (M)]GTPQGPHPQGM[Oxidation (M)]TELGS[Phospho (STY)]PQGLAQEPR_	_QQQKGGGM[+16]GTPQGPHPQGM[+16]TELGS[+80]PQGLAQEPR_	Filtered	Filtered	873645.8125	48831.89063	154465.9531	Filtered	1613927.125	61993.76563	Filtered	113655.5547	283449.6563	Filtered	30221.84375	Filtered	591543	Filtered
A0A0B4J1A6;Q08CK7	igf2bp1	IGF-II mRNA-binding protein 1;Insulin-like growth factor 2 mRNA-binding protein 1	VTAEDLVK		_VTAEDLVK_.2	_VTAEDLVK_	_VTAEDLVK_	17268.74023	43616.48828	Filtered	Filtered	6966.820801	1359.175293	Filtered	3399.279297	7184.051758	9056.34082	2827.824463	961.9715576	9635.94043	1294.871338	5245.039551	2160.92334
A0A0G2KCN0		Uncharacterized protein	HTHTHTHTLHTYADTNVR	(T150,T152,T155,Y156,T159)(T271,T273,T276,Y277,T280)	_HTHTHT[Phospho (STY)]HT[Phospho (STY)]LHT[Phospho (STY)]Y[Phospho (STY)]ADT[Phospho (STY)]NVR_.3	_HTHTHT[Phospho (STY)]HT[Phospho (STY)]LHT[Phospho (STY)]Y[Phospho (STY)]ADT[Phospho (STY)]NVR_	_HTHTHT[+80]HT[+80]LHT[+80]Y[+80]ADT[+80]NVR_	Filtered	Filtered	279696.5938	194150.7656	Filtered	202453.8438	520901.2813	269734.0625	55035.14844	Filtered	342185.125	222899.6406	112805.6797	174984.4531	219060.7188	282711.625
A0A0G2KCN0		Uncharacterized protein	HTHTHTHTLHTYADTNVR	(T148,T150,T152,T155,Y156)(T269,T271,T273,T276,Y277)	_HTHT[Phospho (STY)]HT[Phospho (STY)]HT[Phospho (STY)]LHT[Phospho (STY)]Y[Phospho (STY)]ADTNVR_.3	_HTHT[Phospho (STY)]HT[Phospho (STY)]HT[Phospho (STY)]LHT[Phospho (STY)]Y[Phospho (STY)]ADTNVR_	_HTHT[+80]HT[+80]HT[+80]LHT[+80]Y[+80]ADTNVR_	Filtered	Filtered	Filtered	Filtered	Filtered	Filtered	Filtered	Filtered	53240.31641	Filtered	Filtered	Filtered	Filtered	151407.2656	Filtered	Filtered
A0A0G2KCN0		Uncharacterized protein	HTHTHTHTLHTYADTNVR	(T148,T150,T152,Y156)(T269,T271,T273,Y277)	_HTHT[Phospho (STY)]HT[Phospho (STY)]HT[Phospho (STY)]LHTY[Phospho (STY)]ADTNVR_.3	_HTHT[Phospho (STY)]HT[Phospho (STY)]HT[Phospho (STY)]LHTY[Phospho (STY)]ADTNVR_	_HTHT[+80]HT[+80]HT[+80]LHTY[+80]ADTNVR_	Filtered	Filtered	Filtered	Filtered	Filtered	Filtered	381500.1563	Filtered	Filtered	Filtered	Filtered	Filtered	Filtered	Filtered	Filtered	Filtered
A0A0G2KCN9	ehmt2	Euchromatic histone-lysine N-methyltransferase 2	AGLDVSATPSGTPEK	(T140,T144)	_AGLDVSAT[Phospho (STY)]PSGT[Phospho (STY)]PEK_.2	_AGLDVSAT[Phospho (STY)]PSGT[Phospho (STY)]PEK_	_AGLDVSAT[+80]PSGT[+80]PEK_	Filtered	54740.95313	84471.02344	Filtered	Filtered	49863.93359	Filtered	Filtered	Filtered	40842.71875	68993.80469	33520.12109	29005.76758	26751.75195	Filtered	Filtered
A0A0G2KCN9	ehmt2	Euchromatic histone-lysine N-methyltransferase 2	AGLDVSATPSGTPEK	(T144)	_AGLDVSATPSGT[Phospho (STY)]PEK_.2	_AGLDVSATPSGT[Phospho (STY)]PEK_	_AGLDVSATPSGT[+80]PEK_	31224.14844	28136.13086	Filtered	Filtered	23509.49414	33218.57422	Filtered	35841.87109	Filtered	26486.73633	Filtered	Filtered	Filtered	30121.96484	Filtered	Filtered
A0A0G2KCY3	ap3b1a	Adaptor-related protein complex 3 subunit beta 1a	TFYDSEEER	(S69)	_TFYDS[Phospho (STY)]EEER_.2	_TFYDS[Phospho (STY)]EEER_	_TFYDS[+80]EEER_	528369.875	553045.6875	576782.5625	528994.3125	562915.4375	554060.8125	691076.625	530321.875	566788.4375	514877.5313	558674	415843.3438	497883.6563	557207.0625	512604.375	576541.5
A0A0G2KCY3	ap3b1a	Adaptor-related protein complex 3 subunit beta 1a	TFYDSEEERR	(S69)	_TFYDS[Phospho (STY)]EEERR_.3	_TFYDS[Phospho (STY)]EEERR_	_TFYDS[+80]EEERR_	117774.7578	130513.4297	Filtered	132243.0625	121863.0391	156924.0625	172141.625	Filtered	151524.4844	116438.4688	Filtered	139929.0781	117131.4844	146695.625	139933.7656	161803.4375
A0A0G2KCY3	ap3b1a	Adaptor-related protein complex 3 subunit beta 1a	EVSLLDLDDFAPTPVTTPK	(T630,T634)	_EVSLLDLDDFAPT[Phospho (STY)]PVTT[Phospho (STY)]PK_.3	_EVSLLDLDDFAPT[Phospho (STY)]PVTT[Phospho (STY)]PK_	_EVSLLDLDDFAPT[+80]PVTT[+80]PK_	Filtered	Filtered	4834.58252	21264.16602	5046.370117	Filtered	3576.862793	4703.195801	8264.367188	2066.772949	7465.52832	5257.844727	13258.28613	11780.80566	12026.91309	4885.549316
A0A0G2KCY3	ap3b1a	Adaptor-related protein complex 3 subunit beta 1a	KEVSLLDLDDFAPTPVTTPK	(T630,T634)	_KEVSLLDLDDFAPT[Phospho (STY)]PVTT[Phospho (STY)]PK_.3	_KEVSLLDLDDFAPT[Phospho (STY)]PVTT[Phospho (STY)]PK_	_KEVSLLDLDDFAPT[+80]PVTT[+80]PK_	Filtered	Filtered	Filtered	17627.89063	Filtered	Filtered	Filtered	3812.058838	Filtered	Filtered	Filtered	Filtered	Filtered	19158.83008	11296.89355	Filtered
A0A0G2KD98;A0A0G2L8W3;A2A122;A2A124;A2A125;F1R686	dclk2a	Doublecortin-like kinase 2a;Doublecortin-like kinase 2a (Fragment);Doublecortin like protein kinase_2;Doublecortin like protein kinase_4;Doublecortin like protein kinase_5;Doublecortin-like kinase 2a (Fragment)	SPGSVNGAPNSQITTPK	(S313,T326,T327);(S313,T326,T327);(S322,T335,T336);(S322,T335,T336);(S322,T335,T336);(S322,T335,T336)	_S[Phospho (STY)]PGSVNGAPNSQIT[Phospho (STY)]T[Phospho (STY)]PK_.2	_S[Phospho (STY)]PGSVNGAPNSQIT[Phospho (STY)]T[Phospho (STY)]PK_	_S[+80]PGSVNGAPNSQIT[+80]T[+80]PK_	Filtered	Filtered	Filtered	Filtered	Filtered	Filtered	963486.875	Filtered	Filtered	1452295	Filtered	Filtered	Filtered	Filtered	Filtered	Filtered
A0A0G2KD98;A0A0G2L8W3;A2A122;A2A124;A2A125;F1R686	dclk2a	Doublecortin-like kinase 2a;Doublecortin-like kinase 2a (Fragment);Doublecortin like protein kinase_2;Doublecortin like protein kinase_4;Doublecortin like protein kinase_5;Doublecortin-like kinase 2a (Fragment)	SPGSVNGAPNSQITTPK	(S313);(S313);(S322);(S322);(S322);(S322)	_S[Phospho (STY)]PGSVNGAPNSQITTPK_.2	_S[Phospho (STY)]PGSVNGAPNSQITTPK_	_S[+80]PGSVNGAPNSQITTPK_	Filtered	Filtered	Filtered	Filtered	Filtered	Filtered	Filtered	Filtered	109553.1563	Filtered	Filtered	Filtered	Filtered	78718.14844	Filtered	Filtered
A0A0G2KD98;A0A0G2L8W3;A2A122;A2A124;A2A125;F1R686	dclk2a	Doublecortin-like kinase 2a;Doublecortin-like kinase 2a (Fragment);Doublecortin like protein kinase_2;Doublecortin like protein kinase_4;Doublecortin like protein kinase_5;Doublecortin-like kinase 2a (Fragment)	SSSSSPTSPR	(S340);(S340);(S349);(S349);(S349);(S349)	_SSSSSPTS[Phospho (STY)]PR_.2	_SSSSSPTS[Phospho (STY)]PR_	_SSSSSPTS[+80]PR_	Filtered	Filtered	Filtered	Filtered	Filtered	Filtered	Filtered	Filtered	Filtered	Filtered	Filtered	58501.10547	Filtered	Filtered	58645.19531	Filtered
A0A0G2KEA8;A0A2R8Q001;A0A2R8Q3X8;A0A2R8Q7H4;A0A2R8QEB0;A0A2R8RZG4	ptprd	Uncharacterized protein	KGSLPSGK	(S1179);(S1179);(S1077);(S1182);(S1173);(S1182)	_KGS[Phospho (STY)]LPSGK_.2	_KGS[Phospho (STY)]LPSGK_	_KGS[+80]LPSGK_	56623.07031	108925.4922	86726.1875	Filtered	82340.60938	85432.90625	266342.625	50475.48828	Filtered	86136.97656	80117.67969	80416.64063	Filtered	110683.9141	75718.17969	82144.07031
A0A0G2KET2	whamm	Uncharacterized protein	RGAISSR	(S440)	_RGAISS[Phospho (STY)]R_.2	_RGAISS[Phospho (STY)]R_	_RGAISS[+80]R_	244423.9063	211551.5781	216501.5625	366771.875	331093.7188	233457.9844	194474.9844	188552.7344	115706.3438	168886.625	238555.8125	195934.625	297644.2813	269166.9688	466040.3125	203861.4531
A0A0G2KF81	LOC101885998	Uncharacterized protein	ETHSAPTPHPLTPSATTPDSDSDQGEAIYEEMK	(T85,S87)	_ETHSAPTPHPLT[Phospho (STY)]PS[Phospho (STY)]ATTPDSDSDQGEAIYEEMK_.4	_ETHSAPTPHPLT[Phospho (STY)]PS[Phospho (STY)]ATTPDSDSDQGEAIYEEMK_	_ETHSAPTPHPLT[+80]PS[+80]ATTPDSDSDQGEAIYEEMK_	Filtered	Filtered	Filtered	Filtered	Filtered	Filtered	Filtered	402320.0313	Filtered	Filtered	373274.1875	Filtered	Filtered	Filtered	352094.5313	Filtered
A0A0G2KFA2	ptpn12	Protein tyrosine phosphatase non-receptor type 12	HTPNSDEEQWDTPPPKPPR	(S73)	_HTPNS[Phospho (STY)]DEEQWDTPPPKPPR_.3	_HTPNS[Phospho (STY)]DEEQWDTPPPKPPR_	_HTPNS[+80]DEEQWDTPPPKPPR_	441629.0625	Filtered	Filtered	Filtered	Filtered	517744.5313	660604.3125	Filtered	556424.1875	515699.0313	Filtered	Filtered	Filtered	538719.875	Filtered	Filtered
A0A0G2KFA2	ptpn12	Protein tyrosine phosphatase non-receptor type 12	HTPNSDEEQWDTPPPKPPR	(S73)	_HTPNS[Phospho (STY)]DEEQWDTPPPKPPR_.4	_HTPNS[Phospho (STY)]DEEQWDTPPPKPPR_	_HTPNS[+80]DEEQWDTPPPKPPR_	281008.5938	331989.9375	298618.7188	258635.3906	310702.75	146563.5156	Filtered	281129.9375	146258.9531	349135.0625	262862.0625	247784.2344	Filtered	Filtered	Filtered	Filtered
A0A0G2KFA2	ptpn12	Protein tyrosine phosphatase non-receptor type 12	LLESPTNSEVTDGTLQEDSSPEK	(T59,S65)	_LLESPTNSEVTDGT[Phospho (STY)]LQEDSS[Phospho (STY)]PEK_.3	_LLESPTNSEVTDGT[Phospho (STY)]LQEDSS[Phospho (STY)]PEK_	_LLESPTNSEVTDGT[+80]LQEDSS[+80]PEK_	Filtered	Filtered	Filtered	Filtered	Filtered	Filtered	Filtered	Filtered	Filtered	87341.4375	Filtered	Filtered	Filtered	Filtered	99300.34375	Filtered
A0A0G2KFA2	ptpn12	Protein tyrosine phosphatase non-receptor type 12	LLESPTNSEVTDGTLQEDSSPEK	(S64,S65)	_LLESPTNSEVTDGTLQEDS[Phospho (STY)]S[Phospho (STY)]PEK_.3	_LLESPTNSEVTDGTLQEDS[Phospho (STY)]S[Phospho (STY)]PEK_	_LLESPTNSEVTDGTLQEDS[+80]S[+80]PEK_	87711.98438	Filtered	70721.27344	78004.72656	81125.13281	85190.53906	Filtered	76508.84375	75654.63281	73303	84930.64063	85489.14844	79785.00781	Filtered	76333.49219	86241.10156
A0A0G2KFA2	ptpn12	Protein tyrosine phosphatase non-receptor type 12	LLESPTNSEVTDGTLQEDSSPEK	(S65)	_LLESPTNSEVTDGTLQEDSS[Phospho (STY)]PEK_.3	_LLESPTNSEVTDGTLQEDSS[Phospho (STY)]PEK_	_LLESPTNSEVTDGTLQEDSS[+80]PEK_	30742.50977	32767.62305	26156.54297	Filtered	Filtered	27341.75586	Filtered	26104.44531	29846.53711	Filtered	Filtered	Filtered	29021.7207	32696.06641	Filtered	29870.63281
A0A0G2KFA2	ptpn12	Protein tyrosine phosphatase non-receptor type 12	LLESPTNSEVTDGTLQEDSSPEK	(T56)	_LLESPTNSEVT[Phospho (STY)]DGTLQEDSSPEK_.3	_LLESPTNSEVT[Phospho (STY)]DGTLQEDSSPEK_	_LLESPTNSEVT[+80]DGTLQEDSSPEK_	Filtered	Filtered	Filtered	Filtered	Filtered	Filtered	Filtered	Filtered	15658.5166	Filtered	Filtered	Filtered	Filtered	Filtered	Filtered	Filtered
A0A0G2KFS5	armc6	Uncharacterized protein	RITQDTFDSVVR	(T18)	_RIT[Phospho (STY)]QDTFDSVVR_.3	_RIT[Phospho (STY)]QDTFDSVVR_	_RIT[+80]QDTFDSVVR_	Filtered	Filtered	Filtered	21157.69141	8617.829102	8655.438477	Filtered	Filtered	Filtered	Filtered	Filtered	Filtered	16710.54688	40658.83984	18295.02148	Filtered
A0A0G2KFS5	armc6	Uncharacterized protein	RITQDTFDSVVR	(T18)	_RIT[Phospho (STY)]QDTFDSVVR_.2	_RIT[Phospho (STY)]QDTFDSVVR_	_RIT[+80]QDTFDSVVR_	Filtered	Filtered	Filtered	5048.486328	1035.541504	Filtered	Filtered	Filtered	Filtered	Filtered	Filtered	Filtered	2712.283203	8568.802734	Filtered	Filtered
A0A0G2KFX5;F1QCJ4	iqsec1a	SEC7 domain-containing protein	MQFSFEAPEK	(S203);(S152)	_MQFS[Phospho (STY)]FEAPEK_.2	_MQFS[Phospho (STY)]FEAPEK_	_MQFS[+80]FEAPEK_	586504.1875	658784.125	377064.125	460366.6875	555820.8125	589930.1875	518883.7813	503844.3438	561891.6875	635619.0625	376531.5	491420.1875	535062	624843.625	441319.4688	458586.0313
A0A0G2KFX5;F1QCJ4	iqsec1a	SEC7 domain-containing protein	MQFSFEAPEK	(M200,S203);(M149,S152)	_M[Oxidation (M)]QFS[Phospho (STY)]FEAPEK_.2	_M[Oxidation (M)]QFS[Phospho (STY)]FEAPEK_	_M[+16]QFS[+80]FEAPEK_	101990.0859	123975.4375	114265.25	52541.44922	119846.2266	113905.7734	153500.2188	80731.83594	103656.7031	113561.7422	66831.74219	58845.46484	101095.75	118261.8359	94744.0625	65335.12109
A0A0G2KFX5;F1QCJ4	iqsec1a	SEC7 domain-containing protein	NSWDSPASSSDIMR	(S505);(S454)	_NSWDS[Phospho (STY)]PASSSDIMR_.2	_NSWDS[Phospho (STY)]PASSSDIMR_	_NSWDS[+80]PASSSDIMR_	112876.6719	137434.8906	104979.3438	120502.2734	103370.3438	143235.0938	135351.4375	114512.0156	107165.375	145408.5938	109506.7031	126126.9453	129693.8516	109389.5625	92888.65625	132111.2188
A0A0G2KFX5;F1QCJ4	iqsec1a	SEC7 domain-containing protein	VPSLSGEEEPLR	(S430);(S379)	_VPS[Phospho (STY)]LSGEEEPLR_.2	_VPS[Phospho (STY)]LSGEEEPLR_	_VPS[+80]LSGEEEPLR_	401809.1563	553907.3125	393323.0938	480790.5	402599.5	557695.3125	476840.125	459971.5	414006.6875	534697.75	361171.1875	419021.9688	399136.3438	599206.3125	445809.3125	455595.8125
A0A0G2KFX5;F1QCJ4	iqsec1a	SEC7 domain-containing protein	VPSLSGEEEPLR		_VPSLSGEEEPLR_.2	_VPSLSGEEEPLR_	_VPSLSGEEEPLR_	3895.616943	7008.299316	Filtered	Filtered	Filtered	6066.487793	Filtered	5927.036621	6343.376953	7204.793945	3956.934326	10264.66992	Filtered	5419.874512	Filtered	Filtered
A0A0G2KGL2;A0A0G2KKC3	gart	AIR synthase	DSGVDIAAGNR		_DSGVDIAAGNR_.2	_DSGVDIAAGNR_	_DSGVDIAAGNR_	100184.4375	86286.60156	81358.79688	73457.57813	109953.1328	86607.96094	132054.9219	80846.125	119354.4063	79665.21094	116978.4688	65548.42188	100334.3516	86910.03906	98497.82813	73445.59375
A0A0G2KGQ6;A0A2R8PZH5;A0A2R8Q3Q7;A0A2R8Q3Z7;A0A2R8QA68;A0A2R8RMX2;E7FH65	magi2b	Membrane-associated guanylate kinase, WW and PDZ domain-containing 2b (Fragment);Uncharacterized protein;Uncharacterized protein;Uncharacterized protein;Membrane-associated guanylate kinase, WW and PDZ domain-containing 2b;Uncharacterized protein;Membrane-associated guanylate kinase, WW and PDZ domain-containing 2b	QSPMVAQK	(S876);(S568);(S809);(S568);(S1011);(S831);(S1011)	_QS[Phospho (STY)]PMVAQK_.2	_QS[Phospho (STY)]PMVAQK_	_QS[+80]PMVAQK_	53601.69922	51490.54297	47222.17188	47723.01172	46333.28516	58694.17969	81496.67188	60678.86328	44553.23047	48490.70313	55477.61719	63524.65234	36080.8125	23325.25	35843.73828	59582.29297
A0A0G2KGQ6;A0A2R8PZH5;A0A2R8Q3Q7;A0A2R8Q3Z7;A0A2R8QA68;A0A2R8RMX2;E7FH65	magi2b	Membrane-associated guanylate kinase, WW and PDZ domain-containing 2b (Fragment);Uncharacterized protein;Uncharacterized protein;Uncharacterized protein;Membrane-associated guanylate kinase, WW and PDZ domain-containing 2b;Uncharacterized protein;Membrane-associated guanylate kinase, WW and PDZ domain-containing 2b	VLTQQSQPCEENGGSANQNSSPR	(C743,S755);(C435,S447);(C676,S688);(C435,S447);(C878,S890);(C698,S710);(C878,S890)	_VLTQQSQPC[Carbamidomethyl (C)]EENGGSANQNSS[Phospho (STY)]PR_.3	_VLTQQSQPC[Carbamidomethyl (C)]EENGGSANQNSS[Phospho (STY)]PR_	_VLTQQSQPC[+57]EENGGSANQNSS[+80]PR_	29869.43555	28403.47266	Filtered	24934.64648	12858.16699	23006.30273	30141.87109	26561.7793	Filtered	Filtered	Filtered	23240.29102	13563.77051	11230.79297	26595.0293	26267.84961
A0A0G2KGR9;A0A0N4SU12;A0A0R4IIY6;A0A0R4IPB2;A0A0R4IUU9;A0A2R8QRR4;E7FAR4;F1QYQ6	si:ch73-221f6.1;si:ch73-221f6.4;si:ch73-221f6.1;si:ch73-221f6.3;si:ch73-221f6.3;si:ch73-236c18.9;si:ch73-221f6.4;si:ch73-236c18.9	Si:ch73-221f6.1;Si:ch73-221f6.4;Si:ch73-221f6.1;Si:ch73-221f6.3;Si:ch73-221f6.3;Si:ch73-236c18.9;Si:ch73-221f6.4 (Fragment);Si:ch73-236c18.9	QDSLCGVR	(S64,C66);(S60,C62);(S61,C63);(S64,C66);(S61,C63);(S60,C62);(S64,C66);(S64,C66)	_QDS[Phospho (STY)]LC[Carbamidomethyl (C)]GVR_.2	_QDS[Phospho (STY)]LC[Carbamidomethyl (C)]GVR_	_QDS[+80]LC[+57]GVR_	33329.69531	30827.13281	4267.664551	114102.7578	103295.5391	84002.94531	Filtered	3574.176025	59268.89844	35365.33203	52724.16016	33234.00391	87824.83594	173098.5156	124895.1094	26601.62305
A0A0G2KGR9;A0A0N4SU12;A0A0R4IIY6;A0A0R4IPB2;A0A0R4IUU9;A0A2R8QRR4;E7FAR4;F1QYQ6	si:ch73-221f6.1;si:ch73-221f6.4;si:ch73-221f6.1;si:ch73-221f6.3;si:ch73-221f6.3;si:ch73-236c18.9;si:ch73-221f6.4;si:ch73-236c18.9	Si:ch73-221f6.1;Si:ch73-221f6.4;Si:ch73-221f6.1;Si:ch73-221f6.3;Si:ch73-221f6.3;Si:ch73-236c18.9;Si:ch73-221f6.4 (Fragment);Si:ch73-236c18.9	LQPERQDSLCGVR	(S64,C66);(S60,C62);(S61,C63);(S64,C66);(S61,C63);(S60,C62);(S64,C66);(S64,C66)	_LQPERQDS[Phospho (STY)]LC[Carbamidomethyl (C)]GVR_.3	_LQPERQDS[Phospho (STY)]LC[Carbamidomethyl (C)]GVR_	_LQPERQDS[+80]LC[+57]GVR_	2472.7854	6762.638184	Filtered	19955.64453	18208.53125	13821.13281	Filtered	1097.589233	8355.010742	4924.803223	11610.96289	2411.06543	14436.2832	41179.95703	20650.80859	Filtered
A0A0G2KGS0;A0A0G2KTI4	slc12a2	Solute carrier family 12 member 2	SPTVPLNVADQR	(S904);(S920)	_S[Phospho (STY)]PTVPLNVADQR_.2	_S[Phospho (STY)]PTVPLNVADQR_	_S[+80]PTVPLNVADQR_	519561.1563	637216	597956.875	555705.875	680890.9375	656196.3125	567862.4375	616956.5	666514.125	552352.8125	638495.9375	616867.5	650903.5	723470.8125	581977.6875	654665.5625
A0A0G2KGS0;A0A0G2KTI4	slc12a2	Solute carrier family 12 member 2	SPTVPLNVADQR	(S904);(S920)	_S[Phospho (STY)]PTVPLNVADQR_.3	_S[Phospho (STY)]PTVPLNVADQR_	_S[+80]PTVPLNVADQR_	Filtered	10426.72852	Filtered	32273.76758	Filtered	19404.13086	Filtered	Filtered	Filtered	11550.86035	21831.91211	40290.75391	Filtered	Filtered	Filtered	36258.91797
A0A0G2KGS0;A0A0G2KTI4	slc12a2	Solute carrier family 12 member 2	ATSVQNSPAVQK	(S895);(S895)	_ATSVQNS[Phospho (STY)]PAVQK_.2	_ATSVQNS[Phospho (STY)]PAVQK_	_ATSVQNS[+80]PAVQK_	Filtered	28931.43359	25975.1582	30922.69922	35122.22266	34847.82422	40954.94531	Filtered	32842.71484	23749.69727	21590.24414	20670.92578	38982.76172	36701.16406	32924.80469	24821.24023
A0A0G2KGS0;A0A0G2KTI4	slc12a2	Solute carrier family 12 member 2	ATSVQNSPAVQK	(S891,S895);(S891,S895)	_ATS[Phospho (STY)]VQNS[Phospho (STY)]PAVQK_.2	_ATS[Phospho (STY)]VQNS[Phospho (STY)]PAVQK_	_ATS[+80]VQNS[+80]PAVQK_	31679.69531	48234.42578	78436.33594	44962.66797	45752.03906	54885.17969	Filtered	40765.59766	42668.43359	40637.10938	60301.16016	62580.5	47498.67969	47609.90234	64068.21875	54213.625
A0A0G2KGY0;A0A2U3TVS8;Q6PG31	rnps1	RNA-binding protein with serine-rich domain 1	SPSPKPTK	(S131,S133);(S131,S133);(S131,S133)	_S[Phospho (STY)]PS[Phospho (STY)]PKPTK_.2	_S[Phospho (STY)]PS[Phospho (STY)]PKPTK_	_S[+80]PS[+80]PKPTK_	152145.5313	186775.125	287101.5313	270084.5625	180232.875	217095.3438	175490	281681	135170.25	214476.9844	Filtered	244297.1875	158544.6875	178190.0156	185528.625	275326.3125
A0A0G2KGZ7	tbc1d10aa	TBC1 domain family, member 10Aa (Fragment)	ALTPESSPLTPESRPLPAEPR	(T670,S674)	_ALT[Phospho (STY)]PESS[Phospho (STY)]PLTPESRPLPAEPR_.3	_ALT[Phospho (STY)]PESS[Phospho (STY)]PLTPESRPLPAEPR_	_ALT[+80]PESS[+80]PLTPESRPLPAEPR_	Filtered	Filtered	Filtered	Filtered	Filtered	Filtered	Filtered	Filtered	Filtered	Filtered	53458.875	Filtered	Filtered	Filtered	Filtered	Filtered
A0A0G2KGZ7	tbc1d10aa	TBC1 domain family, member 10Aa (Fragment)	ALTPESSPLTPESRPLPAEPR	(S673,S674,T677)	_ALTPES[Phospho (STY)]S[Phospho (STY)]PLT[Phospho (STY)]PESRPLPAEPR_.3	_ALTPES[Phospho (STY)]S[Phospho (STY)]PLT[Phospho (STY)]PESRPLPAEPR_	_ALTPES[+80]S[+80]PLT[+80]PESRPLPAEPR_	Filtered	Filtered	Filtered	Filtered	Filtered	Filtered	Filtered	Filtered	Filtered	Filtered	21356.46484	Filtered	Filtered	Filtered	Filtered	21393.6582
A0A0G2KGZ7	tbc1d10aa	TBC1 domain family, member 10Aa (Fragment)	ALTPESSPLTPESR	(T670)	_ALT[Phospho (STY)]PESSPLTPESR_.2	_ALT[Phospho (STY)]PESSPLTPESR_	_ALT[+80]PESSPLTPESR_	Filtered	26404.73047	34440.79297	Filtered	12792.64063	26876.68945	Filtered	27859.78125	22062.24414	28713.43164	37986.29688	27936.4043	Filtered	14995.29199	Filtered	27535.85547
A0A0G2KH95	psmd2	RPN1_RPN2_N domain-containing protein	DIYQNMTAGENK		_DIYQNMTAGENK_.2	_DIYQNMTAGENK_	_DIYQNMTAGENK_	1268139.875	158744.9219	122599.2422	121643.3984	157353.6719	236433.3438	90663.53125	119155.0156	610302.8125	175622.2188	143710.0781	121460.9375	172398.5938	274769.8125	157576.3281	132668.8125
A0A0G2KHK8	cdc37	Hsp90 chaperone protein kinase-targeting subunit	VQELSSSSSSTELSR	(T80)	_VQELSSSSSST[Phospho (STY)]ELSR_.2	_VQELSSSSSST[Phospho (STY)]ELSR_	_VQELSSSSSST[+80]ELSR_	Filtered	Filtered	Filtered	Filtered	Filtered	Filtered	40317.14063	Filtered	Filtered	Filtered	35240.21094	Filtered	Filtered	Filtered	Filtered	Filtered
A0A0G2KHK8	cdc37	Hsp90 chaperone protein kinase-targeting subunit	VQELSSSSSSTELSR	(S78)	_VQELSSSSS[Phospho (STY)]STELSR_.2	_VQELSSSSS[Phospho (STY)]STELSR_	_VQELSSSSS[+80]STELSR_	40126.72266	Filtered	Filtered	Filtered	Filtered	Filtered	Filtered	Filtered	Filtered	Filtered	Filtered	Filtered	Filtered	Filtered	Filtered	Filtered
A0A0G2KHK8	cdc37	Hsp90 chaperone protein kinase-targeting subunit	VQELSSSSSSTELSR	(S79)	_VQELSSSSSS[Phospho (STY)]TELSR_.2	_VQELSSSSSS[Phospho (STY)]TELSR_	_VQELSSSSSS[+80]TELSR_	Filtered	Filtered	Filtered	Filtered	Filtered	Filtered	Filtered	46721.28516	Filtered	Filtered	Filtered	Filtered	Filtered	Filtered	Filtered	Filtered
A0A0G2KHQ4	dusp26	Dual specificity protein phosphatase	GSPVLTVAELER	(S26)	_GS[Phospho (STY)]PVLTVAELER_.2	_GS[Phospho (STY)]PVLTVAELER_	_GS[+80]PVLTVAELER_	30467.43555	Filtered	Filtered	Filtered	26506.30664	Filtered	Filtered	Filtered	26650.24414	Filtered	Filtered	Filtered	Filtered	Filtered	Filtered	Filtered
A0A0G2KHZ9	tlcd3a	TLC domain-containing 3A	DAQNQSSPLSSPDISK	(S266)	_DAQNQSS[Phospho (STY)]PLSSPDISK_.2	_DAQNQSS[Phospho (STY)]PLSSPDISK_	_DAQNQSS[+80]PLSSPDISK_	103685.0234	214936.1406	Filtered	165563.0156	227155.2969	Filtered	263671.125	135390.3438	243279.9063	193365.6719	Filtered	193340.2813	246155.9688	272011.9688	228889.8125	208973.7969
A0A0G2KHZ9	tlcd3a	TLC domain-containing 3A	DAQNQSSPLSSPDISK	(S266)	_DAQNQSS[Phospho (STY)]PLSSPDISK_.3	_DAQNQSS[Phospho (STY)]PLSSPDISK_	_DAQNQSS[+80]PLSSPDISK_	Filtered	Filtered	75320.49219	Filtered	42167.65625	Filtered	Filtered	30557.29297	Filtered	Filtered	56042.02734	Filtered	Filtered	Filtered	Filtered	Filtered
A0A0G2KI26	fancm	FA complementation group M	IIRPQDSSDEDEDQPQTHSVFK	(S171,S172)	_IIRPQDS[Phospho (STY)]S[Phospho (STY)]DEDEDQPQTHSVFK_.3	_IIRPQDS[Phospho (STY)]S[Phospho (STY)]DEDEDQPQTHSVFK_	_IIRPQDS[+80]S[+80]DEDEDQPQTHSVFK_	46599.16797	45971.20703	31876.45313	40337.12891	47802.37109	44233.80859	14972.18652	40518.50391	45332.11719	41468.51172	43124.24219	44439.73828	54295.08984	40122.58984	35316.5625	42253.55859
A0A0G2KIG7;Q6NUV0	rab3gap1	Rab3 GTPase-activating protein catalytic subunit	AADSDPESEVFEITDFTTASEWER	(S9);(S9)	_AADSDPES[Phospho (STY)]EVFEITDFTTASEWER_.3	_AADSDPES[Phospho (STY)]EVFEITDFTTASEWER_	_AADSDPES[+80]EVFEITDFTTASEWER_	Filtered	6042.401855	Filtered	Filtered	Filtered	Filtered	Filtered	Filtered	Filtered	Filtered	Filtered	Filtered	Filtered	Filtered	Filtered	Filtered
A0A0G2KIG7;Q6NUV0	rab3gap1	Rab3 GTPase-activating protein catalytic subunit	AADSDPESEVFEITDFTTASEWER	(S5);(S5)	_AADS[Phospho (STY)]DPESEVFEITDFTTASEWER_.3	_AADS[Phospho (STY)]DPESEVFEITDFTTASEWER_	_AADS[+80]DPESEVFEITDFTTASEWER_	Filtered	Filtered	Filtered	12253.62891	9025.203125	5900.051758	Filtered	10098.19043	5830.401367	Filtered	8446.623047	Filtered	5707.652832	10624.73242	Filtered	Filtered
A0A0G2KIM8	bnc1	Uncharacterized protein	FTQHSENCADGGSDPESVGLDDK	(C619,S624)	_FTQHSENC[Carbamidomethyl (C)]ADGGS[Phospho (STY)]DPESVGLDDK_.3	_FTQHSENC[Carbamidomethyl (C)]ADGGS[Phospho (STY)]DPESVGLDDK_	_FTQHSENC[+57]ADGGS[+80]DPESVGLDDK_	Filtered	Filtered	Filtered	Filtered	Filtered	Filtered	Filtered	11176.91992	Filtered	Filtered	Filtered	Filtered	Filtered	Filtered	Filtered	Filtered
A0A0G2KIT5;F1R491;O73712	ldb1a;ldb1a;ldb1b	LIM domain-binding protein 1-A	NENPTSQASQ	(S410);(S395);(S373)	_NENPTSQAS[Phospho (STY)]Q_.2	_NENPTSQAS[Phospho (STY)]Q_	_NENPTSQAS[+80]Q_	47518.79297	39117.73438	55299.10156	46687.30469	48134.96484	43714.20313	30907.01953	48517.01953	40722.42188	47898.74219	54121.57031	42233.75781	29899.1875	44039.22266	45692.32422	44636.62109
A0A0G2KIT5;F1R491;O73712	ldb1a;ldb1a;ldb1b	LIM domain-binding protein 1-A	MSGGSNMSAGGGSNNNSNNK	(S303);(S288);(S266)	_MS[Phospho (STY)]GGSNMSAGGGSNNNSNNK_.2	_MS[Phospho (STY)]GGSNMSAGGGSNNNSNNK_	_MS[+80]GGSNMSAGGGSNNNSNNK_	Filtered	74116.17969	99031.83594	90149.14844	87210.89063	75930.58594	87390.98438	105548.6563	Filtered	77729.38281	97291.63281	Filtered	73715.97656	61596.97266	91201.21094	Filtered
A0A0G2KIT5;F1R491;O73712	ldb1a;ldb1a;ldb1b	LIM domain-binding protein 1-A	MSGGSNMSAGGGSNNNSNNK	(S303);(S288);(S266)	_MS[Phospho (STY)]GGSNMSAGGGSNNNSNNK_.3	_MS[Phospho (STY)]GGSNMSAGGGSNNNSNNK_	_MS[+80]GGSNMSAGGGSNNNSNNK_	Filtered	Filtered	Filtered	Filtered	Filtered	Filtered	Filtered	Filtered	Filtered	Filtered	Filtered	Filtered	Filtered	Filtered	Filtered	64436.40625
A0A0G2KIT5;F1R491;O73712	ldb1a;ldb1a;ldb1b	LIM domain-binding protein 1-A	MSGGSNMSAGGGSNNNSNNK	(S306);(S291);(S269)	_MSGGS[Phospho (STY)]NMSAGGGSNNNSNNK_.3	_MSGGS[Phospho (STY)]NMSAGGGSNNNSNNK_	_MSGGS[+80]NMSAGGGSNNNSNNK_	Filtered	Filtered	Filtered	Filtered	Filtered	Filtered	Filtered	Filtered	Filtered	68847.3125	Filtered	Filtered	58470.77344	Filtered	Filtered	Filtered
A0A0G2KIT5;F1R491;O73712	ldb1a;ldb1a;ldb1b	LIM domain-binding protein 1-A	MSGGSNMSAGGGSNNNSNNK	(S306,M308);(S291,M293);(S269,M271)	_MSGGS[Phospho (STY)]NM[Oxidation (M)]SAGGGSNNNSNNK_.3	_MSGGS[Phospho (STY)]NM[Oxidation (M)]SAGGGSNNNSNNK_	_MSGGS[+80]NM[+16]SAGGGSNNNSNNK_	Filtered	9882.34668	Filtered	Filtered	Filtered	Filtered	Filtered	Filtered	Filtered	Filtered	Filtered	Filtered	Filtered	Filtered	Filtered	Filtered
A0A0G2KIT5;F1R491;O73712	ldb1a;ldb1a;ldb1b	LIM domain-binding protein 1-A	MSGGSNMSAGGGSNNNSNNK	(S303,M308);(S288,M293);(S266,M271)	_MS[Phospho (STY)]GGSNM[Oxidation (M)]SAGGGSNNNSNNK_.2	_MS[Phospho (STY)]GGSNM[Oxidation (M)]SAGGGSNNNSNNK_	_MS[+80]GGSNM[+16]SAGGGSNNNSNNK_	Filtered	11114.92969	19832.33594	Filtered	Filtered	Filtered	Filtered	12385.25781	Filtered	Filtered	Filtered	Filtered	Filtered	Filtered	14458.99902	Filtered
A0A0G2KIT5;F1R491;O73712	ldb1a;ldb1a;ldb1b	LIM domain-binding protein 1-A	MSGGSNMSAGGGSNNNSNNK	(S303,M308);(S288,M293);(S266,M271)	_MS[Phospho (STY)]GGSNM[Oxidation (M)]SAGGGSNNNSNNK_.3	_MS[Phospho (STY)]GGSNM[Oxidation (M)]SAGGGSNNNSNNK_	_MS[+80]GGSNM[+16]SAGGGSNNNSNNK_	Filtered	Filtered	19263.18359	Filtered	12605.0459	10825.8623	Filtered	Filtered	9316.557617	Filtered	13144.61035	11715.71875	9470.141602	8315.882813	14498.4248	11842.60156
A0A0G2KIT5;F1R491;O73712	ldb1a;ldb1a;ldb1b	LIM domain-binding protein 1-A	MSGGSNMSAGGGSNNNSNNK	(M302,S303,M308);(M287,S288,M293);(M265,S266,M271)	_M[Oxidation (M)]S[Phospho (STY)]GGSNM[Oxidation (M)]SAGGGSNNNSNNK_.2	_M[Oxidation (M)]S[Phospho (STY)]GGSNM[Oxidation (M)]SAGGGSNNNSNNK_	_M[+16]S[+80]GGSNM[+16]SAGGGSNNNSNNK_	9574.390625	7123.571289	6096.381836	2547.023926	3783.348877	3806.330322	Filtered	Filtered	Filtered	6200.805664	7174.622559	5503.113281	4263.281738	2001.614868	4741.392578	7950.85498
A0A0G2KIT5;F1R491;O73712	ldb1a;ldb1a;ldb1b	LIM domain-binding protein 1-A	MSGGSNMSAGGGSNNNSNNK	(M302,S303,M308);(M287,S288,M293);(M265,S266,M271)	_M[Oxidation (M)]S[Phospho (STY)]GGSNM[Oxidation (M)]SAGGGSNNNSNNK_.3	_M[Oxidation (M)]S[Phospho (STY)]GGSNM[Oxidation (M)]SAGGGSNNNSNNK_	_M[+16]S[+80]GGSNM[+16]SAGGGSNNNSNNK_	Filtered	1102.477539	Filtered	Filtered	Filtered	3779.691406	Filtered	4467.013184	Filtered	Filtered	Filtered	Filtered	Filtered	4839.5	9263.53125	Filtered
A0A0G2KIT5;F1R491;O73712	ldb1a;ldb1a;ldb1b	LIM domain-binding protein 1-A	KMSGGSNMSAGGGSNNNSNNK	(S303,M308);(S288,M293);(S266,M271)	_KMS[Phospho (STY)]GGSNM[Oxidation (M)]SAGGGSNNNSNNK_.3	_KMS[Phospho (STY)]GGSNM[Oxidation (M)]SAGGGSNNNSNNK_	_KMS[+80]GGSNM[+16]SAGGGSNNNSNNK_	Filtered	Filtered	Filtered	Filtered	19004.50977	Filtered	Filtered	Filtered	Filtered	Filtered	Filtered	Filtered	10289.53809	13228.51855	Filtered	Filtered
A0A0G2KJ38		Uncharacterized protein	SYELETSRELLPTGDAEVSEK	(T94)	_SYELET[Phospho (STY)]SRELLPTGDAEVSEK_.3	_SYELET[Phospho (STY)]SRELLPTGDAEVSEK_	_SYELET[+80]SRELLPTGDAEVSEK_	Filtered	136128.7656	Filtered	76647.19531	113751.2109	Filtered	102955.4375	109017.5391	118723.1719	Filtered	Filtered	147316.3594	105128.2109	99043.39063	Filtered	143834.0625
A0A0G2KJ38		Uncharacterized protein	SYELETSRELLPTGDAEVSEK	(S95)	_SYELETS[Phospho (STY)]RELLPTGDAEVSEK_.3	_SYELETS[Phospho (STY)]RELLPTGDAEVSEK_	_SYELETS[+80]RELLPTGDAEVSEK_	Filtered	Filtered	Filtered	Filtered	Filtered	Filtered	Filtered	Filtered	Filtered	Filtered	Filtered	Filtered	Filtered	Filtered	Filtered	117102.6406
A0A0G2KJA6	slc9a3r1b	Na(+)/H(+) exchange regulatory cofactor NHE-RF	EDTGREDTPPPVPER	(T127)	_EDT[Phospho (STY)]GREDTPPPVPER_.3	_EDT[Phospho (STY)]GREDTPPPVPER_	_EDT[+80]GREDTPPPVPER_	248195.4375	203139.4688	Filtered	192204.9375	Filtered	223535.5156	227063.625	Filtered	Filtered	196719.1094	Filtered	Filtered	195292.6406	Filtered	Filtered	Filtered
A0A0G2KJA6	slc9a3r1b	Na(+)/H(+) exchange regulatory cofactor NHE-RF	EDTGREDTPPPVPER	(T132)	_EDTGREDT[Phospho (STY)]PPPVPER_.3	_EDTGREDT[Phospho (STY)]PPPVPER_	_EDTGREDT[+80]PPPVPER_	Filtered	Filtered	Filtered	Filtered	Filtered	Filtered	Filtered	Filtered	184642.2813	173282.9844	Filtered	157065.7188	Filtered	173199.4375	165117.375	167806.9844
A0A0G2KJM7	lima1a	LIM domain and actin-binding 1a	LDFPSSPNSEAADSEAR	(S178)	_LDFPSS[Phospho (STY)]PNSEAADSEAR_.2	_LDFPSS[Phospho (STY)]PNSEAADSEAR_	_LDFPSS[+80]PNSEAADSEAR_	Filtered	657416.875	473426.5313	1687589	725478.1875	577956.375	504776.5	556598.125	651276.8125	418906.5625	501208.8125	560046.75	1046376.063	Filtered	1267701	595405.5
A0A0G2KJM7	lima1a	LIM domain and actin-binding 1a	LDFPSSPNSEAADSEAR	(S177)	_LDFPS[Phospho (STY)]SPNSEAADSEAR_.3	_LDFPS[Phospho (STY)]SPNSEAADSEAR_	_LDFPS[+80]SPNSEAADSEAR_	Filtered	112525.9219	Filtered	Filtered	92257.96094	Filtered	Filtered	Filtered	87858	Filtered	Filtered	Filtered	Filtered	Filtered	Filtered	Filtered
A0A0G2KJM7	lima1a	LIM domain and actin-binding 1a	LDFPSSPNSEAADSEAR	(S178)	_LDFPSS[Phospho (STY)]PNSEAADSEAR_.3	_LDFPSS[Phospho (STY)]PNSEAADSEAR_	_LDFPSS[+80]PNSEAADSEAR_	Filtered	Filtered	Filtered	225585.5156	Filtered	Filtered	Filtered	Filtered	Filtered	Filtered	Filtered	Filtered	Filtered	Filtered	184040.7188	Filtered
A0A0G2KJM7	lima1a	LIM domain and actin-binding 1a	NGSVLSPEQNQPK	(S226)	_NGSVLS[Phospho (STY)]PEQNQPK_.2	_NGSVLS[Phospho (STY)]PEQNQPK_	_NGSVLS[+80]PEQNQPK_	162526.9063	114912.2969	Filtered	331237.5313	110828.5313	Filtered	169206.5	Filtered	128561.4219	Filtered	144935.4375	Filtered	227498.0781	252519.8281	240855.125	Filtered
A0A0G2KJM7	lima1a	LIM domain and actin-binding 1a	ENVPPVSADVCPESNTIKSPAPDR	(C207,S215)	_ENVPPVSADVC[Carbamidomethyl (C)]PESNTIKS[Phospho (STY)]PAPDR_.3	_ENVPPVSADVC[Carbamidomethyl (C)]PESNTIKS[Phospho (STY)]PAPDR_	_ENVPPVSADVC[+57]PESNTIKS[+80]PAPDR_	64050.64844	47616.69141	33153.96094	142684.875	70210.125	36678.87109	60361.11328	14560.68066	76844.73438	8657.43457	1755.621094	Filtered	83455.45313	128096.125	120439.375	Filtered
A0A0G2KJM7	lima1a	LIM domain and actin-binding 1a	LSPQETSLTVEESPLVK	(T339)	_LSPQET[Phospho (STY)]SLTVEESPLVK_.3	_LSPQET[Phospho (STY)]SLTVEESPLVK_	_LSPQET[+80]SLTVEESPLVK_	5217.15625	Filtered	Filtered	39493.03906	Filtered	Filtered	Filtered	Filtered	Filtered	10028.7334	Filtered	Filtered	16354.5332	25466.31055	Filtered	Filtered
A0A0G2KJM7	lima1a	LIM domain and actin-binding 1a	LSPQETSLTVEESPLVK	(S335)	_LS[Phospho (STY)]PQETSLTVEESPLVK_.2	_LS[Phospho (STY)]PQETSLTVEESPLVK_	_LS[+80]PQETSLTVEESPLVK_	Filtered	Filtered	Filtered	49667.94922	Filtered	Filtered	Filtered	Filtered	Filtered	Filtered	Filtered	Filtered	Filtered	16231.75	14931.9502	5442.51709
A0A0G2KK80	syde2	Rho-GAP domain-containing protein	GGYLSDGDSPELVAK	(S101,S105)	_GGYLS[Phospho (STY)]DGDS[Phospho (STY)]PELVAK_.2	_GGYLS[Phospho (STY)]DGDS[Phospho (STY)]PELVAK_	_GGYLS[+80]DGDS[+80]PELVAK_	Filtered	Filtered	Filtered	Filtered	Filtered	Filtered	Filtered	Filtered	Filtered	Filtered	34994.45703	Filtered	Filtered	Filtered	Filtered	Filtered
A0A0G2KK80	syde2	Rho-GAP domain-containing protein	GGYLSDGDSPELVAK	(S105)	_GGYLSDGDS[Phospho (STY)]PELVAK_.2	_GGYLSDGDS[Phospho (STY)]PELVAK_	_GGYLSDGDS[+80]PELVAK_	9018.637695	Filtered	Filtered	18048.74805	Filtered	Filtered	Filtered	27388.88281	Filtered	Filtered	Filtered	Filtered	Filtered	Filtered	Filtered	Filtered
A0A0G2KK80	syde2	Rho-GAP domain-containing protein	GGYLSDGDSPELVAK	(S101)	_GGYLS[Phospho (STY)]DGDSPELVAK_.2	_GGYLS[Phospho (STY)]DGDSPELVAK_	_GGYLS[+80]DGDSPELVAK_	Filtered	Filtered	Filtered	8255.922852	17401.62109	Filtered	22287.55664	Filtered	Filtered	Filtered	Filtered	Filtered	Filtered	Filtered	Filtered	Filtered
A0A0G2KKK6	arhgap39	Rho GTPase-activating protein 39	DGYESDGASPLPLPGPVVR	(S443)	_DGYES[Phospho (STY)]DGASPLPLPGPVVR_.3	_DGYES[Phospho (STY)]DGASPLPLPGPVVR_	_DGYES[+80]DGASPLPLPGPVVR_	208780.125	271383.125	323403.1875	203639.6563	226397.1094	250148.1094	408279.9063	237175.5625	233555.7188	251588.4219	271688	272881.0313	214864.2813	218880.2813	280725.5625	256200.1875
A0A0G2KKK6	arhgap39	Rho GTPase-activating protein 39	DGYESDGASPLPLPGPVVR	(S443,S447)	_DGYES[Phospho (STY)]DGAS[Phospho (STY)]PLPLPGPVVR_.3	_DGYES[Phospho (STY)]DGAS[Phospho (STY)]PLPLPGPVVR_	_DGYES[+80]DGAS[+80]PLPLPGPVVR_	Filtered	Filtered	Filtered	Filtered	20250.92773	Filtered	Filtered	Filtered	18134.79297	Filtered	Filtered	Filtered	20327.33789	Filtered	Filtered	25643.38867
A0A0G2KKK6	arhgap39	Rho GTPase-activating protein 39	DGYESDGASPLPLPGPVVR	(Y441)	_DGY[Phospho (STY)]ESDGASPLPLPGPVVR_.4	_DGY[Phospho (STY)]ESDGASPLPLPGPVVR_	_DGY[+80]ESDGASPLPLPGPVVR_	1827.977539	4236.486328	Filtered	3067.710693	2411.589844	4346.266602	6331.439453	Filtered	3324.308594	Filtered	Filtered	Filtered	2742.70166	Filtered	3956.44873	4713.527344
A0A0G2KKK6	arhgap39	Rho GTPase-activating protein 39	KPSSETDIENWASK	(S546)	_KPSS[Phospho (STY)]ETDIENWASK_.3	_KPSS[Phospho (STY)]ETDIENWASK_	_KPSS[+80]ETDIENWASK_	Filtered	Filtered	30465.07422	Filtered	Filtered	Filtered	Filtered	Filtered	Filtered	Filtered	30635.29102	Filtered	Filtered	Filtered	15870.58887	Filtered
A0A0G2KKK6	arhgap39	Rho GTPase-activating protein 39	AFSEDEALAQQEIHWK	(S460)	_AFS[Phospho (STY)]EDEALAQQEIHWK_.3	_AFS[Phospho (STY)]EDEALAQQEIHWK_	_AFS[+80]EDEALAQQEIHWK_	13711.40234	20106.69922	3971.507568	13566.47461	17294.2793	16039.90332	Filtered	15399.40039	13281.0166	18963.58203	13440.34375	18878.86523	15928.28125	16477.17383	4621.057129	20303.75
A0A0G2KKK6	arhgap39	Rho GTPase-activating protein 39	AFSEDEALAQQEIHWK	(S460)	_AFS[Phospho (STY)]EDEALAQQEIHWK_.2	_AFS[Phospho (STY)]EDEALAQQEIHWK_	_AFS[+80]EDEALAQQEIHWK_	11714.73047	18956.72656	16827.77539	Filtered	19106.15039	18070.56445	Filtered	16196.14355	14833.76367	18221.67188	13240.92969	15790.39844	15419.9541	16125.20117	Filtered	19466.16992
A0A0G2KLK6	rfx7b	Regulatory factor X7b	TPQNIPASPVGDR	(S411)	_TPQNIPAS[Phospho (STY)]PVGDR_.2	_TPQNIPAS[Phospho (STY)]PVGDR_	_TPQNIPAS[+80]PVGDR_	161801.75	136845.3281	143554.9531	117033.5	161840.8906	139824.1875	204651.4219	125166.0938	139284.0469	137483.7656	114493.8672	97975.96094	132636.4844	93030.875	102229.1094	114196.625
A0A0G2KLK6	rfx7b	Regulatory factor X7b	TPQNIPASPVGDR	(T404)	_T[Phospho (STY)]PQNIPASPVGDR_.2	_T[Phospho (STY)]PQNIPASPVGDR_	_T[+80]PQNIPASPVGDR_	Filtered	44131.52734	Filtered	Filtered	Filtered	42077.48828	Filtered	Filtered	34422.76953	Filtered	Filtered	Filtered	36334.69141	28842.14844	Filtered	41461.30859
A0A0G2KLK6	rfx7b	Regulatory factor X7b	GSASPALCDQNSMSSSR	(S83,C87)	_GSAS[Phospho (STY)]PALC[Carbamidomethyl (C)]DQNSMSSSR_.2	_GSAS[Phospho (STY)]PALC[Carbamidomethyl (C)]DQNSMSSSR_	_GSAS[+80]PALC[+57]DQNSMSSSR_	55681.30859	Filtered	Filtered	Filtered	Filtered	Filtered	Filtered	Filtered	Filtered	45465.77734	Filtered	Filtered	Filtered	39252.43359	45870.21094	Filtered
A0A0G2KLK6	rfx7b	Regulatory factor X7b	GSASPALCDQNSMSSSR	(S81,C87)	_GS[Phospho (STY)]ASPALC[Carbamidomethyl (C)]DQNSMSSSR_.2	_GS[Phospho (STY)]ASPALC[Carbamidomethyl (C)]DQNSMSSSR_	_GS[+80]ASPALC[+57]DQNSMSSSR_	Filtered	Filtered	Filtered	Filtered	Filtered	Filtered	Filtered	50924.625	37633.25781	Filtered	48045.67578	Filtered	40064.60938	Filtered	44223.59375	Filtered
A0A0G2KLK6	rfx7b	Regulatory factor X7b	ASSEPSLLIK	(S573)	_ASS[Phospho (STY)]EPSLLIK_.2	_ASS[Phospho (STY)]EPSLLIK_	_ASS[+80]EPSLLIK_	Filtered	78565.96875	Filtered	121089.7578	68329.73438	Filtered	Filtered	Filtered	70862.85156	Filtered	Filtered	74896.85156	83607.88281	111833.0469	Filtered	Filtered
A0A0G2KLK6	rfx7b	Regulatory factor X7b	QLMTSPSPVGAAEGK	(S375)	_QLMTS[Phospho (STY)]PSPVGAAEGK_.2	_QLMTS[Phospho (STY)]PSPVGAAEGK_	_QLMTS[+80]PSPVGAAEGK_	112227.2656	96849.50781	Filtered	Filtered	Filtered	Filtered	Filtered	Filtered	93962.6875	Filtered	31775.89063	Filtered	Filtered	44991.62891	Filtered	Filtered
A0A0G2KLK6	rfx7b	Regulatory factor X7b	NLSGTTAQTVTTAPR	(S1159)	_NLS[Phospho (STY)]GTTAQTVTTAPR_.2	_NLS[Phospho (STY)]GTTAQTVTTAPR_	_NLS[+80]GTTAQTVTTAPR_	68380.14063	64876.69141	97216.50781	62103.42969	80174.82031	60177.99219	87876.10156	81290.90625	91016.90625	74701.67188	53218.87109	65319.46875	62478.75391	Filtered	69926.41406	63870.64063
A0A0G2KLK6	rfx7b	Regulatory factor X7b	LATVSPVQQGQQTTLSSK	(T1103)	_LAT[Phospho (STY)]VSPVQQGQQTTLSSK_.3	_LAT[Phospho (STY)]VSPVQQGQQTTLSSK_	_LAT[+80]VSPVQQGQQTTLSSK_	22236.46289	21242.50391	30362.09375	18216.94141	20353.75781	17793.17969	18813.35938	29344.80273	28574.07813	20928.00977	13299.92676	21688.07031	18780.27734	14982.35254	26850.85742	17027.25
A0A0G2KLK6	rfx7b	Regulatory factor X7b	SGDGCELLESAGQSPSAEDEMR	(C196,S205)	_SGDGC[Carbamidomethyl (C)]ELLESAGQS[Phospho (STY)]PSAEDEMR_.3	_SGDGC[Carbamidomethyl (C)]ELLESAGQS[Phospho (STY)]PSAEDEMR_	_SGDGC[+57]ELLESAGQS[+80]PSAEDEMR_	56393.51953	45674.00391	32808.85156	46313.50391	46167	46751.15234	Filtered	60967.35938	48683.96484	Filtered	46407.75781	52929.67188	Filtered	40894.01953	41388.125	59155.92188
A0A0G2KLK6	rfx7b	Regulatory factor X7b	SGDGCELLESAGQSPSAEDEMR	(S192,C196,S201)	_S[Phospho (STY)]GDGC[Carbamidomethyl (C)]ELLES[Phospho (STY)]AGQSPSAEDEMR_.3	_S[Phospho (STY)]GDGC[Carbamidomethyl (C)]ELLES[Phospho (STY)]AGQSPSAEDEMR_	_S[+80]GDGC[+57]ELLES[+80]AGQSPSAEDEMR_	Filtered	25292.58984	Filtered	Filtered	Filtered	Filtered	32467.85938	Filtered	Filtered	Filtered	Filtered	31989.43164	Filtered	Filtered	Filtered	Filtered
A0A0G2KLK6	rfx7b	Regulatory factor X7b	SGDGCELLESAGQSPSAEDEMR	(C196,S201,S205)	_SGDGC[Carbamidomethyl (C)]ELLES[Phospho (STY)]AGQS[Phospho (STY)]PSAEDEMR_.3	_SGDGC[Carbamidomethyl (C)]ELLES[Phospho (STY)]AGQS[Phospho (STY)]PSAEDEMR_	_SGDGC[+57]ELLES[+80]AGQS[+80]PSAEDEMR_	Filtered	34992.16797	43372.49219	Filtered	34901.45703	28799.4082	Filtered	Filtered	53155.42188	Filtered	32086.26367	Filtered	25948.67773	33063.32031	28579.25195	24542.01953
A0A0G2KLK6	rfx7b	Regulatory factor X7b	SPPTLLITNSPIK	(S439,S448)	_S[Phospho (STY)]PPTLLITNS[Phospho (STY)]PIK_.2	_S[Phospho (STY)]PPTLLITNS[Phospho (STY)]PIK_	_S[+80]PPTLLITNS[+80]PIK_	5363.820313	Filtered	Filtered	Filtered	Filtered	Filtered	Filtered	Filtered	Filtered	Filtered	Filtered	Filtered	Filtered	Filtered	3280.263428	Filtered
A0A0G2KLK6	rfx7b	Regulatory factor X7b	SPPTLLITNSPIK	(S439)	_S[Phospho (STY)]PPTLLITNSPIK_.2	_S[Phospho (STY)]PPTLLITNSPIK_	_S[+80]PPTLLITNSPIK_	Filtered	5282.624512	Filtered	Filtered	Filtered	Filtered	Filtered	Filtered	10079.91504	6161.486328	Filtered	Filtered	4704.887695	Filtered	Filtered	Filtered
A0A0G2KLX0	rabgap1	RAB GTPase-activating protein 1	SYRDEPSDLSPGTPVPDEDSVVFSK	(S65,T68)	_SYRDEPSDLS[Phospho (STY)]PGT[Phospho (STY)]PVPDEDSVVFSK_.3	_SYRDEPSDLS[Phospho (STY)]PGT[Phospho (STY)]PVPDEDSVVFSK_	_SYRDEPSDLS[+80]PGT[+80]PVPDEDSVVFSK_	261252.5	305883.0625	225342.7344	458787.5	298786.375	328905.25	122565.0859	266969.0938	257478.7031	280235.2188	258740.4531	288786.0625	410976.5938	526463.0625	385702.875	290847.6563
A0A0G2KLX0	rabgap1	RAB GTPase-activating protein 1	SYRDEPSDLSPGTPVPDEDSVVFSK	(T68)	_SYRDEPSDLSPGT[Phospho (STY)]PVPDEDSVVFSK_.3	_SYRDEPSDLSPGT[Phospho (STY)]PVPDEDSVVFSK_	_SYRDEPSDLSPGT[+80]PVPDEDSVVFSK_	132915.2813	169906.0313	114164.5391	156873.2344	138097.3281	169542.625	66650.52344	170666.9063	142332.125	172223.625	146604.8281	185162.9688	161924.4219	170577.4844	110390.0156	183166.1875
A0A0G2KLX0	rabgap1	RAB GTPase-activating protein 1	DEPSDLSPGTPVPDEDSVVFSK	(S65,T68)	_DEPSDLS[Phospho (STY)]PGT[Phospho (STY)]PVPDEDSVVFSK_.3	_DEPSDLS[Phospho (STY)]PGT[Phospho (STY)]PVPDEDSVVFSK_	_DEPSDLS[+80]PGT[+80]PVPDEDSVVFSK_	Filtered	41257.26953	Filtered	Filtered	50014.28125	Filtered	Filtered	Filtered	Filtered	Filtered	38244.76563	37796.68359	53352.25781	55738.22656	65069.64844	Filtered
A0A0G2KN09	lsp1b	Lymphocyte-specific protein 1 b (Fragment)	RLSISSGDPEEPFSPLSPR	(S86,S88)	_RLS[Phospho (STY)]IS[Phospho (STY)]SGDPEEPFSPLSPR_.3	_RLS[Phospho (STY)]IS[Phospho (STY)]SGDPEEPFSPLSPR_	_RLS[+80]IS[+80]SGDPEEPFSPLSPR_	Filtered	Filtered	Filtered	Filtered	175762.1406	Filtered	Filtered	Filtered	Filtered	Filtered	Filtered	Filtered	Filtered	Filtered	Filtered	Filtered
A0A0G2KN09	lsp1b	Lymphocyte-specific protein 1 b (Fragment)	RLSISSGDPEEPFSPLSPR	(S86,S89)	_RLS[Phospho (STY)]ISS[Phospho (STY)]GDPEEPFSPLSPR_.3	_RLS[Phospho (STY)]ISS[Phospho (STY)]GDPEEPFSPLSPR_	_RLS[+80]ISS[+80]GDPEEPFSPLSPR_	Filtered	Filtered	387608.6875	Filtered	Filtered	Filtered	353867.0938	Filtered	Filtered	Filtered	356134.1563	399274.1875	Filtered	Filtered	188587.6563	389002.1875
A0A0G2KN09	lsp1b	Lymphocyte-specific protein 1 b (Fragment)	RLSISSGDPEEPFSPLSPR	(S86,S88,S100)	_RLS[Phospho (STY)]IS[Phospho (STY)]SGDPEEPFSPLS[Phospho (STY)]PR_.3	_RLS[Phospho (STY)]IS[Phospho (STY)]SGDPEEPFSPLS[Phospho (STY)]PR_	_RLS[+80]IS[+80]SGDPEEPFSPLS[+80]PR_	Filtered	Filtered	Filtered	Filtered	138932.1563	Filtered	Filtered	101492.0234	Filtered	Filtered	Filtered	Filtered	120455.5156	Filtered	133717.1094	Filtered
A0A0G2KN09	lsp1b	Lymphocyte-specific protein 1 b (Fragment)	RLSISSGDPEEPFSPLSPR	(S86)	_RLS[Phospho (STY)]ISSGDPEEPFSPLSPR_.3	_RLS[Phospho (STY)]ISSGDPEEPFSPLSPR_	_RLS[+80]ISSGDPEEPFSPLSPR_	63684.83984	55776.00781	65891.15625	Filtered	38839.70313	Filtered	45746.47656	57108.07031	70033.98438	58912.17969	42036.20313	74843.21094	26874.36719	22799.95117	Filtered	56645.58594
A0A0G2KN09	lsp1b	Lymphocyte-specific protein 1 b (Fragment)	RLSISSGDPEEPFSPLSPR	(S86,S88,S89,S100)	_RLS[Phospho (STY)]IS[Phospho (STY)]S[Phospho (STY)]GDPEEPFSPLS[Phospho (STY)]PR_.3	_RLS[Phospho (STY)]IS[Phospho (STY)]S[Phospho (STY)]GDPEEPFSPLS[Phospho (STY)]PR_	_RLS[+80]IS[+80]S[+80]GDPEEPFSPLS[+80]PR_	31258.78516	22852.94141	Filtered	Filtered	Filtered	Filtered	Filtered	Filtered	Filtered	Filtered	Filtered	Filtered	Filtered	Filtered	51262.24219	Filtered
A0A0G2KN09	lsp1b	Lymphocyte-specific protein 1 b (Fragment)	RLSISSGDPEEPFSPLSPR	(S86,S100)	_RLS[Phospho (STY)]ISSGDPEEPFSPLS[Phospho (STY)]PR_.3	_RLS[Phospho (STY)]ISSGDPEEPFSPLS[Phospho (STY)]PR_	_RLS[+80]ISSGDPEEPFSPLS[+80]PR_	24604.10938	Filtered	Filtered	Filtered	Filtered	Filtered	Filtered	Filtered	Filtered	Filtered	Filtered	Filtered	Filtered	Filtered	Filtered	Filtered
A0A0G2KN09	lsp1b	Lymphocyte-specific protein 1 b (Fragment)	SPSYMISER	(S103)	_S[Phospho (STY)]PSYMISER_.2	_S[Phospho (STY)]PSYMISER_	_S[+80]PSYMISER_	175006.6094	106265.6172	Filtered	148770.9063	207996.4844	133159.1719	51984.63281	116209.3203	212456.6719	111329.5938	68883.89844	70444.67969	198165.0313	161677.5781	111432.7969	58839.61719
A0A0G2KN75;H9GYT6	ate1	ATE_C domain-containing protein	DQQMQQEAVSSSPNPTPSK	(S37);(S37)	_DQQMQQEAVSSS[Phospho (STY)]PNPTPSK_.3	_DQQMQQEAVSSS[Phospho (STY)]PNPTPSK_	_DQQMQQEAVSSS[+80]PNPTPSK_	140157.3594	127355.3125	114904.2891	115941.8594	133157.3125	133598.5156	126111.0156	125222.9688	115939.3984	127993.3281	99921.35156	116399.1875	124788.5234	118485.3516	96202.34375	130034.0859
A0A0G2KN75;H9GYT6	ate1	ATE_C domain-containing protein	DQQMQQEAVSSSPNPTPSK	(M29,S37);(M29,S37)	_DQQM[Oxidation (M)]QQEAVSSS[Phospho (STY)]PNPTPSK_.3	_DQQM[Oxidation (M)]QQEAVSSS[Phospho (STY)]PNPTPSK_	_DQQM[+16]QQEAVSSS[+80]PNPTPSK_	Filtered	Filtered	Filtered	Filtered	Filtered	Filtered	Filtered	18892.67383	Filtered	Filtered	Filtered	Filtered	Filtered	Filtered	Filtered	Filtered
A0A0G2KNJ7	pak7	P21 protein (Cdc42/Rac)-activated kinase 7	SSYGSHGSPQPALR	(S190)	_SSYGSHGS[Phospho (STY)]PQPALR_.3	_SSYGSHGS[Phospho (STY)]PQPALR_	_SSYGSHGS[+80]PQPALR_	Filtered	109492.9844	Filtered	Filtered	75516.4375	87828.6875	92516.07813	Filtered	Filtered	Filtered	Filtered	83518.19531	Filtered	Filtered	Filtered	80942.29688
A0A0G2KNJ7	pak7	P21 protein (Cdc42/Rac)-activated kinase 7	SSYGSHGSPQPALR	(S190)	_SSYGSHGS[Phospho (STY)]PQPALR_.2	_SSYGSHGS[Phospho (STY)]PQPALR_	_SSYGSHGS[+80]PQPALR_	Filtered	43737.12109	33000.1875	16075.49609	45790.31641	35918.02734	Filtered	38544.57813	28586.71484	54383.91016	Filtered	33163.07422	38178.50781	23041.01367	22260.33984	Filtered
A0A0G2KNJ7	pak7	P21 protein (Cdc42/Rac)-activated kinase 7	DGSPQAVCEPYPR	(S263,C268)	_DGS[Phospho (STY)]PQAVC[Carbamidomethyl (C)]EPYPR_.2	_DGS[Phospho (STY)]PQAVC[Carbamidomethyl (C)]EPYPR_	_DGS[+80]PQAVC[+57]EPYPR_	77374.36719	89256.51563	77934.24219	43196.53125	76300.21094	69257.73438	98728.07813	64342.05078	73158.60938	74576.66406	77771.53906	57216.53516	62432.5625	37297.71875	54630.66016	65521.03516
A0A0G2KNJ7	pak7	P21 protein (Cdc42/Rac)-activated kinase 7	ASLGGSSLDYR	(S139)	_AS[Phospho (STY)]LGGSSLDYR_.2	_AS[Phospho (STY)]LGGSSLDYR_	_AS[+80]LGGSSLDYR_	42743.77344	37534.33203	74558.05469	67073.89844	44246.85938	40683.92578	69141.85938	52753.72656	35195.50391	51031.99609	63524	40443.65234	40317.16406	40339.33203	77338.82813	67943.27344
A0A0G2KNJ7	pak7	P21 protein (Cdc42/Rac)-activated kinase 7	SLVGTPYWMAPEVISR	(S528)	_S[Phospho (STY)]LVGTPYWMAPEVISR_.2	_S[Phospho (STY)]LVGTPYWMAPEVISR_	_S[+80]LVGTPYWMAPEVISR_	46860.18359	Filtered	35093.14453	Filtered	70152.90625	43676.51953	29674.52148	61597.56641	86590.14844	Filtered	28332.01172	82534.79688	Filtered	65834.01563	Filtered	44667.57031
A0A0G2KNJ7	pak7	P21 protein (Cdc42/Rac)-activated kinase 7	SLVGTPYWMAPEVISR	(S528)	_S[Phospho (STY)]LVGTPYWMAPEVISR_.3	_S[Phospho (STY)]LVGTPYWMAPEVISR_	_S[+80]LVGTPYWMAPEVISR_	Filtered	12165.62695	Filtered	12936.83691	Filtered	Filtered	Filtered	Filtered	Filtered	13095.05469	Filtered	17767.68164	13571.88086	Filtered	Filtered	11364.37012
A0A0G2KNJ7	pak7	P21 protein (Cdc42/Rac)-activated kinase 7	SLVGTPYWMAPEVISR	(Y534)	_SLVGTPY[Phospho (STY)]WMAPEVISR_.3	_SLVGTPY[Phospho (STY)]WMAPEVISR_	_SLVGTPY[+80]WMAPEVISR_	7794.418945	Filtered	7002.10498	Filtered	Filtered	9484.31543	6072.179688	15000.31445	18247.42383	Filtered	7045.057617	Filtered	Filtered	15321.25879	8243.463867	Filtered
A0A0G2KNJ7	pak7	P21 protein (Cdc42/Rac)-activated kinase 7	SLVGTPYWMAPEVISR	(S528,M536)	_S[Phospho (STY)]LVGTPYWM[Oxidation (M)]APEVISR_.2	_S[Phospho (STY)]LVGTPYWM[Oxidation (M)]APEVISR_	_S[+80]LVGTPYWM[+16]APEVISR_	Filtered	3133.717773	Filtered	Filtered	Filtered	4834.296387	Filtered	Filtered	Filtered	4241.763672	Filtered	Filtered	4980.037598	Filtered	Filtered	Filtered
A0A0G2KNY9	pin1	Peptidyl-prolyl cis-trans isomerase	SGEEEFESLASQFSDCSSAR	(C91)	_SGEEEFESLASQFSDC[Carbamidomethyl (C)]SSAR_.3	_SGEEEFESLASQFSDC[Carbamidomethyl (C)]SSAR_	_SGEEEFESLASQFSDC[+57]SSAR_	13043.09277	21204.5293	3053.275635	20460.97461	4002.544189	16135.12598	Filtered	22046.2168	7110.066406	19957.29688	5917.274902	55999.62891	10415.72363	20320.84375	Filtered	26813.49023
A0A0G2KQ55	LOC570939	Uncharacterized protein	SDSLPAKPEQGQVSAPVEGR	(S440)	_SDS[Phospho (STY)]LPAKPEQGQVSAPVEGR_.3	_SDS[Phospho (STY)]LPAKPEQGQVSAPVEGR_	_SDS[+80]LPAKPEQGQVSAPVEGR_	Filtered	Filtered	Filtered	48003.76563	49712.71094	Filtered	61507.55859	52124.33203	62279.69141	Filtered	39189.84375	45076.23047	Filtered	57786.36719	Filtered	Filtered
A0A0G2KQA6	sept4b	Septin-type G domain-containing protein	LTRESGTDFPIPTAPGVSDSETEK	(S337)	_LTRES[Phospho (STY)]GTDFPIPTAPGVSDSETEK_.3	_LTRES[Phospho (STY)]GTDFPIPTAPGVSDSETEK_	_LTRES[+80]GTDFPIPTAPGVSDSETEK_	153881.9063	183080.3594	Filtered	205387.9844	Filtered	209413.6094	198210.7344	Filtered	182428.0156	169631.3281	173314.0313	Filtered	224855.0313	Filtered	233784.0313	Filtered
A0A0G2KQA6	sept4b	Septin-type G domain-containing protein	LTRESGTDFPIPTAPGVSDSETEK	(T334)	_LT[Phospho (STY)]RESGTDFPIPTAPGVSDSETEK_.3	_LT[Phospho (STY)]RESGTDFPIPTAPGVSDSETEK_	_LT[+80]RESGTDFPIPTAPGVSDSETEK_	Filtered	Filtered	168397.0313	Filtered	Filtered	Filtered	Filtered	Filtered	Filtered	Filtered	Filtered	162480.7031	Filtered	Filtered	Filtered	Filtered
A0A0G2KQA6	sept4b	Septin-type G domain-containing protein	IYQFPDCDSDEDEEFK	(C228,S230)	_IYQFPDC[Carbamidomethyl (C)]DS[Phospho (STY)]DEDEEFK_.3	_IYQFPDC[Carbamidomethyl (C)]DS[Phospho (STY)]DEDEEFK_	_IYQFPDC[+57]DS[+80]DEDEEFK_	114460.6484	125186.2578	164386.1094	99185.16406	95204.17969	102003.4063	165794.25	110270.2578	105579.6328	113484.6484	167358.4531	112994.7344	103545.0781	132304.75	192825.8281	120113.0078
A0A0G2KQB9;A0A2R8PWZ0;A0A2R8Q4H1;A0A2R8QS07	ryr2a	Uncharacterized protein	SIEGAHGFSPR	(S2787);(S2803);(S2805);(S2783)	_S[Phospho (STY)]IEGAHGFSPR_.2	_S[Phospho (STY)]IEGAHGFSPR_	_S[+80]IEGAHGFSPR_	64338.60156	135734	103764.9375	110844.5078	73881.28125	143249.5625	98688.57813	93949.57813	108745.875	129636.0703	107990.9531	95370.13281	129247.6484	157937.3438	117540.8281	122119.2266
A0A0G2KQB9;A0A2R8PWZ0;A0A2R8Q4H1;A0A2R8QS07	ryr2a	Uncharacterized protein	SIEGAHGFSPR	(S2787);(S2803);(S2805);(S2783)	_S[Phospho (STY)]IEGAHGFSPR_.3	_S[Phospho (STY)]IEGAHGFSPR_	_S[+80]IEGAHGFSPR_	26381.57227	65229.93359	40020.62891	45565.19922	28570.49414	65083.69531	49867.875	39348.79297	50435.55469	52724.24609	45065.64063	42292.27344	51808.76953	68798.42188	50521.33984	54585.20313
A0A0G2KQI8		Dystonin	IPSRPGSK	(S3771,S3775)	_IPS[Phospho (STY)]RPGS[Phospho (STY)]K_.2	_IPS[Phospho (STY)]RPGS[Phospho (STY)]K_	_IPS[+80]RPGS[+80]K_	66363.05469	119295.4766	91367.23438	62739.60938	84598.04688	85426.11719	143561.3906	88728.48438	89453.47656	57790.25391	139826.3438	124003.9375	105630.8828	83686.17188	116462.6172	144813.8281
A0A0G2KQI8		Dystonin	SFSEDVISHK	(S175)	_S[Phospho (STY)]FSEDVISHK_.3	_S[Phospho (STY)]FSEDVISHK_	_S[+80]FSEDVISHK_	Filtered	Filtered	Filtered	Filtered	Filtered	Filtered	Filtered	Filtered	Filtered	Filtered	11533.41992	Filtered	Filtered	Filtered	Filtered	Filtered
A0A0G2KQI8		Dystonin	SFSEDVISHK	(S175)	_S[Phospho (STY)]FSEDVISHK_.2	_S[Phospho (STY)]FSEDVISHK_	_S[+80]FSEDVISHK_	55594.99219	55337.22656	44115.53125	31652.20117	49727.47266	53447.47656	Filtered	55305.54297	45299.65625	53403.60156	37463.27344	44113.23438	42442.96484	41772.85547	39537.03516	47253.27344
A0A0G2KQI8		Dystonin	QRSFSEDVISHK	(S175)	_QRS[Phospho (STY)]FSEDVISHK_.3	_QRS[Phospho (STY)]FSEDVISHK_	_QRS[+80]FSEDVISHK_	28165.15625	25738.03906	Filtered	Filtered	26582.59961	25848.4668	Filtered	21673.19336	22765.89844	Filtered	Filtered	19350.20508	24255.27734	25684.18945	Filtered	20559.94141
A0A0G2KQI8		Dystonin	SESNSSITQSPIAK	(S3611)	_S[Phospho (STY)]ESNSSITQSPIAK_.2	_S[Phospho (STY)]ESNSSITQSPIAK_	_S[+80]ESNSSITQSPIAK_	Filtered	Filtered	Filtered	Filtered	Filtered	Filtered	Filtered	Filtered	Filtered	52133.22266	Filtered	Filtered	118356.1406	Filtered	Filtered	Filtered
A0A0G2KQI8		Dystonin	SESNSSITQSPIAK	(S3613)	_SES[Phospho (STY)]NSSITQSPIAK_.2	_SES[Phospho (STY)]NSSITQSPIAK_	_SES[+80]NSSITQSPIAK_	59849.15234	75755.02344	74508.6875	71952.39063	80880.82031	78027.86719	65099.22656	63278.69141	Filtered	76235.10938	76955.6875	65525.54297	84264.46875	99018.60938	69236.71875	72105.07031
A0A0G2KQL4;A0A0G2L8C2	ap3b2	AP-3 complex subunit beta	AFYASDDEEDEDK	(S228);(S241)	_AFYAS[Phospho (STY)]DDEEDEDK_.2	_AFYAS[Phospho (STY)]DDEEDEDK_	_AFYAS[+80]DDEEDEDK_	729379.75	811678.125	730927.5625	433049.4063	867240.8125	764610.5625	698762.5625	507013.0625	811445.125	762833.8125	540338.3125	424165.125	848514.125	870257.75	493763.1875	504997.8125
A0A0G2KQL4;A0A0G2L8C2	ap3b2	AP-3 complex subunit beta	AFYASDDEEDEDKK	(S228);(S241)	_AFYAS[Phospho (STY)]DDEEDEDKK_.2	_AFYAS[Phospho (STY)]DDEEDEDKK_	_AFYAS[+80]DDEEDEDKK_	50943.83203	49746.47656	50543.83984	32790.62891	53231.61719	53883.83594	62119.44531	Filtered	46402.49609	44386.51953	44173.39063	Filtered	35927.73438	Filtered	Filtered	39574.54688
A0A0G2KQL4;A0A0G2L8C2	ap3b2	AP-3 complex subunit beta	AFYASDDEEDEDKK	(S228);(S241)	_AFYAS[Phospho (STY)]DDEEDEDKK_.3	_AFYAS[Phospho (STY)]DDEEDEDKK_	_AFYAS[+80]DDEEDEDKK_	12659.73047	Filtered	Filtered	Filtered	Filtered	25576.72656	Filtered	Filtered	Filtered	20939.78516	Filtered	Filtered	Filtered	Filtered	Filtered	Filtered
A0A0G2KQL4;A0A0G2L8C2	ap3b2	AP-3 complex subunit beta	AVEESAESEQSSGAEDRK	(S725,S728,S731,S732);(S729,S732,S735,S736)	_AVEES[Phospho (STY)]AES[Phospho (STY)]EQS[Phospho (STY)]S[Phospho (STY)]GAEDRK_.3	_AVEES[Phospho (STY)]AES[Phospho (STY)]EQS[Phospho (STY)]S[Phospho (STY)]GAEDRK_	_AVEES[+80]AES[+80]EQS[+80]S[+80]GAEDRK_	48931.58594	56008.44531	68600.42188	50999.99219	44075.77734	51162.875	49932.68359	42509.97656	35063.75	49259.37891	56701.1875	52008.29688	44376.71484	55071.71094	49189.9375	61284.65234
A0A0G2KQL4;A0A0G2L8C2	ap3b2	AP-3 complex subunit beta	TQFLNPNINESLLEEGSEK	(S221);(S234)	_TQFLNPNINESLLEEGS[Phospho (STY)]EK_.3	_TQFLNPNINESLLEEGS[Phospho (STY)]EK_	_TQFLNPNINESLLEEGS[+80]EK_	21825.82813	27127.4043	18577.46484	19721.71875	24700.47656	26297.80859	14525.43457	25620.5957	23699.4043	24011.01758	24672.07422	28528.16211	24071.05859	20799.86328	18761.71875	27528.18359
A0A0G2KQL4;A0A0G2L8C2	ap3b2	AP-3 complex subunit beta	PAPVLESPFK	(S567);(S580)	_PAPVLES[Phospho (STY)]PFK_.2	_PAPVLES[Phospho (STY)]PFK_	_PAPVLES[+80]PFK_	10806.21973	14858.01367	14569.78809	12606.81348	10449.42969	13011.93164	18552.08789	13128.77441	10425.06445	13063.83301	15036.3125	13416.8584	13096.0332	14294.93066	12879.375	13605.59863
A0A0G2KQU1	snta1	Uncharacterized protein	GGSTGPPVLDSPPATPQK	(S179)	_GGSTGPPVLDS[Phospho (STY)]PPATPQK_.2	_GGSTGPPVLDS[Phospho (STY)]PPATPQK_	_GGSTGPPVLDS[+80]PPATPQK_	187520.0938	207336.3438	199666.9063	289373	265284.0313	Filtered	214053.5781	158378.5	188991.2969	141691.0313	187890.2969	173632.7188	298009.4688	295074.75	291429.4375	182079.3594
A0A0G2KQU1	snta1	Uncharacterized protein	GGSTGPPVLDSPPATPQK	(S179,T183)	_GGSTGPPVLDS[Phospho (STY)]PPAT[Phospho (STY)]PQK_.2	_GGSTGPPVLDS[Phospho (STY)]PPAT[Phospho (STY)]PQK_	_GGSTGPPVLDS[+80]PPAT[+80]PQK_	115196.2891	122501.1016	138811.8438	183913.9375	204679.9688	119402.4219	110750.0469	52704.82813	124005.3828	97184.82813	101583.1563	64794.22656	192674.0781	191551.7656	191073.6094	40857.64453
A0A0G2KQU1	snta1	Uncharacterized protein	GGSTGPPVLDSPPATPQK	(S179)	_GGSTGPPVLDS[Phospho (STY)]PPATPQK_.3	_GGSTGPPVLDS[Phospho (STY)]PPATPQK_	_GGSTGPPVLDS[+80]PPATPQK_	35514.72266	60640.5	27516.83398	85026.59375	45032.73438	37494.66016	51924.07422	36072.58203	33736.16016	40634.47656	46046.47266	48137.26563	64310.67969	87904.50781	85858.85156	48400.35547
A0A0G2KQU1	snta1	Uncharacterized protein	GGSTGPPVLDSPPATPQK	(S179,T183)	_GGSTGPPVLDS[Phospho (STY)]PPAT[Phospho (STY)]PQK_.3	_GGSTGPPVLDS[Phospho (STY)]PPAT[Phospho (STY)]PQK_	_GGSTGPPVLDS[+80]PPAT[+80]PQK_	6794.705078	9965.545898	Filtered	3731.095459	8337.146484	1227.68335	Filtered	Filtered	19187.07227	Filtered	Filtered	Filtered	12006.34277	16990.76953	4519.73584	Filtered
A0A0G2KQU1	snta1	Uncharacterized protein	SSSVHDSELTFGLR	(S330)	_S[Phospho (STY)]SSVHDSELTFGLR_.3	_S[Phospho (STY)]SSVHDSELTFGLR_	_S[+80]SSVHDSELTFGLR_	20192.61914	30536.37305	Filtered	Filtered	19159.19531	Filtered	Filtered	Filtered	Filtered	24981.94727	Filtered	28722.83984	Filtered	Filtered	Filtered	Filtered
A0A0G2KQU1	snta1	Uncharacterized protein	SSSVHDSELTFGLR	(S332)	_SSS[Phospho (STY)]VHDSELTFGLR_.2	_SSS[Phospho (STY)]VHDSELTFGLR_	_SSS[+80]VHDSELTFGLR_	Filtered	21814.42383	Filtered	Filtered	Filtered	16843.98633	Filtered	18702.73828	13940.41211	18024.14648	7754.27002	Filtered	21500.33984	21935.08008	Filtered	Filtered
A0A0G2KQV6;A0A0G2KYF2;E7EXX5	LOC564564	MgtE domain-containing protein (Fragment);MgtE domain-containing protein (Fragment);Uncharacterized protein	TGSLDGQNDLLLPPTIIPSK	(T29);(T43);(T29)	_T[Phospho (STY)]GSLDGQNDLLLPPTIIPSK_.3	_T[Phospho (STY)]GSLDGQNDLLLPPTIIPSK_	_T[+80]GSLDGQNDLLLPPTIIPSK_	Filtered	Filtered	Filtered	Filtered	Filtered	Filtered	Filtered	Filtered	545296.875	Filtered	Filtered	Filtered	429459.3438	Filtered	Filtered	Filtered
A0A0G2KQY7;A0A2R8Q4J5;A0A2R8QH66;A0A2R8QJS1	fat4	Uncharacterized protein	LSQVNESDADDEDHGGR	(S3033);(S4420);(S4415);(S2991)	_LS[Phospho (STY)]QVNESDADDEDHGGR_.3	_LS[Phospho (STY)]QVNESDADDEDHGGR_	_LS[+80]QVNESDADDEDHGGR_	Filtered	Filtered	Filtered	Filtered	Filtered	Filtered	Filtered	Filtered	Filtered	Filtered	76050.86719	Filtered	Filtered	Filtered	Filtered	68207.1875
A0A0G2KQY7;A0A2R8Q4J5;A0A2R8QH66;A0A2R8QJS1	fat4	Uncharacterized protein	LSQVNESDADDEDHGGR	(S3038);(S4425);(S4420);(S2996)	_LSQVNES[Phospho (STY)]DADDEDHGGR_.3	_LSQVNES[Phospho (STY)]DADDEDHGGR_	_LSQVNES[+80]DADDEDHGGR_	Filtered	Filtered	Filtered	Filtered	Filtered	Filtered	Filtered	Filtered	55726.37109	Filtered	Filtered	Filtered	Filtered	Filtered	Filtered	Filtered
A0A0G2KQY7;A0A2R8Q4J5;A0A2R8QH66;A0A2R8QJS1	fat4	Uncharacterized protein	HSPLGFAR	(S2820);(S4207);(S4202);(S2778)	_HS[Phospho (STY)]PLGFAR_.2	_HS[Phospho (STY)]PLGFAR_	_HS[+80]PLGFAR_	36718.58203	46818.92188	41160.36328	46396.94141	37842.27734	51878.14063	53987.29297	46044.33984	36658.125	46014.20703	49579.31641	43698.4375	49737.73047	48877.32422	45821.9375	49647.02734
A0A0G2KQY7;A0A2R8Q4J5;A0A2R8QH66;A0A2R8QJS1	fat4	Uncharacterized protein	HSPAPFTK	(S2867);(S4254);(S4249);(S2825)	_HS[Phospho (STY)]PAPFTK_.2	_HS[Phospho (STY)]PAPFTK_	_HS[+80]PAPFTK_	Filtered	Filtered	Filtered	Filtered	Filtered	Filtered	Filtered	Filtered	Filtered	Filtered	16349.39258	Filtered	Filtered	Filtered	17015.23828	16715.21484
A0A0G2KR69	efs	Embryonal Fyn-associated substrate	LPSQDSLSR	(S726)	_LPS[Phospho (STY)]QDSLSR_.2	_LPS[Phospho (STY)]QDSLSR_	_LPS[+80]QDSLSR_	166540.7969	159546.1094	238132.4219	265312.25	224245.5313	227304.0938	335314.6563	238455.0469	150598.5313	148387.9375	190406.4375	155309.5625	160619.2031	165938.5313	290474.3125	211085.25
A0A0G2KR69	efs	Embryonal Fyn-associated substrate	LPSQDSLSR	(S731)	_LPSQDSLS[Phospho (STY)]R_.2	_LPSQDSLS[Phospho (STY)]R_	_LPSQDSLS[+80]R_	Filtered	Filtered	Filtered	Filtered	Filtered	Filtered	56584.97266	Filtered	Filtered	Filtered	80934.46875	Filtered	Filtered	Filtered	46731.35938	Filtered
A0A0G2KR69	efs	Embryonal Fyn-associated substrate	GGESGTLYQTPSSPVPLAAQHR	(S186)	_GGESGTLYQTPSS[Phospho (STY)]PVPLAAQHR_.3	_GGESGTLYQTPSS[Phospho (STY)]PVPLAAQHR_	_GGESGTLYQTPSS[+80]PVPLAAQHR_	Filtered	Filtered	Filtered	Filtered	Filtered	Filtered	Filtered	19905.26758	Filtered	Filtered	Filtered	Filtered	Filtered	Filtered	Filtered	Filtered
A0A0G2KR69	efs	Embryonal Fyn-associated substrate	GGESGTLYQTPSSPVPLAAQHR	(Y181)	_GGESGTLY[Phospho (STY)]QTPSSPVPLAAQHR_.3	_GGESGTLY[Phospho (STY)]QTPSSPVPLAAQHR_	_GGESGTLY[+80]QTPSSPVPLAAQHR_	Filtered	22780.92969	Filtered	Filtered	Filtered	26953.97266	Filtered	Filtered	Filtered	Filtered	Filtered	Filtered	Filtered	Filtered	Filtered	Filtered
A0A0G2KSE4	slc7a1b	AA_permease_C domain-containing protein	SETEDINAFKPTTTDEAATPEK	(T626)	_SETEDINAFKPTTTDEAAT[Phospho (STY)]PEK_.3	_SETEDINAFKPTTTDEAAT[Phospho (STY)]PEK_	_SETEDINAFKPTTTDEAAT[+80]PEK_	32378.06836	74165.11719	22078.25977	Filtered	47770.76953	57202.48438	56722.375	41718.41406	61193.40234	Filtered	44272.92188	62640.89063	57360.34766	112756.2891	28923.99609	52709.51563
A0A0G2KSG6	zgc:158376	Zgc:158376	AAPAAPASPQPNTQTPPFTHTHSTGTDGLPSSK	(T334)	_AAPAAPASPQPNTQT[Phospho (STY)]PPFTHTHSTGTDGLPSSK_.4	_AAPAAPASPQPNTQT[Phospho (STY)]PPFTHTHSTGTDGLPSSK_	_AAPAAPASPQPNTQT[+80]PPFTHTHSTGTDGLPSSK_	Filtered	Filtered	Filtered	28055.19727	Filtered	Filtered	Filtered	36220.80469	Filtered	Filtered	Filtered	Filtered	Filtered	Filtered	Filtered	24364.37891
A0A0G2KSG6	zgc:158376	Zgc:158376	AAPAAPASPQPNTQTPPFTHTHSTGTDGLPSSK	(S327)	_AAPAAPAS[Phospho (STY)]PQPNTQTPPFTHTHSTGTDGLPSSK_.4	_AAPAAPAS[Phospho (STY)]PQPNTQTPPFTHTHSTGTDGLPSSK_	_AAPAAPAS[+80]PQPNTQTPPFTHTHSTGTDGLPSSK_	Filtered	Filtered	54296.72656	Filtered	39098.35938	33821.85156	39756.4375	Filtered	Filtered	Filtered	26471.87305	38580.60156	Filtered	Filtered	50396.04688	24364.25781
A0A0G2KSU4;B7ZVQ3	znf609b	Zinc finger protein 609b;Si:busm1-112p11.1 protein	FCESPTSDLEMR	(C354,S356);(C107,S109)	_FC[Carbamidomethyl (C)]ES[Phospho (STY)]PTSDLEMR_.2	_FC[Carbamidomethyl (C)]ES[Phospho (STY)]PTSDLEMR_	_FC[+57]ES[+80]PTSDLEMR_	561962.1875	432421.5313	486631.5	424587.0938	450660.2813	426579.125	578153.3125	472522	442501.5625	396145.5	499701.1563	395288.4688	429970	433141.2188	464610.2813	403080.1563
A0A0G2KSU4;B7ZVQ3	znf609b	Zinc finger protein 609b;Si:busm1-112p11.1 protein	FCESPTSDLEMR	(C354,S356,S359);(C107,S109,S112)	_FC[Carbamidomethyl (C)]ES[Phospho (STY)]PTS[Phospho (STY)]DLEMR_.2	_FC[Carbamidomethyl (C)]ES[Phospho (STY)]PTS[Phospho (STY)]DLEMR_	_FC[+57]ES[+80]PTS[+80]DLEMR_	319082.4375	345552.0313	606681.3125	413698.2188	323741.5313	314543.8125	683881.375	399658.25	303200.75	328430.375	584921.25	513702.625	Filtered	367879.8125	554791.25	501679.1563
A0A0G2KSU4;B7ZVQ3	znf609b	Zinc finger protein 609b;Si:busm1-112p11.1 protein	FCESPTSDLEMR	(C354,S356,M363);(C107,S109,M116)	_FC[Carbamidomethyl (C)]ES[Phospho (STY)]PTSDLEM[Oxidation (M)]R_.2	_FC[Carbamidomethyl (C)]ES[Phospho (STY)]PTSDLEM[Oxidation (M)]R_	_FC[+57]ES[+80]PTSDLEM[+16]R_	35215.48438	31859.64258	83861.90625	40111.83203	42290.28906	29829.0957	108382.5938	44594.17188	31847.57422	27995.89648	53343.49609	22545.72656	33467.26563	36399.73438	63032.64063	34390.91016
A0A0G2KSU4;B7ZVQ3	znf609b	Zinc finger protein 609b;Si:busm1-112p11.1 protein	FCESPTSDLEMR	(C354,S356,T358,M363);(C107,S109,T111,M116)	_FC[Carbamidomethyl (C)]ES[Phospho (STY)]PT[Phospho (STY)]SDLEM[Oxidation (M)]R_.2	_FC[Carbamidomethyl (C)]ES[Phospho (STY)]PT[Phospho (STY)]SDLEM[Oxidation (M)]R_	_FC[+57]ES[+80]PT[+80]SDLEM[+16]R_	24866.60938	31498.42773	81217.1875	24459.38867	Filtered	27243.08398	Filtered	24562.27148	Filtered	27226.42578	51488.67969	Filtered	29263.9707	Filtered	Filtered	29367.80078
A0A0G2KSU4;B7ZVQ3	znf609b	Zinc finger protein 609b;Si:busm1-112p11.1 protein	FCESPTSDLEMR	(C354,T358,S359);(C107,T111,S112)	_FC[Carbamidomethyl (C)]ESPT[Phospho (STY)]S[Phospho (STY)]DLEMR_.3	_FC[Carbamidomethyl (C)]ESPT[Phospho (STY)]S[Phospho (STY)]DLEMR_	_FC[+57]ESPT[+80]S[+80]DLEMR_	Filtered	Filtered	Filtered	Filtered	Filtered	Filtered	29093.42383	Filtered	Filtered	Filtered	Filtered	Filtered	Filtered	Filtered	Filtered	Filtered
A0A0G2KSU4;B7ZVQ3	znf609b	Zinc finger protein 609b;Si:busm1-112p11.1 protein	FCESPTSDLEMR	(C354,S356);(C107,S109)	_FC[Carbamidomethyl (C)]ES[Phospho (STY)]PTSDLEMR_.3	_FC[Carbamidomethyl (C)]ES[Phospho (STY)]PTSDLEMR_	_FC[+57]ES[+80]PTSDLEMR_	Filtered	Filtered	14551.44434	Filtered	Filtered	Filtered	17349.56445	18059.39258	10847.3584	13122.53223	19003.22656	Filtered	9765.755859	Filtered	16260.49707	16252.46094
A0A0G2KSU4;B7ZVQ3	znf609b	Zinc finger protein 609b;Si:busm1-112p11.1 protein	GFDAQSPSPSPGK	(S578);(S331)	_GFDAQS[Phospho (STY)]PSPSPGK_.2	_GFDAQS[Phospho (STY)]PSPSPGK_	_GFDAQS[+80]PSPSPGK_	470567.3438	394795	Filtered	Filtered	435648	Filtered	555935.25	447651.5625	Filtered	Filtered	Filtered	Filtered	342808.25	Filtered	332585.25	Filtered
A0A0G2KSU4;B7ZVQ3	znf609b	Zinc finger protein 609b;Si:busm1-112p11.1 protein	GFDAQSPSPSPGK	(S582);(S335)	_GFDAQSPSPS[Phospho (STY)]PGK_.2	_GFDAQSPSPS[Phospho (STY)]PGK_	_GFDAQSPSPS[+80]PGK_	Filtered	Filtered	Filtered	Filtered	Filtered	Filtered	Filtered	Filtered	386508.0625	Filtered	344155.5625	364806.5	Filtered	Filtered	Filtered	418349.9063
A0A0G2KSU4;B7ZVQ3	znf609b	Zinc finger protein 609b;Si:busm1-112p11.1 protein	GFDAQSPSPSPGK	(S578,S582);(S331,S335)	_GFDAQS[Phospho (STY)]PSPS[Phospho (STY)]PGK_.2	_GFDAQS[Phospho (STY)]PSPS[Phospho (STY)]PGK_	_GFDAQS[+80]PSPS[+80]PGK_	100999.7031	85089.86719	105840.9063	58278.80859	Filtered	82634.01563	123558.2734	72741.64844	80027.03906	86060.76563	79292.88281	70967.96094	88615.34375	50189.49609	70048.10938	74470.51563
A0A0G2KSU4;B7ZVQ3	znf609b	Zinc finger protein 609b;Si:busm1-112p11.1 protein	APSLSDLGK	(S1046);(S799)	_APS[Phospho (STY)]LSDLGK_.2	_APS[Phospho (STY)]LSDLGK_	_APS[+80]LSDLGK_	281362.9688	310678.8438	425743.75	425763.6563	325103.7813	368894.7188	505770.7188	371223.5313	329773.0938	298469.3125	423063.5938	417710.0625	343528.25	461886.8125	449974.9375	399415.625
A0A0G2KSU4;B7ZVQ3	znf609b	Zinc finger protein 609b;Si:busm1-112p11.1 protein	HDWAPPRFCESPTSDLEMR	(C354);(C107)	_HDWAPPRFC[Carbamidomethyl (C)]ESPTSDLEMR_.3	_HDWAPPRFC[Carbamidomethyl (C)]ESPTSDLEMR_	_HDWAPPRFC[+57]ESPTSDLEMR_	481905.125	375685.2813	424952.6875	369508.25	387241.25	365950.8438	492048	405017.2813	380028.5	347899.7813	432708.4688	343524.25	369409.8438	371619.7188	400110.25	352445.1875
A0A0G2KSU4;B7ZVQ3	znf609b	Zinc finger protein 609b;Si:busm1-112p11.1 protein	GSLSPARSVTPK	(S562,S566,T568);(S315,S319,T321)	_GSLS[Phospho (STY)]PARS[Phospho (STY)]VT[Phospho (STY)]PK_.2	_GSLS[Phospho (STY)]PARS[Phospho (STY)]VT[Phospho (STY)]PK_	_GSLS[+80]PARS[+80]VT[+80]PK_	176711.0313	181587.2813	136144.8438	93058.22656	154931.4063	140214.2969	130539.8047	Filtered	Filtered	153694.4063	124032.9375	106853.875	156294.5156	122097.7578	107623.6094	114157.6172
A0A0G2KSU4;B7ZVQ3	znf609b	Zinc finger protein 609b;Si:busm1-112p11.1 protein	GSLSPARSVTPK	(S560,S566,T568);(S313,S319,T321)	_GS[Phospho (STY)]LSPARS[Phospho (STY)]VT[Phospho (STY)]PK_.2	_GS[Phospho (STY)]LSPARS[Phospho (STY)]VT[Phospho (STY)]PK_	_GS[+80]LSPARS[+80]VT[+80]PK_	Filtered	Filtered	Filtered	Filtered	Filtered	Filtered	Filtered	Filtered	Filtered	Filtered	Filtered	Filtered	Filtered	Filtered	95958.67969	Filtered
A0A0G2KSU4;B7ZVQ3	znf609b	Zinc finger protein 609b;Si:busm1-112p11.1 protein	GSLSPARSVTPK	(S562,S566,T568);(S315,S319,T321)	_GSLS[Phospho (STY)]PARS[Phospho (STY)]VT[Phospho (STY)]PK_.3	_GSLS[Phospho (STY)]PARS[Phospho (STY)]VT[Phospho (STY)]PK_	_GSLS[+80]PARS[+80]VT[+80]PK_	15146.80371	22791.03711	28064.92383	17160.06055	15033.02148	21024.74609	19149.33789	20493.23438	27534.91992	19765.46289	20881.16016	23086.37305	14766.07031	17983.71875	17402.0293	23120.39453
A0A0G2KSU4;B7ZVQ3	znf609b	Zinc finger protein 609b;Si:busm1-112p11.1 protein	TEEGKSPYSESSDPGNR	(S751);(S504)	_TEEGKS[Phospho (STY)]PYSESSDPGNR_.2	_TEEGKS[Phospho (STY)]PYSESSDPGNR_	_TEEGKS[+80]PYSESSDPGNR_	76215.94531	66412.35156	73502.94531	62774.96484	81482.09375	60612.83594	71345.61719	77493.60156	82898.80469	68621.99219	61681.68359	Filtered	69383.52344	50013.5	62297.07031	72457.07813
A0A0G2KSU4;B7ZVQ3	znf609b	Zinc finger protein 609b;Si:busm1-112p11.1 protein	IYSFTDNAPSPSIGVASR	(S797);(S550)	_IYSFTDNAPS[Phospho (STY)]PSIGVASR_.3	_IYSFTDNAPS[Phospho (STY)]PSIGVASR_	_IYSFTDNAPS[+80]PSIGVASR_	65610.13281	64214.48047	60464.01172	57099.74609	58125.16406	52448.40625	Filtered	89333.82813	92920.79688	74829.67969	39259.62109	Filtered	70327.69531	48592.55859	58878.78125	60547.77344
A0A0G2KSU4;B7ZVQ3	znf609b	Zinc finger protein 609b;Si:busm1-112p11.1 protein	SRSSPTVSSK	(S1259);(S1012)	_SRSS[Phospho (STY)]PTVSSK_.2	_SRSS[Phospho (STY)]PTVSSK_	_SRSS[+80]PTVSSK_	114444.5703	93939.80469	92795.03906	77219.32813	119841.7656	91331.71094	Filtered	89305.125	103796.1406	98560.5625	98119.61719	87932.17188	86613.25781	64853.90625	83810.73438	91951.6875
A0A0G2KSU4;B7ZVQ3	znf609b	Zinc finger protein 609b;Si:busm1-112p11.1 protein	SRSSPTVSSK	(S1256);(S1009)	_S[Phospho (STY)]RSSPTVSSK_.2	_S[Phospho (STY)]RSSPTVSSK_	_S[+80]RSSPTVSSK_	Filtered	Filtered	Filtered	Filtered	Filtered	Filtered	Filtered	Filtered	Filtered	Filtered	Filtered	Filtered	Filtered	9982.295898	Filtered	Filtered
A0A0G2KSU4;B7ZVQ3	znf609b	Zinc finger protein 609b;Si:busm1-112p11.1 protein	TNSNGGMTSSALPIPIIK	(S464);(S217)	_TNS[Phospho (STY)]NGGMTSSALPIPIIK_.2	_TNS[Phospho (STY)]NGGMTSSALPIPIIK_	_TNS[+80]NGGMTSSALPIPIIK_	41547.5	Filtered	Filtered	49636.35156	75238.60938	37439.15234	Filtered	Filtered	Filtered	Filtered	Filtered	Filtered	Filtered	62339.3125	Filtered	Filtered
A0A0G2KSU4;B7ZVQ3	znf609b	Zinc finger protein 609b;Si:busm1-112p11.1 protein	TNSNGGMTSSALPIPIIK	(S464);(S217)	_TNS[Phospho (STY)]NGGMTSSALPIPIIK_.3	_TNS[Phospho (STY)]NGGMTSSALPIPIIK_	_TNS[+80]NGGMTSSALPIPIIK_	Filtered	Filtered	Filtered	30265.7793	29920.29492	Filtered	Filtered	28242.80469	31935.08398	Filtered	Filtered	23349.4082	31338.19727	34103.83594	35568.57813	Filtered
A0A0G2KSU4;B7ZVQ3	znf609b	Zinc finger protein 609b;Si:busm1-112p11.1 protein	LGAPGDSSPINPALSSSK	(S708);(S461)	_LGAPGDSS[Phospho (STY)]PINPALSSSK_.2	_LGAPGDSS[Phospho (STY)]PINPALSSSK_	_LGAPGDSS[+80]PINPALSSSK_	193897.9375	136887.6875	141757.2344	109949.8281	179388.3281	117348.5156	160118.3438	141476.2188	154680.8125	133102.0313	120892.3203	124968.1641	118535.0156	80111.57031	105173.5156	145772.9844
A0A0G2KSU4;B7ZVQ3	znf609b	Zinc finger protein 609b;Si:busm1-112p11.1 protein	LGAPGDSSPINPALSSSK	(S708);(S461)	_LGAPGDSS[Phospho (STY)]PINPALSSSK_.3	_LGAPGDSS[Phospho (STY)]PINPALSSSK_	_LGAPGDSS[+80]PINPALSSSK_	Filtered	Filtered	Filtered	Filtered	Filtered	Filtered	Filtered	Filtered	Filtered	Filtered	Filtered	23076.05664	Filtered	Filtered	Filtered	Filtered
A0A0G2KSU4;B7ZVQ3	znf609b	Zinc finger protein 609b;Si:busm1-112p11.1 protein	TNSPAYSDISDAGEDGEGK	(S833);(S586)	_TNS[Phospho (STY)]PAYSDISDAGEDGEGK_.2	_TNS[Phospho (STY)]PAYSDISDAGEDGEGK_	_TNS[+80]PAYSDISDAGEDGEGK_	59615.95313	25311.55664	Filtered	25410.4707	28631.55469	Filtered	22057.93359	35628.43359	26323.31641	28116.22266	14439.54102	16980.33203	23277.75977	24756.1875	15458.20996	18642.07227
A0A0G2KSU4;B7ZVQ3	znf609b	Zinc finger protein 609b;Si:busm1-112p11.1 protein	DADSPKLPGK	(S736);(S489)	_DADS[Phospho (STY)]PKLPGK_.2	_DADS[Phospho (STY)]PKLPGK_	_DADS[+80]PKLPGK_	84697.94531	84784.10938	87557.03125	79370.79688	83848.91406	80872.03906	91391.32813	88759.73438	66495.27344	83698.9375	92966.49219	91059.3125	73647.24219	70001.98438	66755.61719	90898.17188
A0A0G2KSU4;B7ZVQ3	znf609b	Zinc finger protein 609b;Si:busm1-112p11.1 protein	SPTVADKPSHER	(T1289);(T1042)	_SPT[Phospho (STY)]VADKPSHER_.3	_SPT[Phospho (STY)]VADKPSHER_	_SPT[+80]VADKPSHER_	Filtered	Filtered	Filtered	Filtered	94300.92188	Filtered	Filtered	Filtered	110527.1172	Filtered	Filtered	Filtered	Filtered	Filtered	Filtered	Filtered
A0A0G2KSU4;B7ZVQ3	znf609b	Zinc finger protein 609b;Si:busm1-112p11.1 protein	SPTVADKPSHER	(S1287);(S1040)	_S[Phospho (STY)]PTVADKPSHER_.3	_S[Phospho (STY)]PTVADKPSHER_	_S[+80]PTVADKPSHER_	164070.2344	161600.6094	182388.25	122796.6563	Filtered	148468.0313	Filtered	Filtered	Filtered	148520.9375	Filtered	148082.0313	Filtered	103235.2656	Filtered	161251.1094
A0A0G2KSU4;B7ZVQ3	znf609b	Zinc finger protein 609b;Si:busm1-112p11.1 protein	SPTVADKPSHER	(S1287);(S1040)	_S[Phospho (STY)]PTVADKPSHER_.2	_S[Phospho (STY)]PTVADKPSHER_	_S[+80]PTVADKPSHER_	Filtered	Filtered	Filtered	Filtered	Filtered	Filtered	35887.45313	Filtered	Filtered	Filtered	Filtered	Filtered	Filtered	Filtered	Filtered	Filtered
A0A0G2KSV9		MIF4G domain-containing protein	LDAENIKPESPTTPTDQK	(S294,T297)	_LDAENIKPES[Phospho (STY)]PTT[Phospho (STY)]PTDQK_.3	_LDAENIKPES[Phospho (STY)]PTT[Phospho (STY)]PTDQK_	_LDAENIKPES[+80]PTT[+80]PTDQK_	Filtered	Filtered	Filtered	1246535.625	Filtered	996379.3125	Filtered	Filtered	968383.75	Filtered	Filtered	Filtered	Filtered	1559655.125	Filtered	Filtered
A0A0G2KSV9		MIF4G domain-containing protein	LDAENIKPESPTTPTDQK	(S294)	_LDAENIKPES[Phospho (STY)]PTTPTDQK_.3	_LDAENIKPES[Phospho (STY)]PTTPTDQK_	_LDAENIKPES[+80]PTTPTDQK_	862515.5	951205.6875	968252.3125	686521.5625	718394	819978.25	1052115.25	985561.875	771397.3125	896284.125	979569.0625	797941.75	623267.6875	629654.4375	704468.0625	1069685.875
A0A0G2KSV9		MIF4G domain-containing protein	SGQSLQHQQQQQQQYR	(S402)	_S[Phospho (STY)]GQSLQHQQQQQQQYR_.3	_S[Phospho (STY)]GQSLQHQQQQQQQYR_	_S[+80]GQSLQHQQQQQQQYR_	Filtered	20698.83203	38755.41406	206881.1406	95525.03906	112173.2813	111025.2422	98501.09375	48361.45313	56804.48438	72586.17969	75293.29688	210642.2656	157709.6719	139242.8125	29550.84961
A0A0G2KSV9		MIF4G domain-containing protein	SGQSLQHQQQQQQQYR	(S405)	_SGQS[Phospho (STY)]LQHQQQQQQQYR_.3	_SGQS[Phospho (STY)]LQHQQQQQQQYR_	_SGQS[+80]LQHQQQQQQQYR_	Filtered	Filtered	Filtered	Filtered	Filtered	Filtered	Filtered	Filtered	36164.22266	Filtered	Filtered	Filtered	Filtered	Filtered	Filtered	Filtered
A0A0G2KSV9		MIF4G domain-containing protein	RGSSTTTDHR	(S932)	_RGS[Phospho (STY)]STTTDHR_.2	_RGS[Phospho (STY)]STTTDHR_	_RGS[+80]STTTDHR_	Filtered	Filtered	287303.75	49101.46875	Filtered	Filtered	Filtered	177835.9531	Filtered	Filtered	Filtered	Filtered	Filtered	Filtered	Filtered	Filtered
A0A0G2KSV9		MIF4G domain-containing protein	RGSSTTTDHR	(S933,T934)	_RGSS[Phospho (STY)]T[Phospho (STY)]TTDHR_.3	_RGSS[Phospho (STY)]T[Phospho (STY)]TTDHR_	_RGSS[+80]T[+80]TTDHR_	Filtered	Filtered	Filtered	70451.98438	Filtered	Filtered	Filtered	Filtered	60669.37891	Filtered	Filtered	Filtered	Filtered	Filtered	Filtered	20907.5
A0A0G2KSV9		MIF4G domain-containing protein	RGSSTTTDHR	(S932,S933)	_RGS[Phospho (STY)]S[Phospho (STY)]TTTDHR_.3	_RGS[Phospho (STY)]S[Phospho (STY)]TTTDHR_	_RGS[+80]S[+80]TTTDHR_	Filtered	Filtered	Filtered	Filtered	Filtered	53592.74219	Filtered	Filtered	Filtered	25100.00977	Filtered	Filtered	56845.99219	81742.92969	59868.03516	Filtered
A0A0G2KSV9		MIF4G domain-containing protein	RGSSTTTDHR	(S932,S933)	_RGS[Phospho (STY)]S[Phospho (STY)]TTTDHR_.2	_RGS[Phospho (STY)]S[Phospho (STY)]TTTDHR_	_RGS[+80]S[+80]TTTDHR_	31857.08008	20653.29883	16617.42578	56630.83984	49455.08984	37866.72266	Filtered	23353.56445	36386.20313	17175.11133	14533.63574	17254.41016	35775.11719	53064.33594	49575.63672	15173.10547
A0A0G2KSV9		MIF4G domain-containing protein	GNQSPDDGWNTVPISTK	(T766)	_GNQSPDDGWNT[Phospho (STY)]VPISTK_.3	_GNQSPDDGWNT[Phospho (STY)]VPISTK_	_GNQSPDDGWNT[+80]VPISTK_	52739.73828	59518.55859	Filtered	121429	36480.43359	Filtered	64989.48438	46398.92578	Filtered	42410.60547	Filtered	56362.26563	76551.61719	Filtered	100877.3906	63054.94531
A0A0G2KSV9		MIF4G domain-containing protein	GNQSPDDGWNTVPISTK	(S759)	_GNQS[Phospho (STY)]PDDGWNTVPISTK_.3	_GNQS[Phospho (STY)]PDDGWNTVPISTK_	_GNQS[+80]PDDGWNTVPISTK_	Filtered	Filtered	Filtered	118439.4219	Filtered	Filtered	Filtered	Filtered	55011.46094	Filtered	Filtered	Filtered	Filtered	111249.6641	Filtered	Filtered
A0A0G2KSV9		MIF4G domain-containing protein	AEPESPAPVAPPPAEEVDETWEEK	(S262)	_AEPES[Phospho (STY)]PAPVAPPPAEEVDETWEEK_.3	_AEPES[Phospho (STY)]PAPVAPPPAEEVDETWEEK_	_AEPES[+80]PAPVAPPPAEEVDETWEEK_	74800.875	67134.41406	23536.72266	134607.1719	122613.5313	90901.71875	57713.44141	51938.10938	82414.5	44617.59766	35048.20313	40458.16016	124315.1094	177629.5781	94026.10156	34346.82031
A0A0G2KSV9		MIF4G domain-containing protein	ATPPPTEEREDTPPTQTTPSETAMQVVSVPK	(T197)	_ATPPPT[Phospho (STY)]EEREDTPPTQTTPSETAMQVVSVPK_.4	_ATPPPT[Phospho (STY)]EEREDTPPTQTTPSETAMQVVSVPK_	_ATPPPT[+80]EEREDTPPTQTTPSETAMQVVSVPK_	Filtered	Filtered	Filtered	Filtered	20436.2832	Filtered	Filtered	Filtered	Filtered	Filtered	Filtered	Filtered	22675.92383	Filtered	Filtered	Filtered
A0A0G2KSV9		MIF4G domain-containing protein	RSGQSLQHQQQQQQQYR	(S402)	_RS[Phospho (STY)]GQSLQHQQQQQQQYR_.3	_RS[Phospho (STY)]GQSLQHQQQQQQQYR_	_RS[+80]GQSLQHQQQQQQQYR_	Filtered	Filtered	Filtered	45275.54297	Filtered	Filtered	Filtered	Filtered	Filtered	Filtered	7137.291016	Filtered	Filtered	Filtered	Filtered	Filtered
A0A0G2KSV9		MIF4G domain-containing protein	RSGQSLQHQQQQQQQYR	(S405)	_RSGQS[Phospho (STY)]LQHQQQQQQQYR_.3	_RSGQS[Phospho (STY)]LQHQQQQQQQYR_	_RSGQS[+80]LQHQQQQQQQYR_	Filtered	Filtered	Filtered	48572.69141	Filtered	14386.97852	Filtered	21860.0918	Filtered	Filtered	9479.65332	Filtered	Filtered	Filtered	Filtered	Filtered
A0A0G2KUC9	otud1	Ubiquitinyl hydrolase 1	RQESIEDNNPVFELR	(S196)	_RQES[Phospho (STY)]IEDNNPVFELR_.3	_RQES[Phospho (STY)]IEDNNPVFELR_	_RQES[+80]IEDNNPVFELR_	5133.274902	14564.35449	Filtered	4133.441406	7910.210449	20636.39063	Filtered	3117.974365	9000.347656	11758.87793	Filtered	17737.25391	9025.78418	32941.70313	9678.374023	Filtered
A0A0G2KUJ0	cct2	Chaperonin-containing TCP1, subunit 2 (beta)	GATQQILDEAER		_GATQQILDEAER_.2	_GATQQILDEAER_	_GATQQILDEAER_	31498.38867	14980.21289	15016.02539	16633.3418	23912.08789	13939.60059	15780.29199	22221.4043	21883.45117	24742.88672	28891.57617	21145.4082	26564.62695	13786.78418	23936.50781	19361.23828
A0A0G2KUJ0	cct2	Chaperonin-containing TCP1, subunit 2 (beta)	VRVDSTAK	(S11)	_VRVDS[Phospho (STY)]TAK_.2	_VRVDS[Phospho (STY)]TAK_	_VRVDS[+80]TAK_	Filtered	Filtered	Filtered	Filtered	136020.625	Filtered	Filtered	Filtered	Filtered	Filtered	Filtered	Filtered	Filtered	Filtered	Filtered	Filtered
A0A0G2KUM0	rbm5	RNA-binding motif protein 5	VGLVAAYSGDSEPEELIDGDDREDK	(S642)	_VGLVAAYSGDS[Phospho (STY)]EPEELIDGDDREDK_.3	_VGLVAAYSGDS[Phospho (STY)]EPEELIDGDDREDK_	_VGLVAAYSGDS[+80]EPEELIDGDDREDK_	802717.4375	767487.6875	238850.6406	770759.0625	739381.5	596788.5	Filtered	790154.75	730238.9375	679592.25	600206.125	847279.125	589683.5625	594782.5625	342443.75	881603.0625
A0A0G2KUM0	rbm5	RNA-binding motif protein 5	VGLVAAYSGDSEPEELIDGDDREDK	(Y638)	_VGLVAAY[Phospho (STY)]SGDSEPEELIDGDDREDK_.4	_VGLVAAY[Phospho (STY)]SGDSEPEELIDGDDREDK_	_VGLVAAY[+80]SGDSEPEELIDGDDREDK_	Filtered	39909.49219	11875.12695	37762.05859	27238.17773	27910.71484	Filtered	41948.56641	33950.88672	34020.07422	30502.4043	Filtered	25504.60547	Filtered	20246.99219	40921.07422
A0A0G2KUM0	rbm5	RNA-binding motif protein 5	VGLVAAYSGDSEPEELIDGDDREDK	(S642)	_VGLVAAYSGDS[Phospho (STY)]EPEELIDGDDREDK_.4	_VGLVAAYSGDS[Phospho (STY)]EPEELIDGDDREDK_	_VGLVAAYSGDS[+80]EPEELIDGDDREDK_	Filtered	Filtered	Filtered	Filtered	Filtered	Filtered	Filtered	Filtered	Filtered	Filtered	Filtered	56653.75781	Filtered	Filtered	Filtered	Filtered
A0A0G2KUM0	rbm5	RNA-binding motif protein 5	YWSRDSPER	(S76)	_YWSRDS[Phospho (STY)]PER_.3	_YWSRDS[Phospho (STY)]PER_	_YWSRDS[+80]PER_	91596.63281	82827.76563	45957.10938	Filtered	84037.53906	Filtered	Filtered	Filtered	72075.39063	89021.21094	Filtered	76992.70313	65955.125	88040.30469	Filtered	Filtered
A0A0G2KUM0	rbm5	RNA-binding motif protein 5	YWSRDSPER	(S76)	_YWSRDS[Phospho (STY)]PER_.2	_YWSRDS[Phospho (STY)]PER_	_YWSRDS[+80]PER_	83292.53125	82968.64063	Filtered	Filtered	88050.41406	82486.49219	Filtered	44428.26172	80892.46875	Filtered	36103.50781	72612.46875	79445.4375	85921.51563	Filtered	57618.32813
A0A0G2KUW7	satb1b	SATB homeobox 1b	LEQNGSPPGR	(S38)	_LEQNGS[Phospho (STY)]PPGR_.2	_LEQNGS[Phospho (STY)]PPGR_	_LEQNGS[+80]PPGR_	153946.0156	111088.125	77195.19531	77836.07813	95487.61719	128604.7422	146799.2813	152935.7969	83597.33594	116500.8359	170880.7344	158366.8906	64243.62891	76545.625	152918.625	154330
A0A0G2KWR0;A0A2R8QSG6		Uncharacterized protein	RNSDDLLLLNK	(S385)(S423);(S377)(S415)	_RNS[Phospho (STY)]DDLLLLNK_.3	_RNS[Phospho (STY)]DDLLLLNK_	_RNS[+80]DDLLLLNK_	115117.75	131536.7813	84773.10938	115379.0234	93650.96094	118959.2656	50198.53906	130394.3047	111662.5469	122526.5625	107062.1406	141988.7031	88635.04688	110526.9375	82722.11719	133824.25
A0A0G2KWR0;A0A2R8QSG6		Uncharacterized protein	RNSDDLLLLNK	(S385)(S423);(S377)(S415)	_RNS[Phospho (STY)]DDLLLLNK_.2	_RNS[Phospho (STY)]DDLLLLNK_	_RNS[+80]DDLLLLNK_	98150.72656	95458.14844	75646.64063	91994.39844	86484.125	88811.85156	43337.86719	96101.71094	88237.97656	89241.0625	78713.40625	98881.1875	80449.16406	82999.20313	70735.59375	94747.73438
A0A0G2KWR0;A0A2R8QSG6		Uncharacterized protein	KNSDDLLLLNK	(S461);(S453)	_KNS[Phospho (STY)]DDLLLLNK_.3	_KNS[Phospho (STY)]DDLLLLNK_	_KNS[+80]DDLLLLNK_	5533.246094	7156.611328	Filtered	9209.056641	6031.26123	7884.211914	Filtered	6891.390137	5749.995117	5438.993652	3892.454834	6936.666016	5770.750488	9188.898438	4843.01416	5851.201172
A0A0G2KWR0;A0A2R8QSG6		Uncharacterized protein	PAQVLENTPPGQQGAALMASLSER	(T366);(T358)	_PAQVLENT[Phospho (STY)]PPGQQGAALMASLSER_.3	_PAQVLENT[Phospho (STY)]PPGQQGAALMASLSER_	_PAQVLENT[+80]PPGQQGAALMASLSER_	Filtered	Filtered	Filtered	Filtered	Filtered	Filtered	Filtered	6081.408691	Filtered	Filtered	Filtered	Filtered	5902.661133	Filtered	Filtered	Filtered
A0A0G2KX20;A0A0N4STY5;A0A0R4I9J7;A0A0R4IDX8;A0A0R4IGT5;A0A0R4IMZ3;A0A0R4IS24;A8KBM3;E7EY84;E7F8Q1;E9QC08;E9QHF8;F1QRJ7;H0WE76;H0WE81;H0WF49;U3JA50;X1WG05	si:dkeyp-35e5.10;si:dkeyp-44b5.5;zgc:173702;zgc:174703;si:dkey-26i24.1;si:dkey-26i24.1;znf1026;si:dkey-156k2.3;si:ch211-223a21.4;si:dkeyp-44b5.5;znf1042;si:dkey-256i11.2;si:dkey-199m13.4;znf1052;si:ch211-162i8.2;si:dkeyp-53e4.1;si:dkeyp-104f11.6;zgc:174704	Si:dkeyp-35e5.10;Si:dkeyp-44b5.5;Zgc:173702;Zgc:174703;Si:dkey-26i24.1;Si:dkey-26i24.1;Zinc finger protein 1026;Si:dkey-156k2.3;Si:ch211-223a21.4;Si:dkeyp-44b5.5;Zinc finger protein 1042;Si:dkey-256i11.2;Si:dkey-199m13.4;Zinc finger protein 1052;Si:ch211-162i8.2;Si:dkeyp-53e4.1;Si:dkeyp-104f11.6;Zgc:174704	LHNAEQSPQH	(S328);(S380);(S380);(S379);(S379);(S407);(S437);(S380);(S380);(S379);(S417);(S379);(S379);(S416);(S379);(S379);(S380);(S328)	_LHNAEQS[Phospho (STY)]PQH_.2	_LHNAEQS[Phospho (STY)]PQH_	_LHNAEQS[+80]PQH_	25387.2168	20237.95313	27986.79688	42636.16406	34088.48047	25889.83594	25738.76758	47208.79688	31995.37695	26155.04102	26338.16211	49534.24609	26510.88672	22274.87695	25118.34375	43503.20703
A0A0G2KXE4;A0A0G2L5P0	r3hdm2	R3H domain-containing 2	SIEEREEEYQR	(S228);(S228)	_S[Phospho (STY)]IEEREEEYQR_.3	_S[Phospho (STY)]IEEREEEYQR_	_S[+80]IEEREEEYQR_	267277.625	232600.6563	129096.2891	148360.3281	244068.0469	220293.2188	233469.2969	189728.2188	264317.6875	236330.5469	103628.1563	150069.1406	225154.9688	239790.2656	148818.6094	150253.9531
A0A0G2KXE4;A0A0G2L5P0	r3hdm2	R3H domain-containing 2	SIEEREEEYQR	(S228);(S228)	_S[Phospho (STY)]IEEREEEYQR_.2	_S[Phospho (STY)]IEEREEEYQR_	_S[+80]IEEREEEYQR_	97652.95313	75138.78125	51308.75781	60662.78906	82772.0625	76600.1875	76528.42188	57984.25	85107.96875	73071.21094	34429.61328	55727.75	76494.99219	79106.4375	52341.14453	46245.83594
A0A0G2KXE4;A0A0G2L5P0	r3hdm2	R3H domain-containing 2	SLEPRPWSSTDSDSSNR	(T286);(T290)	_SLEPRPWSST[Phospho (STY)]DSDSSNR_.3	_SLEPRPWSST[Phospho (STY)]DSDSSNR_	_SLEPRPWSST[+80]DSDSSNR_	Filtered	Filtered	Filtered	64655.94141	Filtered	Filtered	Filtered	Filtered	42303.68359	Filtered	Filtered	Filtered	49094.1875	Filtered	Filtered	Filtered
A0A0G2KXE4;A0A0G2L5P0	r3hdm2	R3H domain-containing 2	ASSFSGISILTR	(S304);(S308)	_ASS[Phospho (STY)]FSGISILTR_.2	_ASS[Phospho (STY)]FSGISILTR_	_ASS[+80]FSGISILTR_	57849.74609	77559.15625	Filtered	47847.98438	75537.14844	49694.53516	Filtered	73485.74219	116750.6563	65849.35938	Filtered	68803.28125	82080.64063	84137.70313	56288.52344	32644.00977
A0A0G2KXE4;A0A0G2L5P0	r3hdm2	R3H domain-containing 2	RDDASMDK	(S208);(S208)	_RDDAS[Phospho (STY)]MDK_.2	_RDDAS[Phospho (STY)]MDK_	_RDDAS[+80]MDK_	66753.11719	60777.35547	29620.90234	37018.41016	68300.72656	44635.35938	19835.2168	40535.3125	71526.47656	67178.92188	29846.51563	38409.38281	56778.14063	75978.625	34463.83984	36619.01953
A0A0G2KXE4;A0A0G2L5P0	r3hdm2	R3H domain-containing 2	SASTDLGTTDMVVSR	(S806);(S776)	_S[Phospho (STY)]ASTDLGTTDMVVSR_.2	_S[Phospho (STY)]ASTDLGTTDMVVSR_	_S[+80]ASTDLGTTDMVVSR_	Filtered	Filtered	131228.6719	Filtered	Filtered	Filtered	Filtered	261869.0313	Filtered	Filtered	118318.0625	Filtered	Filtered	Filtered	Filtered	Filtered
A0A0G2KXE4;A0A0G2L5P0	r3hdm2	R3H domain-containing 2	SASTDLGTTDMVVSR	(S806,M816);(S776,M786)	_S[Phospho (STY)]ASTDLGTTDM[Oxidation (M)]VVSR_.2	_S[Phospho (STY)]ASTDLGTTDM[Oxidation (M)]VVSR_	_S[+80]ASTDLGTTDM[+16]VVSR_	40424.46484	27735.03711	Filtered	24082.10547	41892.89453	33092.4375	Filtered	21156.58789	33722.04297	32240.93555	Filtered	Filtered	Filtered	26677.83398	27301.5625	Filtered
A0A0G2KXE4;A0A0G2L5P0	r3hdm2	R3H domain-containing 2	SASTDLGTTDMVVSR	(S806);(S776)	_S[Phospho (STY)]ASTDLGTTDMVVSR_.3	_S[Phospho (STY)]ASTDLGTTDMVVSR_	_S[+80]ASTDLGTTDMVVSR_	Filtered	Filtered	5497.592773	Filtered	Filtered	Filtered	Filtered	Filtered	Filtered	Filtered	Filtered	Filtered	Filtered	Filtered	Filtered	Filtered
A0A0G2KXE4;A0A0G2L5P0	r3hdm2	R3H domain-containing 2	DSSQEYTDSTGIDVHEFLVNTLK	(Y91);(Y91)	_DSSQEY[Phospho (STY)]TDSTGIDVHEFLVNTLK_.3	_DSSQEY[Phospho (STY)]TDSTGIDVHEFLVNTLK_	_DSSQEY[+80]TDSTGIDVHEFLVNTLK_	4190.407715	4316.616699	Filtered	Filtered	4746.034668	1928.708252	Filtered	5010.224609	8651.151367	Filtered	Filtered	10664.50293	4549.415039	Filtered	Filtered	Filtered
A0A0G2KXJ0	LOC100333625	Rav1p_C domain-containing protein	NPAPQKPGSPSVEDAER	(S1725)	_NPAPQKPGS[Phospho (STY)]PSVEDAER_.3	_NPAPQKPGS[Phospho (STY)]PSVEDAER_	_NPAPQKPGS[+80]PSVEDAER_	Filtered	79655.46875	74955.70313	76778.57813	96374	97211.17969	111352.6172	70818.80469	91897.95313	Filtered	66842.03125	75978.1875	99401.88281	102777.8203	91760.25	74145.61719
A0A0G2KY48	azi2	5-azacytidine-induced 2	DSTPRPPSAPPLASQDLIESTPLR	(S283)	_DSTPRPPS[Phospho (STY)]APPLASQDLIESTPLR_.3	_DSTPRPPS[Phospho (STY)]APPLASQDLIESTPLR_	_DSTPRPPS[+80]APPLASQDLIESTPLR_	Filtered	Filtered	Filtered	Filtered	Filtered	Filtered	Filtered	Filtered	Filtered	18984.00195	Filtered	Filtered	20977.52539	Filtered	Filtered	Filtered
A0A0G2KYC0;A0A2R8QMK2	cpeb4b	Cytoplasmic polyadenylation element-binding protein 4b	QQQQQLSPGHQESTIISELEK	(S101);(S101)	_QQQQQLS[Phospho (STY)]PGHQESTIISELEK_.3	_QQQQQLS[Phospho (STY)]PGHQESTIISELEK_	_QQQQQLS[+80]PGHQESTIISELEK_	909033.625	880004.0625	681971.875	854603.875	856949.6875	743053.3125	916241.875	924734.875	772292.3125	868581.9375	825822.875	808900.375	738118.5	812787.375	721333.8125	829437.25
A0A0G2KYC0;A0A2R8QMK2	cpeb4b	Cytoplasmic polyadenylation element-binding protein 4b	QQQQQLSPGHQESTIISELEK	(S107);(S107)	_QQQQQLSPGHQES[Phospho (STY)]TIISELEK_.4	_QQQQQLSPGHQES[Phospho (STY)]TIISELEK_	_QQQQQLSPGHQES[+80]TIISELEK_	Filtered	24215.96289	19342.34375	Filtered	17781.13281	18605.81836	Filtered	25836.37305	19208.30469	25580.50195	23412.47656	26201.73047	16123.37402	23488.41211	20748.76367	Filtered
A0A0G2KYC0;A0A2R8QMK2	cpeb4b	Cytoplasmic polyadenylation element-binding protein 4b	SPASPHPPPFPHR	(S250);(S250)	_S[Phospho (STY)]PASPHPPPFPHR_.3	_S[Phospho (STY)]PASPHPPPFPHR_	_S[+80]PASPHPPPFPHR_	214611.0313	135899.1094	290387.0313	136454	203985.2969	153033.8438	346430.8438	260556.0156	199637.8906	144976.7344	168693.7344	220206.7344	159235.4219	69708.5625	154609.9375	196566.3125
A0A0G2KYC0;A0A2R8QMK2	cpeb4b	Cytoplasmic polyadenylation element-binding protein 4b	SPASPHPPPFPHR	(S250,S253);(S250,S253)	_S[Phospho (STY)]PAS[Phospho (STY)]PHPPPFPHR_.3	_S[Phospho (STY)]PAS[Phospho (STY)]PHPPPFPHR_	_S[+80]PAS[+80]PHPPPFPHR_	102263.0234	123524.7031	168273.9688	128665.0234	150331.1875	118908.9844	241734.6719	201898.6875	119622.1797	142474.6875	143679.875	176583.5469	102198.5156	62624.63672	96175.64063	182908.3594
A0A0G2KYC0;A0A2R8QMK2	cpeb4b	Cytoplasmic polyadenylation element-binding protein 4b	ASPGFNPK	(S350);(S350)	_AS[Phospho (STY)]PGFNPK_.2	_AS[Phospho (STY)]PGFNPK_	_AS[+80]PGFNPK_	85966.14063	112547.0781	107629.2109	82821.14063	95054.02344	85683.04688	162450.2969	130114.1172	97077.8125	115629.1172	104689.4531	127410.4766	79366.63281	47501.41797	77429.77344	129007.625
A0A0G2KYP3		Uncharacterized protein	STAAVVSTESFSGESR	(T595)	_STAAVVST[Phospho (STY)]ESFSGESR_.2	_STAAVVST[Phospho (STY)]ESFSGESR_	_STAAVVST[+80]ESFSGESR_	Filtered	Filtered	Filtered	Filtered	113031.4844	Filtered	Filtered	Filtered	Filtered	Filtered	Filtered	Filtered	Filtered	Filtered	Filtered	Filtered
A0A0G2KYP3		Uncharacterized protein	STAAVVSTESFSGESR	(S594)	_STAAVVS[Phospho (STY)]TESFSGESR_.2	_STAAVVS[Phospho (STY)]TESFSGESR_	_STAAVVS[+80]TESFSGESR_	Filtered	Filtered	Filtered	Filtered	Filtered	Filtered	Filtered	106299.375	Filtered	Filtered	Filtered	Filtered	Filtered	Filtered	Filtered	Filtered
A0A0G2KYP3		Uncharacterized protein	STAAVVSTESFSGESR	(S597)	_STAAVVSTES[Phospho (STY)]FSGESR_.2	_STAAVVSTES[Phospho (STY)]FSGESR_	_STAAVVSTES[+80]FSGESR_	Filtered	Filtered	Filtered	Filtered	Filtered	Filtered	119975.0313	Filtered	Filtered	Filtered	Filtered	Filtered	Filtered	Filtered	Filtered	Filtered
A0A0G2KYP3		Uncharacterized protein	STAAVVSTESFSGESR	(S597,S602)	_STAAVVSTES[Phospho (STY)]FSGES[Phospho (STY)]R_.2	_STAAVVSTES[Phospho (STY)]FSGES[Phospho (STY)]R_	_STAAVVSTES[+80]FSGES[+80]R_	Filtered	47163.99219	72291.1875	Filtered	Filtered	Filtered	Filtered	Filtered	Filtered	59103.98828	Filtered	Filtered	Filtered	Filtered	Filtered	Filtered
A0A0G2KYP4	usp34	Ubiquitinyl hydrolase 1	DSSLIDPGTENDPPSPDSASLEEK	(S2658)	_DSSLIDPGTENDPPS[Phospho (STY)]PDSASLEEK_.3	_DSSLIDPGTENDPPS[Phospho (STY)]PDSASLEEK_	_DSSLIDPGTENDPPS[+80]PDSASLEEK_	358481.4063	340177.8125	358738.5938	300772.9063	300159.3438	326800.2813	458549.75	360721.25	319092.9063	347489.5625	359782.0938	334966.125	284019.375	319996.8125	309808.4375	378901.0938
A0A0G2KYP4	usp34	Ubiquitinyl hydrolase 1	ESTGSYSDLYPDSDDSSEEQIENSK	(Y700,Y704)	_ESTGSY[Phospho (STY)]SDLY[Phospho (STY)]PDSDDSSEEQIENSK_.3	_ESTGSY[Phospho (STY)]SDLY[Phospho (STY)]PDSDDSSEEQIENSK_	_ESTGSY[+80]SDLY[+80]PDSDDSSEEQIENSK_	Filtered	Filtered	Filtered	76235.0625	Filtered	86973.63281	Filtered	Filtered	Filtered	Filtered	Filtered	Filtered	Filtered	67175.67188	Filtered	107542.0547
A0A0G2KZ18	LOC100001114	Microtubule-associated protein	VGSMDNVNHEPGGGK	(S1154)	_VGS[Phospho (STY)]MDNVNHEPGGGK_.3	_VGS[Phospho (STY)]MDNVNHEPGGGK_	_VGS[+80]MDNVNHEPGGGK_	499896.4688	535633.0625	447188.8438	837952.5625	547112.9375	512275.8438	357206.625	710954.0625	491601.5313	499653.4375	461480.6875	842226.4375	592796.75	689175.1875	423731.3438	806818.8125
A0A0G2KZ18	LOC100001114	Microtubule-associated protein	VGSMDNVNHEPGGGK	(S1154)	_VGS[Phospho (STY)]MDNVNHEPGGGK_.2	_VGS[Phospho (STY)]MDNVNHEPGGGK_	_VGS[+80]MDNVNHEPGGGK_	467397.4688	441459.0625	430084.0938	703241.375	531824.3125	427812.3438	384226.1563	629911.6875	458445.5625	443294.8438	467221.0938	728404.1875	535345.375	569842.8125	416841.3438	725486.875
A0A0G2KZ18	LOC100001114	Microtubule-associated protein	VGSMDNVNHEPGGGK	(S1154,M1155)	_VGS[Phospho (STY)]M[Oxidation (M)]DNVNHEPGGGK_.2	_VGS[Phospho (STY)]M[Oxidation (M)]DNVNHEPGGGK_	_VGS[+80]M[+16]DNVNHEPGGGK_	127250.9453	132388.6563	224293.2188	169482.6406	162044.5156	133760.9531	219588.0938	184230.6719	140399.6406	127752.7422	147662.0938	173528.3594	184072.2969	183658.4219	153636.3594	206227.6719
A0A0G2KZ18	LOC100001114	Microtubule-associated protein	VGSMDNVNHEPGGGK	(S1154,M1155)	_VGS[Phospho (STY)]M[Oxidation (M)]DNVNHEPGGGK_.3	_VGS[Phospho (STY)]M[Oxidation (M)]DNVNHEPGGGK_	_VGS[+80]M[+16]DNVNHEPGGGK_	105974.3906	128185.7891	198267.5625	190660.125	141402.9688	105383.75	196123.1563	186059.8594	103801.9688	108826.7656	138677.1094	170969.7344	127776.7656	156570.1875	128376.2344	213138.9688
A0A0G2KZ18	LOC100001114	Microtubule-associated protein	IGSTDNIK	(S1038)	_IGS[Phospho (STY)]TDNIK_.2	_IGS[Phospho (STY)]TDNIK_	_IGS[+80]TDNIK_	208315.7813	187382.7031	235046.9219	357776.4688	255377.8438	202015.6719	Filtered	236549.7813	186077.6094	154432.5469	192604.2188	253709.4219	280743.4063	328822.5313	244466.0156	303974.3125
A0A0G2KZ18	LOC100001114	Microtubule-associated protein	DLSSPEKK	(S781)	_DLSS[Phospho (STY)]PEKK_.2	_DLSS[Phospho (STY)]PEKK_	_DLSS[+80]PEKK_	169843.5	187426.5156	Filtered	Filtered	179564.6406	217671.0625	Filtered	Filtered	181175.7344	171437.7813	127394.1016	137425.0625	154167.6406	208130.6094	Filtered	Filtered
A0A0G2KZ18	LOC100001114	Microtubule-associated protein	SGAASPLMSWK	(S80)	_SGAAS[Phospho (STY)]PLMSWK_.2	_SGAAS[Phospho (STY)]PLMSWK_	_SGAAS[+80]PLMSWK_	55266.66797	51364.17578	48113.76953	41310.64063	47666.69922	49810.66797	62869.23438	51136.73047	51548.48438	57774.55859	45295.375	43878.8125	45365.61719	46039.19922	Filtered	54750.96875
A0A0G2KZ18	LOC100001114	Microtubule-associated protein	SGAASPLMSWK	(S80,M83)	_SGAAS[Phospho (STY)]PLM[Oxidation (M)]SWK_.2	_SGAAS[Phospho (STY)]PLM[Oxidation (M)]SWK_	_SGAAS[+80]PLM[+16]SWK_	16440.70117	21205.29297	29196.28906	12048.12402	16635.07617	19747.57617	40924.20703	17417.98242	18908.50977	20436.05273	21315.4668	11473.8623	15609.54395	17285.91406	17773.7207	18435.76367
A0A0G2KZ18	LOC100001114	Microtubule-associated protein	SGAASPLMSWK	(S76,S80)	_S[Phospho (STY)]GAAS[Phospho (STY)]PLMSWK_.2	_S[Phospho (STY)]GAAS[Phospho (STY)]PLMSWK_	_S[+80]GAAS[+80]PLMSWK_	8529.333984	8211.295898	13206.54004	8986.369141	7273.902832	9555.314453	13714.92676	11944.08984	8229.826172	10279.99902	15005.33105	12169.96582	7856.995117	5367.374023	6277.290039	14274.19238
A0A0G2KZ18	LOC100001114	Microtubule-associated protein	SPLDTSAGVFADR	(S178)	_S[Phospho (STY)]PLDTSAGVFADR_.2	_S[Phospho (STY)]PLDTSAGVFADR_	_S[+80]PLDTSAGVFADR_	284938.625	208405.8125	92799.63281	965319.6875	568679.8125	506986.7813	119147.0547	431031.2188	237417.2813	151588.3906	135168.7344	195057.7344	524692.875	598649.8125	388231.6563	204553.7656
A0A0G2KZ18	LOC100001114	Microtubule-associated protein	SPLDTSAGVFADR	(S178)	_S[Phospho (STY)]PLDTSAGVFADR_.3	_S[Phospho (STY)]PLDTSAGVFADR_	_S[+80]PLDTSAGVFADR_	4931.195313	Filtered	Filtered	25785.83984	Filtered	13237.93164	Filtered	13771.54688	Filtered	3428.216309	Filtered	Filtered	10225.08008	15757.34961	8525.079102	Filtered
A0A0G2KZ18	LOC100001114	Microtubule-associated protein	DSEDRESEGSDR	(S240)	_DSEDRES[Phospho (STY)]EGSDR_.2	_DSEDRES[Phospho (STY)]EGSDR_	_DSEDRES[+80]EGSDR_	14360.78906	12088.35645	9776.383789	8956.708008	10842.29395	9407.021484	Filtered	10339.37891	13046.63477	10344.14453	10566.7168	13432.50586	8965.499023	7495.165527	7524.819824	11403.35449
A0A0G2KZ18	LOC100001114	Microtubule-associated protein	HASQLVESPHDTPDPQWSPR	(S231)	_HASQLVESPHDTPDPQWS[Phospho (STY)]PR_.3	_HASQLVESPHDTPDPQWS[Phospho (STY)]PR_	_HASQLVESPHDTPDPQWS[+80]PR_	Filtered	25330.40625	19556.50391	53240.625	60415.75781	Filtered	Filtered	44386.81641	Filtered	Filtered	18157.00781	Filtered	43193.25781	Filtered	27999.36328	25459.84375
A0A0G2KZ18	LOC100001114	Microtubule-associated protein	HASQLVESPHDTPDPQWSPR	(S216)	_HAS[Phospho (STY)]QLVESPHDTPDPQWSPR_.3	_HAS[Phospho (STY)]QLVESPHDTPDPQWSPR_	_HAS[+80]QLVESPHDTPDPQWSPR_	Filtered	Filtered	Filtered	Filtered	36879.375	Filtered	Filtered	20500.74609	Filtered	18112.1875	Filtered	Filtered	Filtered	Filtered	Filtered	Filtered
A0A0G2KZ18	LOC100001114	Microtubule-associated protein	HASQLVESPHDTPDPQWSPR	(S221)	_HASQLVES[Phospho (STY)]PHDTPDPQWSPR_.3	_HASQLVES[Phospho (STY)]PHDTPDPQWSPR_	_HASQLVES[+80]PHDTPDPQWSPR_	26053.71484	18538.4043	Filtered	40410.71094	16382.19531	Filtered	Filtered	Filtered	28789.28906	18498.28516	6864.199219	Filtered	31928.10352	22366.70117	Filtered	23502.4375
A0A0G2KZ18	LOC100001114	Microtubule-associated protein	ADSLAFSLNDTQPSPR	(S423)	_ADSLAFSLNDTQPS[Phospho (STY)]PR_.2	_ADSLAFSLNDTQPS[Phospho (STY)]PR_	_ADSLAFSLNDTQPS[+80]PR_	85344.57813	83741.35156	Filtered	259387.1875	106062.2891	74409.50781	Filtered	113063.3594	62276.85156	45236.75781	Filtered	77378.36719	95366.83594	104672.7109	22501.53125	75764.02344
A0A0G2KZ18	LOC100001114	Microtubule-associated protein	ADSLAFSLNDTQPSPR	(S423)	_ADSLAFSLNDTQPS[Phospho (STY)]PR_.3	_ADSLAFSLNDTQPS[Phospho (STY)]PR_	_ADSLAFSLNDTQPS[+80]PR_	39234.38672	37529.44922	Filtered	111295.8984	44303.79297	35179.98047	Filtered	51725.89844	23217.36719	Filtered	Filtered	32211.83984	41796.30859	48158.32422	Filtered	36659.14453
A0A0G2KZA4	pepd	Peptidase D	PFSPISSQK	(S489)	_PFS[Phospho (STY)]PISSQK_.2	_PFS[Phospho (STY)]PISSQK_	_PFS[+80]PISSQK_	80555.13281	104251.8828	126611	133063.0781	72623.78906	100417.5313	166319.4375	104012.4375	60087.78125	88417.03906	88700.39844	67370.21875	91831.07031	146426.7344	161481.3281	89074.03125
A0A0G2KZA4	pepd	Peptidase D	TVEEIEAFMAEETSKPFSPISSQK	(S489)	_TVEEIEAFMAEETSKPFS[Phospho (STY)]PISSQK_.3	_TVEEIEAFMAEETSKPFS[Phospho (STY)]PISSQK_	_TVEEIEAFMAEETSKPFS[+80]PISSQK_	14626.77051	17222.95703	Filtered	22007.86523	12822.75098	Filtered	Filtered	Filtered	15561.11816	17071.44531	Filtered	Filtered	17650.73633	22795.80859	2931.753662	17163.10156
A0A0G2KZA4	pepd	Peptidase D	TVEEIEAFMAEETSKPFSPISSQK	(S489)	_TVEEIEAFMAEETSKPFS[Phospho (STY)]PISSQK_.4	_TVEEIEAFMAEETSKPFS[Phospho (STY)]PISSQK_	_TVEEIEAFMAEETSKPFS[+80]PISSQK_	Filtered	Filtered	Filtered	7105.440918	Filtered	3809.766357	Filtered	4376.067383	Filtered	5578.062988	Filtered	Filtered	Filtered	Filtered	Filtered	5432.638672
A0A0G2KZA4	pepd	Peptidase D	TVEEIEAFMAEETSK		_TVEEIEAFMAEETSK_.3	_TVEEIEAFMAEETSK_	_TVEEIEAFMAEETSK_	2077.807129	8280.90918	Filtered	3253.569092	1038.264893	7966.858887	Filtered	3705.736084	Filtered	5971.665039	966.7492676	10400.42285	1917.422119	6434.616211	Filtered	3768.181641
A0A0G2KZL6;A2A121;A2A123	dclk2a	Doublecortin-like kinase 2a (Fragment);Doublecortin like protein kinase_1;Dclk2 protein	SPINGAPNSQITTPK	(S343);(S343);(S343)	_S[Phospho (STY)]PINGAPNSQITTPK_.2	_S[Phospho (STY)]PINGAPNSQITTPK_	_S[+80]PINGAPNSQITTPK_	54837.75391	54811.52344	77878.00781	54858.59375	61347.50391	58232.41016	101444.9766	67809.60156	53860.25	52774.91016	72429.55469	59305.34766	61706.57813	41637.07031	Filtered	Filtered
A0A0G2KZL6;A2A121;A2A123	dclk2a	Doublecortin-like kinase 2a (Fragment);Doublecortin like protein kinase_1;Dclk2 protein	TAGHFSTNSQSPVK	(S339);(S339);(S339)	_TAGHFSTNSQS[Phospho (STY)]PVK_.2	_TAGHFSTNSQS[Phospho (STY)]PVK_	_TAGHFSTNSQS[+80]PVK_	33701.90234	30943.63086	29425.1875	27168.08008	33490.89063	33051.09766	Filtered	Filtered	30621.15234	28430.71875	33031.47656	Filtered	31766.42578	24206.90039	Filtered	34474
A0A0G2L0F1	prdm15	Uncharacterized protein	LLPHEPELSDSDEYSDFTSK	(S827,S829)	_LLPHEPELS[Phospho (STY)]DS[Phospho (STY)]DEYSDFTSK_.3	_LLPHEPELS[Phospho (STY)]DS[Phospho (STY)]DEYSDFTSK_	_LLPHEPELS[+80]DS[+80]DEYSDFTSK_	223274.5781	219262.9531	207966.7813	190221.0625	210087.4844	200754.625	Filtered	179687.0313	179830.2188	211726.0625	201891.0313	163601.0469	190051.125	217425.3438	215853.6875	182624.125
A0A0G2L1F5	sptbn1	Spectrin beta chain	KPPSPDPVQAQDGETQQR	(S2022)	_KPPS[Phospho (STY)]PDPVQAQDGETQQR_.3	_KPPS[Phospho (STY)]PDPVQAQDGETQQR_	_KPPS[+80]PDPVQAQDGETQQR_	6660759.5	6249989	4635789.5	4021389.5	6206519	6192476.5	5260885	4266901	6412030.5	5906042	3935347	3835562.25	5748235	6559689.5	3923554.75	4236917.5
A0A0G2L1F5	sptbn1	Spectrin beta chain	KPPSPDPVQAQDGETQQR	(S2022)	_KPPS[Phospho (STY)]PDPVQAQDGETQQR_.4	_KPPS[Phospho (STY)]PDPVQAQDGETQQR_	_KPPS[+80]PDPVQAQDGETQQR_	21948.38086	37070.26563	23243.38086	38846.48438	15784.95215	32676.67188	30726.95703	41029.86719	24229.51563	40987.73828	27220.5625	36902.34766	25120.17578	34614.06641	16868.62109	36655.39844
A0A0G2L1F5	sptbn1	Spectrin beta chain	SSKEPSPIPSPGADR	(S2069,S2073,S2077)	_SS[Phospho (STY)]KEPS[Phospho (STY)]PIPS[Phospho (STY)]PGADR_.2	_SS[Phospho (STY)]KEPS[Phospho (STY)]PIPS[Phospho (STY)]PGADR_	_SS[+80]KEPS[+80]PIPS[+80]PGADR_	691589.5625	Filtered	635077	402693	606435.125	667449.1875	804422.625	493212.5	595488.3125	Filtered	504638.1875	381821.2813	630753.125	520243.2813	481701.4688	452031.2188
A0A0G2L1F5	sptbn1	Spectrin beta chain	SSKEPSPIPSPGADR	(S2068,S2073,S2077)	_S[Phospho (STY)]SKEPS[Phospho (STY)]PIPS[Phospho (STY)]PGADR_.3	_S[Phospho (STY)]SKEPS[Phospho (STY)]PIPS[Phospho (STY)]PGADR_	_S[+80]SKEPS[+80]PIPS[+80]PGADR_	Filtered	Filtered	564070	Filtered	Filtered	Filtered	Filtered	Filtered	Filtered	Filtered	Filtered	Filtered	Filtered	Filtered	Filtered	Filtered
A0A0G2L1F5	sptbn1	Spectrin beta chain	SETAPSNQSTPASSR	(T2228)	_SETAPSNQST[Phospho (STY)]PASSR_.2	_SETAPSNQST[Phospho (STY)]PASSR_	_SETAPSNQST[+80]PASSR_	Filtered	Filtered	Filtered	Filtered	Filtered	Filtered	244242.5625	Filtered	Filtered	Filtered	Filtered	Filtered	Filtered	Filtered	Filtered	Filtered
A0A0G2L1F5	sptbn1	Spectrin beta chain	SETAPSNQSTPASSR	(S2227,T2228)	_SETAPSNQS[Phospho (STY)]T[Phospho (STY)]PASSR_.2	_SETAPSNQS[Phospho (STY)]T[Phospho (STY)]PASSR_	_SETAPSNQS[+80]T[+80]PASSR_	278512.0938	302540.9375	354978.5313	166144.2813	262401.9688	298472.875	253874.8438	186088.4688	280885.2188	265358.375	264921.25	246013.6875	251984.4219	228368.7344	235108.2969	212140.2656
A0A0G2L1F5	sptbn1	Spectrin beta chain	SETAPSNQSTPASSR	(S2227)	_SETAPSNQS[Phospho (STY)]TPASSR_.2	_SETAPSNQS[Phospho (STY)]TPASSR_	_SETAPSNQS[+80]TPASSR_	Filtered	Filtered	369858.5625	Filtered	179000.9844	253699.3594	Filtered	Filtered	223475.5938	232444.625	248918.6875	Filtered	189708.8281	Filtered	Filtered	240952.2813
A0A0G2L1F5	sptbn1	Spectrin beta chain	SETAPSNQSTPASSR	(S2224,S2227)	_SETAPS[Phospho (STY)]NQS[Phospho (STY)]TPASSR_.2	_SETAPS[Phospho (STY)]NQS[Phospho (STY)]TPASSR_	_SETAPS[+80]NQS[+80]TPASSR_	Filtered	Filtered	59467.41016	Filtered	Filtered	Filtered	Filtered	Filtered	Filtered	Filtered	Filtered	Filtered	Filtered	Filtered	Filtered	Filtered
A0A0G2L1F5	sptbn1	Spectrin beta chain	SETAPSNQSTPASSR	(S2224)	_SETAPS[Phospho (STY)]NQSTPASSR_.2	_SETAPS[Phospho (STY)]NQSTPASSR_	_SETAPS[+80]NQSTPASSR_	Filtered	178458.0781	Filtered	178343.1719	Filtered	Filtered	258621.9375	172343.25	Filtered	Filtered	244317.3125	242322.7969	Filtered	141972.5313	Filtered	236761.5469
A0A0G2L1F5	sptbn1	Spectrin beta chain	SETAPSNQSTPASSR	(S2231)	_SETAPSNQSTPAS[Phospho (STY)]SR_.2	_SETAPSNQSTPAS[Phospho (STY)]SR_	_SETAPSNQSTPAS[+80]SR_	Filtered	Filtered	Filtered	Filtered	Filtered	Filtered	Filtered	Filtered	Filtered	Filtered	Filtered	Filtered	Filtered	121897.1953	Filtered	Filtered
A0A0G2L1F5	sptbn1	Spectrin beta chain	SETAPSNQSTPASSR	(S2224,S2227,T2228)	_SETAPS[Phospho (STY)]NQS[Phospho (STY)]T[Phospho (STY)]PASSR_.2	_SETAPS[Phospho (STY)]NQS[Phospho (STY)]T[Phospho (STY)]PASSR_	_SETAPS[+80]NQS[+80]T[+80]PASSR_	49817.90625	Filtered	52522.83594	Filtered	Filtered	43953.66406	40940.91406	Filtered	53511.81641	52031.1875	41591.78125	Filtered	Filtered	28494.79883	26433.18945	25858.64258
A0A0G2L1F5	sptbn1	Spectrin beta chain	GKGSQSATLPTK	(S2087)	_GKGS[Phospho (STY)]QSATLPTK_.2	_GKGS[Phospho (STY)]QSATLPTK_	_GKGS[+80]QSATLPTK_	191565.25	197432.1875	194747.7188	470215.0313	252581.125	229686.9688	210031.0938	181235.7813	193438.9375	180421.875	167054.25	213326.3125	327092.4063	532463.5625	417011.1563	196184.4063
A0A0G2L1F5	sptbn1	Spectrin beta chain	GKGSQSATLPTK	(S2087)	_GKGS[Phospho (STY)]QSATLPTK_.3	_GKGS[Phospho (STY)]QSATLPTK_	_GKGS[+80]QSATLPTK_	Filtered	Filtered	Filtered	261379.0781	114468.8828	127948.9531	Filtered	Filtered	112108.9297	98274.82031	89632.57031	Filtered	167262.7969	Filtered	226290.5625	Filtered
A0A0G2L1F5	sptbn1	Spectrin beta chain	GKGSQSATLPTK	(S2089)	_GKGSQS[Phospho (STY)]ATLPTK_.3	_GKGSQS[Phospho (STY)]ATLPTK_	_GKGSQS[+80]ATLPTK_	Filtered	Filtered	Filtered	Filtered	Filtered	Filtered	110354.7031	Filtered	Filtered	Filtered	Filtered	Filtered	Filtered	Filtered	Filtered	Filtered
A0A0G2L1F5	sptbn1	Spectrin beta chain	AHTLPATVSMTSESSPGK	(S2245)	_AHTLPATVSMTS[Phospho (STY)]ESSPGK_.2	_AHTLPATVSMTS[Phospho (STY)]ESSPGK_	_AHTLPATVSMTS[+80]ESSPGK_	Filtered	141375.3594	44489.95313	67850.50781	159586.7969	120064.8359	Filtered	Filtered	Filtered	127838.2266	Filtered	93323.33594	138840.2969	Filtered	Filtered	Filtered
A0A0G2L1F5	sptbn1	Spectrin beta chain	AHTLPATVSMTSESSPGK	(S2248)	_AHTLPATVSMTSESS[Phospho (STY)]PGK_.3	_AHTLPATVSMTSESS[Phospho (STY)]PGK_	_AHTLPATVSMTSESS[+80]PGK_	131819.7344	Filtered	78183.85156	81014.33594	125680.3594	104474.6953	Filtered	117808.0938	111892.625	114182.5547	69600.39063	106650.9766	Filtered	71909.04688	70154.42188	105839.625
A0A0G2L1F5	sptbn1	Spectrin beta chain	GQETPSAQLEGFLHR	(T2099)	_GQET[Phospho (STY)]PSAQLEGFLHR_.3	_GQET[Phospho (STY)]PSAQLEGFLHR_	_GQET[+80]PSAQLEGFLHR_	48260.75391	61456.55078	50806.47656	53770.03906	31768.12891	56012.37109	48796.22266	59885.5	44149.43359	62982.94922	59219.05469	55873.92969	51331.48828	60996.78125	52489.44922	58313.75781
A0A0G2L1F5	sptbn1	Spectrin beta chain	GQETPSAQLEGFLHR	(T2099)	_GQET[Phospho (STY)]PSAQLEGFLHR_.2	_GQET[Phospho (STY)]PSAQLEGFLHR_	_GQET[+80]PSAQLEGFLHR_	Filtered	Filtered	Filtered	Filtered	Filtered	Filtered	Filtered	Filtered	Filtered	Filtered	Filtered	Filtered	Filtered	Filtered	9610.389648	14305.19043
A0A0G2L1F5	sptbn1	Spectrin beta chain	ADSPNVEGIR	(S1477)	_ADS[Phospho (STY)]PNVEGIR_.2	_ADS[Phospho (STY)]PNVEGIR_	_ADS[+80]PNVEGIR_	36406.83594	37677.73438	38635.74219	42976.98438	34654.55078	41196.89063	30494.26953	48135.19531	47739.65625	35694.61328	38358.75781	32155.62305	27749.40625	33114.27734	32442.83594	47236.9375
A0A0G2L1F5	sptbn1	Spectrin beta chain	AHTLPATVSMTSESSPGKR	(S2248)	_AHTLPATVSMTSESS[Phospho (STY)]PGKR_.3	_AHTLPATVSMTSESS[Phospho (STY)]PGKR_	_AHTLPATVSMTSESS[+80]PGKR_	Filtered	Filtered	Filtered	Filtered	154984.5313	116830.6016	56423.3125	Filtered	166396.5781	153052.1094	Filtered	Filtered	Filtered	93240.3125	Filtered	Filtered
A0A0G2L1F5	sptbn1	Spectrin beta chain	AHTLPATVSMTSESSPGKR	(S2248)	_AHTLPATVSMTSESS[Phospho (STY)]PGKR_.4	_AHTLPATVSMTSESS[Phospho (STY)]PGKR_	_AHTLPATVSMTSESS[+80]PGKR_	24709.20117	31862.66211	Filtered	Filtered	Filtered	Filtered	Filtered	Filtered	39055.68359	37102.39063	Filtered	Filtered	23398.99414	Filtered	Filtered	23120.95117
A0A0G2L1F5	sptbn1	Spectrin beta chain	AHTLPATVSMTSESSPGKR	(M2243,S2248)	_AHTLPATVSM[Oxidation (M)]TSESS[Phospho (STY)]PGKR_.3	_AHTLPATVSM[Oxidation (M)]TSESS[Phospho (STY)]PGKR_	_AHTLPATVSM[+16]TSESS[+80]PGKR_	Filtered	Filtered	Filtered	Filtered	Filtered	Filtered	Filtered	Filtered	22282.83398	Filtered	Filtered	Filtered	Filtered	7208.51416	Filtered	Filtered
A0A0G2L1F5	sptbn1	Spectrin beta chain	AASIDDR	(S1173)	_AAS[Phospho (STY)]IDDR_.2	_AAS[Phospho (STY)]IDDR_	_AAS[+80]IDDR_	29312.42969	26217.87109	Filtered	Filtered	26775.03711	16250.78906	Filtered	16401.4375	26455.90234	28971.85352	8242.674805	9124.475586	20952.21289	17370.85742	10753.57813	13529.71094
A0A0G2L1R2	incenp	Uncharacterized protein	LSAESLLNSGQSPGR	(S202)	_LSAESLLNS[Phospho (STY)]GQSPGR_.2	_LSAESLLNS[Phospho (STY)]GQSPGR_	_LSAESLLNS[+80]GQSPGR_	Filtered	Filtered	Filtered	38401.41406	Filtered	Filtered	Filtered	Filtered	Filtered	Filtered	Filtered	Filtered	Filtered	Filtered	Filtered	Filtered
A0A0G2L1R2	incenp	Uncharacterized protein	LSAESLLNSGQSPGR	(S205)	_LSAESLLNSGQS[Phospho (STY)]PGR_.2	_LSAESLLNSGQS[Phospho (STY)]PGR_	_LSAESLLNSGQS[+80]PGR_	55068.36719	35972.25	Filtered	Filtered	Filtered	31968.80664	Filtered	Filtered	50146.29297	39206.42969	34043.82031	39564.69531	Filtered	Filtered	Filtered	Filtered
A0A0G2L1R2	incenp	Uncharacterized protein	LSAESLLNSGQSPGR	(S205)	_LSAESLLNSGQS[Phospho (STY)]PGR_.3	_LSAESLLNSGQS[Phospho (STY)]PGR_	_LSAESLLNSGQS[+80]PGR_	Filtered	Filtered	Filtered	Filtered	Filtered	Filtered	Filtered	7843.956543	12278.37207	11565.58398	Filtered	12581.10254	7087.429688	4899.90625	Filtered	Filtered
A0A0G2L2I7	c2cd2	C2 calcium-dependent domain-containing 2	EPGMSQSHNDLQYLEHPEAAVMGDR	(S619)	_EPGMSQS[Phospho (STY)]HNDLQYLEHPEAAVMGDR_.4	_EPGMSQS[Phospho (STY)]HNDLQYLEHPEAAVMGDR_	_EPGMSQS[+80]HNDLQYLEHPEAAVMGDR_	43441.60156	68420.63281	Filtered	Filtered	Filtered	Filtered	Filtered	Filtered	51219.44141	Filtered	54690.12109	Filtered	55652.03906	Filtered	Filtered	Filtered
A0A0G2L2I7	c2cd2	C2 calcium-dependent domain-containing 2	EPGMSQSHNDLQYLEHPEAAVMGDR	(Y625)	_EPGMSQSHNDLQY[Phospho (STY)]LEHPEAAVMGDR_.4	_EPGMSQSHNDLQY[Phospho (STY)]LEHPEAAVMGDR_	_EPGMSQSHNDLQY[+80]LEHPEAAVMGDR_	Filtered	Filtered	Filtered	49190.21484	Filtered	67622.21875	6414.771973	60545.15234	Filtered	Filtered	Filtered	Filtered	Filtered	Filtered	28318.75977	67338.19531
A0A0G2L2I7	c2cd2	C2 calcium-dependent domain-containing 2	EPGMSQSHNDLQYLEHPEAAVMGDR	(M616,Y625)	_EPGM[Oxidation (M)]SQSHNDLQY[Phospho (STY)]LEHPEAAVMGDR_.4	_EPGM[Oxidation (M)]SQSHNDLQY[Phospho (STY)]LEHPEAAVMGDR_	_EPGM[+16]SQSHNDLQY[+80]LEHPEAAVMGDR_	42268.15625	Filtered	24949.08984	48872.48438	16338.08301	21571.24219	11264.64258	55902.79297	48625.30859	62537.30078	18889.3457	Filtered	Filtered	49748.64063	14636.46875	25712.08789
A0A0G2L2I7	c2cd2	C2 calcium-dependent domain-containing 2	EPGMSQSHNDLQYLEHPEAAVMGDR	(S619)	_EPGMSQS[Phospho (STY)]HNDLQYLEHPEAAVMGDR_.3	_EPGMSQS[Phospho (STY)]HNDLQYLEHPEAAVMGDR_	_EPGMSQS[+80]HNDLQYLEHPEAAVMGDR_	Filtered	96293.77344	Filtered	80120.46875	79381.53906	97948.14844	Filtered	85668.10938	77909.07031	93382.42969	Filtered	127952.4375	85468.84375	73447.3125	Filtered	107328.7031
A0A0G2L2I7	c2cd2	C2 calcium-dependent domain-containing 2	RVSEQPSILGAK	(S439)	_RVS[Phospho (STY)]EQPSILGAK_.3	_RVS[Phospho (STY)]EQPSILGAK_	_RVS[+80]EQPSILGAK_	85168.10156	122157.0938	96933.94531	113327.0703	108443.4609	130547.3359	13996.18359	95933.83594	116719.4531	97460.1875	110248.7266	122080.5938	90086.75781	131962.6719	105848.0234	128943.6406
A0A0G2L2I7	c2cd2	C2 calcium-dependent domain-containing 2	RVSEQPSILGAK	(S439)	_RVS[Phospho (STY)]EQPSILGAK_.2	_RVS[Phospho (STY)]EQPSILGAK_	_RVS[+80]EQPSILGAK_	50170.01563	69379.01563	53472.80078	86698.09375	75087.8125	81420.78906	Filtered	57996.83594	Filtered	59220.75391	71993.85938	79553.20313	66412.64844	79528.77344	71674.51563	89415.15625
A0A0G2L2I7	c2cd2	C2 calcium-dependent domain-containing 2	ALSSSDTELLILNGTDPVAEAAIR	(T458)	_ALSSSDT[Phospho (STY)]ELLILNGTDPVAEAAIR_.3	_ALSSSDT[Phospho (STY)]ELLILNGTDPVAEAAIR_	_ALSSSDT[+80]ELLILNGTDPVAEAAIR_	Filtered	Filtered	Filtered	37134.22656	Filtered	Filtered	Filtered	Filtered	Filtered	Filtered	Filtered	Filtered	Filtered	Filtered	Filtered	Filtered
A0A0G2L2I7	c2cd2	C2 calcium-dependent domain-containing 2	ALSSSDTELLILNGTDPVAEAAIR	(S454)	_ALS[Phospho (STY)]SSDTELLILNGTDPVAEAAIR_.3	_ALS[Phospho (STY)]SSDTELLILNGTDPVAEAAIR_	_ALS[+80]SSDTELLILNGTDPVAEAAIR_	Filtered	Filtered	Filtered	Filtered	35006.87109	Filtered	Filtered	Filtered	Filtered	Filtered	Filtered	Filtered	Filtered	Filtered	Filtered	30625.07422
A0A0G2L2K5;A0A2R8Q7M1	scarb2b	Uncharacterized protein	NGTYIGMTPVDK	(Y498);(Y514)	_NGTY[Phospho (STY)]IGMTPVDK_.2	_NGTY[Phospho (STY)]IGMTPVDK_	_NGTY[+80]IGMTPVDK_	Filtered	Filtered	Filtered	39996.74609	Filtered	19339.91602	Filtered	Filtered	Filtered	Filtered	Filtered	Filtered	29896.88672	148909.1094	Filtered	Filtered
A0A0G2L2R0;A0A140LGD3;E7F8B9	fat1b	FAT atypical cadherin 1b	VSYITPR	(S3786);(S3764);(S3786)	_VS[Phospho (STY)]YITPR_.2	_VS[Phospho (STY)]YITPR_	_VS[+80]YITPR_	111915.3125	105028.6016	27021.72461	167077.8594	148858.1406	126491.2969	33981.26953	93506.26563	125745.0547	91767.5625	30427.40234	36160.36328	142929.0313	183468.8281	62109.57031	58397.99609
A0A0G2L2S4;A0A2R8QID4	zgc:171572	Uncharacterized protein	SPILLTR	(S465);(S465)	_S[Phospho (STY)]PILLTR_.2	_S[Phospho (STY)]PILLTR_	_S[+80]PILLTR_	154406.7188	92153.66406	147175.6406	171943.375	144597.0469	81073.11719	127312.0781	139767.2813	132612.8281	80680.69531	136779.8906	163559.5781	121805.0859	116021.6953	134578.9688	154822.7031
A0A0G2L325	rrp1	Ribosomal RNA-processing 1	DLSEGVFPQDEVEDVSSDEDEFDDDRR	(S323,S324)	_DLSEGVFPQDEVEDVS[Phospho (STY)]S[Phospho (STY)]DEDEFDDDRR_.4	_DLSEGVFPQDEVEDVS[Phospho (STY)]S[Phospho (STY)]DEDEFDDDRR_	_DLSEGVFPQDEVEDVS[+80]S[+80]DEDEFDDDRR_	35879.76172	38024.41797	29633.72656	40952.09375	43391.26172	32186.33203	37270.73047	40666.07813	34862.86719	37388.25391	32463.75977	37914.56641	29655.73242	36363.67969	28695.94141	44587.41016
A0A0G2L3S1;A0A2R8Q6D3;A0A2R8QE81;A0A2R8QLI6;A0A2R8QPM4;A5PF44	si:ch211-182d3.1;si:ch211-182d3.1;si:ch211-182d3.1;si:ch211-182d3.1;si:ch211-182d3.1;garnl3	Si:ch211-182d3.1;Si:ch211-182d3.1;Si:ch211-182d3.1;Si:ch211-182d3.1;Si:ch211-182d3.1;GTPase-activating Rap/Ran-GAP domain-like protein 3	SFSDVLPESPK	(S400);(S416);(S400);(S416);(S454);(S433)	_S[Phospho (STY)]FSDVLPESPK_.2	_S[Phospho (STY)]FSDVLPESPK_	_S[+80]FSDVLPESPK_	248969.0625	260549.1563	279821.125	234569.2344	309126.4688	264204.625	339763.9375	233038.0313	266474.9375	219583.0469	232151.6563	241647.9375	246570.4219	281269.8125	319279.4063	236952.4063
A0A0G2L3S1;A0A2R8Q6D3;A0A2R8QE81;A0A2R8QLI6;A0A2R8QPM4;A5PF44	si:ch211-182d3.1;si:ch211-182d3.1;si:ch211-182d3.1;si:ch211-182d3.1;si:ch211-182d3.1;garnl3	Si:ch211-182d3.1;Si:ch211-182d3.1;Si:ch211-182d3.1;Si:ch211-182d3.1;Si:ch211-182d3.1;GTPase-activating Rap/Ran-GAP domain-like protein 3	SFSDVLPESPK	(S400,S408);(S416,S424);(S400,S408);(S416,S424);(S454,S462);(S433,S441)	_S[Phospho (STY)]FSDVLPES[Phospho (STY)]PK_.2	_S[Phospho (STY)]FSDVLPES[Phospho (STY)]PK_	_S[+80]FSDVLPES[+80]PK_	64087.91797	74821.86719	63147.92188	78563.72656	66922.88281	71427.78125	71807.8125	54817.01172	70174.36719	64720.05469	48814.37109	57520.05469	74059.8125	81679.0625	74612.83594	65082.77734
A0A0G2L3S1;A0A2R8Q6D3;A0A2R8QE81;A0A2R8QLI6;A0A2R8QPM4;A5PF44	si:ch211-182d3.1;si:ch211-182d3.1;si:ch211-182d3.1;si:ch211-182d3.1;si:ch211-182d3.1;garnl3	Si:ch211-182d3.1;Si:ch211-182d3.1;Si:ch211-182d3.1;Si:ch211-182d3.1;Si:ch211-182d3.1;GTPase-activating Rap/Ran-GAP domain-like protein 3	SFSDVLPESPK	(S408);(S424);(S408);(S424);(S462);(S441)	_SFSDVLPES[Phospho (STY)]PK_.2	_SFSDVLPES[Phospho (STY)]PK_	_SFSDVLPES[+80]PK_	93781.82031	109783.6875	10389.81445	41760.40625	96234.27344	97896.53906	57448.41016	40241.22656	78636.73438	114639.6094	25853.61719	64591.42969	81575.97656	63006.28125	23999.55273	42960.55859
A0A0G2L3S1;A0A2R8Q6D3;A0A2R8QE81;A0A2R8QLI6;A0A2R8QPM4;A5PF44	si:ch211-182d3.1;si:ch211-182d3.1;si:ch211-182d3.1;si:ch211-182d3.1;si:ch211-182d3.1;garnl3	Si:ch211-182d3.1;Si:ch211-182d3.1;Si:ch211-182d3.1;Si:ch211-182d3.1;Si:ch211-182d3.1;GTPase-activating Rap/Ran-GAP domain-like protein 3	SFSDVLPESPK	(S402);(S418);(S402);(S418);(S456);(S435)	_SFS[Phospho (STY)]DVLPESPK_.2	_SFS[Phospho (STY)]DVLPESPK_	_SFS[+80]DVLPESPK_	Filtered	40943.65625	Filtered	Filtered	33812.30078	Filtered	41849.44141	Filtered	Filtered	Filtered	Filtered	21107.625	51730.71094	Filtered	57193.98438	Filtered
A0A0G2L4S8;A0A140LGS3;A0A140LH64;A8WG08;A8WG86;E7F8T3;Q5CZR5	jac3;jac1;loc564660;jac6;jac8;jac2;aep1	Jacalin 3;Jacalin 1;Hypothetical protein LOC564660;Jacalin 6;Jacalin 8;Jacalin 2;Aerolysin-like protein	ASFDLPYTGTVK	(S271);(S271);(S271);(S271);(S271);(S271);(S271)	_AS[Phospho (STY)]FDLPYTGTVK_.2	_AS[Phospho (STY)]FDLPYTGTVK_	_AS[+80]FDLPYTGTVK_	49705.64453	31289.39063	22228.70313	23682.89844	27202.74023	28321.4043	39089.04297	37439.44141	41133.55859	40809.80859	22402.38867	18209.6582	32096.96094	Filtered	23980.63086	23002.63086
A0A0G2L4V3	sh3bp5a	SH3-domain-binding protein 5a (BTK-associated)	VSPVLGPR	(S358)	_VS[Phospho (STY)]PVLGPR_.2	_VS[Phospho (STY)]PVLGPR_	_VS[+80]PVLGPR_	60025.10938	59384.63281	75993.27344	56403.47656	49485.97266	18861.40039	87664.92969	34702.48047	46923.82422	60543.60938	30144.82617	46838.39844	43664.67578	43903.15234	29236.42383	46370.10938
A0A0G2L4V3	sh3bp5a	SH3-domain-binding protein 5a (BTK-associated)	SLSLQAPDDNHNENETDAR	(S410)	_S[Phospho (STY)]LSLQAPDDNHNENETDAR_.3	_S[Phospho (STY)]LSLQAPDDNHNENETDAR_	_S[+80]LSLQAPDDNHNENETDAR_	4807.293457	Filtered	Filtered	4833.489258	Filtered	4963.163086	Filtered	4483.215332	Filtered	Filtered	Filtered	Filtered	2718.164551	11884.20801	4360.069824	Filtered
A0A0G2L5M5;A0A2R8Q6W8;A0A2R8QA04;E9QI51;Q6DI37	LOC103910001;ublcp1;LOC103910001;ublcp1;ublcp1	FCP1 homology domain-containing protein;Nuclear proteasome inhibitor UBLCP1;FCP1 homology domain-containing protein;Ubiquitin-like domain-containing CTD phosphatase 1 (Fragment);Ubiquitin-like domain-containing CTD phosphatase 1	EESLEDVLAPPPENDDVVNDFDIEEEVTEVENR	(S51);(S81);(S9);(S81);(S81)	_EES[Phospho (STY)]LEDVLAPPPENDDVVNDFDIEEEVTEVENR_.4	_EES[Phospho (STY)]LEDVLAPPPENDDVVNDFDIEEEVTEVENR_	_EES[+80]LEDVLAPPPENDDVVNDFDIEEEVTEVENR_	Filtered	2439.079834	Filtered	8426.217773	Filtered	Filtered	Filtered	2822.306152	4305.558594	Filtered	Filtered	4064.726074	4241.634766	2290.421875	215.1998291	5821.416016
A0A0G2L5S8	nop14	NOP14 nucleolar protein homolog (yeast)	MPDLQDSDSDSEEK	(S147,S149)	_MPDLQDS[Phospho (STY)]DS[Phospho (STY)]DSEEK_.2	_MPDLQDS[Phospho (STY)]DS[Phospho (STY)]DSEEK_	_MPDLQDS[+80]DS[+80]DSEEK_	882021.25	873453.375	1092400	941364.375	Filtered	Filtered	Filtered	957291.375	Filtered	Filtered	1035667.125	890052.3125	Filtered	866738.875	962142.375	1078610
A0A0G2L5S8	nop14	NOP14 nucleolar protein homolog (yeast)	MPDLQDSDSDSEEK	(S147,S151)	_MPDLQDS[Phospho (STY)]DSDS[Phospho (STY)]EEK_.2	_MPDLQDS[Phospho (STY)]DSDS[Phospho (STY)]EEK_	_MPDLQDS[+80]DSDS[+80]EEK_	Filtered	Filtered	Filtered	Filtered	889915.0625	Filtered	Filtered	Filtered	Filtered	Filtered	Filtered	Filtered	Filtered	Filtered	Filtered	Filtered
A0A0G2L5S8	nop14	NOP14 nucleolar protein homolog (yeast)	MPDLQDSDSDSEEK	(M141,S147,S149)	_M[Oxidation (M)]PDLQDS[Phospho (STY)]DS[Phospho (STY)]DSEEK_.2	_M[Oxidation (M)]PDLQDS[Phospho (STY)]DS[Phospho (STY)]DSEEK_	_M[+16]PDLQDS[+80]DS[+80]DSEEK_	30691.94727	33002.98047	53598.69141	23230.80078	40107.66797	30815.375	66316.19531	26477.19141	34045.61328	34055.12891	35215.21875	26372.81055	34136.90625	35272.19922	39958.05469	25240.2207
A0A0G2L5S8	nop14	NOP14 nucleolar protein homolog (yeast)	MPDLQDSDSDSEEK	(S147,S151)	_MPDLQDS[Phospho (STY)]DSDS[Phospho (STY)]EEK_.3	_MPDLQDS[Phospho (STY)]DSDS[Phospho (STY)]EEK_	_MPDLQDS[+80]DSDS[+80]EEK_	Filtered	Filtered	Filtered	Filtered	Filtered	Filtered	30026.04492	Filtered	Filtered	Filtered	Filtered	Filtered	Filtered	Filtered	Filtered	Filtered
A0A0G2L5S8	nop14	NOP14 nucleolar protein homolog (yeast)	MPDLQDSDSDSEEK	(S147,S149,S151)	_MPDLQDS[Phospho (STY)]DS[Phospho (STY)]DS[Phospho (STY)]EEK_.2	_MPDLQDS[Phospho (STY)]DS[Phospho (STY)]DS[Phospho (STY)]EEK_	_MPDLQDS[+80]DS[+80]DS[+80]EEK_	Filtered	Filtered	Filtered	19142.6543	Filtered	132298.7031	17733.08984	32249.22266	Filtered	Filtered	26337.58398	Filtered	152007.75	Filtered	Filtered	Filtered
A0A0G2L6C1;A0A0N4STT5;B6IDE1	smyhc2	Slow myosin heavy chain 2	LTQENLMDLENDK	(M1070);(M1071);(M1070)	_LTQENLM[Oxidation (M)]DLENDK_.2	_LTQENLM[Oxidation (M)]DLENDK_	_LTQENLM[+16]DLENDK_	160192.1094	129871.9453	57621.81641	61976.82031	170846.0625	175285.9531	Filtered	82790.03906	163701	89659.35938	76463.60156	41540.21875	141543.2969	174971.2188	63692.27344	77324.59375
A0A0G2L6C1;A0A0N4STT5;B6IDE1	smyhc2	Slow myosin heavy chain 2	LTQENLMDLENDK		_LTQENLMDLENDK_.2	_LTQENLMDLENDK_	_LTQENLMDLENDK_	44430.85547	36331.97266	Filtered	12725.06934	55052.38281	41853.14844	10013.5127	21160.57617	47104.25	33805.93359	19648.16797	23996.68359	37217.71875	35324.62109	38310.81641	19552.25977
A0A0G2L6L0	pitpnc1a	Uncharacterized protein	SAPETLTLPDPAR	(S228)	_S[Phospho (STY)]APETLTLPDPAR_.2	_S[Phospho (STY)]APETLTLPDPAR_	_S[+80]APETLTLPDPAR_	1470938.75	2012702.375	2606048.75	1987521.125	1580714.5	1823802.875	2829325	1984301.875	1422793.125	1759961.625	2592493.25	2462965.75	1678856	1481452.75	2108653.5	2368414.25
A0A0G2L6L0	pitpnc1a	Uncharacterized protein	SAPETLTLPDPAR	(S228)	_S[Phospho (STY)]APETLTLPDPAR_.3	_S[Phospho (STY)]APETLTLPDPAR_	_S[+80]APETLTLPDPAR_	57805.47656	Filtered	Filtered	83364.30469	Filtered	83987.09375	140247.7969	97449.67188	60239.85938	82324.71094	130556.4688	Filtered	Filtered	72234.44531	Filtered	Filtered
A0A0G2L6L0	pitpnc1a	Uncharacterized protein	SGPSSAPSTPLSTEAPDFLSVPK	(S203)	_SGPSS[Phospho (STY)]APSTPLSTEAPDFLSVPK_.3	_SGPSS[Phospho (STY)]APSTPLSTEAPDFLSVPK_	_SGPSS[+80]APSTPLSTEAPDFLSVPK_	Filtered	Filtered	234838.3281	Filtered	192082.3125	Filtered	193843.2813	215024.0156	209651.3125	199892.7969	155703.3438	204508.2031	Filtered	Filtered	196131.7344	159765.1094
A0A0G2L6L0	pitpnc1a	Uncharacterized protein	SGPSSAPSTPLSTEAPDFLSVPK	(S203,S206)	_SGPSS[Phospho (STY)]APS[Phospho (STY)]TPLSTEAPDFLSVPK_.3	_SGPSS[Phospho (STY)]APS[Phospho (STY)]TPLSTEAPDFLSVPK_	_SGPSS[+80]APS[+80]TPLSTEAPDFLSVPK_	Filtered	Filtered	Filtered	Filtered	Filtered	Filtered	Filtered	44408.26563	Filtered	Filtered	Filtered	Filtered	Filtered	Filtered	Filtered	Filtered
A0A0G2L6L0	pitpnc1a	Uncharacterized protein	SGPSSAPSTPLSTEAPDFLSVPK	(S203,T207)	_SGPSS[Phospho (STY)]APST[Phospho (STY)]PLSTEAPDFLSVPK_.3	_SGPSS[Phospho (STY)]APST[Phospho (STY)]PLSTEAPDFLSVPK_	_SGPSS[+80]APST[+80]PLSTEAPDFLSVPK_	Filtered	47233.30469	Filtered	Filtered	Filtered	Filtered	56514.01953	Filtered	Filtered	Filtered	Filtered	Filtered	Filtered	Filtered	63757.71094	Filtered
A0A0G2L6L8		Receptor protein-tyrosine kinase	VYIDPFTYEDPNEAIR	(Y163,T168)	_VY[Phospho (STY)]IDPFT[Phospho (STY)]YEDPNEAIR_.3	_VY[Phospho (STY)]IDPFT[Phospho (STY)]YEDPNEAIR_	_VY[+80]IDPFT[+80]YEDPNEAIR_	13254.4668	29621.12891	35985.77344	56140.65234	40746.79688	38238.21875	Filtered	Filtered	29047.13086	Filtered	27748.83594	29123.79102	47381.22266	Filtered	62257.59375	26179.91211
A0A0G2L6L8		Receptor protein-tyrosine kinase	VYIDPFTYEDPNEAIR	(Y163,Y169)	_VY[Phospho (STY)]IDPFTY[Phospho (STY)]EDPNEAIR_.3	_VY[Phospho (STY)]IDPFTY[Phospho (STY)]EDPNEAIR_	_VY[+80]IDPFTY[+80]EDPNEAIR_	Filtered	Filtered	Filtered	Filtered	Filtered	Filtered	Filtered	Filtered	Filtered	Filtered	Filtered	Filtered	Filtered	56478.69141	Filtered	Filtered
A0A0G2L6L8		Receptor protein-tyrosine kinase	VYIDPFTYEDPNEAIR	(Y169)	_VYIDPFTY[Phospho (STY)]EDPNEAIR_.3	_VYIDPFTY[Phospho (STY)]EDPNEAIR_	_VYIDPFTY[+80]EDPNEAIR_	Filtered	5720.041504	4172.990723	Filtered	10218.57715	8087.20166	Filtered	6623.14209	7838.361816	6197.368652	7187.090332	Filtered	11229.50684	14418.15234	15265.30762	6842.008789
A0A0G2L6L8		Receptor protein-tyrosine kinase	VYIDPFTYEDPNEAIR	(Y163)	_VY[Phospho (STY)]IDPFTYEDPNEAIR_.3	_VY[Phospho (STY)]IDPFTYEDPNEAIR_	_VY[+80]IDPFTYEDPNEAIR_	Filtered	8599.349609	Filtered	12340.73535	13672.59766	9044.979492	Filtered	5182.77002	10447.13672	Filtered	Filtered	Filtered	13694.87695	26071.08594	10442.75391	Filtered
A0A0G2L6L8		Receptor protein-tyrosine kinase	ILGSIQDMR	(S485)	_ILGS[Phospho (STY)]IQDMR_.2	_ILGS[Phospho (STY)]IQDMR_	_ILGS[+80]IQDMR_	18235.1543	25449.76758	48802.32422	40134.85156	13459.04004	37432.39844	50256.78906	27185.16602	11821.59668	26374.26172	55761.40234	53011.65234	34498.00391	38691.16797	48451.04688	45226.52344
A0A0G2L6V9	crybg2	Uncharacterized protein	RSSLNDLSPEDGSAK	(S268,S273)	_RSS[Phospho (STY)]LNDLS[Phospho (STY)]PEDGSAK_.2	_RSS[Phospho (STY)]LNDLS[Phospho (STY)]PEDGSAK_	_RSS[+80]LNDLS[+80]PEDGSAK_	671891.9375	610835.375	525825.5625	470523.875	708062.1875	584411	627979.875	424766.7188	585367.5625	467552.1875	422644.7188	326886.1563	614592.6875	379020.9063	507817.6875	404624.9688
A0A0G2L6V9	crybg2	Uncharacterized protein	RSSLNDLSPEDGSAK	(S268,S273)	_RSS[Phospho (STY)]LNDLS[Phospho (STY)]PEDGSAK_.3	_RSS[Phospho (STY)]LNDLS[Phospho (STY)]PEDGSAK_	_RSS[+80]LNDLS[+80]PEDGSAK_	227735.8125	252726.8594	226854.8125	242289.9688	219478.9219	229397.3281	251332.5313	204544.25	192930.5156	190144.25	195469.1563	175187.3281	203543.5	140918.9375	224218.9375	205620.5313
A0A0G2L6V9	crybg2	Uncharacterized protein	RSSLNDLSPEDGSAK	(S267)	_RS[Phospho (STY)]SLNDLSPEDGSAK_.3	_RS[Phospho (STY)]SLNDLSPEDGSAK_	_RS[+80]SLNDLSPEDGSAK_	Filtered	Filtered	Filtered	21559.39844	Filtered	120657.8438	Filtered	127373.6016	Filtered	137671.7969	Filtered	100882.1328	Filtered	Filtered	Filtered	136806.2656
A0A0G2L6V9	crybg2	Uncharacterized protein	RSSLNDLSPEDGSAK	(S268)	_RSS[Phospho (STY)]LNDLSPEDGSAK_.3	_RSS[Phospho (STY)]LNDLSPEDGSAK_	_RSS[+80]LNDLSPEDGSAK_	168776.3906	Filtered	Filtered	Filtered	Filtered	Filtered	177768.2031	Filtered	149132.4531	Filtered	136878.2813	Filtered	Filtered	Filtered	Filtered	Filtered
A0A0G2L6V9	crybg2	Uncharacterized protein	RSSLNDLSPEDGSAK	(S268)	_RSS[Phospho (STY)]LNDLSPEDGSAK_.2	_RSS[Phospho (STY)]LNDLSPEDGSAK_	_RSS[+80]LNDLSPEDGSAK_	61441.81641	44633.26172	52950.55859	Filtered	76566.21094	42080.94141	72219.24219	47791.50391	73083.35156	52104.73047	51780.42578	38617.21875	Filtered	Filtered	6617.850586	52435.09375
A0A0G2L6V9	crybg2	Uncharacterized protein	AASLPDIGSGADR	(S315)	_AAS[Phospho (STY)]LPDIGSGADR_.2	_AAS[Phospho (STY)]LPDIGSGADR_	_AAS[+80]LPDIGSGADR_	2107796.5	2057213	1741651.625	998136.75	2144953.75	1944612	1515063.125	1055555.5	2055606.625	1673873.875	1491746.625	952168.9375	1504406.25	1295730.875	1476425.125	1079538.5
A0A0G2L6V9	crybg2	Uncharacterized protein	AASLPDIGSGADR	(S315)	_AAS[Phospho (STY)]LPDIGSGADR_.3	_AAS[Phospho (STY)]LPDIGSGADR_	_AAS[+80]LPDIGSGADR_	Filtered	12801.70996	Filtered	Filtered	7641.84668	8287.095703	10969.63086	Filtered	10980.92871	11538.52441	Filtered	Filtered	5598.257813	7823.163086	Filtered	Filtered
A0A0G2L6V9	crybg2	Uncharacterized protein	NELPEPSRASPELQR	(S45)	_NELPEPSRAS[Phospho (STY)]PELQR_.3	_NELPEPSRAS[Phospho (STY)]PELQR_	_NELPEPSRAS[+80]PELQR_	1187862.375	1353019.625	1518190.875	892458.375	1009564.063	1250529.625	1672943	1370977.5	1060290.875	1396483.5	1522326.75	1382434.75	1255672.75	1111535.75	987383.3125	1499406
A0A0G2L6V9	crybg2	Uncharacterized protein	NELPEPSRASPELQR	(S45)	_NELPEPSRAS[Phospho (STY)]PELQR_.2	_NELPEPSRAS[Phospho (STY)]PELQR_	_NELPEPSRAS[+80]PELQR_	Filtered	185966.9688	289484.9375	185440.9375	Filtered	192721.8594	316897.5	244688.6406	172408.2813	223509.875	Filtered	224629.4844	184792.1875	157312.8125	Filtered	273531.5
A0A0G2L6V9	crybg2	Uncharacterized protein	SSLNDLSPEDGSAK	(S273)	_SSLNDLS[Phospho (STY)]PEDGSAK_.2	_SSLNDLS[Phospho (STY)]PEDGSAK_	_SSLNDLS[+80]PEDGSAK_	287935.125	259716.3125	318139.7813	473169.625	188610.3906	299458.625	374091.5625	255965.8438	243754.8906	302008.2813	301741.5	262972.2813	640401.0625	868896.75	544224.1875	265923.8438
A0A0G2L6V9	crybg2	Uncharacterized protein	SSLNDLSPEDGSAK	(S268,S273)	_SS[Phospho (STY)]LNDLS[Phospho (STY)]PEDGSAK_.2	_SS[Phospho (STY)]LNDLS[Phospho (STY)]PEDGSAK_	_SS[+80]LNDLS[+80]PEDGSAK_	Filtered	Filtered	Filtered	Filtered	Filtered	Filtered	Filtered	Filtered	Filtered	Filtered	Filtered	Filtered	Filtered	41064.8125	Filtered	Filtered
A0A0G2L6V9	crybg2	Uncharacterized protein	LNPPSSPR	(S17)	_LNPPSS[Phospho (STY)]PR_.2	_LNPPSS[Phospho (STY)]PR_	_LNPPSS[+80]PR_	910869.4375	846382	687806.25	967332.625	1031807.5	752073	639358	559627.75	Filtered	491405.4688	480829.3125	368670.7813	773324.25	719737.125	935372	496633.0313
A0A0G2L6V9	crybg2	Uncharacterized protein	SPPSLSIQR	(S399)	_S[Phospho (STY)]PPSLSIQR_.2	_S[Phospho (STY)]PPSLSIQR_	_S[+80]PPSLSIQR_	488950.3438	450508	435212.4688	906711.5625	769590.0625	700864.375	696945.625	511534.9375	455944.6875	376173.4688	398150.4375	384026.0313	832277	967260.625	860195.8125	392845.0938
A0A0G2L6V9	crybg2	Uncharacterized protein	FSYLTSPSNSLSGIAEASR	(S351)	_FSYLTSPS[Phospho (STY)]NSLSGIAEASR_.3	_FSYLTSPS[Phospho (STY)]NSLSGIAEASR_	_FSYLTSPS[+80]NSLSGIAEASR_	22819.0293	Filtered	Filtered	Filtered	Filtered	Filtered	Filtered	Filtered	Filtered	Filtered	Filtered	Filtered	Filtered	Filtered	Filtered	Filtered
A0A0G2L6V9	crybg2	Uncharacterized protein	FSYLTSPSNSLSGIAEASR	(S351,S353)	_FSYLTSPS[Phospho (STY)]NS[Phospho (STY)]LSGIAEASR_.3	_FSYLTSPS[Phospho (STY)]NS[Phospho (STY)]LSGIAEASR_	_FSYLTSPS[+80]NS[+80]LSGIAEASR_	Filtered	Filtered	Filtered	Filtered	Filtered	19300.48047	Filtered	Filtered	Filtered	20295.05273	Filtered	19741.41797	Filtered	18521.95703	Filtered	14307.23926
A0A0G2L6V9	crybg2	Uncharacterized protein	FSYLTSPSNSLSGIAEASR	(Y346)	_FSY[Phospho (STY)]LTSPSNSLSGIAEASR_.3	_FSY[Phospho (STY)]LTSPSNSLSGIAEASR_	_FSY[+80]LTSPSNSLSGIAEASR_	Filtered	31868.96484	Filtered	Filtered	Filtered	24059.67383	Filtered	24939.50781	Filtered	Filtered	Filtered	Filtered	Filtered	29291.61914	24893.86914	21561.45508
A0A0G2L6V9	crybg2	Uncharacterized protein	FSYLTSPSNSLSGIAEASR	(Y346,S353)	_FSY[Phospho (STY)]LTSPSNS[Phospho (STY)]LSGIAEASR_.3	_FSY[Phospho (STY)]LTSPSNS[Phospho (STY)]LSGIAEASR_	_FSY[+80]LTSPSNS[+80]LSGIAEASR_	Filtered	Filtered	Filtered	Filtered	Filtered	Filtered	Filtered	Filtered	Filtered	Filtered	25979.91992	Filtered	Filtered	Filtered	Filtered	Filtered
A0A0G2L6V9	crybg2	Uncharacterized protein	APSNAPFSSLPPIEEDAPVSPSITPLSPPFSPVHEPK	(S194,S199,S203)	_APSNAPFSSLPPIEEDAPVSPS[Phospho (STY)]ITPLS[Phospho (STY)]PPFS[Phospho (STY)]PVHEPK_.5	_APSNAPFSSLPPIEEDAPVSPS[Phospho (STY)]ITPLS[Phospho (STY)]PPFS[Phospho (STY)]PVHEPK_	_APSNAPFSSLPPIEEDAPVSPS[+80]ITPLS[+80]PPFS[+80]PVHEPK_	Filtered	Filtered	Filtered	Filtered	Filtered	Filtered	Filtered	21403.13672	Filtered	Filtered	Filtered	Filtered	Filtered	Filtered	Filtered	Filtered
A0A0G2L6V9	crybg2	Uncharacterized protein	APSNAPFSSLPPIEEDAPVSPSITPLSPPFSPVHEPK	(T196,S199,S203)	_APSNAPFSSLPPIEEDAPVSPSIT[Phospho (STY)]PLS[Phospho (STY)]PPFS[Phospho (STY)]PVHEPK_.5	_APSNAPFSSLPPIEEDAPVSPSIT[Phospho (STY)]PLS[Phospho (STY)]PPFS[Phospho (STY)]PVHEPK_	_APSNAPFSSLPPIEEDAPVSPSIT[+80]PLS[+80]PPFS[+80]PVHEPK_	15035.90137	Filtered	Filtered	20888.84375	Filtered	10753.57227	Filtered	24091.39258	22202.94531	Filtered	Filtered	19371.5293	Filtered	5386.867676	Filtered	Filtered
A0A0G2L6V9	crybg2	Uncharacterized protein	APSNAPFSSLPPIEEDAPVSPSITPLSPPFSPVHEPK	(S199,S203)	_APSNAPFSSLPPIEEDAPVSPSITPLS[Phospho (STY)]PPFS[Phospho (STY)]PVHEPK_.4	_APSNAPFSSLPPIEEDAPVSPSITPLS[Phospho (STY)]PPFS[Phospho (STY)]PVHEPK_	_APSNAPFSSLPPIEEDAPVSPSITPLS[+80]PPFS[+80]PVHEPK_	Filtered	Filtered	Filtered	Filtered	Filtered	Filtered	Filtered	19500.32422	21171.99805	15340.32324	Filtered	19773.43359	Filtered	Filtered	Filtered	Filtered
A0A0G2L6V9	crybg2	Uncharacterized protein	VELHHSPTSTEPPLLNSEMDNLVDTLK	(S139)	_VELHHS[Phospho (STY)]PTSTEPPLLNSEMDNLVDTLK_.4	_VELHHS[Phospho (STY)]PTSTEPPLLNSEMDNLVDTLK_	_VELHHS[+80]PTSTEPPLLNSEMDNLVDTLK_	Filtered	Filtered	Filtered	Filtered	Filtered	Filtered	Filtered	Filtered	8432.711914	Filtered	Filtered	15366.47852	Filtered	Filtered	Filtered	Filtered
A0A0G2L6X3;A0A2R8Q6E9;A0A2R8QM07;F1Q579;F1QAS7;F1QDR6	adgrl3.1	Adhesion G protein-coupled receptor L3.1;Adhesion G protein-coupled receptor L3.1;Adhesion G protein-coupled receptor L3.1;Adhesion G protein-coupled receptor L3.1;Adhesion G protein-coupled receptor L3.1;Adhesion G protein-coupled receptor L3.1 (Fragment)	GGSDGFIAPPEK	(S1388);(S1464);(S1512);(S1506);(S1488);(S1070)	_GGS[Phospho (STY)]DGFIAPPEK_.2	_GGS[Phospho (STY)]DGFIAPPEK_	_GGS[+80]DGFIAPPEK_	629697.375	776005.875	921381.5	642452.25	753966.5	793298	1105732.25	760011.8125	691547.75	766103.875	866158.375	797901.25	636885.375	557004.875	720859.8125	764348.25
A0A0G2L6X3;A0A2R8Q6E9;A0A2R8QM07;F1Q579;F1QAS7;F1QDR6	adgrl3.1	Adhesion G protein-coupled receptor L3.1;Adhesion G protein-coupled receptor L3.1;Adhesion G protein-coupled receptor L3.1;Adhesion G protein-coupled receptor L3.1;Adhesion G protein-coupled receptor L3.1;Adhesion G protein-coupled receptor L3.1 (Fragment)	GGSDGFIAPPEK	(S1388);(S1464);(S1512);(S1506);(S1488);(S1070)	_GGS[Phospho (STY)]DGFIAPPEK_.3	_GGS[Phospho (STY)]DGFIAPPEK_	_GGS[+80]DGFIAPPEK_	4001.640869	6746.202148	8370.053711	5449.491699	2407.385986	6032.724609	9493.769531	7914.928711	Filtered	8174.400879	8344.455078	7107.836914	3163.98877	3699.811768	5736.447754	6889.982422
A0A0G2L6X3;A0A2R8Q6E9;A0A2R8QM07;F1Q579;F1QAS7;F1QDR6	adgrl3.1	Adhesion G protein-coupled receptor L3.1;Adhesion G protein-coupled receptor L3.1;Adhesion G protein-coupled receptor L3.1;Adhesion G protein-coupled receptor L3.1;Adhesion G protein-coupled receptor L3.1;Adhesion G protein-coupled receptor L3.1 (Fragment)	EDSSPEEQPPDPSQLVTSL	(S1400,S1401);(S1476,S1477);(S1524,S1525);(S1518,S1519);(S1500,S1501);(S1082,S1083)	_EDS[Phospho (STY)]S[Phospho (STY)]PEEQPPDPSQLVTSL_.3	_EDS[Phospho (STY)]S[Phospho (STY)]PEEQPPDPSQLVTSL_	_EDS[+80]S[+80]PEEQPPDPSQLVTSL_	Filtered	7410.895996	Filtered	Filtered	Filtered	5897.054199	Filtered	6922.544434	Filtered	Filtered	Filtered	Filtered	5275.035645	7814.430664	6050.471191	Filtered
A0A0G2L7W9	mark1	Non-specific serine/threonine protein kinase	SRPSSDLNNSSSQSPAHSK	(S306)	_SRPSSDLNNSSSQS[Phospho (STY)]PAHSK_.3	_SRPSSDLNNSSSQS[Phospho (STY)]PAHSK_	_SRPSSDLNNSSSQS[+80]PAHSK_	237777.6094	310753.4063	397268.9688	276392.5625	Filtered	Filtered	357969.2188	325403.4063	306117.2188	Filtered	286534.2188	Filtered	296600.875	197050.5938	Filtered	Filtered
A0A0G2L7W9	mark1	Non-specific serine/threonine protein kinase	SATYNGPPASPTLSHDTGALAQAR	(S535,T538)	_SATYNGPPASPTLS[Phospho (STY)]HDT[Phospho (STY)]GALAQAR_.3	_SATYNGPPASPTLS[Phospho (STY)]HDT[Phospho (STY)]GALAQAR_	_SATYNGPPASPTLS[+80]HDT[+80]GALAQAR_	22757.6543	32227.11719	51673.17188	23579.63477	Filtered	27862.79883	50661.84766	21258.82227	27513.48633	32543.42969	Filtered	44837.34766	37087.04297	18774.44141	44188.83203	37441.55078
A0A0G2L7W9	mark1	Non-specific serine/threonine protein kinase	SATYNGPPASPTLSHDTGALAQAR	(S531,T533)	_SATYNGPPAS[Phospho (STY)]PT[Phospho (STY)]LSHDTGALAQAR_.3	_SATYNGPPAS[Phospho (STY)]PT[Phospho (STY)]LSHDTGALAQAR_	_SATYNGPPAS[+80]PT[+80]LSHDTGALAQAR_	Filtered	Filtered	Filtered	Filtered	Filtered	Filtered	35937.67969	Filtered	Filtered	Filtered	Filtered	Filtered	Filtered	Filtered	Filtered	Filtered
A0A0G2L7W9	mark1	Non-specific serine/threonine protein kinase	SISATQK	(S317)	_SIS[Phospho (STY)]ATQK_.2	_SIS[Phospho (STY)]ATQK_	_SIS[+80]ATQK_	Filtered	Filtered	40353.14063	69741.09375	60945.78906	52838.47266	Filtered	Filtered	Filtered	Filtered	91373.89063	Filtered	Filtered	Filtered	69868.125	41372.64844
A0A0G2L8G7;A0A0H2UKV7;Q6P0D5	wbp11	WW domain-binding protein 11;WW domain-binding protein 11 (Fragment);WW domain-binding protein 11	FADMPSPNK	(S229);(S157);(S285)	_FADMPS[Phospho (STY)]PNK_.2	_FADMPS[Phospho (STY)]PNK_	_FADMPS[+80]PNK_	2639184.5	2124217.25	2197598.75	2074489.375	2259321	2116816	2473344.5	2178197.5	2142001.75	2144526	2081438.5	2136540	2048355.5	2051508.625	2110565.25	2262352.75
A0A0G2L8G7;A0A0H2UKV7;Q6P0D5	wbp11	WW domain-binding protein 11;WW domain-binding protein 11 (Fragment);WW domain-binding protein 11	FADMPSPNK	(M227,S229);(M155,S157);(M283,S285)	_FADM[Oxidation (M)]PS[Phospho (STY)]PNK_.2	_FADM[Oxidation (M)]PS[Phospho (STY)]PNK_	_FADM[+16]PS[+80]PNK_	111304.7422	124644.1094	193721.9531	88512.59375	136885.7188	101734.4531	227792.7031	111232.2969	115238.6953	100921.4844	136480.0469	117205.9688	115927.7344	114077.2422	134266.7031	118953.8594
A0A0G2L8G7;A0A0H2UKV7;Q6P0D5	wbp11	WW domain-binding protein 11;WW domain-binding protein 11 (Fragment);WW domain-binding protein 11	FADMPSPNKK	(S229);(S157);(S285)	_FADMPS[Phospho (STY)]PNKK_.3	_FADMPS[Phospho (STY)]PNKK_	_FADMPS[+80]PNKK_	8268.263672	10628.66602	4644.51416	4797.666992	10392.50977	6784.323242	9807.891602	4106.016113	9336.886719	8319.133789	4055.854004	3250.268311	9928.080078	13037.77637	7656.322266	7322.992676
A0A0G2L8G7;A0A0H2UKV7;Q6P0D5	wbp11	WW domain-binding protein 11;WW domain-binding protein 11 (Fragment);WW domain-binding protein 11	FADMPSPNKK	(S229);(S157);(S285)	_FADMPS[Phospho (STY)]PNKK_.2	_FADMPS[Phospho (STY)]PNKK_	_FADMPS[+80]PNKK_	117013.8203	94673.35938	51758.25	193140.7813	139176.5469	79276.21875	Filtered	145002.2188	148538.5938	60124.08203	138389.2188	179643.125	18251.81445	194325.625	123714.8594	205552.9063
A0A0G2L8K5;A0A1D5NSW7	gigyf1a	GRB10-interacting GYF protein 1a	SSPSLSEQYMMR	(S813);(S849)	_S[Phospho (STY)]SPSLSEQYMMR_.2	_S[Phospho (STY)]SPSLSEQYMMR_	_S[+80]SPSLSEQYMMR_	Filtered	Filtered	Filtered	Filtered	Filtered	Filtered	106657.9141	Filtered	Filtered	Filtered	Filtered	Filtered	Filtered	Filtered	Filtered	Filtered
A0A0G2L933	plekhg5b	Pleckstrin homology domain-containing, family G (with RhoGef domain) member 5b	AAESDESLPTEESHR	(S1016)	_AAES[Phospho (STY)]DESLPTEESHR_.2	_AAES[Phospho (STY)]DESLPTEESHR_	_AAES[+80]DESLPTEESHR_	54791.02344	Filtered	Filtered	17024.22461	41661.78516	44553.5	67897.67969	Filtered	48797.59375	58322.05469	Filtered	36532.67969	52826.18359	40947.92969	Filtered	41530.42188
A0A0G2L933	plekhg5b	Pleckstrin homology domain-containing, family G (with RhoGef domain) member 5b	AAESDESLPTEESHR	(S1016)	_AAES[Phospho (STY)]DESLPTEESHR_.3	_AAES[Phospho (STY)]DESLPTEESHR_	_AAES[+80]DESLPTEESHR_	Filtered	32753.69727	Filtered	34694.03906	Filtered	31368.02148	Filtered	31124.97852	21056.23047	32445.06836	35638.65234	29689.41016	Filtered	Filtered	29400.49023	Filtered
A0A0G2L933	plekhg5b	Pleckstrin homology domain-containing, family G (with RhoGef domain) member 5b	AAESDESLPTEESHR	(S1019)	_AAESDES[Phospho (STY)]LPTEESHR_.3	_AAESDES[Phospho (STY)]LPTEESHR_	_AAESDES[+80]LPTEESHR_	Filtered	Filtered	35240.81641	Filtered	Filtered	Filtered	Filtered	Filtered	Filtered	Filtered	Filtered	Filtered	Filtered	Filtered	Filtered	Filtered
A0A0G2L933	plekhg5b	Pleckstrin homology domain-containing, family G (with RhoGef domain) member 5b	AAESDESLPTEESHR	(S1016,S1019)	_AAES[Phospho (STY)]DES[Phospho (STY)]LPTEESHR_.2	_AAES[Phospho (STY)]DES[Phospho (STY)]LPTEESHR_	_AAES[+80]DES[+80]LPTEESHR_	Filtered	Filtered	38827.18359	Filtered	15804.13574	24580.47852	Filtered	Filtered	18332.97656	10834.86621	73709.95313	19412.33789	25237.7793	Filtered	29552.01758	33084.44141
A0A0G2L933	plekhg5b	Pleckstrin homology domain-containing, family G (with RhoGef domain) member 5b	SRSEDNLLSTVHQDIPK	(S968)	_S[Phospho (STY)]RSEDNLLSTVHQDIPK_.3	_S[Phospho (STY)]RSEDNLLSTVHQDIPK_	_S[+80]RSEDNLLSTVHQDIPK_	Filtered	Filtered	9495.566406	Filtered	Filtered	Filtered	Filtered	Filtered	Filtered	Filtered	Filtered	Filtered	Filtered	Filtered	Filtered	Filtered
A0A0G2L933	plekhg5b	Pleckstrin homology domain-containing, family G (with RhoGef domain) member 5b	SRSEDNLLSTVHQDIPK	(S970)	_SRS[Phospho (STY)]EDNLLSTVHQDIPK_.3	_SRS[Phospho (STY)]EDNLLSTVHQDIPK_	_SRS[+80]EDNLLSTVHQDIPK_	49711.57813	50624.09766	Filtered	39342.63672	46019.11719	44124.13281	Filtered	48812.35938	51073.90234	50599.19922	Filtered	63261.24609	51574.14063	52253.78125	Filtered	52201.97656
A0A0G2L933	plekhg5b	Pleckstrin homology domain-containing, family G (with RhoGef domain) member 5b	RDSVDILGQAR	(S285)	_RDS[Phospho (STY)]VDILGQAR_.3	_RDS[Phospho (STY)]VDILGQAR_	_RDS[+80]VDILGQAR_	12527.75977	27432.74219	Filtered	25856.96289	25467.69727	25316.69141	Filtered	21342.25	24491.94141	25616.21094	26222.20117	30271.29883	22170.125	29687.65234	17559.7168	28588.71289
A0A0G2L974		Filamin B	AASVSSVGSVCDLNLK	(S1977,C1985)	_AAS[Phospho (STY)]VSSVGSVC[Carbamidomethyl (C)]DLNLK_.2	_AAS[Phospho (STY)]VSSVGSVC[Carbamidomethyl (C)]DLNLK_	_AAS[+80]VSSVGSVC[+57]DLNLK_	Filtered	25866.31836	34113.42578	59813.32813	51685.875	33736.07813	Filtered	31440.55273	34878.59766	21433.62109	24107.17188	33451.96094	56642.85156	74337.14063	80708.01563	24247.11328
A0A0G2L974		Filamin B	AASVSSVGSVCDLNLK	(S1977,C1985)	_AAS[Phospho (STY)]VSSVGSVC[Carbamidomethyl (C)]DLNLK_.3	_AAS[Phospho (STY)]VSSVGSVC[Carbamidomethyl (C)]DLNLK_	_AAS[+80]VSSVGSVC[+57]DLNLK_	Filtered	Filtered	9190.050781	Filtered	Filtered	Filtered	Filtered	Filtered	Filtered	Filtered	Filtered	Filtered	Filtered	Filtered	Filtered	Filtered
A0A0G2L9F7	sbno1	Strawberry notch homolog 1 (Drosophila)	SFSPVNK	(S212)	_SFS[Phospho (STY)]PVNK_.2	_SFS[Phospho (STY)]PVNK_	_SFS[+80]PVNK_	64579.78906	71977.89844	73098.98438	41512.21094	66027.76563	69169.58594	65119.57031	57688.14063	58109.96875	71356.85156	63764.32813	64189.72266	50113.01563	32875.98828	48331.0625	67523.92969
A0A0G2L9F7	sbno1	Strawberry notch homolog 1 (Drosophila)	DDSSEDEEDDPWLIR	(S762,S763)	_DDS[Phospho (STY)]S[Phospho (STY)]EDEEDDPWLIR_.2	_DDS[Phospho (STY)]S[Phospho (STY)]EDEEDDPWLIR_	_DDS[+80]S[+80]EDEEDDPWLIR_	30676.69336	39008.60938	53813.01172	30047.9707	37521.76172	38525.58594	62009.35156	29295.41211	35119.85547	36336.41406	42175.75	27710.87305	32357.67383	39411.96094	43969.17188	31143.91406
A0A0G2L9G1	arfgap1	ADP-ribosylation factor GTPase-activating protein 1	NWTPPQAK	(T135)	_NWT[Phospho (STY)]PPQAK_.2	_NWT[Phospho (STY)]PPQAK_	_NWT[+80]PPQAK_	21208.8125	31168.42383	18992.26172	36140.51953	29612.76563	30465.61328	Filtered	40595.69531	23577.29883	31802.76172	24727.99023	30032.5957	37784.58203	31253.68164	19892.60742	40984.17969
A0A0G2L9G1	arfgap1	ADP-ribosylation factor GTPase-activating protein 1	AFEDWLSDDVNSYQNAGASGAQENR	(Y175)	_AFEDWLSDDVNSY[Phospho (STY)]QNAGASGAQENR_.3	_AFEDWLSDDVNSY[Phospho (STY)]QNAGASGAQENR_	_AFEDWLSDDVNSY[+80]QNAGASGAQENR_	Filtered	Filtered	Filtered	Filtered	13888.99707	Filtered	Filtered	Filtered	Filtered	10607.93848	10104.1543	Filtered	Filtered	54782.24609	8598.712891	4705.974609
A0A0G2L9G1	arfgap1	ADP-ribosylation factor GTPase-activating protein 1	AFEDWLSDDVNSYQNAGASGAQENR	(S169)	_AFEDWLS[Phospho (STY)]DDVNSYQNAGASGAQENR_.3	_AFEDWLS[Phospho (STY)]DDVNSYQNAGASGAQENR_	_AFEDWLS[+80]DDVNSYQNAGASGAQENR_	Filtered	Filtered	Filtered	Filtered	Filtered	Filtered	Filtered	Filtered	Filtered	10242.70605	Filtered	7823.37793	Filtered	Filtered	5503.988281	Filtered
A0A0G2L9K3	snx2	Sorting nexin 2	VELGAFDRSPEEDEDEQESR	(S113)	_VELGAFDRS[Phospho (STY)]PEEDEDEQESR_.3	_VELGAFDRS[Phospho (STY)]PEEDEDEQESR_	_VELGAFDRS[+80]PEEDEDEQESR_	84577.0625	106566.4609	65953.19531	56886.40625	83160.32031	95201.44531	84062.90625	62427.28125	83652.44531	84660.92188	48608.8125	57511.26563	92859.89844	92536.03906	64566.48828	55363.06641
A0A0G2L9N5;A0A2R8Q8B1;A0A2R8Q8W8;A0A2R8QGT6;A0A2R8QUT2	iqsec2a	IQ motif and Sec7 domain ArfGEF 2a	SQYSFDER	(S319);(S177);(S182);(S181);(S319)	_SQYS[Phospho (STY)]FDER_.2	_SQYS[Phospho (STY)]FDER_	_SQYS[+80]FDER_	18181.44141	Filtered	8207.410156	18029.14258	19721.51172	Filtered	Filtered	21743.54492	21971.63477	21052.28516	11125.16699	18716.15039	23027.00195	25427.21875	14584.34473	21393.50977
A0A0G2L9N5;A0A2R8Q8B1;A0A2R8Q8W8;A0A2R8QGT6;A0A2R8QUT2	iqsec2a	IQ motif and Sec7 domain ArfGEF 2a	HSWDSPAFNNDVVQR	(S714);(S572);(S577);(S576);(S714)	_HSWDS[Phospho (STY)]PAFNNDVVQR_.3	_HSWDS[Phospho (STY)]PAFNNDVVQR_	_HSWDS[+80]PAFNNDVVQR_	Filtered	Filtered	Filtered	Filtered	Filtered	Filtered	Filtered	5691.923828	Filtered	Filtered	Filtered	Filtered	Filtered	Filtered	Filtered	Filtered
A0A0G2L9X9;H9GXF8	brpf1	Bromodomain and PHD finger-containing, 1;Bromodomain and PHD finger-containing, 1	PLGGVGGVSADSSHSEAEPEEEEEPPAAEDDGK	(S496,S499,S500,S502);(S496,S499,S500,S502)	_PLGGVGGVS[Phospho (STY)]ADS[Phospho (STY)]S[Phospho (STY)]HS[Phospho (STY)]EAEPEEEEEPPAAEDDGK_.4	_PLGGVGGVS[Phospho (STY)]ADS[Phospho (STY)]S[Phospho (STY)]HS[Phospho (STY)]EAEPEEEEEPPAAEDDGK_	_PLGGVGGVS[+80]ADS[+80]S[+80]HS[+80]EAEPEEEEEPPAAEDDGK_	669813.4375	622295.3125	223791.8125	488121.1563	731829.25	631677.9375	156601.8906	647961.5625	549032.75	628693.5625	391556.75	625487.5625	566802.125	434429.3125	269492.375	542815
A0A0G2L9X9;H9GXF8	brpf1	Bromodomain and PHD finger-containing, 1;Bromodomain and PHD finger-containing, 1	PLGGVGGVSADSSHSEAEPEEEEEPPAAEDDGK	(S496,S499,S500);(S496,S499,S500)	_PLGGVGGVS[Phospho (STY)]ADS[Phospho (STY)]S[Phospho (STY)]HSEAEPEEEEEPPAAEDDGK_.4	_PLGGVGGVS[Phospho (STY)]ADS[Phospho (STY)]S[Phospho (STY)]HSEAEPEEEEEPPAAEDDGK_	_PLGGVGGVS[+80]ADS[+80]S[+80]HSEAEPEEEEEPPAAEDDGK_	Filtered	Filtered	Filtered	Filtered	120009.4375	Filtered	Filtered	96773.17188	118382.6172	117429.0234	Filtered	Filtered	Filtered	Filtered	117495.4063	Filtered
A0A0G2L9X9;H9GXF8	brpf1	Bromodomain and PHD finger-containing, 1;Bromodomain and PHD finger-containing, 1	PLGGVGGVSADSSHSEAEPEEEEEPPAAEDDGK	(S499,S500,S502);(S499,S500,S502)	_PLGGVGGVSADS[Phospho (STY)]S[Phospho (STY)]HS[Phospho (STY)]EAEPEEEEEPPAAEDDGK_.4	_PLGGVGGVSADS[Phospho (STY)]S[Phospho (STY)]HS[Phospho (STY)]EAEPEEEEEPPAAEDDGK_	_PLGGVGGVSADS[+80]S[+80]HS[+80]EAEPEEEEEPPAAEDDGK_	Filtered	Filtered	Filtered	Filtered	96389.0625	Filtered	138964.6406	Filtered	Filtered	Filtered	93968.47656	Filtered	Filtered	Filtered	Filtered	Filtered
A0A0G2L9X9;H9GXF8	brpf1	Bromodomain and PHD finger-containing, 1;Bromodomain and PHD finger-containing, 1	GSSDGPDSSTGPGATSGQNTAPSSPAER	(T88,S92);(T88,S92)	_GSSDGPDSSTGPGATSGQNT[Phospho (STY)]APSS[Phospho (STY)]PAER_.3	_GSSDGPDSSTGPGATSGQNT[Phospho (STY)]APSS[Phospho (STY)]PAER_	_GSSDGPDSSTGPGATSGQNT[+80]APSS[+80]PAER_	Filtered	45442.22266	Filtered	Filtered	54564.00391	45624.5	58651.37891	Filtered	Filtered	48729.74219	Filtered	Filtered	50463.48438	34893.72656	Filtered	42747.10938
A0A0G2L9X9;H9GXF8	brpf1	Bromodomain and PHD finger-containing, 1;Bromodomain and PHD finger-containing, 1	GSSDGPDSSTGPGATSGQNTAPSSPAER	(S92);(S92)	_GSSDGPDSSTGPGATSGQNTAPSS[Phospho (STY)]PAER_.3	_GSSDGPDSSTGPGATSGQNTAPSS[Phospho (STY)]PAER_	_GSSDGPDSSTGPGATSGQNTAPSS[+80]PAER_	70443.14844	38495.97266	34732.83594	34677.91406	53521.12891	38642.66797	50574.88672	45711.59375	47272.29688	40664.46875	25089.99805	Filtered	32847.60156	41349.48047	27989.24414	Filtered
A0A0G2L9X9;H9GXF8	brpf1	Bromodomain and PHD finger-containing, 1;Bromodomain and PHD finger-containing, 1	SHSPVRETMTYAEAQR	(S102);(S102)	_SHS[Phospho (STY)]PVRETMTYAEAQR_.3	_SHS[Phospho (STY)]PVRETMTYAEAQR_	_SHS[+80]PVRETMTYAEAQR_	46345.69531	Filtered	Filtered	29529.28125	50949.05078	Filtered	Filtered	Filtered	48535.08594	Filtered	Filtered	Filtered	Filtered	Filtered	Filtered	45190.05469
A0A0G2L9X9;H9GXF8	brpf1	Bromodomain and PHD finger-containing, 1;Bromodomain and PHD finger-containing, 1	SHSPVRETMTYAEAQR	(S100);(S100)	_S[Phospho (STY)]HSPVRETMTYAEAQR_.3	_S[Phospho (STY)]HSPVRETMTYAEAQR_	_S[+80]HSPVRETMTYAEAQR_	Filtered	Filtered	Filtered	Filtered	Filtered	Filtered	Filtered	19745.46484	Filtered	34467.52734	Filtered	Filtered	Filtered	39023.58594	Filtered	Filtered
A0A0G2LA07;A0A2R8QEA7;A0A2R8QGS4	mcoln3b	PKD_channel domain-containing protein	DLPDSGEFSVEK	(S523);(S523);(S467)	_DLPDS[Phospho (STY)]GEFSVEK_.2	_DLPDS[Phospho (STY)]GEFSVEK_	_DLPDS[+80]GEFSVEK_	45445.44141	Filtered	68358.57813	37156.66406	57912.16406	76197.375	90830.14844	Filtered	Filtered	Filtered	61874.23438	Filtered	57900.58594	Filtered	57675.01172	37402.19531
A0A0G2LA07;A0A2R8QEA7;A0A2R8QGS4	mcoln3b	PKD_channel domain-containing protein	DLPDSGEFSVEK	(S523,S527);(S523,S527);(S467,S471)	_DLPDS[Phospho (STY)]GEFS[Phospho (STY)]VEK_.2	_DLPDS[Phospho (STY)]GEFS[Phospho (STY)]VEK_	_DLPDS[+80]GEFS[+80]VEK_	20536.08203	36446.06641	42473.19141	20856.55273	25463.00586	36813.92969	49884.62891	24060.15039	20587.24609	23771.70313	33241.60156	23932.25781	26607.92578	35285.87109	33355.75781	24681.12305
A0A0G2LA96;A0A2R8Q3B1;A0A2R8QC63;A0A2R8RJE1;A0A2R8RLF0;A0A2R8RNA9;A0A2R8RXF6;E7FEJ6;F1QEA4	gramd1ba	GRAM domain-containing 1Ba;VASt domain-containing protein;VASt domain-containing protein;GRAM domain-containing 1Ba;VASt domain-containing protein;VASt domain-containing protein;VASt domain-containing protein;GRAM domain-containing 1Ba;GRAM domain-containing 1Ba (Fragment)	VQLVLSEQSPK	(S686);(S536);(S535);(S549);(S597);(S567);(S560);(S545);(S558)	_VQLVLSEQS[Phospho (STY)]PK_.2	_VQLVLSEQS[Phospho (STY)]PK_	_VQLVLSEQS[+80]PK_	Filtered	44389.36328	39927.60547	43115.21875	42755.31641	43998.50781	39286.96484	27369.62891	42272.89453	36844.02344	50412.375	48931.71484	43561.86719	56716.78906	42722.57422	46839.92188
A0A0G2LAX4	trappc10	Trafficking protein particle complex 10 (Fragment)	YSSGTAIIDQK	(S421)	_YSS[Phospho (STY)]GTAIIDQK_.2	_YSS[Phospho (STY)]GTAIIDQK_	_YSS[+80]GTAIIDQK_	359260.5	405001.75	477857.4063	430096.6563	368980.125	405474.6563	569604.5625	414057.4063	326714.5313	369521.7188	464435.3438	410068	358770.5938	418093.875	437644.125	488925.8125
A0A0G2LAX4	trappc10	Trafficking protein particle complex 10 (Fragment)	LTEHTDAERSDEEYSDTDGLR	(S602)	_LTEHTDAERS[Phospho (STY)]DEEYSDTDGLR_.3	_LTEHTDAERS[Phospho (STY)]DEEYSDTDGLR_	_LTEHTDAERS[+80]DEEYSDTDGLR_	33120.33594	42753.50781	21284.25391	40239.71484	43606.16406	37895.99609	16579.42773	41429.55469	55217.27344	44004.79688	Filtered	43707.40625	Filtered	54112.53906	28600.99609	43700.19922
A0A0H2UJ99;A0A140LH84;E7F6F9	klhl3	Kelch-like protein 3	TPISLPK	(S299);(S343);(S312)	_TPIS[Phospho (STY)]LPK_.2	_TPIS[Phospho (STY)]LPK_	_TPIS[+80]LPK_	242499.0625	294203.3438	345420.5938	375396.8125	257274.3906	349449.4688	497620.5938	346994.1875	350830.0313	226743.1406	318610.9688	232305.75	191434.8594	294247.5625	421822.9063	344755.6563
A0A0H2UJ99;A0A140LH84;E7F6F9	klhl3	Kelch-like protein 3	TPISLPK	(T296,S299);(T340,S343);(T309,S312)	_T[Phospho (STY)]PIS[Phospho (STY)]LPK_.2	_T[Phospho (STY)]PIS[Phospho (STY)]LPK_	_T[+80]PIS[+80]LPK_	73711.19531	56666.92188	27200.18945	124620.2734	194176.1563	121094.5547	72895.375	52760.30078	113628.8047	38126.33594	20624.19531	7127.600586	118601.1406	121611.9453	133247.5	8415.220703
A0A0H2UJ99;A0A140LH84;E7F6F9	klhl3	Kelch-like protein 3	TPISLPK	(S299);(S343);(S312)	_TPIS[Phospho (STY)]LPK_.1	_TPIS[Phospho (STY)]LPK_	_TPIS[+80]LPK_	38834.83203	37680.39844	46963.26953	45367.01172	38385.32813	43033.96875	60859.1875	36352.02734	32933.60156	23541.24805	36995.79688	22046.16016	16777.30664	24753.74805	50524.39453	31767.54492
A0A0H2UKC6;Q803I4	rnf2	E3 ubiquitin-protein ligase RING2	TPQEAITDGLEIAVSPR	(S43);(S41)	_TPQEAITDGLEIAVS[Phospho (STY)]PR_.3	_TPQEAITDGLEIAVS[Phospho (STY)]PR_	_TPQEAITDGLEIAVS[+80]PR_	125417.6641	130029.7656	66178.23438	159029.8281	152600.9375	93086.96094	73701.92188	119399.6328	131203.0625	104878.1484	102204.2188	151695.0313	123821.0938	130164.0156	92687.48438	119392.1094
A0A0H2UKC6;Q803I4	rnf2	E3 ubiquitin-protein ligase RING2	TPQEAITDGLEIAVSPR	(S43);(S41)	_TPQEAITDGLEIAVS[Phospho (STY)]PR_.2	_TPQEAITDGLEIAVS[Phospho (STY)]PR_	_TPQEAITDGLEIAVS[+80]PR_	45559.67578	41606.16797	17506.61328	61964.66016	55560.64063	28295.27344	18880.51953	44758.48438	51602.18359	37830.62891	34125.12109	52045.21484	41225.64844	45771.44922	28864.35352	41145.94922
A0A0H2UKC6;Q803I4	rnf2	E3 ubiquitin-protein ligase RING2	NGEASPINVEAASEK	(S281);(S279)	_NGEAS[Phospho (STY)]PINVEAASEK_.2	_NGEAS[Phospho (STY)]PINVEAASEK_	_NGEAS[+80]PINVEAASEK_	564838	541351.5625	457582.3438	542556.375	559617.125	527954.8125	373921.9688	543971.625	515619.9375	538247	487693.4063	451113.375	501027.9063	550393.875	456401.7188	545973.75
A0A0H2UKC6;Q803I4	rnf2	E3 ubiquitin-protein ligase RING2	NGEASPINVEAASEK	(S281);(S279)	_NGEAS[Phospho (STY)]PINVEAASEK_.3	_NGEAS[Phospho (STY)]PINVEAASEK_	_NGEAS[+80]PINVEAASEK_	22447.48242	27025.02344	15500.1709	Filtered	Filtered	17554.41602	Filtered	21106.35156	23433.11133	Filtered	Filtered	Filtered	23110.625	24397.69531	Filtered	Filtered
A0A0H2UKE9;A0A1D5NS74;A0A1D5NSB9;A0A1D5NSZ1;A0A2R8Q1M7	cd99l2	CD99 antigen-like protein 2;CD99 antigen-like protein 2 (Fragment);CD99 antigen-like protein 2;CD99 antigen-like protein 2 (Fragment);CD99 antigen-like protein 2	GGSQFSDDDLLDVGNDNSYKPDK		_GGSQFSDDDLLDVGNDNSYKPDK_.3	_GGSQFSDDDLLDVGNDNSYKPDK_	_GGSQFSDDDLLDVGNDNSYKPDK_	50999.98047	33205.40234	28307.46289	24617.74414	32332.82813	31262.42188	37436.83594	27395.17578	36529.88281	31428.38086	36336.85938	19290.13867	31451.64258	30965.50586	28601.60938	26669.35547
A0A0H2UKF5;A0A0R4IGU9;A1L243	mesd	LDLR chaperone MESD;LDLR chaperone MESD;LRP chaperone MESD	DDDIEEGDLPEHK		_DDDIEEGDLPEHK_.3	_DDDIEEGDLPEHK_	_DDDIEEGDLPEHK_	2535.102539	2197.351563	Filtered	8967.966797	3008.459717	2165.848145	Filtered	Filtered	Filtered	2841.381592	3887.724854	Filtered	5029.506836	Filtered	Filtered	Filtered
A0A0H2UKG1;F1RBN2	spag1a	Sperm-associated antigen 1A	SHGLNNAANSK	(S29);(S70)	_S[Phospho (STY)]HGLNNAANSK_.2	_S[Phospho (STY)]HGLNNAANSK_	_S[+80]HGLNNAANSK_	73487.97656	125727.1953	47914.88672	132217.8125	100728.0781	108823.6484	68687.9375	115336.8438	125247.8047	103927.7734	44411.69141	74337.3125	103122.1406	104844.9922	18139.6582	101401.7109
A0A0H2UKK7;E7F5M0	nup214	Nucleoporin 214	ASLETSPK	(S971);(S1010)	_ASLETS[Phospho (STY)]PK_.2	_ASLETS[Phospho (STY)]PK_	_ASLETS[+80]PK_	717548.6875	797204.0625	921607.9375	812439.0625	794328.75	767020.0625	910913.0625	816510.625	697795.25	798008.4375	789344.9375	843259.375	669695.6875	761598.75	789022	846380.5625
A0A0H2UKK7;E7F5M0	nup214	Nucleoporin 214	ASLETSPK	(S971);(S1010)	_ASLETS[Phospho (STY)]PK_.1	_ASLETS[Phospho (STY)]PK_	_ASLETS[+80]PK_	50210.07031	44750.25391	57422.85938	51721.19922	48424.94141	46350.24219	73972.10938	52287.76172	46109.26172	44368.48438	48566.53125	43943.12891	48481.44141	44058.53516	53870.27734	53177.875
A0A0H2UKM1;A0A0H2UKU7;B8JLR9	c2cd5	C2 calcium-dependent domain-containing 5	SQSESSDEVSELDLSHGK	(S661,S663,S664);(S661,S663,S664);(S687,S689,S690)	_SQS[Phospho (STY)]ES[Phospho (STY)]S[Phospho (STY)]DEVSELDLSHGK_.3	_SQS[Phospho (STY)]ES[Phospho (STY)]S[Phospho (STY)]DEVSELDLSHGK_	_SQS[+80]ES[+80]S[+80]DEVSELDLSHGK_	81789.47656	89736.67188	115599.8281	96621.34375	98690.58594	96977.73438	156731.125	98703.64063	81352.74219	91032.40625	105330.6953	97713.36719	92159.86719	95661.75781	118848.1719	88278.125
A0A0H2UKM1;A0A0H2UKU7;B8JLR9	c2cd5	C2 calcium-dependent domain-containing 5	SQSESSDEVSELDLSHGK	(S663,S664);(S663,S664);(S689,S690)	_SQSES[Phospho (STY)]S[Phospho (STY)]DEVSELDLSHGK_.3	_SQSES[Phospho (STY)]S[Phospho (STY)]DEVSELDLSHGK_	_SQSES[+80]S[+80]DEVSELDLSHGK_	Filtered	Filtered	91424.21094	Filtered	74647.57813	Filtered	Filtered	70780.00781	Filtered	63916.58984	Filtered	Filtered	Filtered	Filtered	Filtered	65652.07031
A0A0H2UKM1;A0A0H2UKU7;B8JLR9	c2cd5	C2 calcium-dependent domain-containing 5	SQSESSDEVSELDLSHGK	(S661,S664);(S661,S664);(S687,S690)	_SQS[Phospho (STY)]ESS[Phospho (STY)]DEVSELDLSHGK_.3	_SQS[Phospho (STY)]ESS[Phospho (STY)]DEVSELDLSHGK_	_SQS[+80]ESS[+80]DEVSELDLSHGK_	Filtered	Filtered	Filtered	Filtered	Filtered	68517.24219	112949.9922	Filtered	Filtered	Filtered	84132.96094	Filtered	69233.32031	Filtered	Filtered	Filtered
A0A0H2UKM1;A0A0H2UKU7;B8JLR9	c2cd5	C2 calcium-dependent domain-containing 5	ISTLPSTATHQSNSSPSK	(S262);(S262);(S262)	_ISTLPSTATHQSNSS[Phospho (STY)]PSK_.3	_ISTLPSTATHQSNSS[Phospho (STY)]PSK_	_ISTLPSTATHQSNSS[+80]PSK_	99711.875	Filtered	Filtered	Filtered	117952.6406	91150.58594	Filtered	Filtered	Filtered	98227.625	Filtered	87979.48438	117523.5156	Filtered	Filtered	Filtered
A0A0H2UKM1;A0A0H2UKU7;B8JLR9	c2cd5	C2 calcium-dependent domain-containing 5	ISTLPSTATHQSNSSPSK	(S264);(S264);(S264)	_ISTLPSTATHQSNSSPS[Phospho (STY)]K_.3	_ISTLPSTATHQSNSSPS[Phospho (STY)]K_	_ISTLPSTATHQSNSSPS[+80]K_	Filtered	Filtered	Filtered	59502.76563	Filtered	Filtered	Filtered	52782.08984	Filtered	Filtered	44400.36328	Filtered	Filtered	Filtered	Filtered	Filtered
A0A0H2UKM1;A0A0H2UKU7;B8JLR9	c2cd5	C2 calcium-dependent domain-containing 5	AQTFSSFSPSK	(S300);(S300);(S300)	_AQTFSSFSPS[Phospho (STY)]K_.2	_AQTFSSFSPS[Phospho (STY)]K_	_AQTFSSFSPS[+80]K_	76928.46094	79342.17188	63474.23828	86413.13281	89072.8125	79475.76563	84952.82031	88055.15625	69471.65625	80291.0625	79950.45313	90591.23438	76785.76563	Filtered	78680.5	88852.0625
A0A0H2UKM1;A0A0H2UKU7;B8JLR9	c2cd5	C2 calcium-dependent domain-containing 5	EPVFGEEVPGIPLSSGPPTPLR	(S282,T287);(S282,T287);(S282,T287)	_EPVFGEEVPGIPLS[Phospho (STY)]SGPPT[Phospho (STY)]PLR_.3	_EPVFGEEVPGIPLS[Phospho (STY)]SGPPT[Phospho (STY)]PLR_	_EPVFGEEVPGIPLS[+80]SGPPT[+80]PLR_	17848.65234	18397.84961	Filtered	Filtered	Filtered	22424.41406	Filtered	Filtered	Filtered	15404.74805	Filtered	Filtered	Filtered	Filtered	Filtered	Filtered
A0A0H2UKM1;A0A0H2UKU7;B8JLR9	c2cd5	C2 calcium-dependent domain-containing 5	EPVFGEEVPGIPLSSGPPTPLR	(S283,T287);(S283,T287);(S283,T287)	_EPVFGEEVPGIPLSS[Phospho (STY)]GPPT[Phospho (STY)]PLR_.3	_EPVFGEEVPGIPLSS[Phospho (STY)]GPPT[Phospho (STY)]PLR_	_EPVFGEEVPGIPLSS[+80]GPPT[+80]PLR_	17742.83789	Filtered	29336.78125	32900.36719	33796.4375	22318.44531	36259.72656	18222.73633	21469.17969	Filtered	18957.89258	23826.44727	30679.00977	23133.75	35665.05859	19062.93359
A0A0H2UKM1;A0A0H2UKU7;B8JLR9	c2cd5	C2 calcium-dependent domain-containing 5	SYSGTSVAVVK	(S881);(S905);(S941)	_S[Phospho (STY)]YSGTSVAVVK_.2	_S[Phospho (STY)]YSGTSVAVVK_	_S[+80]YSGTSVAVVK_	21574.60352	24115.69727	Filtered	23329.94141	22158.22656	29171.64258	8712.530273	20127.72461	24197.0957	21456.90234	21674.32422	23383.76563	20618.95313	32372.04297	24614.37891	23184.61328
A0A0H2UKM1;A0A0H2UKU7;B8JLR9	c2cd5	C2 calcium-dependent domain-containing 5	DLYEINPPEVVEEIIGSPIPEPR	(S645);(S645);(S671)	_DLYEINPPEVVEEIIGS[Phospho (STY)]PIPEPR_.3	_DLYEINPPEVVEEIIGS[Phospho (STY)]PIPEPR_	_DLYEINPPEVVEEIIGS[+80]PIPEPR_	8483.163086	4277.617676	Filtered	3274.811035	7003.900391	4764.921875	Filtered	1412.763428	5324.861816	1533.562744	6945.385742	16471.16406	3850.55835	6312.795898	3439.091309	1544.040405
A0A0H2UKM4;E7EZM2	cep112	Centrosomal protein 112	LCDPVSCGSGLTGR	(C53,C58,S60);(C53,C58,S60)	_LC[Carbamidomethyl (C)]DPVSC[Carbamidomethyl (C)]GS[Phospho (STY)]GLTGR_.2	_LC[Carbamidomethyl (C)]DPVSC[Carbamidomethyl (C)]GS[Phospho (STY)]GLTGR_	_LC[+57]DPVSC[+57]GS[+80]GLTGR_	Filtered	16914.58984	Filtered	17048.16602	14177.40332	13501.85156	Filtered	Filtered	12213.08496	11480.46289	36878.88281	21157.32422	Filtered	Filtered	Filtered	Filtered
A0A0H2UKM4;E7EZM2	cep112	Centrosomal protein 112	ENPIPLSPIYK	(S218);(S218)	_ENPIPLS[Phospho (STY)]PIYK_.2	_ENPIPLS[Phospho (STY)]PIYK_	_ENPIPLS[+80]PIYK_	Filtered	Filtered	Filtered	Filtered	17423.16797	Filtered	11701.44727	Filtered	12531.91895	Filtered	Filtered	Filtered	Filtered	Filtered	14134.38672	Filtered
A0A0H2UKN4	utrn	Utrophin	SVCVSPSEHR	(C1761,S1763)	_SVC[Carbamidomethyl (C)]VS[Phospho (STY)]PSEHR_.2	_SVC[Carbamidomethyl (C)]VS[Phospho (STY)]PSEHR_	_SVC[+57]VS[+80]PSEHR_	Filtered	Filtered	80275.85938	133809.9844	125306.3828	79292.75	101716.6172	63415.23828	82048.28906	40826.66797	75854.05469	57244.02344	137543.625	144897.0469	186555	58384.62891
A0A0H2UKN4	utrn	Utrophin	SVCVSPSEHR	(C1761,S1763)	_SVC[Carbamidomethyl (C)]VS[Phospho (STY)]PSEHR_.3	_SVC[Carbamidomethyl (C)]VS[Phospho (STY)]PSEHR_	_SVC[+57]VS[+80]PSEHR_	26540.02344	26686.59961	Filtered	Filtered	29105.13477	Filtered	19448.25977	24651.31055	25821.94922	Filtered	Filtered	Filtered	Filtered	50743.82813	62845.82422	Filtered
A0A0H2UKQ5	pard3ba	Par-3 family cell polarity regulator beta a	NDSPVLR	(S455)	_NDS[Phospho (STY)]PVLR_.2	_NDS[Phospho (STY)]PVLR_	_NDS[+80]PVLR_	265263.9375	282518.5	328867.0313	26313.86328	199928.7656	308900	362480.7813	216159.3125	242579.2969	324327.2188	319956.4375	325710.5938	283778.125	271227.75	294925.625	238035.2031
A0A0H2UKQ5	pard3ba	Par-3 family cell polarity regulator beta a	DPVLYPNPIYDNPPRSPR	(S944)	_DPVLYPNPIYDNPPRS[Phospho (STY)]PR_.3	_DPVLYPNPIYDNPPRS[Phospho (STY)]PR_	_DPVLYPNPIYDNPPRS[+80]PR_	110815.1563	123978.1875	117199	130226.7422	208401.6875	189306.0469	186172.375	144684.8906	108512.4453	90992.25	96191.32813	101254.3047	137011.5938	103680.4844	138804.25	85941.77344
A0A0H2UKQ5	pard3ba	Par-3 family cell polarity regulator beta a	QMVAVSEEEVDKSEPELFLSK	(S749,S756)	_QMVAVS[Phospho (STY)]EEEVDKS[Phospho (STY)]EPELFLSK_.3	_QMVAVS[Phospho (STY)]EEEVDKS[Phospho (STY)]EPELFLSK_	_QMVAVS[+80]EEEVDKS[+80]EPELFLSK_	43409.67578	49532.57813	52403.69531	52690.92969	32069.58008	62001.32031	Filtered	60831.11328	34622.56641	55144.42969	64112.69922	72321.07813	49859.33203	45229.25781	42938.69922	66510.625
A0A0H2UKQ5	pard3ba	Par-3 family cell polarity regulator beta a	QMVAVSEEEVDKSEPELFLSK	(M745,S749,S756)	_QM[Oxidation (M)]VAVS[Phospho (STY)]EEEVDKS[Phospho (STY)]EPELFLSK_.3	_QM[Oxidation (M)]VAVS[Phospho (STY)]EEEVDKS[Phospho (STY)]EPELFLSK_	_QM[+16]VAVS[+80]EEEVDKS[+80]EPELFLSK_	Filtered	17534.82813	21710.86914	14854.42773	Filtered	18258.79297	Filtered	22754.20898	8750.442383	15219.6709	24397.93555	21763.98242	16000.65137	13509.28223	13440.82031	22830.88281
A0A0H2UKQ5	pard3ba	Par-3 family cell polarity regulator beta a	QMVAVSEEEVDKSEPELFLSK	(S749)	_QMVAVS[Phospho (STY)]EEEVDKSEPELFLSK_.3	_QMVAVS[Phospho (STY)]EEEVDKSEPELFLSK_	_QMVAVS[+80]EEEVDKSEPELFLSK_	Filtered	Filtered	Filtered	Filtered	Filtered	Filtered	Filtered	4571.964355	Filtered	Filtered	Filtered	Filtered	Filtered	Filtered	2074.977295	Filtered
A0A0H2UKQ5	pard3ba	Par-3 family cell polarity regulator beta a	VIFPDVEDDDLDPNYAR	(Y789)	_VIFPDVEDDDLDPNY[Phospho (STY)]AR_.3	_VIFPDVEDDDLDPNY[Phospho (STY)]AR_	_VIFPDVEDDDLDPNY[+80]AR_	24638.01172	14954.25488	4556.841797	39101.98047	35268.28906	22883.11523	9403.276367	10782.24512	35454.38281	15075.02637	8096.799805	9566.275391	36609.70313	60324.73047	34842.625	6750.15918
A0A0H2UKQ5	pard3ba	Par-3 family cell polarity regulator beta a	SPAQENYEASQSANRNDSPVLR	(S455)	_SPAQENYEASQSANRNDS[Phospho (STY)]PVLR_.3	_SPAQENYEASQSANRNDS[Phospho (STY)]PVLR_	_SPAQENYEASQSANRNDS[+80]PVLR_	11848.08301	Filtered	22794.78711	21385.74414	13019.87207	17635.62891	26037.80664	20540.16992	9667.313477	17327.26367	Filtered	18911.60742	21799.89844	18937.63281	19185.02344	23512.88281
A0A0H2UKQ5	pard3ba	Par-3 family cell polarity regulator beta a	SSSLESLQTAMEEVSK	(S601,S604)	_SSS[Phospho (STY)]LES[Phospho (STY)]LQTAMEEVSK_.2	_SSS[Phospho (STY)]LES[Phospho (STY)]LQTAMEEVSK_	_SSS[+80]LES[+80]LQTAMEEVSK_	Filtered	Filtered	11489.12695	Filtered	Filtered	8783.548828	Filtered	Filtered	Filtered	Filtered	15982.33594	20831.02734	Filtered	Filtered	12567.98535	13746.94727
A0A0H2UKQ5	pard3ba	Par-3 family cell polarity regulator beta a	NQLQQIRPAPSYEDLTAR	(S872)	_NQLQQIRPAPS[Phospho (STY)]YEDLTAR_.3	_NQLQQIRPAPS[Phospho (STY)]YEDLTAR_	_NQLQQIRPAPS[+80]YEDLTAR_	Filtered	Filtered	Filtered	Filtered	Filtered	Filtered	Filtered	21926.09766	Filtered	Filtered	Filtered	33095.35938	Filtered	Filtered	Filtered	Filtered
A0A0H2UKQ5	pard3ba	Par-3 family cell polarity regulator beta a	QMVAVSEEEVDK	(S749)	_QMVAVS[Phospho (STY)]EEEVDK_.2	_QMVAVS[Phospho (STY)]EEEVDK_	_QMVAVS[+80]EEEVDK_	15391.63379	15627.67676	14091.59277	24758.44531	16396.01563	20847.96289	Filtered	10893.75879	18195.79883	18003.77734	4650.883301	8687.068359	5681.416992	10271.69238	4358.475586	13857.39258
A0A0H2UKQ5	pard3ba	Par-3 family cell polarity regulator beta a	KSSSLESLQTAMEEVSK	(S600,S601)	_KSS[Phospho (STY)]S[Phospho (STY)]LESLQTAMEEVSK_.3	_KSS[Phospho (STY)]S[Phospho (STY)]LESLQTAMEEVSK_	_KSS[+80]S[+80]LESLQTAMEEVSK_	9628.722656	8914.780273	Filtered	Filtered	Filtered	Filtered	Filtered	4788.749512	6731.057129	6746.400879	1274.898926	1478.560669	Filtered	1975.183228	Filtered	2963.955811
A0A0H2UKR4;E7F004	neo1b	Neogenin 1b (Fragment);Neogenin 1b	SPEPNPVMTETPIPR	(S220);(S1156)	_S[Phospho (STY)]PEPNPVMTETPIPR_.2	_S[Phospho (STY)]PEPNPVMTETPIPR_	_S[+80]PEPNPVMTETPIPR_	15624.09082	40350.45313	61086.57813	24836.66602	43237.48828	37127.81641	75348.46094	38129.83984	32029.53711	35450.92969	56323.78125	44467.40234	37212.80078	22651.25586	51642.23047	45232.57422
A0A0H2UKR4;E7F004	neo1b	Neogenin 1b (Fragment);Neogenin 1b	SPEPNPVMTETPIPR	(S220);(S1156)	_S[Phospho (STY)]PEPNPVMTETPIPR_.3	_S[Phospho (STY)]PEPNPVMTETPIPR_	_S[+80]PEPNPVMTETPIPR_	Filtered	Filtered	5861.104004	Filtered	Filtered	8596.021484	7208.094727	4414.067383	Filtered	Filtered	12312.37598	11728.58887	14399.76367	24957.00781	3540.04126	6608.572266
A0A0H2UKR5;A0A2R8QDW3;A0A2R8QKE9;E7EZR8	meis2a	Meis homeobox 2a;Meis homeobox 2a;Meis homeobox 2a;Meis homeobox 2a (Fragment)	DGSSKSDHEELSGSSTNLADHNPASWR	(S192,S194);(S191,S193);(S192,S194);(S192,S194)	_DGSS[Phospho (STY)]KS[Phospho (STY)]DHEELSGSSTNLADHNPASWR_.4	_DGSS[Phospho (STY)]KS[Phospho (STY)]DHEELSGSSTNLADHNPASWR_	_DGSS[+80]KS[+80]DHEELSGSSTNLADHNPASWR_	Filtered	Filtered	Filtered	Filtered	Filtered	Filtered	Filtered	Filtered	149286.5156	Filtered	Filtered	Filtered	159689.5469	Filtered	Filtered	Filtered
A0A0H2UKR5;A0A2R8QDW3;A0A2R8QKE9;E7EZR8	meis2a	Meis homeobox 2a;Meis homeobox 2a;Meis homeobox 2a;Meis homeobox 2a (Fragment)	DGSSKSDHEELSGSSTNLADHNPASWR	(T204);(T203);(T204);(T204)	_DGSSKSDHEELSGSST[Phospho (STY)]NLADHNPASWR_.3	_DGSSKSDHEELSGSST[Phospho (STY)]NLADHNPASWR_	_DGSSKSDHEELSGSST[+80]NLADHNPASWR_	Filtered	Filtered	Filtered	65055.80859	Filtered	Filtered	Filtered	74659.71094	Filtered	Filtered	Filtered	Filtered	Filtered	Filtered	Filtered	Filtered
A0A0H2UKR5;A0A2R8QDW3;A0A2R8QKE9;E7EZR8	meis2a	Meis homeobox 2a;Meis homeobox 2a;Meis homeobox 2a;Meis homeobox 2a (Fragment)	DGSSKSDHEELSGSSTNLADHNPASWR	(S194);(S193);(S194);(S194)	_DGSSKS[Phospho (STY)]DHEELSGSSTNLADHNPASWR_.3	_DGSSKS[Phospho (STY)]DHEELSGSSTNLADHNPASWR_	_DGSSKS[+80]DHEELSGSSTNLADHNPASWR_	Filtered	Filtered	Filtered	Filtered	Filtered	Filtered	Filtered	Filtered	81722.89844	Filtered	Filtered	93735.01563	79745.4375	76994.6875	Filtered	Filtered
A0A0H2UKR5;A0A2R8QDW3;A0A2R8QKE9;E7EZR8	meis2a	Meis homeobox 2a;Meis homeobox 2a;Meis homeobox 2a;Meis homeobox 2a (Fragment)	SDHEELSGSSTNLADHNPASWR	(S194);(S193);(S194);(S194)	_S[Phospho (STY)]DHEELSGSSTNLADHNPASWR_.3	_S[Phospho (STY)]DHEELSGSSTNLADHNPASWR_	_S[+80]DHEELSGSSTNLADHNPASWR_	222501.4375	201795.6406	Filtered	Filtered	207679.2344	221136.8125	Filtered	234681.25	211852.0469	210562.0938	178132.6719	208888.3281	212775.3438	Filtered	140134.9375	220229.7188
A0A0H2UKR5;A0A2R8QDW3;A0A2R8QKE9;E7EZR8	meis2a	Meis homeobox 2a;Meis homeobox 2a;Meis homeobox 2a;Meis homeobox 2a (Fragment)	SDHEELSGSSTNLADHNPASWR	(S194);(S193);(S194);(S194)	_S[Phospho (STY)]DHEELSGSSTNLADHNPASWR_.4	_S[Phospho (STY)]DHEELSGSSTNLADHNPASWR_	_S[+80]DHEELSGSSTNLADHNPASWR_	Filtered	Filtered	Filtered	Filtered	34857.57813	Filtered	Filtered	Filtered	Filtered	Filtered	Filtered	Filtered	Filtered	Filtered	Filtered	Filtered
A0A0H2UKT7;F1QTS3	coro7	Coronin (Fragment);Coronin	EEASSSSSPLSSPSSSAVPSR	(S163,S164);(S162,S163)	_EEASSSSSPLS[Phospho (STY)]S[Phospho (STY)]PSSSAVPSR_.3	_EEASSSSSPLS[Phospho (STY)]S[Phospho (STY)]PSSSAVPSR_	_EEASSSSSPLS[+80]S[+80]PSSSAVPSR_	Filtered	Filtered	Filtered	466262.9063	Filtered	Filtered	465018.875	Filtered	Filtered	Filtered	Filtered	Filtered	Filtered	Filtered	Filtered	Filtered
A0A0H2UKT7;F1QTS3	coro7	Coronin (Fragment);Coronin	SKEEASSSSSPLSSPSSSAVPSR	(S159,S164);(S158,S163)	_SKEEASSSS[Phospho (STY)]SPLSS[Phospho (STY)]PSSSAVPSR_.3	_SKEEASSSS[Phospho (STY)]SPLSS[Phospho (STY)]PSSSAVPSR_	_SKEEASSSS[+80]SPLSS[+80]PSSSAVPSR_	Filtered	Filtered	Filtered	Filtered	Filtered	Filtered	Filtered	Filtered	100175.8516	Filtered	Filtered	68244.76563	117384.8984	Filtered	Filtered	Filtered
A0A0H2UKT7;F1QTS3	coro7	Coronin (Fragment);Coronin	SKEEASSSSSPLSSPSSSAVPSR	(S160,S164);(S159,S163)	_SKEEASSSSS[Phospho (STY)]PLSS[Phospho (STY)]PSSSAVPSR_.3	_SKEEASSSSS[Phospho (STY)]PLSS[Phospho (STY)]PSSSAVPSR_	_SKEEASSSSS[+80]PLSS[+80]PSSSAVPSR_	98666.66406	Filtered	Filtered	Filtered	92422.35156	Filtered	Filtered	Filtered	Filtered	Filtered	Filtered	Filtered	Filtered	Filtered	Filtered	Filtered
A0A0H2UKT7;F1QTS3	coro7	Coronin (Fragment);Coronin	SKEEASSSSSPLSSPSSSAVPSR	(S163,S164);(S162,S163)	_SKEEASSSSSPLS[Phospho (STY)]S[Phospho (STY)]PSSSAVPSR_.3	_SKEEASSSSSPLS[Phospho (STY)]S[Phospho (STY)]PSSSAVPSR_	_SKEEASSSSSPLS[+80]S[+80]PSSSAVPSR_	Filtered	Filtered	Filtered	Filtered	Filtered	Filtered	10801.72168	Filtered	Filtered	14401.9209	Filtered	Filtered	Filtered	Filtered	Filtered	Filtered
A0A0H2UKT7;F1QTS3	coro7	Coronin (Fragment);Coronin	SKEEASSSSSPLSSPSSSAVPSR	(S151,S166,S167);(S150,S165,S166)	_S[Phospho (STY)]KEEASSSSSPLSSPS[Phospho (STY)]S[Phospho (STY)]SAVPSR_.3	_S[Phospho (STY)]KEEASSSSSPLSSPS[Phospho (STY)]S[Phospho (STY)]SAVPSR_	_S[+80]KEEASSSSSPLSSPS[+80]S[+80]SAVPSR_	Filtered	Filtered	Filtered	Filtered	Filtered	Filtered	Filtered	Filtered	Filtered	Filtered	19890.16797	Filtered	Filtered	Filtered	Filtered	Filtered
A0A0H2UKT7;F1QTS3	coro7	Coronin (Fragment);Coronin	SKEEASSSSSPLSSPSSSAVPSR	(S151,S160);(S150,S159)	_S[Phospho (STY)]KEEASSSSS[Phospho (STY)]PLSSPSSSAVPSR_.3	_S[Phospho (STY)]KEEASSSSS[Phospho (STY)]PLSSPSSSAVPSR_	_S[+80]KEEASSSSS[+80]PLSSPSSSAVPSR_	Filtered	Filtered	Filtered	Filtered	Filtered	Filtered	Filtered	Filtered	Filtered	19233.78906	Filtered	Filtered	Filtered	Filtered	Filtered	Filtered
A0A0H2UKT7;F1QTS3	coro7	Coronin (Fragment);Coronin	SKEEASSSSSPLSSPSSSAVPSR	(S151,S160,S163);(S150,S159,S162)	_S[Phospho (STY)]KEEASSSSS[Phospho (STY)]PLS[Phospho (STY)]SPSSSAVPSR_.3	_S[Phospho (STY)]KEEASSSSS[Phospho (STY)]PLS[Phospho (STY)]SPSSSAVPSR_	_S[+80]KEEASSSSS[+80]PLS[+80]SPSSSAVPSR_	Filtered	Filtered	Filtered	Filtered	29913.80859	27916.91211	Filtered	Filtered	Filtered	Filtered	Filtered	Filtered	Filtered	55035.44922	Filtered	Filtered
A0A0H2UKT7;F1QTS3	coro7	Coronin (Fragment);Coronin	SKEEASSSSSPLSSPSSSAVPSR	(S160);(S159)	_SKEEASSSSS[Phospho (STY)]PLSSPSSSAVPSR_.3	_SKEEASSSSS[Phospho (STY)]PLSSPSSSAVPSR_	_SKEEASSSSS[+80]PLSSPSSSAVPSR_	Filtered	23781.79492	Filtered	Filtered	Filtered	26387.64453	Filtered	Filtered	Filtered	22049.08789	19419.78125	21691.96484	Filtered	Filtered	Filtered	Filtered
A0A0H2UKU4;B0UX50;X1WEN8	pcdh7b	Protocadherin 7b;Protocadherin 7b (Fragment);Protocadherin 7b	LSDSPGMGR	(S945);(S945);(S945)	_LSDS[Phospho (STY)]PGMGR_.2	_LSDS[Phospho (STY)]PGMGR_	_LSDS[+80]PGMGR_	175686.1875	241395.9063	Filtered	Filtered	226552.4063	232541.0313	Filtered	Filtered	188370.7813	Filtered	252303.7344	250180.1875	225950.1406	177520.9688	Filtered	Filtered
A0A0H2UKU4;B0UX50;X1WEN8	pcdh7b	Protocadherin 7b;Protocadherin 7b (Fragment);Protocadherin 7b	LSDSPGMGR	(S945,M948);(S945,M948);(S945,M948)	_LSDS[Phospho (STY)]PGM[Oxidation (M)]GR_.2	_LSDS[Phospho (STY)]PGM[Oxidation (M)]GR_	_LSDS[+80]PGM[+16]GR_	Filtered	43471.88281	58955.97656	16373.80664	Filtered	Filtered	Filtered	Filtered	Filtered	Filtered	43462.80859	Filtered	Filtered	Filtered	Filtered	Filtered
A0A0H2UKU4;B0UX50;X1WEN8	pcdh7b	Protocadherin 7b;Protocadherin 7b (Fragment);Protocadherin 7b	SVNGGPGSPDLAR	(S960);(S960);(S960)	_SVNGGPGS[Phospho (STY)]PDLAR_.2	_SVNGGPGS[Phospho (STY)]PDLAR_	_SVNGGPGS[+80]PDLAR_	321599.5938	383454.0625	441444.9375	333372.0313	345180.9375	374399.3125	534453	405419.5938	375296	360845.625	440634.125	373287.3125	364583.6875	317736.1563	376007.4063	432929.75
A0A0H2UKU4;B0UX50;X1WEN8	pcdh7b	Protocadherin 7b;Protocadherin 7b (Fragment);Protocadherin 7b	SSSPLPTVQLHPQSPTAGK	(S982);(S982);(S982)	_SSSPLPTVQLHPQS[Phospho (STY)]PTAGK_.3	_SSSPLPTVQLHPQS[Phospho (STY)]PTAGK_	_SSSPLPTVQLHPQS[+80]PTAGK_	Filtered	48335.69922	Filtered	31307.96484	Filtered	Filtered	Filtered	Filtered	75289.46875	Filtered	Filtered	47836.16016	55373.42578	Filtered	49375.5625	28380.18555
A0A0H2UKU4;B0UX50;X1WEN8	pcdh7b	Protocadherin 7b;Protocadherin 7b (Fragment);Protocadherin 7b	SSSPLPTVQLHPQSPTAGK	(T984);(T984);(T984)	_SSSPLPTVQLHPQSPT[Phospho (STY)]AGK_.3	_SSSPLPTVQLHPQSPT[Phospho (STY)]AGK_	_SSSPLPTVQLHPQSPT[+80]AGK_	Filtered	Filtered	Filtered	Filtered	Filtered	30012.88672	Filtered	Filtered	Filtered	Filtered	Filtered	Filtered	Filtered	Filtered	38055.14063	Filtered
A0A0H2UKW6	akap8l	A kinase (PRKA) anchor protein 8-like	DSFSGSGWGAGQRSPR	(S178)	_DSFSGSGWGAGQRS[Phospho (STY)]PR_.3	_DSFSGSGWGAGQRS[Phospho (STY)]PR_	_DSFSGSGWGAGQRS[+80]PR_	71691.125	15378.84082	67810.8125	155687.75	73458.625	Filtered	Filtered	157159.7188	69693.34375	8115.015625	48892.89453	157980.7188	72391.46875	12216.7793	52620.84766	190414.25
A0A0H2UKW6	akap8l	A kinase (PRKA) anchor protein 8-like	DSFSGSGWGAGQRSPR	(S178)	_DSFSGSGWGAGQRS[Phospho (STY)]PR_.2	_DSFSGSGWGAGQRS[Phospho (STY)]PR_	_DSFSGSGWGAGQRS[+80]PR_	49468.71484	Filtered	41594.52734	90620.22656	51850.75391	12879.92383	52818.625	104935.4766	44824.07422	9904.551758	29069.45117	101969.1641	48922.62109	6586.018066	Filtered	109562.125
A0A0H2UKW6	akap8l	A kinase (PRKA) anchor protein 8-like	QNTPTLAK	(T347)	_QNT[Phospho (STY)]PTLAK_.2	_QNT[Phospho (STY)]PTLAK_	_QNT[+80]PTLAK_	Filtered	Filtered	Filtered	Filtered	134382.6875	125047.6016	175382.0469	Filtered	Filtered	Filtered	Filtered	Filtered	82279.27344	72295.28125	141694.125	166863.5938
A0A0H2UKW6	akap8l	A kinase (PRKA) anchor protein 8-like	PTTDFLQEYLNNK		_PTTDFLQEYLNNK_.2	_PTTDFLQEYLNNK_	_PTTDFLQEYLNNK_	60154.46875	72752.28906	54469.97656	46419.71094	89233.40625	49306.01563	24968.03711	78233.55469	109205.5625	71083.8125	31016.75977	75130.51563	90763.02344	74558.03906	53463.23438	46330.10938
A0A0H2UKW6	akap8l	A kinase (PRKA) anchor protein 8-like	PTTDFLQEYLNNK		_PTTDFLQEYLNNK_.3	_PTTDFLQEYLNNK_	_PTTDFLQEYLNNK_	28239.10352	36679.14453	26140.1875	26130.61133	36328.98438	25082.38281	11794.89746	46333.69531	47109.77734	34263.125	17608.04883	44775.49609	41096.92188	40927.52344	29880.56641	27592.4043
A0A0H2UKW6	akap8l	A kinase (PRKA) anchor protein 8-like	QTLSAGDEPESK	(S283)	_QTLS[Phospho (STY)]AGDEPESK_.2	_QTLS[Phospho (STY)]AGDEPESK_	_QTLS[+80]AGDEPESK_	1586595.25	1347607.5	1291762.625	1262066.125	1710905.25	1514909.5	1567551.125	1146804.625	1328607.75	1166890	1119052.625	1121275.75	1603894.5	1673644.875	1253669.25	1081628.5
A0A0H2UKW6	akap8l	A kinase (PRKA) anchor protein 8-like	QTLSAGDEPESK		_QTLSAGDEPESK_.2	_QTLSAGDEPESK_	_QTLSAGDEPESK_	212736.1875	Filtered	203259.9688	292583.5938	264923.75	118517.9844	Filtered	148113.4063	232081.8594	166680.3281	167011.6875	205861.5313	Filtered	96984.80469	201692.7813	110627.9766
A0A0H2UKW6	akap8l	A kinase (PRKA) anchor protein 8-like	GDNPFSGNQDEHDPEDSMVMDVSEADLTAESLGEAK	(S556)	_GDNPFSGNQDEHDPEDSMVMDVSEADLTAES[Phospho (STY)]LGEAK_.4	_GDNPFSGNQDEHDPEDSMVMDVSEADLTAES[Phospho (STY)]LGEAK_	_GDNPFSGNQDEHDPEDSMVMDVSEADLTAES[+80]LGEAK_	19990.65625	21296.00586	623.809021	31270.72461	21025.01758	21490.84375	Filtered	22222.22852	18172.2793	18571.0957	13903.11719	21631.0293	20525.92188	27740.71484	5078.024902	26467.94922
A0A0H2UKW6	akap8l	A kinase (PRKA) anchor protein 8-like	GDNPFSGNQDEHDPEDSMVMDVSEADLTAESLGEAK	(S548)	_GDNPFSGNQDEHDPEDSMVMDVS[Phospho (STY)]EADLTAESLGEAK_.4	_GDNPFSGNQDEHDPEDSMVMDVS[Phospho (STY)]EADLTAESLGEAK_	_GDNPFSGNQDEHDPEDSMVMDVS[+80]EADLTAESLGEAK_	15000.5918	18725.50391	Filtered	Filtered	Filtered	15955.0625	Filtered	18992.39453	Filtered	17986.86133	Filtered	24281.11523	Filtered	24426.60156	Filtered	25611.20117
A0A0H2UKW6	akap8l	A kinase (PRKA) anchor protein 8-like	GDNPFSGNQDEHDPEDSMVMDVSEADLTAESLGEAK		_GDNPFSGNQDEHDPEDSMVMDVSEADLTAESLGEAK_.4	_GDNPFSGNQDEHDPEDSMVMDVSEADLTAESLGEAK_	_GDNPFSGNQDEHDPEDSMVMDVSEADLTAESLGEAK_	9794.493164	20419.11328	Filtered	13526.83594	6985.435059	17257.27734	Filtered	14079.00195	7570.024414	20780.28516	5383.80127	42481.32031	9247.389648	23736.22266	Filtered	19015.42578
A0A0H2UKW6	akap8l	A kinase (PRKA) anchor protein 8-like	GMSGGSLLSSGANADAVIAK	(S59)	_GMS[Phospho (STY)]GGSLLSSGANADAVIAK_.2	_GMS[Phospho (STY)]GGSLLSSGANADAVIAK_	_GMS[+80]GGSLLSSGANADAVIAK_	22685.08008	Filtered	Filtered	19185.83203	Filtered	Filtered	Filtered	Filtered	Filtered	Filtered	Filtered	Filtered	Filtered	37049.91406	18680.73828	Filtered
A0A0H2UKW6	akap8l	A kinase (PRKA) anchor protein 8-like	GMSGGSLLSSGANADAVIAK	(S62)	_GMSGGS[Phospho (STY)]LLSSGANADAVIAK_.3	_GMSGGS[Phospho (STY)]LLSSGANADAVIAK_	_GMSGGS[+80]LLSSGANADAVIAK_	6885.087891	Filtered	Filtered	Filtered	Filtered	Filtered	Filtered	Filtered	Filtered	Filtered	Filtered	Filtered	8639.87207	Filtered	Filtered	Filtered
A0A0H2UKW6	akap8l	A kinase (PRKA) anchor protein 8-like	GMSGGSLLSSGANADAVIAK	(M58,S62)	_GM[Oxidation (M)]SGGS[Phospho (STY)]LLSSGANADAVIAK_.3	_GM[Oxidation (M)]SGGS[Phospho (STY)]LLSSGANADAVIAK_	_GM[+16]SGGS[+80]LLSSGANADAVIAK_	Filtered	1	Filtered	Filtered	Filtered	Filtered	Filtered	Filtered	3065.496094	Filtered	Filtered	Filtered	2310.572754	6225.523926	Filtered	Filtered
A0A0H2UKW6	akap8l	A kinase (PRKA) anchor protein 8-like	GMSGGSLLSSGANADAVIAK	(M58,S62)	_GM[Oxidation (M)]SGGS[Phospho (STY)]LLSSGANADAVIAK_.2	_GM[Oxidation (M)]SGGS[Phospho (STY)]LLSSGANADAVIAK_	_GM[+16]SGGS[+80]LLSSGANADAVIAK_	3146.540771	Filtered	Filtered	Filtered	Filtered	Filtered	Filtered	Filtered	3259.4375	Filtered	Filtered	Filtered	Filtered	Filtered	Filtered	Filtered
A0A0H2UKX0	caskb	Calcium/calmodulin-dependent serine protein kinase b	SQSLSCDKESPDLSR	(C141,S145)	_SQSLSC[Carbamidomethyl (C)]DKES[Phospho (STY)]PDLSR_.3	_SQSLSC[Carbamidomethyl (C)]DKES[Phospho (STY)]PDLSR_	_SQSLSC[+57]DKES[+80]PDLSR_	237702.0938	266967.4688	309761.7813	265372.7188	241927.9063	260927.4063	312094.9063	302813.8438	249157.375	267124.6875	325565.7813	276310.8125	214064.3125	224278.1094	268732.6875	321957.8438
A0A0H2UKX0	caskb	Calcium/calmodulin-dependent serine protein kinase b	SQSLSCDKESPDLSR	(C141,S145)	_SQSLSC[Carbamidomethyl (C)]DKES[Phospho (STY)]PDLSR_.2	_SQSLSC[Carbamidomethyl (C)]DKES[Phospho (STY)]PDLSR_	_SQSLSC[+57]DKES[+80]PDLSR_	34539.96875	32884.72656	43600.76172	33150.31641	33925.54297	30873.63672	51838.23047	38428.16797	34517.49219	35722.76172	41304.85156	33986.61719	31143.49023	28947.36523	34803.01563	40464.15625
A0A0J9YIW5	rabl6b	RAB, member RAS oncogene family-like 6b (Fragment)	VSQESFPVRDDLPDLSDDDLTAAK	(S636)	_VSQESFPVRDDLPDLS[Phospho (STY)]DDDLTAAK_.3	_VSQESFPVRDDLPDLS[Phospho (STY)]DDDLTAAK_	_VSQESFPVRDDLPDLS[+80]DDDLTAAK_	799296.375	964132.3125	842487.5	1177960.625	671677.4375	799701.0625	886513.9375	1217628.125	747186.8125	990050.0625	868758.75	1144860.5	809680.5625	937789.875	912186.0625	1158038.625
A0A0J9YIW5	rabl6b	RAB, member RAS oncogene family-like 6b (Fragment)	VSQESFPVRDDLPDLSDDDLTAAK	(T641)	_VSQESFPVRDDLPDLSDDDLT[Phospho (STY)]AAK_.4	_VSQESFPVRDDLPDLSDDDLT[Phospho (STY)]AAK_	_VSQESFPVRDDLPDLSDDDLT[+80]AAK_	Filtered	Filtered	Filtered	Filtered	5713.799316	Filtered	Filtered	Filtered	Filtered	Filtered	Filtered	Filtered	Filtered	Filtered	Filtered	Filtered
A0A0J9YIW5	rabl6b	RAB, member RAS oncogene family-like 6b (Fragment)	VSQESFPVRDDLPDLSDDDLTAAK	(S636)	_VSQESFPVRDDLPDLS[Phospho (STY)]DDDLTAAK_.4	_VSQESFPVRDDLPDLS[Phospho (STY)]DDDLTAAK_	_VSQESFPVRDDLPDLS[+80]DDDLTAAK_	3525.131836	7379.188965	4049.014893	9315.71875	Filtered	5147.098145	3857.381836	11573.41113	7163.918945	8093.376465	8011.080566	11598.42676	4226.76123	8908.720703	4597.62207	11121.97363
A0A0J9YIW5	rabl6b	RAB, member RAS oncogene family-like 6b (Fragment)	DDLPDLSDDDLTAAK	(S636)	_DDLPDLS[Phospho (STY)]DDDLTAAK_.2	_DDLPDLS[Phospho (STY)]DDDLTAAK_	_DDLPDLS[+80]DDDLTAAK_	183006.9063	147719.9063	153133.8281	Filtered	108328.6719	153946.5781	178010.8594	187833.5625	133790.9375	160926.5	149755.1094	Filtered	127905.7578	158204.9531	143694.4219	173751.2969
A0A0J9YIW5	rabl6b	RAB, member RAS oncogene family-like 6b (Fragment)	DDLPDLSDDDLTAAK	(T641)	_DDLPDLSDDDLT[Phospho (STY)]AAK_.2	_DDLPDLSDDDLT[Phospho (STY)]AAK_	_DDLPDLSDDDLT[+80]AAK_	Filtered	Filtered	Filtered	169829.0156	Filtered	Filtered	Filtered	Filtered	Filtered	Filtered	Filtered	153980.8906	Filtered	Filtered	Filtered	Filtered
A0A0J9YIW5	rabl6b	RAB, member RAS oncogene family-like 6b (Fragment)	DDLPDLSDDDLTAAK	(S636)	_DDLPDLS[Phospho (STY)]DDDLTAAK_.3	_DDLPDLS[Phospho (STY)]DDDLTAAK_	_DDLPDLS[+80]DDDLTAAK_	Filtered	Filtered	Filtered	Filtered	623.059082	Filtered	Filtered	Filtered	Filtered	Filtered	Filtered	Filtered	Filtered	1686.464355	Filtered	Filtered
A0A0J9YIW5	rabl6b	RAB, member RAS oncogene family-like 6b (Fragment)	SFLEDSLPSNTR	(S429)	_SFLEDS[Phospho (STY)]LPSNTR_.2	_SFLEDS[Phospho (STY)]LPSNTR_	_SFLEDS[+80]LPSNTR_	139210.9219	169475.2656	158929.1875	206732.7813	138851.4219	Filtered	206016	203950.6406	139641.0625	162010.6875	Filtered	227107.6406	137193.2031	176914.4219	150135.75	215926.6719
A0A0J9YIW5	rabl6b	RAB, member RAS oncogene family-like 6b (Fragment)	SFLEDSLPSNTR	(S429)	_SFLEDS[Phospho (STY)]LPSNTR_.3	_SFLEDS[Phospho (STY)]LPSNTR_	_SFLEDS[+80]LPSNTR_	2405.616943	Filtered	Filtered	5083.868164	6024.196777	8241.869141	10388.40527	Filtered	Filtered	8215.260742	5774.491699	12802.74805	Filtered	8876.708008	7480.589844	11510.17578
A0A0J9YIW5	rabl6b	RAB, member RAS oncogene family-like 6b (Fragment)	SKDSSDEQEENK	(S679,S680)	_SKDS[Phospho (STY)]S[Phospho (STY)]DEQEENK_.2	_SKDS[Phospho (STY)]S[Phospho (STY)]DEQEENK_	_SKDS[+80]S[+80]DEQEENK_	7675.625	28007.22852	28190.43945	47666.62109	12526.20996	29708.38281	Filtered	47578.375	16763.03516	24012.6875	9979.202148	35107.20703	Filtered	17936.17578	12617.32422	23102.98242
A0A0J9YIW5	rabl6b	RAB, member RAS oncogene family-like 6b (Fragment)	SKDSSDEQEENK	(S679)	_SKDS[Phospho (STY)]SDEQEENK_.2	_SKDS[Phospho (STY)]SDEQEENK_	_SKDS[+80]SDEQEENK_	Filtered	Filtered	Filtered	Filtered	Filtered	Filtered	Filtered	Filtered	Filtered	3578.867432	Filtered	Filtered	3965.726807	Filtered	Filtered	Filtered
A0A0J9YIW5	rabl6b	RAB, member RAS oncogene family-like 6b (Fragment)	DLDITLSSDEEVPR	(T492,S494,S495)	_DLDIT[Phospho (STY)]LS[Phospho (STY)]S[Phospho (STY)]DEEVPR_.2	_DLDIT[Phospho (STY)]LS[Phospho (STY)]S[Phospho (STY)]DEEVPR_	_DLDIT[+80]LS[+80]S[+80]DEEVPR_	17483.03711	11151.93066	5078.45166	48002.25	22286.28516	18273.68359	Filtered	49740.63281	19126.09766	17934.6543	35850.32813	55496.60156	17556.27344	15875.19238	11957.79785	50243.75781
A0A0J9YIW5	rabl6b	RAB, member RAS oncogene family-like 6b (Fragment)	DLDITLSSDEEVPR	(S494,S495)	_DLDITLS[Phospho (STY)]S[Phospho (STY)]DEEVPR_.2	_DLDITLS[Phospho (STY)]S[Phospho (STY)]DEEVPR_	_DLDITLS[+80]S[+80]DEEVPR_	88379.91406	Filtered	Filtered	Filtered	Filtered	Filtered	Filtered	Filtered	Filtered	Filtered	Filtered	180267.1875	Filtered	Filtered	Filtered	170653.0156
A0A0J9YIW5	rabl6b	RAB, member RAS oncogene family-like 6b (Fragment)	DLDITLSSDEEVPR	(S494,S495)	_DLDITLS[Phospho (STY)]S[Phospho (STY)]DEEVPR_.3	_DLDITLS[Phospho (STY)]S[Phospho (STY)]DEEVPR_	_DLDITLS[+80]S[+80]DEEVPR_	Filtered	Filtered	Filtered	10001.65332	Filtered	Filtered	Filtered	Filtered	Filtered	Filtered	Filtered	Filtered	Filtered	Filtered	Filtered	Filtered
A0A0J9YIW5	rabl6b	RAB, member RAS oncogene family-like 6b (Fragment)	AAMNTQPSAAAGTADSDSEGEGR	(S451,S453)	_AAMNTQPSAAAGTADS[Phospho (STY)]DS[Phospho (STY)]EGEGR_.3	_AAMNTQPSAAAGTADS[Phospho (STY)]DS[Phospho (STY)]EGEGR_	_AAMNTQPSAAAGTADS[+80]DS[+80]EGEGR_	484907.7813	368019.9063	234759.4531	322513.375	363738.25	368099.6563	242839.2656	334330.2188	395127.0625	389233.875	276772.6875	314424.3438	373537.7813	376628.25	237482.5	303485.2188
A0A0J9YIW5	rabl6b	RAB, member RAS oncogene family-like 6b (Fragment)	AAMNTQPSAAAGTADSDSEGEGR	(M438,S451,S453)	_AAM[Oxidation (M)]NTQPSAAAGTADS[Phospho (STY)]DS[Phospho (STY)]EGEGR_.3	_AAM[Oxidation (M)]NTQPSAAAGTADS[Phospho (STY)]DS[Phospho (STY)]EGEGR_	_AAM[+16]NTQPSAAAGTADS[+80]DS[+80]EGEGR_	40964.34375	33032.59375	Filtered	Filtered	38311.83594	34243.39063	40589.70703	Filtered	34041.47266	30603.81055	21113.0625	Filtered	33543.36328	32209.30078	26848.53711	14758.69043
A0A0J9YIY8;A0A0R4IXH3;F1R0L3	zgc:153240	Zgc:153240 (Fragment);Zgc:153240;Zgc:153240	SPEQPEADGNGWVVCLLGGSEK	(S135,C149);(S110,C124);(S110,C124)	_S[Phospho (STY)]PEQPEADGNGWVVC[Carbamidomethyl (C)]LLGGSEK_.3	_S[Phospho (STY)]PEQPEADGNGWVVC[Carbamidomethyl (C)]LLGGSEK_	_S[+80]PEQPEADGNGWVVC[+57]LLGGSEK_	8208.504883	7776.625977	Filtered	7250.612305	8545.985352	5993.750977	Filtered	7730.666504	9363.470703	6900.844238	4471.574219	5765.583984	8011.954102	9048.271484	Filtered	8919.999023
A0A0J9YJ18;B3DIZ3;F1Q6Z9;X1WHN5	zgc:171967;zgc:171967;ganab;zgc:171967	Zgc:171967 (Fragment);Zgc:171967;Glucosidase, alpha; neutral AB;Zgc:171967 (Fragment)	LTLQLINDNNK		_LTLQLINDNNK_.2	_LTLQLINDNNK_	_LTLQLINDNNK_	9500.854492	22979.19141	14951.20996	11271.12793	21061.69141	16910.58789	12460.34766	13316.30566	27250.73633	22001.0332	21415.29492	25040.0957	27870.4707	20655.06055	17157.32031	8208.552734
A0A0J9YJ24;A0A0R4IDS3;A0A0R4ILC0	poldip3	Polymerase (DNA-directed), delta-interacting protein 3 (Fragment);Polymerase (DNA-directed), delta-interacting protein 3;Polymerase (DNA-directed), delta-interacting protein 3 (Fragment)	LSDTPGSPLSAQK	(S414);(S402);(S443)	_LSDTPGS[Phospho (STY)]PLSAQK_.2	_LSDTPGS[Phospho (STY)]PLSAQK_	_LSDTPGS[+80]PLSAQK_	606756.875	505473.4063	481588.4688	Filtered	536254.25	521269.875	Filtered	549661.5625	476598.875	473305.0313	466421.9688	365904.5313	442518.4375	365636.2188	461694.3125	510119.9688
A0A0J9YJ24;A0A0R4IDS3;A0A0R4ILC0	poldip3	Polymerase (DNA-directed), delta-interacting protein 3 (Fragment);Polymerase (DNA-directed), delta-interacting protein 3;Polymerase (DNA-directed), delta-interacting protein 3 (Fragment)	LSDTPGSPLSAQK	(S417);(S405);(S446)	_LSDTPGSPLS[Phospho (STY)]AQK_.2	_LSDTPGSPLS[Phospho (STY)]AQK_	_LSDTPGSPLS[+80]AQK_	Filtered	Filtered	Filtered	424423.6875	Filtered	Filtered	478486.6875	Filtered	Filtered	Filtered	Filtered	Filtered	Filtered	Filtered	Filtered	Filtered
A0A0J9YJ33;A0A0R4IQB5;A0A0R4IRI7;Q6P115	nr2f6b	Nuclear receptor subfamily 2, group F, member 6b (Fragment);Nuclear receptor subfamily 2, group F, member 6b (Fragment);Nuclear receptor subfamily 2, group F, member 6b (Fragment);Nuclear receptor subfamily 2, group F, member 6b	GEEEGSSPQAGNSDVEGGEEDK	(S32,S38);(S32,S38);(S32,S38);(S32,S38)	_GEEEGSS[Phospho (STY)]PQAGNS[Phospho (STY)]DVEGGEEDK_.3	_GEEEGSS[Phospho (STY)]PQAGNS[Phospho (STY)]DVEGGEEDK_	_GEEEGSS[+80]PQAGNS[+80]DVEGGEEDK_	35399.53125	37299.94531	Filtered	Filtered	Filtered	Filtered	Filtered	Filtered	Filtered	41837.33594	Filtered	Filtered	Filtered	32723.96484	Filtered	Filtered
A0A0J9YJ33;A0A0R4IQB5;A0A0R4IRI7;Q6P115	nr2f6b	Nuclear receptor subfamily 2, group F, member 6b (Fragment);Nuclear receptor subfamily 2, group F, member 6b (Fragment);Nuclear receptor subfamily 2, group F, member 6b (Fragment);Nuclear receptor subfamily 2, group F, member 6b	GEEEGSSPQAGNSDVEGGEEDK	(S38);(S38);(S38);(S38)	_GEEEGSSPQAGNS[Phospho (STY)]DVEGGEEDK_.3	_GEEEGSSPQAGNS[Phospho (STY)]DVEGGEEDK_	_GEEEGSSPQAGNS[+80]DVEGGEEDK_	14477.70605	16030.35938	Filtered	12770.22559	14472.55176	18298.85938	35726.14063	16189.11426	14671.05176	Filtered	16564.90625	12744.33887	17090.35547	18717.09375	22060.71094	Filtered
A0A0J9YJ42;A0A0R4IRZ2;A0A2R8PYB1	terf2ip	Repressor/activator protein 1 homolog (Fragment);Repressor/activator protein 1 homolog;Repressor/activator protein 1 homolog	LEEDPVGQDIPDESNAQSSPK	(S342,S346,S347);(S322,S326,S327);(S322,S326,S327)	_LEEDPVGQDIPDES[Phospho (STY)]NAQS[Phospho (STY)]S[Phospho (STY)]PK_.3	_LEEDPVGQDIPDES[Phospho (STY)]NAQS[Phospho (STY)]S[Phospho (STY)]PK_	_LEEDPVGQDIPDES[+80]NAQS[+80]S[+80]PK_	113091.7813	125522.3047	123190.0859	131749.1406	106641.3672	42830.26953	114107.3281	55491.46875	147706.4219	70498.19531	114922.875	43885.54297	59242.77734	140141.1094	79696.26563	49929.67188
A0A0J9YJ42;A0A0R4IRZ2;A0A2R8PYB1	terf2ip	Repressor/activator protein 1 homolog (Fragment);Repressor/activator protein 1 homolog;Repressor/activator protein 1 homolog	LEEDPVGQDIPDESNAQSSPK	(S347);(S327);(S327)	_LEEDPVGQDIPDESNAQSS[Phospho (STY)]PK_.3	_LEEDPVGQDIPDESNAQSS[Phospho (STY)]PK_	_LEEDPVGQDIPDESNAQSS[+80]PK_	Filtered	Filtered	Filtered	44150.52344	Filtered	Filtered	Filtered	45542.57422	39029.28125	Filtered	Filtered	Filtered	Filtered	Filtered	Filtered	46619.57031
A0A0J9YJ42;A0A0R4IRZ2;A0A2R8PYB1	terf2ip	Repressor/activator protein 1 homolog (Fragment);Repressor/activator protein 1 homolog;Repressor/activator protein 1 homolog	LEEDPVGQDIPDESNAQSSPKK	(S347);(S327);(S327)	_LEEDPVGQDIPDESNAQSS[Phospho (STY)]PKK_.3	_LEEDPVGQDIPDESNAQSS[Phospho (STY)]PKK_	_LEEDPVGQDIPDESNAQSS[+80]PKK_	Filtered	Filtered	Filtered	Filtered	35935.37891	Filtered	Filtered	Filtered	Filtered	Filtered	Filtered	Filtered	Filtered	Filtered	Filtered	28517.6582
A0A0J9YJ42;A0A0R4IRZ2;A0A2R8PYB1	terf2ip	Repressor/activator protein 1 homolog (Fragment);Repressor/activator protein 1 homolog;Repressor/activator protein 1 homolog	LEEDPVGQDIPDESNAQSSPKK	(S346);(S326);(S326)	_LEEDPVGQDIPDESNAQS[Phospho (STY)]SPKK_.3	_LEEDPVGQDIPDESNAQS[Phospho (STY)]SPKK_	_LEEDPVGQDIPDESNAQS[+80]SPKK_	Filtered	Filtered	Filtered	30257.88477	Filtered	Filtered	Filtered	Filtered	Filtered	Filtered	Filtered	Filtered	Filtered	Filtered	Filtered	Filtered
A0A0J9YJ42;A0A0R4IRZ2;A0A2R8PYB1	terf2ip	Repressor/activator protein 1 homolog (Fragment);Repressor/activator protein 1 homolog;Repressor/activator protein 1 homolog	ADCPEAPMATETGSINPPASPER	(C234,S251);(C214,S231);(C214,S231)	_ADC[Carbamidomethyl (C)]PEAPMATETGSINPPAS[Phospho (STY)]PER_.3	_ADC[Carbamidomethyl (C)]PEAPMATETGSINPPAS[Phospho (STY)]PER_	_ADC[+57]PEAPMATETGSINPPAS[+80]PER_	512974.3438	432628.5313	342688.5938	386709.875	426940.4063	403579.3125	289193.1563	384155.5625	447705.625	413410.875	412782.2188	377708.4063	414251.1875	434593.875	363801.75	382974.0938
A0A0J9YJ42;A0A0R4IRZ2;A0A2R8PYB1	terf2ip	Repressor/activator protein 1 homolog (Fragment);Repressor/activator protein 1 homolog;Repressor/activator protein 1 homolog	ADCPEAPMATETGSINPPASPER	(C234,M239,S251);(C214,M219,S231);(C214,M219,S231)	_ADC[Carbamidomethyl (C)]PEAPM[Oxidation (M)]ATETGSINPPAS[Phospho (STY)]PER_.3	_ADC[Carbamidomethyl (C)]PEAPM[Oxidation (M)]ATETGSINPPAS[Phospho (STY)]PER_	_ADC[+57]PEAPM[+16]ATETGSINPPAS[+80]PER_	Filtered	Filtered	Filtered	Filtered	55650.35938	Filtered	Filtered	Filtered	57035.96094	Filtered	Filtered	Filtered	Filtered	37498.23047	17136.25195	Filtered
A0A0J9YJA2;A0A2R8Q1L2;L7VG99	tmem132e	Transmembrane protein 132E (Fragment);Transmembrane protein 132E;Transmembrane protein 132E	DHGEDASSPTSK	(S682);(S968);(S1014)	_DHGEDASS[Phospho (STY)]PTSK_.2	_DHGEDASS[Phospho (STY)]PTSK_	_DHGEDASS[+80]PTSK_	51762.98047	Filtered	72628.24219	Filtered	73950.4375	Filtered	Filtered	Filtered	64621.73438	53733.21094	61224.30078	44006.67188	67760.28125	61205.56641	Filtered	44580.55859
A0A0J9YJA2;A0A2R8Q1L2;L7VG99	tmem132e	Transmembrane protein 132E (Fragment);Transmembrane protein 132E;Transmembrane protein 132E	DHGEDASSPTSK	(T684);(T970);(T1016)	_DHGEDASSPT[Phospho (STY)]SK_.2	_DHGEDASSPT[Phospho (STY)]SK_	_DHGEDASSPT[+80]SK_	Filtered	Filtered	Filtered	Filtered	Filtered	42328.08984	Filtered	Filtered	Filtered	Filtered	Filtered	Filtered	Filtered	Filtered	Filtered	Filtered
A0A0J9YJC7;E7F4B2	rapgef1b	Rap guanine nucleotide exchange factor (GEF) 1b (Fragment);Rap guanine nucleotide exchange factor (GEF) 1b	QSAPSPTR	(S263);(S284)	_QSAPS[Phospho (STY)]PTR_.2	_QSAPS[Phospho (STY)]PTR_	_QSAPS[+80]PTR_	230734.1719	296903.9375	350510.0313	256667.6094	261071.875	261501.4688	306036.9375	266328.25	300538.875	302155.1875	336331	296737.1563	248634.3906	251498.3281	265632.375	316636.625
A0A0J9YJC7;E7F4B2	rapgef1b	Rap guanine nucleotide exchange factor (GEF) 1b (Fragment);Rap guanine nucleotide exchange factor (GEF) 1b	SDEQLSSLER	(S328);(S349)	_S[Phospho (STY)]DEQLSSLER_.2	_S[Phospho (STY)]DEQLSSLER_	_S[+80]DEQLSSLER_	325955.4688	380529.7188	252257.6563	262057.4219	316872.6563	384799.1875	Filtered	420366.9375	312002.4375	385524	376339.4375	414464.4063	290685.6563	227158.0313	197916.75	465534.25
A0A0J9YJC7;E7F4B2	rapgef1b	Rap guanine nucleotide exchange factor (GEF) 1b (Fragment);Rap guanine nucleotide exchange factor (GEF) 1b	SAPIISAYPLYER	(S442);(S463)	_S[Phospho (STY)]APIISAYPLYER_.2	_S[Phospho (STY)]APIISAYPLYER_	_S[+80]APIISAYPLYER_	119290.7813	135118.9688	53298.37109	125474.4531	189139.3594	139454.8594	22262.86914	75347.86719	140462.125	88190.05469	59170.57813	87167.90625	120899.2031	118166.8203	87503.35156	74141.94531
A0A0J9YJC7;E7F4B2	rapgef1b	Rap guanine nucleotide exchange factor (GEF) 1b (Fragment);Rap guanine nucleotide exchange factor (GEF) 1b	LSKSDEQLSSLER	(S326);(S347)	_LS[Phospho (STY)]KSDEQLSSLER_.2	_LS[Phospho (STY)]KSDEQLSSLER_	_LS[+80]KSDEQLSSLER_	Filtered	Filtered	59177.60547	65372.39063	Filtered	Filtered	Filtered	93416.67188	67324.3125	80158.75781	Filtered	107979.4766	Filtered	Filtered	Filtered	107796.1328
A0A0J9YJC7;E7F4B2	rapgef1b	Rap guanine nucleotide exchange factor (GEF) 1b (Fragment);Rap guanine nucleotide exchange factor (GEF) 1b	LSKSDEQLSSLER	(S328);(S349)	_LSKS[Phospho (STY)]DEQLSSLER_.2	_LSKS[Phospho (STY)]DEQLSSLER_	_LSKS[+80]DEQLSSLER_	57071.72656	67151.5	30433.93164	50962.28516	66082.52344	Filtered	Filtered	Filtered	59299.43359	Filtered	Filtered	Filtered	53414.33594	45852.88672	Filtered	Filtered
A0A0J9YJC7;E7F4B2	rapgef1b	Rap guanine nucleotide exchange factor (GEF) 1b (Fragment);Rap guanine nucleotide exchange factor (GEF) 1b	RFSGGSQSYDGESPR	(Y309);(Y330)	_RFSGGSQSY[Phospho (STY)]DGESPR_.3	_RFSGGSQSY[Phospho (STY)]DGESPR_	_RFSGGSQSY[+80]DGESPR_	Filtered	36886.21484	Filtered	Filtered	47688.83203	Filtered	Filtered	Filtered	Filtered	35550.06641	Filtered	Filtered	40798.51563	Filtered	Filtered	Filtered
A0A0J9YJC7;E7F4B2	rapgef1b	Rap guanine nucleotide exchange factor (GEF) 1b (Fragment);Rap guanine nucleotide exchange factor (GEF) 1b	RFSGGSQSYDGESPR	(S303);(S324)	_RFS[Phospho (STY)]GGSQSYDGESPR_.3	_RFS[Phospho (STY)]GGSQSYDGESPR_	_RFS[+80]GGSQSYDGESPR_	Filtered	Filtered	24049.04102	52101.77734	Filtered	Filtered	Filtered	28535.22656	44260.38672	Filtered	27799.63672	Filtered	Filtered	Filtered	Filtered	Filtered
A0A0J9YJC7;E7F4B2	rapgef1b	Rap guanine nucleotide exchange factor (GEF) 1b (Fragment);Rap guanine nucleotide exchange factor (GEF) 1b	RFSGGSQSYDGESPR	(S303);(S324)	_RFS[Phospho (STY)]GGSQSYDGESPR_.2	_RFS[Phospho (STY)]GGSQSYDGESPR_	_RFS[+80]GGSQSYDGESPR_	Filtered	Filtered	Filtered	26397.2793	23066.77344	19142.65625	14254.15625	17248.52344	Filtered	12743.92188	Filtered	11479.24902	14170.34082	Filtered	Filtered	12825.5459
A0A0J9YJC9;Q7T358	gspt1l	G1 to S phase transition 1,-like (Fragment);G1 to S phase transition 1	DGGQPEEDSPQEEGMEEEEEVPTPK	(S119);(S123)	_DGGQPEEDS[Phospho (STY)]PQEEGMEEEEEVPTPK_.3	_DGGQPEEDS[Phospho (STY)]PQEEGMEEEEEVPTPK_	_DGGQPEEDS[+80]PQEEGMEEEEEVPTPK_	5700586.5	4523772	6435627.5	3320386.75	4894490	4119155.5	7351565.5	3271696.75	4239609	4354550.5	6884019.5	3428657.5	4540256.5	4045204.75	6414928.5	3509028
A0A0J9YJC9;Q7T358	gspt1l	G1 to S phase transition 1,-like (Fragment);G1 to S phase transition 1	DGGQPEEDSPQEEGMEEEEEVPTPK	(S119,M125);(S123,M129)	_DGGQPEEDS[Phospho (STY)]PQEEGM[Oxidation (M)]EEEEEVPTPK_.3	_DGGQPEEDS[Phospho (STY)]PQEEGM[Oxidation (M)]EEEEEVPTPK_	_DGGQPEEDS[+80]PQEEGM[+16]EEEEEVPTPK_	1085077	1133278.125	1857803.5	829484.5625	1207430.25	1111225.5	2639256	985987.9375	1036168.5	1022328.563	1223939.5	780196.8125	1002253.938	1087398.625	1391270.875	935093.125
A0A0J9YJC9;Q7T358	gspt1l	G1 to S phase transition 1,-like (Fragment);G1 to S phase transition 1	DGGQPEEDSPQEEGMEEEEEVPTPK	(S119);(S123)	_DGGQPEEDS[Phospho (STY)]PQEEGMEEEEEVPTPK_.4	_DGGQPEEDS[Phospho (STY)]PQEEGMEEEEEVPTPK_	_DGGQPEEDS[+80]PQEEGMEEEEEVPTPK_	Filtered	42346.44922	62414.77344	Filtered	Filtered	Filtered	90443.80469	36161.46094	Filtered	Filtered	71639.15625	37014.21875	Filtered	Filtered	65738.20313	Filtered
A0A0J9YJC9;Q7T358	gspt1l	G1 to S phase transition 1,-like (Fragment);G1 to S phase transition 1	DGGQPEEDSPQEEGMEEEEEVPTPK	(S119,M125);(S123,M129)	_DGGQPEEDS[Phospho (STY)]PQEEGM[Oxidation (M)]EEEEEVPTPK_.4	_DGGQPEEDS[Phospho (STY)]PQEEGM[Oxidation (M)]EEEEEVPTPK_	_DGGQPEEDS[+80]PQEEGM[+16]EEEEEVPTPK_	23537.36328	Filtered	30299.91797	15656.19922	Filtered	23399.5332	62246.46484	27283.44531	22763.01367	Filtered	Filtered	34420.74219	Filtered	Filtered	29623.62305	28405.60742
A0A0J9YJJ8;A0A0R4IKI3;A0A2R8QTG3;A0A2R8QU90;A0A2R8RV27	trim25	Tripartite motif-containing 25 (Fragment);Tripartite motif-containing 25;Tripartite motif-containing 25;Tripartite motif-containing 25;Tripartite motif-containing 25	SMDNLNELRPK	(S109);(S441);(S432);(S440);(S440)	_S[Phospho (STY)]MDNLNELRPK_.3	_S[Phospho (STY)]MDNLNELRPK_	_S[+80]MDNLNELRPK_	22733.31055	21491.93359	26708.72266	36356.8125	17518.62891	22623.37891	21493.26367	38349.94141	19733.03906	23226.72852	32864.55469	43838.09766	19302.34766	21452.94922	20502.08203	40325.44922
A0A0J9YJJ8;A0A0R4IKI3;A0A2R8QTG3;A0A2R8QU90;A0A2R8RV27	trim25	Tripartite motif-containing 25 (Fragment);Tripartite motif-containing 25;Tripartite motif-containing 25;Tripartite motif-containing 25;Tripartite motif-containing 25	SMDNLNELRPK	(S109);(S441);(S432);(S440);(S440)	_S[Phospho (STY)]MDNLNELRPK_.2	_S[Phospho (STY)]MDNLNELRPK_	_S[+80]MDNLNELRPK_	59299.95313	59186.14453	72134.77344	92002.74219	53598.22266	63465.99219	Filtered	98307.70313	53484.02734	64813.58203	79832.92188	123493.25	60628.69531	54579.63672	49708.99609	111588.6094
A0A0J9YJJ8;A0A0R4IKI3;A0A2R8QTG3;A0A2R8QU90;A0A2R8RV27	trim25	Tripartite motif-containing 25 (Fragment);Tripartite motif-containing 25;Tripartite motif-containing 25;Tripartite motif-containing 25;Tripartite motif-containing 25	SMDNLNELRPK	(S109,M110);(S441,M442);(S432,M433);(S440,M441);(S440,M441)	_S[Phospho (STY)]M[Oxidation (M)]DNLNELRPK_.3	_S[Phospho (STY)]M[Oxidation (M)]DNLNELRPK_	_S[+80]M[+16]DNLNELRPK_	Filtered	8228.609375	17239.07813	Filtered	Filtered	8574.397461	Filtered	15709.56152	6763.287109	Filtered	12480.14941	12981.10645	Filtered	5500.154785	Filtered	13720.87207
A0A0J9YJL9;E9QHT2	ampd2a	AMP deaminase;AMP deaminase (Fragment)	QISQDVK	(S71);(S92)	_QIS[Phospho (STY)]QDVK_.2	_QIS[Phospho (STY)]QDVK_	_QIS[+80]QDVK_	217071.0781	182402.7656	196443.4531	258903.1719	237109.8281	242847.2656	261290.5	257361.4375	203891.5313	224764.8594	225933.0781	147060.3906	219224.875	145916.7031	264774.5	211099.6875
A0A0J9YJL9;E9QHT2	ampd2a	AMP deaminase;AMP deaminase (Fragment)	VDSTADLEYLK	(T94);(T115)	_VDST[Phospho (STY)]ADLEYLK_.2	_VDST[Phospho (STY)]ADLEYLK_	_VDST[+80]ADLEYLK_	Filtered	Filtered	79267.92188	Filtered	30386.35938	Filtered	Filtered	Filtered	32077.23633	Filtered	Filtered	Filtered	Filtered	Filtered	76028.875	86496.125
A0A0J9YJL9;E9QHT2	ampd2a	AMP deaminase;AMP deaminase (Fragment)	VDSTADLEYLK	(S93);(S114)	_VDS[Phospho (STY)]TADLEYLK_.2	_VDS[Phospho (STY)]TADLEYLK_	_VDS[+80]TADLEYLK_	Filtered	Filtered	Filtered	Filtered	Filtered	Filtered	Filtered	Filtered	Filtered	Filtered	Filtered	102444.6094	Filtered	Filtered	Filtered	Filtered
A0A0J9YJN1;A5PN48	brd3b	Bromodomain-containing 3b (Fragment);Bromodomain-containing 3b	SESPTAMLESK	(S246);(S246)	_SES[Phospho (STY)]PTAMLESK_.2	_SES[Phospho (STY)]PTAMLESK_	_SES[+80]PTAMLESK_	1812543.875	2910383.5	2120372.5	3192005	3326315.5	3127613	2230192	2819422	3502347.75	2893005.25	2638563.5	1564284.875	2708307.25	3421800.75	2365236.25	3029975.75
A0A0J9YJN1;A5PN48	brd3b	Bromodomain-containing 3b (Fragment);Bromodomain-containing 3b	SESPTAMLESK	(S244,M250);(S244,M250)	_S[Phospho (STY)]ESPTAM[Oxidation (M)]LESK_.2	_S[Phospho (STY)]ESPTAM[Oxidation (M)]LESK_	_S[+80]ESPTAM[+16]LESK_	Filtered	Filtered	Filtered	522282.3125	Filtered	Filtered	Filtered	Filtered	Filtered	Filtered	Filtered	Filtered	Filtered	Filtered	Filtered	Filtered
A0A0J9YJN1;A5PN48	brd3b	Bromodomain-containing 3b (Fragment);Bromodomain-containing 3b	SESPTAMLESK	(S246,M250);(S246,M250)	_SES[Phospho (STY)]PTAM[Oxidation (M)]LESK_.2	_SES[Phospho (STY)]PTAM[Oxidation (M)]LESK_	_SES[+80]PTAM[+16]LESK_	478880.8438	226545.5938	307527.6875	Filtered	249968.7969	219101.9531	474607.0938	238161.7969	181207.4531	238682.875	523687.4688	381167.875	Filtered	205584	Filtered	470244.375
A0A0J9YJN1;A5PN48	brd3b	Bromodomain-containing 3b (Fragment);Bromodomain-containing 3b	MPDEPAEPSSPNAVSATAVVSK	(S407);(S407)	_MPDEPAEPSS[Phospho (STY)]PNAVSATAVVSK_.3	_MPDEPAEPSS[Phospho (STY)]PNAVSATAVVSK_	_MPDEPAEPSS[+80]PNAVSATAVVSK_	2860153.25	2317594.75	1273161	2633661.75	2505279.25	2100847.5	692195.125	2654444.25	2464678.75	2347388.75	1993857.25	2489399.75	2391194.25	2531013.25	1635540.625	2459153
A0A0J9YJN1;A5PN48	brd3b	Bromodomain-containing 3b (Fragment);Bromodomain-containing 3b	MPDEPAEPSSPNAVSATAVVSK	(M398,S407);(M398,S407)	_M[Oxidation (M)]PDEPAEPSS[Phospho (STY)]PNAVSATAVVSK_.3	_M[Oxidation (M)]PDEPAEPSS[Phospho (STY)]PNAVSATAVVSK_	_M[+16]PDEPAEPSS[+80]PNAVSATAVVSK_	377571.375	367150.625	270777.7813	268515.0625	357893.6875	312058.7188	170184.6719	300629.5625	374980	334180.6875	281617.4375	235483.0625	326486.0313	383339.2188	268112.5313	275062.1875
A0A0J9YJN1;A5PN48	brd3b	Bromodomain-containing 3b (Fragment);Bromodomain-containing 3b	GGKPGAANYESDEEESLPMSYDEK	(S567);(S544)	_GGKPGAANYES[Phospho (STY)]DEEESLPMSYDEK_.3	_GGKPGAANYES[Phospho (STY)]DEEESLPMSYDEK_	_GGKPGAANYES[+80]DEEESLPMSYDEK_	1365230.25	1037046.313	420595.3438	760915.9375	1137769.875	1020331.125	137921.2031	813268.125	1051749.375	977059.4375	607869.625	726070.5	1117213.125	1033678.75	463140.6875	707998.375
A0A0J9YJN1;A5PN48	brd3b	Bromodomain-containing 3b (Fragment);Bromodomain-containing 3b	GGKPGAANYESDEEESLPMSYDEK	(S567,M575);(S544,M552)	_GGKPGAANYES[Phospho (STY)]DEEESLPM[Oxidation (M)]SYDEK_.3	_GGKPGAANYES[Phospho (STY)]DEEESLPM[Oxidation (M)]SYDEK_	_GGKPGAANYES[+80]DEEESLPM[+16]SYDEK_	164054.6563	162088.0625	130851.7344	140679.7031	164070.125	154868.5625	Filtered	157006.7813	149650.4688	144481.125	138119.5781	130470.1641	149646.3594	159711.7969	121986.1484	146926.5156
A0A0J9YJN1;A5PN48	brd3b	Bromodomain-containing 3b (Fragment);Bromodomain-containing 3b	PGAANYESDEEESLPMSYDEK	(S567);(S544)	_PGAANYES[Phospho (STY)]DEEESLPMSYDEK_.3	_PGAANYES[Phospho (STY)]DEEESLPMSYDEK_	_PGAANYES[+80]DEEESLPMSYDEK_	974877.3125	909481.125	406286.625	879035.5	828986.875	903935.5	139406.1875	921643.9375	877660.375	894154.5	652127.5625	896189.6875	862324.625	892663.5625	515033.4063	867184.1875
A0A0J9YJN1;A5PN48	brd3b	Bromodomain-containing 3b (Fragment);Bromodomain-containing 3b	PGAANYESDEEESLPMSYDEK	(S567,M575);(S544,M552)	_PGAANYES[Phospho (STY)]DEEESLPM[Oxidation (M)]SYDEK_.3	_PGAANYES[Phospho (STY)]DEEESLPM[Oxidation (M)]SYDEK_	_PGAANYES[+80]DEEESLPM[+16]SYDEK_	91198.04688	100701.4063	Filtered	Filtered	75152.39063	93716.15625	Filtered	90164.39063	87028.28906	85873.83594	71828.69531	79374.25781	88179.875	Filtered	Filtered	86890.84375
A0A0N4STN4	rabl6a	RAB, member RAS oncogene family-like 6a	NKPPASAPILDSDSDGEGR	(S325,S327)	_NKPPASAPILDS[Phospho (STY)]DS[Phospho (STY)]DGEGR_.3	_NKPPASAPILDS[Phospho (STY)]DS[Phospho (STY)]DGEGR_	_NKPPASAPILDS[+80]DS[+80]DGEGR_	968703.375	791783.25	805802.5625	659280.3125	109320.1406	695631.9375	847162.75	724584.0625	829966.125	811832.8125	706294.3125	611531.125	728103.4375	839785.9375	697530.75	635560.8125
A0A0N4STN4	rabl6a	RAB, member RAS oncogene family-like 6a	DDFSDRSDDGFVLAGLPELPK	(S482,S485)	_DDFS[Phospho (STY)]DRS[Phospho (STY)]DDGFVLAGLPELPK_.3	_DDFS[Phospho (STY)]DRS[Phospho (STY)]DDGFVLAGLPELPK_	_DDFS[+80]DRS[+80]DDGFVLAGLPELPK_	233291.5469	277416.875	101349.3906	255399.3281	210824.2969	260470.8281	19087.01172	302790.6563	232510.3281	284801.5313	273873.9375	236001.6719	252197.6406	241719.9844	183480.2813	336862.0625
A0A0N4STN4	rabl6a	RAB, member RAS oncogene family-like 6a	DDFSDRSDDGFVLAGLPELPK	(S485)	_DDFSDRS[Phospho (STY)]DDGFVLAGLPELPK_.3	_DDFSDRS[Phospho (STY)]DDGFVLAGLPELPK_	_DDFSDRS[+80]DDGFVLAGLPELPK_	9875.178711	15890.5	Filtered	10418.26855	Filtered	11701.97656	Filtered	15115.70996	15278.80469	15082.85645	Filtered	12918.98633	Filtered	16563.17969	3209.300049	8809.783203
A0A0N4STN4	rabl6a	RAB, member RAS oncogene family-like 6a	DDFSDRSDDGFVLAGLPELPK	(S482,S485)	_DDFS[Phospho (STY)]DRS[Phospho (STY)]DDGFVLAGLPELPK_.4	_DDFS[Phospho (STY)]DRS[Phospho (STY)]DDGFVLAGLPELPK_	_DDFS[+80]DRS[+80]DDGFVLAGLPELPK_	7293.439453	6573.549805	2838.673828	6958.188965	5430.961426	6362.256836	Filtered	8305.28418	7395.567871	7303.791016	6452.723145	9916.655273	6888.33252	5688.45166	2490.832764	8032.161621
A0A0N4STN4	rabl6a	RAB, member RAS oncogene family-like 6a	DITLTSDEEAEDSPVHQQK	(T366,T368)	_DIT[Phospho (STY)]LT[Phospho (STY)]SDEEAEDSPVHQQK_.3	_DIT[Phospho (STY)]LT[Phospho (STY)]SDEEAEDSPVHQQK_	_DIT[+80]LT[+80]SDEEAEDSPVHQQK_	24042.27344	Filtered	Filtered	Filtered	Filtered	Filtered	Filtered	Filtered	Filtered	20984.05469	Filtered	Filtered	26612.53125	Filtered	Filtered	Filtered
A0A0N4STN4	rabl6a	RAB, member RAS oncogene family-like 6a	DITLTSDEEAEDSPVHQQK	(T366,S369)	_DIT[Phospho (STY)]LTS[Phospho (STY)]DEEAEDSPVHQQK_.3	_DIT[Phospho (STY)]LTS[Phospho (STY)]DEEAEDSPVHQQK_	_DIT[+80]LTS[+80]DEEAEDSPVHQQK_	Filtered	54766.08984	Filtered	Filtered	Filtered	39509.42578	Filtered	Filtered	Filtered	Filtered	Filtered	Filtered	Filtered	Filtered	Filtered	Filtered
A0A0N4STN4	rabl6a	RAB, member RAS oncogene family-like 6a	VQSVDEFVPEVGLDR	(S284)	_VQS[Phospho (STY)]VDEFVPEVGLDR_.3	_VQS[Phospho (STY)]VDEFVPEVGLDR_	_VQS[+80]VDEFVPEVGLDR_	22139.36719	23836.29688	9159.162109	41883.90625	23006.85547	26799.22656	11152.43066	14578.06055	31458.50391	23311.31836	9058.373047	9775.463867	38304.42578	79879.10938	46314.76953	9368.571289
A0A0N4STN4	rabl6a	RAB, member RAS oncogene family-like 6a	VQSVDEFVPEVGLDR	(S284)	_VQS[Phospho (STY)]VDEFVPEVGLDR_.2	_VQS[Phospho (STY)]VDEFVPEVGLDR_	_VQS[+80]VDEFVPEVGLDR_	66256.97656	Filtered	25005.02539	101484.2188	73632.78906	69174.42188	31499.99609	32679.37695	Filtered	1073.754883	16841.74414	21010.36914	122047.0625	219144.3281	105129.8594	21136.92578
A0A0N4STN4	rabl6a	RAB, member RAS oncogene family-like 6a	TKESSEDQEDNDSR	(S529,S530)	_TKES[Phospho (STY)]S[Phospho (STY)]EDQEDNDSR_.2	_TKES[Phospho (STY)]S[Phospho (STY)]EDQEDNDSR_	_TKES[+80]S[+80]EDQEDNDSR_	6383.121094	Filtered	Filtered	11041.32227	Filtered	9502.699219	Filtered	Filtered	Filtered	7373.279297	Filtered	10505.50781	5963.878418	9258.974609	Filtered	9362.920898
A0A0N4STP5	cobll1b	Cordon-bleu WH2 repeat protein-like 1b (Fragment)	QSEQSMTVSAPASPVHR	(S308)	_QSEQSMTVSAPAS[Phospho (STY)]PVHR_.3	_QSEQSMTVSAPAS[Phospho (STY)]PVHR_	_QSEQSMTVSAPAS[+80]PVHR_	110126.3359	106387.7656	Filtered	106996.1016	87968.71094	129517.7656	Filtered	126673.4688	101420.1328	107384.1719	91544.1875	77870.64063	92671.76563	80385.33594	Filtered	110970.7734
A0A0N4STP5	cobll1b	Cordon-bleu WH2 repeat protein-like 1b (Fragment)	QSEQSMTVSAPASPVHR	(S304,S308)	_QSEQSMTVS[Phospho (STY)]APAS[Phospho (STY)]PVHR_.3	_QSEQSMTVS[Phospho (STY)]APAS[Phospho (STY)]PVHR_	_QSEQSMTVS[+80]APAS[+80]PVHR_	47310.36328	Filtered	72164.82813	44310.58594	30349.56836	73879.90625	46983.16797	55420.26172	35704.77344	57390.97266	74268.36719	63802.20703	43205.3125	22501.18945	46291.72266	79840.4375
A0A0N4STP5	cobll1b	Cordon-bleu WH2 repeat protein-like 1b (Fragment)	QSEQSMTVSAPASPVHR	(S304,S308)	_QSEQSMTVS[Phospho (STY)]APAS[Phospho (STY)]PVHR_.2	_QSEQSMTVS[Phospho (STY)]APAS[Phospho (STY)]PVHR_	_QSEQSMTVS[+80]APAS[+80]PVHR_	10230.60742	12958.25098	17255.03125	4231.52002	7952.888184	Filtered	6921.223145	6846.555664	6916.420898	7481.375	10016.87402	8648.026367	9109.739258	2907.569336	6980.516113	8506.717773
A0A0N4STP5	cobll1b	Cordon-bleu WH2 repeat protein-like 1b (Fragment)	QSEQSMTVSAPASPVHR	(S308)	_QSEQSMTVSAPAS[Phospho (STY)]PVHR_.2	_QSEQSMTVSAPAS[Phospho (STY)]PVHR_	_QSEQSMTVSAPAS[+80]PVHR_	Filtered	8326.485352	Filtered	18148.28711	Filtered	15213.01172	Filtered	25954.79883	24985.04492	Filtered	Filtered	Filtered	Filtered	Filtered	Filtered	20864.37891
A0A0N4STS4;A0A0N4SUD2;A0A2R8RR55;B0R189;B0R193;F1QHN6;Q3B7P7;Q7SXA3	ubb;ubb;;si:ch211-202a12.4;ubb;ubc;uba52;rps27a	Ubiquitin B;Ubiquitin B;Uncharacterized protein;Si:ch211-202a12.4;Ubiquitin B;Ubiquitin C;60S ribosomal protein L40;40S ribosomal protein S27a	TLSDYNIQK		_TLSDYNIQK_.2	_TLSDYNIQK_	_TLSDYNIQK_	256651.8125	54616.24609	98531.92969	72773.15625	134904.3281	68175.39063	141284.7813	107287.4297	176904.5313	155019.8594	173269.3906	68340.83594	191370.7188	73980.14844	120762.0781	93677.35156
A0A0N4STS4;A0A0N4SUD2;A0A2R8RR55;B0R189;B0R193;F1QHN6;Q3B7P7;Q7SXA3	ubb;ubb;;si:ch211-202a12.4;ubb;ubc;uba52;rps27a	Ubiquitin B;Ubiquitin B;Uncharacterized protein;Si:ch211-202a12.4;Ubiquitin B;Ubiquitin C;60S ribosomal protein L40;40S ribosomal protein S27a	TLSDYNIQK	(S57)(S133)(S209);(S57)(S133)(S209)(S285)(S361)(S437)(S513)(S589);(S57)(S133)(S209)(S285);(S57)(S133)(S209)(S285)(S361)(S437);(S57);(S57)(S133)(S209)(S285)(S361)(S437)(S513);(S57);(S57)	_TLS[Phospho (STY)]DYNIQK_.2	_TLS[Phospho (STY)]DYNIQK_	_TLS[+80]DYNIQK_	65900.69531	52859.34375	68040.75	67336.375	53683.85547	49979.70703	112872.3594	61523.09766	48943.00781	73525.80469	83186.03125	69391.42969	51435.43359	59045.57031	73476.10156	66764.44531
A0A0N4STS4;A0A0N4SUD2;A0A2R8RR55;B0R189;B0R193;F1QHN6;Q3B7P7;Q7SXA3	ubb;ubb;;si:ch211-202a12.4;ubb;ubc;uba52;rps27a	Ubiquitin B;Ubiquitin B;Uncharacterized protein;Si:ch211-202a12.4;Ubiquitin B;Ubiquitin C;60S ribosomal protein L40;40S ribosomal protein S27a	TITLEVEPSDTIENVK		_TITLEVEPSDTIENVK_.2	_TITLEVEPSDTIENVK_	_TITLEVEPSDTIENVK_	61080.36328	51140.10938	44003.44141	70200.71094	57633.62109	26230.76563	40312.51172	54707.88672	64241.31641	66242.05469	86795.88281	97016.53906	47824.91016	41753.63672	52539.54688	47329.20313
A0A0N4STS4;A0A0N4SUD2;A0A2R8RR55;B0R189;B0R193;F1QHN6;Q3B7P7;Q7SXA3	ubb;ubb;;si:ch211-202a12.4;ubb;ubc;uba52;rps27a	Ubiquitin B;Ubiquitin B;Uncharacterized protein;Si:ch211-202a12.4;Ubiquitin B;Ubiquitin C;60S ribosomal protein L40;40S ribosomal protein S27a	TITLEVEPSDTIENVK		_TITLEVEPSDTIENVK_.3	_TITLEVEPSDTIENVK_	_TITLEVEPSDTIENVK_	8096.56543	10076.67871	6391.849609	9743.158203	7999.480957	4720.08252	5810.376465	9208.297852	10940.99121	10908.93652	16035.24609	14025.16016	7927.838379	6661.307617	8263.708008	9424.025391
A0A0N4STX9	arid3a	AT-rich interactive domain-containing protein 3A	DMMGSEEEEQIK	(S98)	_DMMGS[Phospho (STY)]EEEEQIK_.2	_DMMGS[Phospho (STY)]EEEEQIK_	_DMMGS[+80]EEEEQIK_	1033765.688	809508.8125	698105.9375	942543.1875	921911.8125	868685.9375	769910.5	832021.3125	821317.625	833681.5	811881.375	914979.0625	816049.6875	779709.75	729101.875	907692.5
A0A0N4STX9	arid3a	AT-rich interactive domain-containing protein 3A	DMMGSEEEEQIK	(M95,S98)	_DM[Oxidation (M)]MGS[Phospho (STY)]EEEEQIK_.2	_DM[Oxidation (M)]MGS[Phospho (STY)]EEEEQIK_	_DM[+16]MGS[+80]EEEEQIK_	191577.0469	175233.3438	249887.2656	111269.8047	222649.2969	182707.1406	257844.1094	133076.5781	177771.9531	142150.6875	156031.1406	78129.22656	189250.7969	166091.7969	184225.8281	127727.3984
A0A0N4STX9	arid3a	AT-rich interactive domain-containing protein 3A	DMMGSEEEEQIK	(M96,S98)	_DMM[Oxidation (M)]GS[Phospho (STY)]EEEEQIK_.2	_DMM[Oxidation (M)]GS[Phospho (STY)]EEEEQIK_	_DMM[+16]GS[+80]EEEEQIK_	50799.57813	43418.24609	64440.76172	28872.32422	58693.64453	48915.25391	82791.94531	29039.63672	39900.25781	39715.07422	40064.32031	16860.43945	51455.32813	45262.71484	44735.75781	29298.77344
A0A0N4STX9	arid3a	AT-rich interactive domain-containing protein 3A	DMMGSEEEEQIK	(M95,M96,S98)	_DM[Oxidation (M)]M[Oxidation (M)]GS[Phospho (STY)]EEEEQIK_.2	_DM[Oxidation (M)]M[Oxidation (M)]GS[Phospho (STY)]EEEEQIK_	_DM[+16]M[+16]GS[+80]EEEEQIK_	34541.5	34515.13281	72985.15625	31894.44336	41629.68359	32745.01563	105336.8516	32765.14648	39433.63281	32711.32813	42037.83984	26514.78125	33339.83984	34776.82422	51633.52344	32421.43359
A0A0N4STX9	arid3a	AT-rich interactive domain-containing protein 3A	ARPGSESEAR	(S161)	_ARPGS[Phospho (STY)]ESEAR_.2	_ARPGS[Phospho (STY)]ESEAR_	_ARPGS[+80]ESEAR_	28100.30664	20021.75195	Filtered	56728.61719	93618.70313	72583.52344	Filtered	Filtered	32787.33594	Filtered	534830.5	Filtered	50649.39063	68841.80469	47636.85938	Filtered
A0A0N4STX9	arid3a	AT-rich interactive domain-containing protein 3A	QGFGNSLFTYSPNGTPTMLSSPK	(Y325)	_QGFGNSLFTY[Phospho (STY)]SPNGTPTMLSSPK_.3	_QGFGNSLFTY[Phospho (STY)]SPNGTPTMLSSPK_	_QGFGNSLFTY[+80]SPNGTPTMLSSPK_	Filtered	8897.137695	Filtered	9876.486328	Filtered	7450.202148	Filtered	Filtered	19321.79883	11945.47852	Filtered	Filtered	16986.59961	Filtered	Filtered	7122.29834
A0A0N4SU18	zgc:123103	Zgc:123103 (Fragment)	DDPIEPQQAIPDAQSFEFEK		_DDPIEPQQAIPDAQSFEFEK_.3	_DDPIEPQQAIPDAQSFEFEK_	_DDPIEPQQAIPDAQSFEFEK_	16267.56152	16268.2041	11644.93945	16403.08594	16116.40527	8831.537109	19240.1875	21128.00586	13788.75586	13131.9707	14118.99609	18189.20898	13591.19629	8439.620117	11823.22559	20332.0332
A0A0N4SU18	zgc:123103	Zgc:123103 (Fragment)	DAQCEVWK	(C167)	_DAQC[Carbamidomethyl (C)]EVWK_.2	_DAQC[Carbamidomethyl (C)]EVWK_	_DAQC[+57]EVWK_	Filtered	Filtered	Filtered	Filtered	2605.535156	2571.101563	Filtered	Filtered	8425.617188	3798.369385	Filtered	Filtered	4048.337158	Filtered	Filtered	Filtered
A0A0N4SU43	si:ch211-271b14.1	Si:ch211-271b14.1	DPVAEEETSRNSGPEQDTEEK	(S780)	_DPVAEEETSRNS[Phospho (STY)]GPEQDTEEK_.3	_DPVAEEETSRNS[Phospho (STY)]GPEQDTEEK_	_DPVAEEETSRNS[+80]GPEQDTEEK_	1551675.375	Filtered	Filtered	916969.75	1529366.875	1341028.875	996799.0625	951123.4375	1381101.5	1261430.875	1052735.375	968822.75	1336297.75	1229716.375	943370.375	1019298.75
A0A0N4SU43	si:ch211-271b14.1	Si:ch211-271b14.1	DPVAEEETSRNSGPEQDTEEK	(S777)	_DPVAEEETS[Phospho (STY)]RNSGPEQDTEEK_.3	_DPVAEEETS[Phospho (STY)]RNSGPEQDTEEK_	_DPVAEEETS[+80]RNSGPEQDTEEK_	Filtered	1039945.063	Filtered	Filtered	Filtered	Filtered	Filtered	Filtered	Filtered	Filtered	Filtered	Filtered	Filtered	Filtered	Filtered	Filtered
A0A0N4SU43	si:ch211-271b14.1	Si:ch211-271b14.1	DPVAEEETSRNSGPEQDTEEK	(S780)	_DPVAEEETSRNS[Phospho (STY)]GPEQDTEEK_.4	_DPVAEEETSRNS[Phospho (STY)]GPEQDTEEK_	_DPVAEEETSRNS[+80]GPEQDTEEK_	Filtered	Filtered	Filtered	16330.60449	Filtered	Filtered	Filtered	Filtered	17262.74219	18691.48047	Filtered	Filtered	11119.32422	14992.03223	Filtered	Filtered
A0A0N4SU43	si:ch211-271b14.1	Si:ch211-271b14.1	QNQQRPAPECEGVGGDPDSEIISEEDGHEEK	(C824,S837)	_QNQQRPAPEC[Carbamidomethyl (C)]EGVGGDPDSEIIS[Phospho (STY)]EEDGHEEK_.4	_QNQQRPAPEC[Carbamidomethyl (C)]EGVGGDPDSEIIS[Phospho (STY)]EEDGHEEK_	_QNQQRPAPEC[+57]EGVGGDPDSEIIS[+80]EEDGHEEK_	162202.6719	277578.9375	301133.8125	Filtered	89465.17969	Filtered	290026.7188	270311.6875	167711.4219	247589.4219	313341.3125	310719.4688	252625.1875	Filtered	287433.6875	Filtered
A0A0N4SU43	si:ch211-271b14.1	Si:ch211-271b14.1	QNQQRPAPECEGVGGDPDSEIISEEDGHEEK	(C824,S833,S837)	_QNQQRPAPEC[Carbamidomethyl (C)]EGVGGDPDS[Phospho (STY)]EIIS[Phospho (STY)]EEDGHEEK_.4	_QNQQRPAPEC[Carbamidomethyl (C)]EGVGGDPDS[Phospho (STY)]EIIS[Phospho (STY)]EEDGHEEK_	_QNQQRPAPEC[+57]EGVGGDPDS[+80]EIIS[+80]EEDGHEEK_	90144.45313	111025.2891	252350.0469	145194.875	52804.20313	114697.0625	224356.6406	141137.125	72225.21094	120917.7734	178334.7656	148047.1406	124799.1875	126167.8047	205038.1094	171051.7813
A0A0N4SU43	si:ch211-271b14.1	Si:ch211-271b14.1	PAPECEGVGGDPDSEIISEEDGHEEK	(C824,S833,S837)	_PAPEC[Carbamidomethyl (C)]EGVGGDPDS[Phospho (STY)]EIIS[Phospho (STY)]EEDGHEEK_.3	_PAPEC[Carbamidomethyl (C)]EGVGGDPDS[Phospho (STY)]EIIS[Phospho (STY)]EEDGHEEK_	_PAPEC[+57]EGVGGDPDS[+80]EIIS[+80]EEDGHEEK_	134615.6563	143282.6094	217035.1094	152406.5156	91636.28125	132603.5	230340.1719	150667	117100.2969	146580.3438	188433.1875	155156.2813	146470.2969	147754.7344	197066.2344	163723.5625
A0A0N4SU43	si:ch211-271b14.1	Si:ch211-271b14.1	PAPECEGVGGDPDSEIISEEDGHEEK	(C824,S837)	_PAPEC[Carbamidomethyl (C)]EGVGGDPDSEIIS[Phospho (STY)]EEDGHEEK_.3	_PAPEC[Carbamidomethyl (C)]EGVGGDPDSEIIS[Phospho (STY)]EEDGHEEK_	_PAPEC[+57]EGVGGDPDSEIIS[+80]EEDGHEEK_	Filtered	149427.6875	Filtered	148059.2031	Filtered	144284.5156	176784.0469	Filtered	112951.3125	143744.5938	169742.4063	Filtered	127507.4766	Filtered	158523.1875	152025.9844
A0A0N4SU43	si:ch211-271b14.1	Si:ch211-271b14.1	PAPECEGVGGDPDSEIISEEDGHEEK	(C824,S837)	_PAPEC[Carbamidomethyl (C)]EGVGGDPDSEIIS[Phospho (STY)]EEDGHEEK_.4	_PAPEC[Carbamidomethyl (C)]EGVGGDPDSEIIS[Phospho (STY)]EEDGHEEK_	_PAPEC[+57]EGVGGDPDSEIIS[+80]EEDGHEEK_	Filtered	54748.55469	52844.00391	Filtered	40205.70313	53790.36719	55106.85547	Filtered	42849.03516	Filtered	54196.62109	Filtered	48624.17188	52168.30859	52541.85547	51992.65625
A0A0N4SU43	si:ch211-271b14.1	Si:ch211-271b14.1	PAPECEGVGGDPDSEIISEEDGHEEK	(C824,S833,S837)	_PAPEC[Carbamidomethyl (C)]EGVGGDPDS[Phospho (STY)]EIIS[Phospho (STY)]EEDGHEEK_.4	_PAPEC[Carbamidomethyl (C)]EGVGGDPDS[Phospho (STY)]EIIS[Phospho (STY)]EEDGHEEK_	_PAPEC[+57]EGVGGDPDS[+80]EIIS[+80]EEDGHEEK_	17285.72461	17768.07617	21863.62891	19339.12305	7577.992188	19011.08594	12141.11523	19095.23242	11966.21191	19585.66406	23240.42383	17013.06836	21235.07813	18810.75781	17382.92383	19018.34375
A0A0N4SU43	si:ch211-271b14.1	Si:ch211-271b14.1	VEGIHSPPKYDEPVPK	(S313)	_VEGIHS[Phospho (STY)]PPKYDEPVPK_.2	_VEGIHS[Phospho (STY)]PPKYDEPVPK_	_VEGIHS[+80]PPKYDEPVPK_	Filtered	Filtered	Filtered	117676.6719	Filtered	Filtered	Filtered	Filtered	Filtered	Filtered	Filtered	Filtered	Filtered	73238.07031	115072.2969	Filtered
A0A0N4SU43	si:ch211-271b14.1	Si:ch211-271b14.1	VEGIHSPPKYDEPVPK	(S313)	_VEGIHS[Phospho (STY)]PPKYDEPVPK_.4	_VEGIHS[Phospho (STY)]PPKYDEPVPK_	_VEGIHS[+80]PPKYDEPVPK_	Filtered	21537.83789	Filtered	29220.18555	Filtered	Filtered	Filtered	Filtered	Filtered	Filtered	Filtered	20334.95703	Filtered	Filtered	Filtered	Filtered
A0A0N4SU43	si:ch211-271b14.1	Si:ch211-271b14.1	SPPKVPQK	(S100)	_S[Phospho (STY)]PPKVPQK_.2	_S[Phospho (STY)]PPKVPQK_	_S[+80]PPKVPQK_	118661.0156	112083.8906	122856.3047	98984.74219	112819.7266	109284.8906	101625.9297	104801.8047	81469.09375	109628.3906	104888.9453	122471.4297	102711.4688	115845.4297	103238.3047	116807.8594
A0A0N4SU43	si:ch211-271b14.1	Si:ch211-271b14.1	VEGIHSPPK	(S313)	_VEGIHS[Phospho (STY)]PPK_.2	_VEGIHS[Phospho (STY)]PPK_	_VEGIHS[+80]PPK_	50768.375	47774.29297	59012.20313	50606.05078	66711.4375	51464.19531	58187.44922	50157.15234	49675.12109	44509.82422	39974.98438	38064.3125	48422.34766	56491.56641	50259.17969	28901.67773
A0A0N4SU43	si:ch211-271b14.1	Si:ch211-271b14.1	TIKTPEQSQEEGIQLEEGTDGSVVK	(T452)	_T[Phospho (STY)]IKTPEQSQEEGIQLEEGTDGSVVK_.3	_T[Phospho (STY)]IKTPEQSQEEGIQLEEGTDGSVVK_	_T[+80]IKTPEQSQEEGIQLEEGTDGSVVK_	72794.73438	69319.20313	Filtered	38361.52344	86082.24219	68580.3125	Filtered	36425.20703	Filtered	42884.82422	Filtered	41044.87109	69571.27344	66161.17188	Filtered	Filtered
A0A0N4SU43	si:ch211-271b14.1	Si:ch211-271b14.1	EMPGELTPR	(T416)	_EMPGELT[Phospho (STY)]PR_.2	_EMPGELT[Phospho (STY)]PR_	_EMPGELT[+80]PR_	Filtered	Filtered	Filtered	41083.60938	68463.3125	Filtered	Filtered	Filtered	61369.19922	Filtered	75843.70313	Filtered	Filtered	Filtered	Filtered	Filtered
A0A0N4SUC0	abcc3	ATP-binding cassette, sub-family C (CFTR/MRP), member 3	QMSIMSNDVENPK	(S916,S919)	_QMS[Phospho (STY)]IMS[Phospho (STY)]NDVENPK_.2	_QMS[Phospho (STY)]IMS[Phospho (STY)]NDVENPK_	_QMS[+80]IMS[+80]NDVENPK_	17469.38086	29951.875	23915.91797	38961.44141	37345.71094	33168.87109	19757.0957	20817.43945	29150.04102	17771.46094	22139.92578	28575.28125	36124.625	37731.58594	42109.9375	25256.0957
A0A0N4SUC0	abcc3	ATP-binding cassette, sub-family C (CFTR/MRP), member 3	QMSIMSNDVENPK	(S916)	_QMS[Phospho (STY)]IMSNDVENPK_.2	_QMS[Phospho (STY)]IMSNDVENPK_	_QMS[+80]IMSNDVENPK_	Filtered	28529.92383	Filtered	Filtered	Filtered	Filtered	Filtered	Filtered	33098.94141	Filtered	Filtered	Filtered	37506.79688	Filtered	Filtered	Filtered
A0A0N4SUF2;F1Q7G3	krt92	Keratin 92	VSVSGGGAGR	(S19);(S20)	_VS[Phospho (STY)]VSGGGAGR_.2	_VS[Phospho (STY)]VSGGGAGR_	_VS[+80]VSGGGAGR_	Filtered	338987.7813	513993.375	483814.8438	445359.4063	379472.4375	570235.25	232804.9219	341642.9063	Filtered	Filtered	371096.8125	253532.7188	334863.5	502837.4375	Filtered
A0A0N4SUF2;F1Q7G3	krt92	Keratin 92	VVSSSSQSTSEVVSQK	(T422);(T423)	_VVSSSSQST[Phospho (STY)]SEVVSQK_.2	_VVSSSSQST[Phospho (STY)]SEVVSQK_	_VVSSSSQST[+80]SEVVSQK_	Filtered	Filtered	Filtered	Filtered	Filtered	Filtered	Filtered	Filtered	Filtered	Filtered	Filtered	Filtered	Filtered	Filtered	29599.84375	Filtered
A0A0N4SUF2;F1Q7G3	krt92	Keratin 92	VVSSSSQSTSEVVSQK	(S421);(S422)	_VVSSSSQS[Phospho (STY)]TSEVVSQK_.2	_VVSSSSQS[Phospho (STY)]TSEVVSQK_	_VVSSSSQS[+80]TSEVVSQK_	Filtered	Filtered	Filtered	Filtered	Filtered	Filtered	Filtered	25907.55078	Filtered	Filtered	25463.51172	Filtered	Filtered	Filtered	Filtered	Filtered
A0A0N4SUF2;F1Q7G3	krt92	Keratin 92	VVSSSSQSTSEVVSQK	(S423);(S424)	_VVSSSSQSTS[Phospho (STY)]EVVSQK_.2	_VVSSSSQSTS[Phospho (STY)]EVVSQK_	_VVSSSSQSTS[+80]EVVSQK_	Filtered	Filtered	Filtered	35055.05078	Filtered	Filtered	22191.2207	Filtered	20626.12891	10415.95703	Filtered	Filtered	Filtered	Filtered	Filtered	Filtered
A0A0N4SUF2;F1Q7G3	krt92	Keratin 92	VVSSSSQSTSEVVSQK	(S416);(S417)	_VVS[Phospho (STY)]SSSQSTSEVVSQK_.2	_VVS[Phospho (STY)]SSSQSTSEVVSQK_	_VVS[+80]SSSQSTSEVVSQK_	Filtered	11647.4082	Filtered	15053.84473	Filtered	Filtered	Filtered	Filtered	6054.474609	Filtered	Filtered	Filtered	Filtered	23833.33594	Filtered	Filtered
A0A0N4SUF2;F1Q7G3	krt92	Keratin 92	VVSSSSQSTSEVVSQK		_VVSSSSQSTSEVVSQK_.2	_VVSSSSQSTSEVVSQK_	_VVSSSSQSTSEVVSQK_	7882.663574	12172.94336	Filtered	Filtered	Filtered	9852.230469	Filtered	10027.38281	7064.915039	9911.666992	Filtered	18578.10938	5517.323242	6954.123535	Filtered	9643.010742
A0A0N4SUF2;F1Q7G3	krt92	Keratin 92	SYSSGSTGYGAGFHLSDAIDVSANEK	(Y63);(Y64)	_SYSSGSTGY[Phospho (STY)]GAGFHLSDAIDVSANEK_.3	_SYSSGSTGY[Phospho (STY)]GAGFHLSDAIDVSANEK_	_SYSSGSTGY[+80]GAGFHLSDAIDVSANEK_	Filtered	Filtered	Filtered	68725.70313	59798.52734	37337.71484	Filtered	52381.20703	48104.49219	26724.69922	38236.86328	38259.94922	73988.99219	59765.60547	3434.119629	24951.11719
A0A0N4SUF2;F1Q7G3	krt92	Keratin 92	LLDGEATSVSSSSSSSTTR		_LLDGEATSVSSSSSSSTTR_.2	_LLDGEATSVSSSSSSSTTR_	_LLDGEATSVSSSSSSSTTR_	27856.01172	47570.66016	8613.81543	24448.80469	17499.14844	31820.48438	Filtered	23846.2832	31430.41992	39027.22266	16770.49805	52481.51563	40157.76563	50332.95703	17073.80078	24619.07813
A0A0N4SUF2;F1Q7G3	krt92	Keratin 92	LLDGEATSVSSSSSSSTTR		_LLDGEATSVSSSSSSSTTR_.3	_LLDGEATSVSSSSSSSTTR_	_LLDGEATSVSSSSSSSTTR_	10617.64941	16216.35449	8956.185547	Filtered	15543.01855	20970.01172	Filtered	22463.53711	18058.80664	21640.85938	Filtered	15150.34082	7546.703613	6965.011719	Filtered	Filtered
A0A0N4SUG1	cobll1b	Cordon-bleu WH2 repeat protein-like 1b (Fragment)	SLPTNPAPSLSLEK	(S568)	_S[Phospho (STY)]LPTNPAPSLSLEK_.2	_S[Phospho (STY)]LPTNPAPSLSLEK_	_S[+80]LPTNPAPSLSLEK_	483712.375	410593.9375	538043	395480	547807	408255.625	608957.625	437457.3125	648578.1875	417398.0313	302138.875	435846.5625	478005.4063	366537.4063	515389.1563	321159.9375
A0A0N4SUG1	cobll1b	Cordon-bleu WH2 repeat protein-like 1b (Fragment)	SLPTNPAPSLSLEK	(T571)	_SLPT[Phospho (STY)]NPAPSLSLEK_.3	_SLPT[Phospho (STY)]NPAPSLSLEK_	_SLPT[+80]NPAPSLSLEK_	Filtered	Filtered	Filtered	Filtered	Filtered	30571.39453	Filtered	Filtered	Filtered	35600.21484	Filtered	Filtered	Filtered	Filtered	Filtered	26840.26563
A0A0N4SUG1	cobll1b	Cordon-bleu WH2 repeat protein-like 1b (Fragment)	SLPTNPAPSLSLEK	(S568)	_S[Phospho (STY)]LPTNPAPSLSLEK_.3	_S[Phospho (STY)]LPTNPAPSLSLEK_	_S[+80]LPTNPAPSLSLEK_	Filtered	33570.81641	43549.55078	30186.52148	26141.72852	Filtered	59054.70313	Filtered	Filtered	Filtered	Filtered	Filtered	30136.88672	Filtered	44060.94141	Filtered
A0A0N4SUG1	cobll1b	Cordon-bleu WH2 repeat protein-like 1b (Fragment)	DMATSTDELQPSIQQSK	(T240)	_DMATST[Phospho (STY)]DELQPSIQQSK_.2	_DMATST[Phospho (STY)]DELQPSIQQSK_	_DMATST[+80]DELQPSIQQSK_	Filtered	110368.2266	103016.2891	Filtered	Filtered	Filtered	48072.29297	Filtered	Filtered	Filtered	Filtered	Filtered	Filtered	40805.96094	37578.91797	Filtered
A0A0N4SUG1	cobll1b	Cordon-bleu WH2 repeat protein-like 1b (Fragment)	DMATSTDELQPSIQQSK	(S239)	_DMATS[Phospho (STY)]TDELQPSIQQSK_.2	_DMATS[Phospho (STY)]TDELQPSIQQSK_	_DMATS[+80]TDELQPSIQQSK_	104344.3125	Filtered	Filtered	Filtered	99706.05469	105188.875	Filtered	Filtered	99953.44531	113782.3359	Filtered	Filtered	Filtered	Filtered	Filtered	127606.3984
A0A0N4SUG1	cobll1b	Cordon-bleu WH2 repeat protein-like 1b (Fragment)	SQSLSHHAPVQETR	(S612)	_SQS[Phospho (STY)]LSHHAPVQETR_.3	_SQS[Phospho (STY)]LSHHAPVQETR_	_SQS[+80]LSHHAPVQETR_	Filtered	Filtered	Filtered	75446.19531	122701.7188	87278.95313	Filtered	77301.78125	111929.4375	Filtered	Filtered	Filtered	91030.10938	Filtered	Filtered	Filtered
A0A0N4SUG1	cobll1b	Cordon-bleu WH2 repeat protein-like 1b (Fragment)	SQSLSHHAPVQETR	(S610)	_S[Phospho (STY)]QSLSHHAPVQETR_.2	_S[Phospho (STY)]QSLSHHAPVQETR_	_S[+80]QSLSHHAPVQETR_	Filtered	Filtered	Filtered	Filtered	Filtered	Filtered	Filtered	Filtered	44743.47266	Filtered	Filtered	Filtered	Filtered	Filtered	Filtered	Filtered
A0A0N4SUG1	cobll1b	Cordon-bleu WH2 repeat protein-like 1b (Fragment)	RASIGSSSSSSSCCSSPAAR	(S483,C493,C494)	_RAS[Phospho (STY)]IGSSSSSSSC[Carbamidomethyl (C)]C[Carbamidomethyl (C)]SSPAAR_.3	_RAS[Phospho (STY)]IGSSSSSSSC[Carbamidomethyl (C)]C[Carbamidomethyl (C)]SSPAAR_	_RAS[+80]IGSSSSSSSC[+57]C[+57]SSPAAR_	43096.08594	46292.24219	77612.70313	49931.52344	42451.91797	43016.10156	Filtered	54437.48828	50065.77344	35363.09375	55087.61328	61452.28906	43681.02344	Filtered	68234.85156	48175.42969
A0A0N4SUG1	cobll1b	Cordon-bleu WH2 repeat protein-like 1b (Fragment)	RMSGDYVSSAAVR	(M469,S470)	_RM[Oxidation (M)]S[Phospho (STY)]GDYVSSAAVR_.3	_RM[Oxidation (M)]S[Phospho (STY)]GDYVSSAAVR_	_RM[+16]S[+80]GDYVSSAAVR_	23260.20703	22878.53711	Filtered	24238.65039	29137.20898	23454.31641	Filtered	Filtered	13243.80371	Filtered	16225.37988	Filtered	Filtered	Filtered	24243.72852	Filtered
A0A0N4SUG1	cobll1b	Cordon-bleu WH2 repeat protein-like 1b (Fragment)	RMSGDYVSSAAVR	(S470)	_RMS[Phospho (STY)]GDYVSSAAVR_.3	_RMS[Phospho (STY)]GDYVSSAAVR_	_RMS[+80]GDYVSSAAVR_	52669.3125	48571.21094	Filtered	50443.11719	76106.24219	55557.8125	Filtered	Filtered	54206.97266	24609.70117	Filtered	27257.60156	51433.38672	Filtered	Filtered	26685.63672
A0A0N4SUG1	cobll1b	Cordon-bleu WH2 repeat protein-like 1b (Fragment)	IGNTQASPGSEASSQEVSDVFHSAEE	(S690)	_IGNTQASPGSEASSQEVSDVFHS[Phospho (STY)]AEE_.3	_IGNTQASPGSEASSQEVSDVFHS[Phospho (STY)]AEE_	_IGNTQASPGSEASSQEVSDVFHS[+80]AEE_	44382.50391	42198.67969	37806.27344	28106.49805	42939.73047	41266.60156	39297.14453	37636.32813	37623.61719	37889.99219	43318.07031	40852.24609	25932.87695	22946.18945	27710.02734	40266.49219
A0A0N4SUG1	cobll1b	Cordon-bleu WH2 repeat protein-like 1b (Fragment)	IGNTQASPGSEASSQEVSDVFHSAEE	(S674)	_IGNTQAS[Phospho (STY)]PGSEASSQEVSDVFHSAEE_.3	_IGNTQAS[Phospho (STY)]PGSEASSQEVSDVFHSAEE_	_IGNTQAS[+80]PGSEASSQEVSDVFHSAEE_	Filtered	Filtered	Filtered	Filtered	17241.08203	15091.32324	Filtered	Filtered	Filtered	Filtered	12562.44043	Filtered	Filtered	27986.56055	Filtered	Filtered
A0A0N4SUG1	cobll1b	Cordon-bleu WH2 repeat protein-like 1b (Fragment)	MSGDYVSSAAVR	(S470)	_MS[Phospho (STY)]GDYVSSAAVR_.2	_MS[Phospho (STY)]GDYVSSAAVR_	_MS[+80]GDYVSSAAVR_	73414.66406	53381.71484	Filtered	53033.38281	83414.96875	Filtered	Filtered	Filtered	51722.37109	Filtered	Filtered	Filtered	58651.43359	Filtered	Filtered	31572.31055
A0A0R4I9A5;A0A0R4I9G0;Q9DFG8	mkrn2	Probable E3 ubiquitin-protein ligase makorin-2	QLSAEGNVR	(S356);(S364);(S364)	_QLS[Phospho (STY)]AEGNVR_.2	_QLS[Phospho (STY)]AEGNVR_	_QLS[+80]AEGNVR_	202703.6719	134273.5313	106699.1953	238147.9844	176807.2031	166594.8125	130619.2734	130510.5078	228977.0781	154814.2188	85423.0625	78553.19531	203769.5156	336391.8438	225822.0156	82493.58594
A0A0R4I9B0;A0A2R8QE43;Q7SXC6	zgc:66447	Zgc:66447;Zgc:66447;SLAIN motif-containing protein-like	CLSPSTLAEYNR	(C385,S387);(C384,S386);(C385,S387)	_C[Carbamidomethyl (C)]LS[Phospho (STY)]PSTLAEYNR_.2	_C[Carbamidomethyl (C)]LS[Phospho (STY)]PSTLAEYNR_	_C[+57]LS[+80]PSTLAEYNR_	68020.52344	50743.75781	44718.97656	38612.92578	59422.71094	44214.02734	Filtered	47694.26172	56425.89063	44599.37109	41487.14844	44863.64453	51756.67188	34325.03516	41771.73438	40219.6875
A0A0R4I9B8;A0A286Y9X1	gbf1	Golgi brefeldin A-resistant guanine nucleotide exchange factor 1	TDRSSPVPPSTPPLPTPAK	(S1664,T1670);(S1791,T1797)	_TDRSS[Phospho (STY)]PVPPST[Phospho (STY)]PPLPTPAK_.3	_TDRSS[Phospho (STY)]PVPPST[Phospho (STY)]PPLPTPAK_	_TDRSS[+80]PVPPST[+80]PPLPTPAK_	Filtered	647432.6875	Filtered	697512.6875	690326.8125	699074.75	879129.75	Filtered	112434.8594	Filtered	605323.375	Filtered	Filtered	802390.125	795382.5	Filtered
A0A0R4I9B8;A0A286Y9X1	gbf1	Golgi brefeldin A-resistant guanine nucleotide exchange factor 1	TDRSSPVPPSTPPLPTPAK	(S1664);(S1791)	_TDRSS[Phospho (STY)]PVPPSTPPLPTPAK_.3	_TDRSS[Phospho (STY)]PVPPSTPPLPTPAK_	_TDRSS[+80]PVPPSTPPLPTPAK_	Filtered	Filtered	Filtered	Filtered	Filtered	92054.42969	Filtered	Filtered	Filtered	Filtered	Filtered	Filtered	Filtered	Filtered	Filtered	Filtered
A0A0R4I9B8;A0A286Y9X1	gbf1	Golgi brefeldin A-resistant guanine nucleotide exchange factor 1	TDRSSPVPPSTPPLPTPAK	(S1664,S1669);(S1791,S1796)	_TDRSS[Phospho (STY)]PVPPS[Phospho (STY)]TPPLPTPAK_.3	_TDRSS[Phospho (STY)]PVPPS[Phospho (STY)]TPPLPTPAK_	_TDRSS[+80]PVPPS[+80]TPPLPTPAK_	Filtered	Filtered	Filtered	Filtered	Filtered	Filtered	102985.6875	Filtered	Filtered	Filtered	Filtered	Filtered	Filtered	Filtered	Filtered	61523.07422
A0A0R4I9B8;A0A286Y9X1	gbf1	Golgi brefeldin A-resistant guanine nucleotide exchange factor 1	GYTSDSEIYNEHGK	(S1203);(S1326)	_GYTS[Phospho (STY)]DSEIYNEHGK_.2	_GYTS[Phospho (STY)]DSEIYNEHGK_	_GYTS[+80]DSEIYNEHGK_	288313.2188	352555.9375	Filtered	285500.25	387199.3125	369516.5938	Filtered	302882.0625	334698.875	332215.3438	316363.0625	260231.1094	349833.8125	329270.1563	286149.6563	327944.7813
A0A0R4I9B8;A0A286Y9X1	gbf1	Golgi brefeldin A-resistant guanine nucleotide exchange factor 1	GYTSDSEIYNEHGK	(Y1201);(Y1324)	_GY[Phospho (STY)]TSDSEIYNEHGK_.3	_GY[Phospho (STY)]TSDSEIYNEHGK_	_GY[+80]TSDSEIYNEHGK_	Filtered	128496.8672	Filtered	Filtered	131580.2344	Filtered	Filtered	Filtered	Filtered	131167.3906	Filtered	121802.9531	Filtered	Filtered	Filtered	Filtered
A0A0R4I9B8;A0A286Y9X1	gbf1	Golgi brefeldin A-resistant guanine nucleotide exchange factor 1	GYTSDSEIYNEHGK	(S1203);(S1326)	_GYTS[Phospho (STY)]DSEIYNEHGK_.3	_GYTS[Phospho (STY)]DSEIYNEHGK_	_GYTS[+80]DSEIYNEHGK_	Filtered	Filtered	Filtered	106301.9844	Filtered	Filtered	95057.10938	Filtered	118217.8047	Filtered	124036.3359	Filtered	Filtered	132063.4219	Filtered	Filtered
A0A0R4I9B8;A0A286Y9X1	gbf1	Golgi brefeldin A-resistant guanine nucleotide exchange factor 1	AQSASVESIPEVLEDR	(S236,S239);(S359,S362)	_AQSAS[Phospho (STY)]VES[Phospho (STY)]IPEVLEDR_.2	_AQSAS[Phospho (STY)]VES[Phospho (STY)]IPEVLEDR_	_AQSAS[+80]VES[+80]IPEVLEDR_	236861.4219	244326.3281	276829.3125	169524.5625	232886.4844	247182.9063	265360.5	255895.8125	225901.7188	245443.5625	281197.5	243140.5156	173471.9688	135880.2188	186498.5938	247215.6094
A0A0R4I9B8;A0A286Y9X1	gbf1	Golgi brefeldin A-resistant guanine nucleotide exchange factor 1	AQSASVESIPEVLEDR	(S234,S236);(S357,S359)	_AQS[Phospho (STY)]AS[Phospho (STY)]VESIPEVLEDR_.3	_AQS[Phospho (STY)]AS[Phospho (STY)]VESIPEVLEDR_	_AQS[+80]AS[+80]VESIPEVLEDR_	97502	Filtered	Filtered	Filtered	Filtered	Filtered	Filtered	Filtered	Filtered	Filtered	Filtered	Filtered	Filtered	Filtered	Filtered	Filtered
A0A0R4I9B8;A0A286Y9X1	gbf1	Golgi brefeldin A-resistant guanine nucleotide exchange factor 1	AQSASVESIPEVLEDR	(S236,S239);(S359,S362)	_AQSAS[Phospho (STY)]VES[Phospho (STY)]IPEVLEDR_.3	_AQSAS[Phospho (STY)]VES[Phospho (STY)]IPEVLEDR_	_AQSAS[+80]VES[+80]IPEVLEDR_	Filtered	123907.4609	117130.7656	91186.98438	87844.46094	Filtered	131485.0313	134641.2188	96526.84375	125726.25	Filtered	133322.0156	Filtered	Filtered	92736.75781	Filtered
A0A0R4I9B8;A0A286Y9X1	gbf1	Golgi brefeldin A-resistant guanine nucleotide exchange factor 1	AQSASVESIPEVLEDR	(S234,S239);(S357,S362)	_AQS[Phospho (STY)]ASVES[Phospho (STY)]IPEVLEDR_.3	_AQS[Phospho (STY)]ASVES[Phospho (STY)]IPEVLEDR_	_AQS[+80]ASVES[+80]IPEVLEDR_	Filtered	Filtered	Filtered	Filtered	Filtered	Filtered	Filtered	Filtered	Filtered	Filtered	140172.1719	Filtered	Filtered	Filtered	Filtered	Filtered
A0A0R4I9B8;A0A286Y9X1	gbf1	Golgi brefeldin A-resistant guanine nucleotide exchange factor 1	AQSASVESIPEVLEDR	(S239);(S362)	_AQSASVES[Phospho (STY)]IPEVLEDR_.2	_AQSASVES[Phospho (STY)]IPEVLEDR_	_AQSASVES[+80]IPEVLEDR_	15938.19824	Filtered	Filtered	Filtered	Filtered	16766.125	Filtered	19494.91211	Filtered	Filtered	Filtered	20511.01758	14145.78516	15144.05762	Filtered	Filtered
A0A0R4I9B8;A0A286Y9X1	gbf1	Golgi brefeldin A-resistant guanine nucleotide exchange factor 1	AQSASVESIPEVLEDR	(S239);(S362)	_AQSASVES[Phospho (STY)]IPEVLEDR_.3	_AQSASVES[Phospho (STY)]IPEVLEDR_	_AQSASVES[+80]IPEVLEDR_	6811.63623	9909.141602	8761.923828	8773.095703	6299.225586	Filtered	Filtered	9267.851563	8786.401367	8777.071289	10082.91797	10038.2334	5859.200684	8351.395508	9225.708008	9436.160156
A0A0R4I9D0;P09013	hoxb5b	Homeobox protein Hox-B5b	GSSPPSDQSTPTGNSR	(S110);(S110)	_GSS[Phospho (STY)]PPSDQSTPTGNSR_.2	_GSS[Phospho (STY)]PPSDQSTPTGNSR_	_GSS[+80]PPSDQSTPTGNSR_	186440.0313	Filtered	Filtered	Filtered	Filtered	Filtered	Filtered	Filtered	Filtered	Filtered	Filtered	Filtered	Filtered	Filtered	Filtered	Filtered
A0A0R4I9D6;A2CET0	sympk	Symplekin	SPIIEEAPQIK	(S508);(S508)	_S[Phospho (STY)]PIIEEAPQIK_.2	_S[Phospho (STY)]PIIEEAPQIK_	_S[+80]PIIEEAPQIK_	144550.5938	146822.4688	190089.3906	344755.2188	205124.8906	183878.3594	223011.5	162323.0938	141379.0313	125689.7031	177589.6875	163856.7969	258735.6406	296059.1563	380688.8125	154668.2656
A0A0R4I9D6;A2CET0	sympk	Symplekin	SPIIEEAPQIK	(S508);(S508)	_S[Phospho (STY)]PIIEEAPQIK_.3	_S[Phospho (STY)]PIIEEAPQIK_	_S[+80]PIIEEAPQIK_	2140.820557	4379.840332	4796.282227	14251.26953	4136.478027	5579.272949	Filtered	3815.394043	3849.980957	4820.886719	5770.134277	4879.159668	7666.800781	13497.75293	17043.23633	4193.733398
A0A0R4I9E0;F1QVM8	cep350	Centrosomal protein 350	ASLSSLRHSDSSR	(S1942,S1943,S1947);(S1901,S1902,S1906)	_ASLS[Phospho (STY)]S[Phospho (STY)]LRHS[Phospho (STY)]DSSR_.2	_ASLS[Phospho (STY)]S[Phospho (STY)]LRHS[Phospho (STY)]DSSR_	_ASLS[+80]S[+80]LRHS[+80]DSSR_	Filtered	Filtered	Filtered	55052.00391	Filtered	10486.05078	Filtered	54855.58984	Filtered	Filtered	Filtered	Filtered	Filtered	12530.27051	49610.01953	25466.68164
A0A0R4I9E0;F1QVM8	cep350	Centrosomal protein 350	ASLSSLRHSDSSR	(S1943,S1947);(S1902,S1906)	_ASLSS[Phospho (STY)]LRHS[Phospho (STY)]DSSR_.2	_ASLSS[Phospho (STY)]LRHS[Phospho (STY)]DSSR_	_ASLSS[+80]LRHS[+80]DSSR_	Filtered	Filtered	Filtered	Filtered	Filtered	Filtered	Filtered	Filtered	Filtered	Filtered	Filtered	Filtered	Filtered	251250.0313	Filtered	Filtered
A0A0R4I9E0;F1QVM8	cep350	Centrosomal protein 350	PVYQPSGESDK	(S654);(S654)	_PVYQPSGES[Phospho (STY)]DK_.2	_PVYQPSGES[Phospho (STY)]DK_	_PVYQPSGES[+80]DK_	174088.2969	211878.25	203436.2813	Filtered	156212.8906	203079.8281	253846.9531	172561.0313	181655.7656	228250.4063	171566.6719	173354.4844	220913.9688	234350.7344	173249.3906	181780.5313
A0A0R4I9E0;F1QVM8	cep350	Centrosomal protein 350	HQSPSEVETPPDSLSESIPSR	(S1416,T1422);(S1416,T1422)	_HQS[Phospho (STY)]PSEVET[Phospho (STY)]PPDSLSESIPSR_.3	_HQS[Phospho (STY)]PSEVET[Phospho (STY)]PPDSLSESIPSR_	_HQS[+80]PSEVET[+80]PPDSLSESIPSR_	96777.98438	59835.65625	Filtered	58518.80859	63742.16797	62337.70703	Filtered	68191.77344	Filtered	62432.74219	Filtered	Filtered	66398.03125	Filtered	Filtered	Filtered
A0A0R4I9E0;F1QVM8	cep350	Centrosomal protein 350	FDDSMTEDDIEER	(S1511,T1513);(S1511,T1513)	_FDDS[Phospho (STY)]MT[Phospho (STY)]EDDIEER_.2	_FDDS[Phospho (STY)]MT[Phospho (STY)]EDDIEER_	_FDDS[+80]MT[+80]EDDIEER_	62889.35156	53239.33203	52032.24219	51937.02734	68916.28125	53213.69922	53347.33594	62553.5625	62667.61719	44549.31641	61875.79297	69422.75	68571.53125	45550.85938	54571.77734	61865.45703
A0A0R4I9E0;F1QVM8	cep350	Centrosomal protein 350	FDDSMTEDDIEER	(S1511);(S1511)	_FDDS[Phospho (STY)]MTEDDIEER_.2	_FDDS[Phospho (STY)]MTEDDIEER_	_FDDS[+80]MTEDDIEER_	63955.44922	38616.01172	35033.71094	34479.58984	45768.53125	42262.44141	Filtered	Filtered	45566.14844	43888.29297	25059.38086	34941.42969	38646.06641	39582.26563	29785.22266	35376.84375
A0A0R4I9E0;F1QVM8	cep350	Centrosomal protein 350	LTESNLSPVEVSK	(S2278);(S2237)	_LTESNLS[Phospho (STY)]PVEVSK_.2	_LTESNLS[Phospho (STY)]PVEVSK_	_LTESNLS[+80]PVEVSK_	74244.54688	Filtered	Filtered	83897.05469	69953.09375	Filtered	Filtered	67573.22656	59760.62109	58088.57422	Filtered	51939.59375	70844.44531	79296.41406	Filtered	Filtered
A0A0R4I9E0;F1QVM8	cep350	Centrosomal protein 350	LTESNLSPVEVSK	(S2283);(S2242)	_LTESNLSPVEVS[Phospho (STY)]K_.2	_LTESNLSPVEVS[Phospho (STY)]K_	_LTESNLSPVEVS[+80]K_	Filtered	42234.16797	Filtered	Filtered	Filtered	Filtered	Filtered	Filtered	Filtered	Filtered	36100.03516	Filtered	Filtered	Filtered	45818.66406	Filtered
A0A0R4I9E0;F1QVM8	cep350	Centrosomal protein 350	SPVTDLLSADIR	(S484);(S484)	_S[Phospho (STY)]PVTDLLSADIR_.2	_S[Phospho (STY)]PVTDLLSADIR_	_S[+80]PVTDLLSADIR_	50886.61328	51277.26563	28628.7832	58833.75781	49201.53906	45191.08203	15307.25293	51014.6875	50260.56641	48085.27344	47113.23828	64529.1875	50369.66797	55428.89844	36882.14844	55314.51563
A0A0R4I9E0;F1QVM8	cep350	Centrosomal protein 350	SPVTDLLSADIR	(S484);(S484)	_S[Phospho (STY)]PVTDLLSADIR_.3	_S[Phospho (STY)]PVTDLLSADIR_	_S[+80]PVTDLLSADIR_	2252.946045	Filtered	Filtered	2827.238525	Filtered	Filtered	Filtered	Filtered	Filtered	2468.43042	2818.302979	Filtered	1490.963623	2879.711182	Filtered	3389.594727
A0A0R4I9F0;A0A2R8Q655;E9QFG1	lrch1	Leucine-rich repeats and calponin homology (CH) domain-containing 1	LSLTRPSNGSTEDIDQHK	(S284);(S284);(S284)	_LS[Phospho (STY)]LTRPSNGSTEDIDQHK_.3	_LS[Phospho (STY)]LTRPSNGSTEDIDQHK_	_LS[+80]LTRPSNGSTEDIDQHK_	15133.79492	19595.44727	25889.42188	Filtered	15382.51758	21103.76758	21727.63281	23177.89063	12970.42773	18764.12891	23704.56836	17830.11523	15909.08008	14350.57227	14692.27441	20397.9082
A0A0R4I9F1;A0A2R8QIK6;B0UYT1	ccser1	Coiled-coil serine-rich protein 1;Uncharacterized protein;Coiled-coil serine-rich protein 1 (Fragment)	SASEGAGGPR	(S399);(S399);(S399)	_SAS[Phospho (STY)]EGAGGPR_.2	_SAS[Phospho (STY)]EGAGGPR_	_SAS[+80]EGAGGPR_	28149.57617	Filtered	Filtered	Filtered	Filtered	33828.48047	Filtered	18215.10547	Filtered	Filtered	Filtered	Filtered	23829.92383	Filtered	24436.94727	Filtered
A0A0R4I9F1;A0A2R8QIK6;B0UYT1	ccser1	Coiled-coil serine-rich protein 1;Uncharacterized protein;Coiled-coil serine-rich protein 1 (Fragment)	RNSDPIQLNLDNR	(S77);(S77);(S77)	_RNS[Phospho (STY)]DPIQLNLDNR_.3	_RNS[Phospho (STY)]DPIQLNLDNR_	_RNS[+80]DPIQLNLDNR_	43864.12891	45949.06641	22463.95117	45296.79297	41214.6875	36706.96875	Filtered	40336.89063	44049.62109	43541.875	32919.54688	45786.55859	36708.03906	36880.27734	27027.37305	43117.70313
A0A0R4I9F7;Q8JIR0	bmi1a	Polycomb complex protein BMI-1-A	ITHPQEGLNNANRSESDSASDK	(S249,S251,S253,S255);(S247,S249,S251,S253)	_ITHPQEGLNNANRS[Phospho (STY)]ES[Phospho (STY)]DS[Phospho (STY)]AS[Phospho (STY)]DK_.3	_ITHPQEGLNNANRS[Phospho (STY)]ES[Phospho (STY)]DS[Phospho (STY)]AS[Phospho (STY)]DK_	_ITHPQEGLNNANRS[+80]ES[+80]DS[+80]AS[+80]DK_	417638.75	386290.125	169498.2031	300214.1875	397802.8438	378093.9688	24738.53125	321717.75	352247.1563	363270.2188	282228.2188	314731.5	390787.6875	406267.2188	222618.3438	313082.6875
A0A0R4I9H3;F1QCS8;Q6TEN6	wdr91	WD repeat-containing protein 91	TAPGPQSSPTQSALGR	(T270);(T270);(T267)	_T[Phospho (STY)]APGPQSSPTQSALGR_.3	_T[Phospho (STY)]APGPQSSPTQSALGR_	_T[+80]APGPQSSPTQSALGR_	Filtered	Filtered	Filtered	Filtered	Filtered	Filtered	Filtered	Filtered	Filtered	Filtered	Filtered	Filtered	Filtered	337792.7188	Filtered	Filtered
A0A0R4I9H3;F1QCS8;Q6TEN6	wdr91	WD repeat-containing protein 91	TAPGPQSSPTQSALGR	(S277);(S277);(S274)	_TAPGPQSS[Phospho (STY)]PTQSALGR_.2	_TAPGPQSS[Phospho (STY)]PTQSALGR_	_TAPGPQSS[+80]PTQSALGR_	453773.3125	Filtered	Filtered	Filtered	Filtered	Filtered	Filtered	Filtered	Filtered	Filtered	Filtered	Filtered	Filtered	Filtered	342048.3438	464126.4063
A0A0R4I9H3;F1QCS8;Q6TEN6	wdr91	WD repeat-containing protein 91	TAPGPQSSPTQSALGR	(T279);(T279);(T276)	_TAPGPQSSPT[Phospho (STY)]QSALGR_.2	_TAPGPQSSPT[Phospho (STY)]QSALGR_	_TAPGPQSSPT[+80]QSALGR_	Filtered	Filtered	Filtered	Filtered	Filtered	Filtered	Filtered	Filtered	Filtered	Filtered	Filtered	279490.2813	Filtered	Filtered	Filtered	Filtered
A0A0R4I9H3;F1QCS8;Q6TEN6	wdr91	WD repeat-containing protein 91	TAPGPQSSPTQSALGR	(S281);(S281);(S278)	_TAPGPQSSPTQS[Phospho (STY)]ALGR_.2	_TAPGPQSSPTQS[Phospho (STY)]ALGR_	_TAPGPQSSPTQS[+80]ALGR_	Filtered	Filtered	Filtered	Filtered	Filtered	Filtered	Filtered	Filtered	Filtered	Filtered	Filtered	Filtered	Filtered	194578.5938	Filtered	Filtered
A0A0R4I9H8;A0A0R4IB91;A0A0R4IKK9;Q32LV0	mapk10	Mitogen-activated protein kinase	TAGTSFMMTPYVVTR	(T183,T188);(T224,T229);(T221,T226);(T221,T226)	_TAGTSFMMT[Phospho (STY)]PYVVT[Phospho (STY)]R_.2	_TAGTSFMMT[Phospho (STY)]PYVVT[Phospho (STY)]R_	_TAGTSFMMT[+80]PYVVT[+80]R_	Filtered	286844.4688	Filtered	Filtered	319839.75	Filtered	Filtered	Filtered	Filtered	Filtered	Filtered	Filtered	Filtered	Filtered	Filtered	Filtered
A0A0R4I9H8;A0A0R4IB91;A0A0R4IKK9;Q32LV0	mapk10	Mitogen-activated protein kinase	TAGTSFMMTPYVVTR	(S179,Y185);(S220,Y226);(S217,Y223);(S217,Y223)	_TAGTS[Phospho (STY)]FMMTPY[Phospho (STY)]VVTR_.2	_TAGTS[Phospho (STY)]FMMTPY[Phospho (STY)]VVTR_	_TAGTS[+80]FMMTPY[+80]VVTR_	Filtered	Filtered	Filtered	Filtered	Filtered	Filtered	Filtered	Filtered	241143.375	Filtered	Filtered	296483.6563	Filtered	Filtered	Filtered	Filtered
A0A0R4I9I2	cstf2	Cleavage stimulation factor, 3' pre-RNA, subunit 2	GPGNLQDSPVGAAGQAAIER	(S298)	_GPGNLQDS[Phospho (STY)]PVGAAGQAAIER_.3	_GPGNLQDS[Phospho (STY)]PVGAAGQAAIER_	_GPGNLQDS[+80]PVGAAGQAAIER_	136393	127940.5703	148039.75	128177.1875	133024.4688	118490.5078	165133.1563	143877	134929.3594	133018.2344	97851.66406	136746.5625	116207.1172	133594.3281	127354.1641	116413.9766
A0A0R4I9I2	cstf2	Cleavage stimulation factor, 3' pre-RNA, subunit 2	GPGNLQDSPVGAAGQAAIER	(S298)	_GPGNLQDS[Phospho (STY)]PVGAAGQAAIER_.2	_GPGNLQDS[Phospho (STY)]PVGAAGQAAIER_	_GPGNLQDS[+80]PVGAAGQAAIER_	43151.79688	38816.33594	52502.8125	49667.32031	40131.87891	39455.32031	59138.38281	53958.44922	47184.33594	46639.17578	37819.15234	49986.51172	41486.875	45126.00391	44455.24609	45185.75
A0A0R4I9I3;A0A2R8QHJ6;A0A2R8QJI4;E7EZG7	ptprea	Protein tyrosine phosphatase receptor type Ea;Protein tyrosine phosphatase receptor type Ea;Protein tyrosine phosphatase receptor type Ea;Receptor-type tyrosine-protein phosphatase	VVQDFVDIFSDYANFK	(Y692);(Y616);(Y637);(Y677)	_VVQDFVDIFSDY[Phospho (STY)]ANFK_.3	_VVQDFVDIFSDY[Phospho (STY)]ANFK_	_VVQDFVDIFSDY[+80]ANFK_	11239.29004	19634.69531	8096.496094	27190.69336	30619.62695	18516.42188	Filtered	21301.37891	26967.41406	17584.89453	17702.54297	36139.94531	31855.35156	29434.76953	15702.96094	22200.54492
A0A0R4I9I4;A0A0R4IQ06	mnta	MAX network transcriptional repressor a	DASPLPNQHPR	(S108);(S124)	_DAS[Phospho (STY)]PLPNQHPR_.2	_DAS[Phospho (STY)]PLPNQHPR_	_DAS[+80]PLPNQHPR_	1262520.875	1015576.5	1014919.688	1450776.75	1005895.188	1439915.875	2828938.25	332936.2188	1555492	888401.375	738749.25	815169.75	101761.8672	1164789.875	514138.2188	553422.8125
A0A0R4I9I4;A0A0R4IQ06	mnta	MAX network transcriptional repressor a	DASPLPNQHPR	(S108);(S124)	_DAS[Phospho (STY)]PLPNQHPR_.3	_DAS[Phospho (STY)]PLPNQHPR_	_DAS[+80]PLPNQHPR_	49277.31641	55661.5625	55318.36328	55677.22656	41377.93359	49820.59375	60546.64453	62169.44141	47266.20703	52449.99609	55017.72266	58991.10938	48673.73047	28488.23633	52884.61328	63570.79688
A0A0R4I9I7;A0A0R4IE97;A0A0R4IKY8;A0A286Y8W3;Q1LWL6	gse1	Genetic suppressor element 1	ERSPSPPTVQNK	(S1589,S1591);(S824,S826);(S823,S825);(S1590,S1592);(S810,S812)	_ERS[Phospho (STY)]PS[Phospho (STY)]PPTVQNK_.3	_ERS[Phospho (STY)]PS[Phospho (STY)]PPTVQNK_	_ERS[+80]PS[+80]PPTVQNK_	112079.6328	254226.5938	264547	291029.0938	218596.7656	244396.8125	191625.1563	315665.8125	Filtered	253451.7344	242371.8594	306219.75	249817.125	259591.8594	258544.0156	299654
A0A0R4I9I7;A0A0R4IE97;A0A0R4IKY8;A0A286Y8W3;Q1LWL6	gse1	Genetic suppressor element 1	ERSPSPPTVQNK	(S1589,S1591);(S824,S826);(S823,S825);(S1590,S1592);(S810,S812)	_ERS[Phospho (STY)]PS[Phospho (STY)]PPTVQNK_.2	_ERS[Phospho (STY)]PS[Phospho (STY)]PPTVQNK_	_ERS[+80]PS[+80]PPTVQNK_	171819.5	Filtered	178877.9063	Filtered	Filtered	Filtered	Filtered	Filtered	Filtered	Filtered	Filtered	Filtered	Filtered	Filtered	Filtered	192182.7031
A0A0R4I9I7;A0A0R4IE97;A0A0R4IKY8;A0A286Y8W3;Q1LWL6	gse1	Genetic suppressor element 1	ERSPSPPTVQNK	(S1589,T1594);(S824,T829);(S823,T828);(S1590,T1595);(S810,T815)	_ERS[Phospho (STY)]PSPPT[Phospho (STY)]VQNK_.2	_ERS[Phospho (STY)]PSPPT[Phospho (STY)]VQNK_	_ERS[+80]PSPPT[+80]VQNK_	Filtered	Filtered	Filtered	68611.60156	Filtered	Filtered	70557.84375	Filtered	62158.32031	Filtered	Filtered	69197.96094	Filtered	Filtered	Filtered	Filtered
A0A0R4I9I7;A0A0R4IE97;A0A0R4IKY8;A0A286Y8W3;Q1LWL6	gse1	Genetic suppressor element 1	SPSLGMISTATR	(S786);(S20);(S20);(S786);(S7)	_S[Phospho (STY)]PSLGMISTATR_.2	_S[Phospho (STY)]PSLGMISTATR_	_S[+80]PSLGMISTATR_	7220.796875	117341.0859	110190.9141	130628.8281	138836.0938	118396.3438	89056.23438	165826.0156	157647.0625	126763.7969	97207.97656	165247.3906	132397.6094	85629.125	121352.6563	120759.6719
A0A0R4I9L2;A0A2R8QDW1;Q3LSS0	cwf19l2;LOC110438503;cwf19l2	CWF19-like protein 2;Uncharacterized protein;CWF19-like protein 2	ERSPNAER	(S354);(S206);(S357)	_ERS[Phospho (STY)]PNAER_.2	_ERS[Phospho (STY)]PNAER_	_ERS[+80]PNAER_	84495.6875	76099.44531	92828.53906	41002.19141	71719.88281	72840.73438	54809.69531	43047.28125	75798.14844	74616.07813	87973.71875	31791.2793	58662.26953	78721.32031	81423.50781	39376.83594
A0A0R4I9P1;A0A0R4IGK1;A0A0R4IQQ6;A2BIL7	baz1b	Tyrosine-protein kinase BAZ1B;Tyrosine-protein kinase BAZ1B (Fragment);Tyrosine-protein kinase BAZ1B;Tyrosine-protein kinase BAZ1B	AAPSSPVDIDELVR	(S1349);(S1349);(S1349);(S1349)	_AAPSS[Phospho (STY)]PVDIDELVR_.2	_AAPSS[Phospho (STY)]PVDIDELVR_	_AAPSS[+80]PVDIDELVR_	967212.875	1080560	1098581.375	1022037.875	1139874.625	1058052.75	1725996.125	933475.9375	886470.9375	968892.1875	1302503	1027568.563	887131.5	998519.0625	1231588.75	1012110.625
A0A0R4I9P1;A0A0R4IGK1;A0A0R4IQQ6;A2BIL7	baz1b	Tyrosine-protein kinase BAZ1B;Tyrosine-protein kinase BAZ1B (Fragment);Tyrosine-protein kinase BAZ1B;Tyrosine-protein kinase BAZ1B	AAPSSPVDIDELVR	(S1349);(S1349);(S1349);(S1349)	_AAPSS[Phospho (STY)]PVDIDELVR_.3	_AAPSS[Phospho (STY)]PVDIDELVR_	_AAPSS[+80]PVDIDELVR_	Filtered	73634.29688	78629.44531	Filtered	Filtered	Filtered	Filtered	63704.72656	53442.32031	Filtered	Filtered	Filtered	47588.02344	69666.125	89302.80469	69315.125
A0A0R4I9P1;A0A0R4IGK1;A0A0R4IQQ6;A2BIL7	baz1b	Tyrosine-protein kinase BAZ1B;Tyrosine-protein kinase BAZ1B (Fragment);Tyrosine-protein kinase BAZ1B;Tyrosine-protein kinase BAZ1B	AAPSSPVDIDELVR	(S1348);(S1348);(S1348);(S1348)	_AAPS[Phospho (STY)]SPVDIDELVR_.3	_AAPS[Phospho (STY)]SPVDIDELVR_	_AAPS[+80]SPVDIDELVR_	Filtered	Filtered	Filtered	Filtered	Filtered	67114.85156	Filtered	Filtered	Filtered	Filtered	97252.98438	Filtered	Filtered	Filtered	Filtered	Filtered
A0A0R4I9P1;A0A0R4IGK1;A0A0R4IQQ6;A2BIL7	baz1b	Tyrosine-protein kinase BAZ1B;Tyrosine-protein kinase BAZ1B (Fragment);Tyrosine-protein kinase BAZ1B;Tyrosine-protein kinase BAZ1B	EDEGSIISASNDISQQGAPSHESSIETTVPK	(S973,S976);(S973,S976);(S973,S976);(S973,S976)	_EDEGS[Phospho (STY)]IIS[Phospho (STY)]ASNDISQQGAPSHESSIETTVPK_.4	_EDEGS[Phospho (STY)]IIS[Phospho (STY)]ASNDISQQGAPSHESSIETTVPK_	_EDEGS[+80]IIS[+80]ASNDISQQGAPSHESSIETTVPK_	Filtered	Filtered	Filtered	Filtered	42742.99219	Filtered	Filtered	Filtered	Filtered	Filtered	99083.82813	Filtered	Filtered	81682.42969	Filtered	Filtered
A0A0R4I9P1;A0A0R4IGK1;A0A0R4IQQ6;A2BIL7	baz1b	Tyrosine-protein kinase BAZ1B;Tyrosine-protein kinase BAZ1B (Fragment);Tyrosine-protein kinase BAZ1B;Tyrosine-protein kinase BAZ1B	EDEGSIISASNDISQQGAPSHESSIETTVPK	(S978);(S978);(S978);(S978)	_EDEGSIISAS[Phospho (STY)]NDISQQGAPSHESSIETTVPK_.4	_EDEGSIISAS[Phospho (STY)]NDISQQGAPSHESSIETTVPK_	_EDEGSIISAS[+80]NDISQQGAPSHESSIETTVPK_	Filtered	22249.16016	Filtered	Filtered	Filtered	Filtered	Filtered	Filtered	Filtered	Filtered	Filtered	Filtered	Filtered	Filtered	Filtered	Filtered
A0A0R4I9P1;A0A0R4IGK1;A0A0R4IQQ6;A2BIL7	baz1b	Tyrosine-protein kinase BAZ1B;Tyrosine-protein kinase BAZ1B (Fragment);Tyrosine-protein kinase BAZ1B;Tyrosine-protein kinase BAZ1B	SPAAAGSPKK	(S451);(S451);(S451);(S451)	_SPAAAGS[Phospho (STY)]PKK_.2	_SPAAAGS[Phospho (STY)]PKK_	_SPAAAGS[+80]PKK_	12855.75879	28750.01563	114458.9063	Filtered	28401.54883	31307.18164	Filtered	Filtered	19165.83398	20792.33398	99159.85156	108408.4219	24243.37305	32313.875	78172.78906	74962.25
A0A0R4I9P1;A0A0R4IGK1;A0A0R4IQQ6;A2BIL7	baz1b	Tyrosine-protein kinase BAZ1B;Tyrosine-protein kinase BAZ1B (Fragment);Tyrosine-protein kinase BAZ1B;Tyrosine-protein kinase BAZ1B	RAATPSDNSDDDDDDEEEDER	(T1487,S1489,S1492);(T1487,S1489,S1492);(T1487,S1489,S1492);(T1487,S1489,S1492)	_RAAT[Phospho (STY)]PS[Phospho (STY)]DNS[Phospho (STY)]DDDDDDEEEDER_.3	_RAAT[Phospho (STY)]PS[Phospho (STY)]DNS[Phospho (STY)]DDDDDDEEEDER_	_RAAT[+80]PS[+80]DNS[+80]DDDDDDEEEDER_	45979.33203	7616.894531	Filtered	105474.9063	42759.73047	8731.845703	Filtered	110489.8984	45920.38281	3599.455566	Filtered	128437.0156	23277.49023	1950.036499	Filtered	123137.5938
A0A0R4I9P1;A0A0R4IGK1;A0A0R4IQQ6;A2BIL7	baz1b	Tyrosine-protein kinase BAZ1B;Tyrosine-protein kinase BAZ1B (Fragment);Tyrosine-protein kinase BAZ1B;Tyrosine-protein kinase BAZ1B	DSQNIPLSPTIWSHMQVK	(S350);(S350);(S350);(S350)	_DSQNIPLS[Phospho (STY)]PTIWSHMQVK_.3	_DSQNIPLS[Phospho (STY)]PTIWSHMQVK_	_DSQNIPLS[+80]PTIWSHMQVK_	23043.87695	Filtered	Filtered	Filtered	8453.697266	Filtered	Filtered	75161.25781	Filtered	Filtered	Filtered	Filtered	Filtered	Filtered	Filtered	Filtered
A0A0R4I9P1;A0A0R4IGK1;A0A0R4IQQ6;A2BIL7	baz1b	Tyrosine-protein kinase BAZ1B;Tyrosine-protein kinase BAZ1B (Fragment);Tyrosine-protein kinase BAZ1B;Tyrosine-protein kinase BAZ1B	SPAAAGSPK	(S451);(S451);(S451);(S451)	_SPAAAGS[Phospho (STY)]PK_.2	_SPAAAGS[Phospho (STY)]PK_	_SPAAAGS[+80]PK_	Filtered	Filtered	Filtered	Filtered	Filtered	Filtered	31414.67188	Filtered	Filtered	Filtered	Filtered	Filtered	Filtered	Filtered	Filtered	Filtered
A0A0R4I9Q9;Q1LWS2	hcls1	Hematopoietic cell-specific Lyn substrate 1	QSPPPVPVSQK	(S403);(S403)	_QS[Phospho (STY)]PPPVPVSQK_.2	_QS[Phospho (STY)]PPPVPVSQK_	_QS[+80]PPPVPVSQK_	Filtered	Filtered	360376.0938	753684.8125	Filtered	279712.125	425239.7813	344027.375	258149.6094	189368.9688	Filtered	Filtered	425105.75	473398.0938	676478.25	Filtered
A0A0R4I9Q9;Q1LWS2	hcls1	Hematopoietic cell-specific Lyn substrate 1	QEEQSQHVEEEKQSPPPVPVSQK	(S403);(S403)	_QEEQSQHVEEEKQS[Phospho (STY)]PPPVPVSQK_.3	_QEEQSQHVEEEKQS[Phospho (STY)]PPPVPVSQK_	_QEEQSQHVEEEKQS[+80]PPPVPVSQK_	49081.14844	40886.10547	24517.04297	94834.84375	33327	36631.76172	27505.37305	44094.31641	Filtered	37035.44922	34762.39844	Filtered	67523.67969	87247.00781	64179.07422	31721.96094
A0A0R4I9Q9;Q1LWS2	hcls1	Hematopoietic cell-specific Lyn substrate 1	NASSFNKMESPSSSYEK	(M326,S328);(M326,S328)	_NASSFNKM[Oxidation (M)]ES[Phospho (STY)]PSSSYEK_.2	_NASSFNKM[Oxidation (M)]ES[Phospho (STY)]PSSSYEK_	_NASSFNKM[+16]ES[+80]PSSSYEK_	76562.97656	Filtered	Filtered	61728.57422	91940.78125	33691.66797	Filtered	Filtered	Filtered	Filtered	Filtered	Filtered	103465.9297	Filtered	Filtered	Filtered
A0A0R4I9S5	naa15b	N-alpha-acetyltransferase 15, NatA auxiliary subunit b	IAVNGDVSTETEELANDM	(S855)	_IAVNGDVS[Phospho (STY)]TETEELANDM_.2	_IAVNGDVS[Phospho (STY)]TETEELANDM_	_IAVNGDVS[+80]TETEELANDM_	15463.21484	22337.47266	9838.973633	24130.53711	17793.05078	21803.29688	Filtered	22193.35938	18532.86328	21316.08203	19072.75195	32083.71094	Filtered	22183.31836	13533.64355	25068.73438
A0A0R4I9U6	pcdh2ab9	Protocadherin 2 alpha b 9	RLSMPDATAIQPK	(S851)	_RLS[Phospho (STY)]MPDATAIQPK_.3	_RLS[Phospho (STY)]MPDATAIQPK_	_RLS[+80]MPDATAIQPK_	26609.2168	39203.82031	38813.41016	25642.76563	37309.68359	34488.85938	Filtered	38278.15234	47722.87891	39571.17578	24706.04102	42501.26172	38909.63672	40576.0625	38779.81641	28755.04688
A0A0R4I9U6	pcdh2ab9	Protocadherin 2 alpha b 9	RLSMPDATAIQPK	(S851)	_RLS[Phospho (STY)]MPDATAIQPK_.2	_RLS[Phospho (STY)]MPDATAIQPK_	_RLS[+80]MPDATAIQPK_	Filtered	9218.072266	20240.88086	Filtered	Filtered	Filtered	Filtered	16240.55078	17423.49805	10399.06055	11968.00293	Filtered	Filtered	Filtered	18005.81836	Filtered
A0A0R4I9U7;A0A0R4IJ20;A0A0R4IY38;Q6P0T6	znf207b	Zinc finger protein 207, b;Zinc finger protein 207, b;Zinc finger protein 207, b;Zinc finger protein 207, b	PLFPSAVQAQQTVSGPSSTSSDSPK	(S272);(S266);(S266);(S277)	_PLFPSAVQAQQTVSGPSSTSSDS[Phospho (STY)]PK_.3	_PLFPSAVQAQQTVSGPSSTSSDS[Phospho (STY)]PK_	_PLFPSAVQAQQTVSGPSSTSSDS[+80]PK_	Filtered	40971.44922	27214.90625	29485.32617	47921.30859	Filtered	Filtered	50059.77734	67686.45313	42855.29297	Filtered	52545.64063	47666.98828	26369.39063	Filtered	Filtered
A0A0R4I9U7;A0A0R4IJ20;A0A0R4IY38;Q6P0T6	znf207b	Zinc finger protein 207, b;Zinc finger protein 207, b;Zinc finger protein 207, b;Zinc finger protein 207, b	PLFPSAVQAQQTVSGPSSTSSDSPK	(S266);(S260);(S260);(S271)	_PLFPSAVQAQQTVSGPS[Phospho (STY)]STSSDSPK_.3	_PLFPSAVQAQQTVSGPS[Phospho (STY)]STSSDSPK_	_PLFPSAVQAQQTVSGPS[+80]STSSDSPK_	Filtered	Filtered	Filtered	Filtered	Filtered	Filtered	Filtered	Filtered	Filtered	Filtered	Filtered	Filtered	Filtered	17944.40234	Filtered	Filtered
A0A0R4I9X7	gab2	GRB2-associated-binding protein 2	NCGNVDYLALDFQPGSPGPHR	(C599,S613)	_NC[Carbamidomethyl (C)]GNVDYLALDFQPGS[Phospho (STY)]PGPHR_.3	_NC[Carbamidomethyl (C)]GNVDYLALDFQPGS[Phospho (STY)]PGPHR_	_NC[+57]GNVDYLALDFQPGS[+80]PGPHR_	Filtered	Filtered	Filtered	24195.22852	28374.56055	Filtered	Filtered	Filtered	Filtered	Filtered	Filtered	Filtered	Filtered	13333.08691	Filtered	Filtered
A0A0R4I9Z3;A0A2R8QG07;E7F263	si:dkey-238m4.3;cgna;cgna	Si:dkey-238m4.3 (Fragment);Cingulin a;Cingulin a	SGSYGNLDGGIGMGSER	(S141);(S141);(S141)	_S[Phospho (STY)]GSYGNLDGGIGMGSER_.2	_S[Phospho (STY)]GSYGNLDGGIGMGSER_	_S[+80]GSYGNLDGGIGMGSER_	Filtered	Filtered	116331.1484	Filtered	Filtered	Filtered	122998.1094	88834.04688	Filtered	Filtered	Filtered	Filtered	Filtered	Filtered	71778.125	Filtered
A0A0R4I9Z3;A0A2R8QG07;E7F263	si:dkey-238m4.3;cgna;cgna	Si:dkey-238m4.3 (Fragment);Cingulin a;Cingulin a	TPVDYGVQIR	(T10);(T10);(T10)	_T[Phospho (STY)]PVDYGVQIR_.2	_T[Phospho (STY)]PVDYGVQIR_	_T[+80]PVDYGVQIR_	169291.6563	131681.6875	140705.3125	144143.3438	150029	134075.5469	190340.25	163408.625	147327.3594	145140.6406	141178.3594	150041.0469	126678.0938	92701.77344	125627.1484	145408.6563
A0A0R4IA01;F1R2W0	polr3glb	Polymerase (RNA) III (DNA directed) polypeptide G-like b	EKEGSSDEEEGEK	(S155,S156);(S156,S157)	_EKEGS[Phospho (STY)]S[Phospho (STY)]DEEEGEK_.2	_EKEGS[Phospho (STY)]S[Phospho (STY)]DEEEGEK_	_EKEGS[+80]S[+80]DEEEGEK_	48746.91016	34170.33984	40344.71484	36011.51953	45983.62891	34336.66016	41533.42969	35570.30469	42165.99609	33086.60547	35349.25781	26447.33594	45921.92969	32744.61914	36889.96875	29959.81836
A0A0R4IA30;A0A0R4IGB6;A0A0R4IK64;A0A0R4IS28;A0A2R8PVC9	eef1da	Eukaryotic translation elongation factor 1 delta a (guanine nucleotide exchange protein);Eukaryotic translation elongation factor 1 delta a (guanine nucleotide exchange protein) (Fragment);Eukaryotic translation elongation factor 1 delta a (guanine nucleotide exchange protein) (Fragment);Eukaryotic translation elongation factor 1 delta a (guanine nucleotide exchange protein) (Fragment);Eukaryotic…	PKVEEHNGADDEDDDIDLFGSDEEDEEAER	(S128);(S157);(S150);(S152);(S174)	_PKVEEHNGADDEDDDIDLFGS[Phospho (STY)]DEEDEEAER_.4	_PKVEEHNGADDEDDDIDLFGS[Phospho (STY)]DEEDEEAER_	_PKVEEHNGADDEDDDIDLFGS[+80]DEEDEEAER_	1470227	1262531.75	228140.6719	1349984.75	1145492	1114075.125	17517.86328	1614253.375	1128488.625	1308302.5	919015.75	1186902.375	1095638.75	1257236.125	548379.75	1629962.25
A0A0R4IA30;A0A0R4IGB6;A0A0R4IK64;A0A0R4IS28;A0A2R8PVC9	eef1da	Eukaryotic translation elongation factor 1 delta a (guanine nucleotide exchange protein);Eukaryotic translation elongation factor 1 delta a (guanine nucleotide exchange protein) (Fragment);Eukaryotic translation elongation factor 1 delta a (guanine nucleotide exchange protein) (Fragment);Eukaryotic translation elongation factor 1 delta a (guanine nucleotide exchange protein) (Fragment);Eukaryotic…	SEDQSELVSR		_SEDQSELVSR_.2	_SEDQSELVSR_	_SEDQSELVSR_	55907.78516	23726.06836	13817.61914	28397.51172	37249.54688	18855.9082	27775.2168	28738.95703	35929.79297	38608.4375	39822.92969	7166.437012	38359.58594	26086.37109	22580.66406	13590.50586
A0A0R4IA30;A0A0R4IGB6;A0A0R4IK64;A0A0R4IS28;A0A2R8PVC9	eef1da	Eukaryotic translation elongation factor 1 delta a (guanine nucleotide exchange protein);Eukaryotic translation elongation factor 1 delta a (guanine nucleotide exchange protein) (Fragment);Eukaryotic translation elongation factor 1 delta a (guanine nucleotide exchange protein) (Fragment);Eukaryotic translation elongation factor 1 delta a (guanine nucleotide exchange protein) (Fragment);Eukaryotic…	VEEHNGADDEDDDIDLFGSDEEDEEAER	(S128);(S157);(S150);(S152);(S174)	_VEEHNGADDEDDDIDLFGS[Phospho (STY)]DEEDEEAER_.4	_VEEHNGADDEDDDIDLFGS[Phospho (STY)]DEEDEEAER_	_VEEHNGADDEDDDIDLFGS[+80]DEEDEEAER_	1042123.813	1128255.125	673459.9375	924316.8125	688597.8125	1015198.25	47037.78125	943230.8125	950011.75	1012810.75	597773.0625	1297638.375	899945	1003888.563	446093.9688	979255.6875
A0A0R4IA30;A0A0R4IGB6;A0A0R4IK64;A0A0R4IS28;A0A2R8PVC9	eef1da	Eukaryotic translation elongation factor 1 delta a (guanine nucleotide exchange protein);Eukaryotic translation elongation factor 1 delta a (guanine nucleotide exchange protein) (Fragment);Eukaryotic translation elongation factor 1 delta a (guanine nucleotide exchange protein) (Fragment);Eukaryotic translation elongation factor 1 delta a (guanine nucleotide exchange protein) (Fragment);Eukaryotic…	VEEHNGADDEDDDIDLFGSDEEDEEAER	(S128);(S157);(S150);(S152);(S174)	_VEEHNGADDEDDDIDLFGS[Phospho (STY)]DEEDEEAER_.5	_VEEHNGADDEDDDIDLFGS[Phospho (STY)]DEEDEEAER_	_VEEHNGADDEDDDIDLFGS[+80]DEEDEEAER_	30340.51172	37264.97266	Filtered	37081.99609	15436.21582	30827.7207	Filtered	44860.53125	30004.4082	36535.875	26687.11914	42649.78516	22176.56445	40307.37109	12211.63379	42661.93359
A0A0R4IA30;A0A0R4IGB6;A0A0R4IK64;A0A0R4IS28;A0A2R8PVC9	eef1da	Eukaryotic translation elongation factor 1 delta a (guanine nucleotide exchange protein);Eukaryotic translation elongation factor 1 delta a (guanine nucleotide exchange protein) (Fragment);Eukaryotic translation elongation factor 1 delta a (guanine nucleotide exchange protein) (Fragment);Eukaryotic translation elongation factor 1 delta a (guanine nucleotide exchange protein) (Fragment);Eukaryotic…	LQINCVVEDDK	(C211);(C240);(C233);(C235);(C257)	_LQINC[Carbamidomethyl (C)]VVEDDK_.2	_LQINC[Carbamidomethyl (C)]VVEDDK_	_LQINC[+57]VVEDDK_	13874.68066	7227.692383	Filtered	12435.81152	9097.474609	9024.726563	Filtered	14063.41895	9869.740234	10676.38184	13737.6377	12442.98926	9823.413086	7738.771973	7771.510254	14303.70117
A0A0R4IA41;E9QGF5;E9QGZ3;E9QIR1;F1Q5R9	eya4	Eyes absent homolog	NNPSPPPDSDLER	(S360);(S358);(S358);(S335);(S335)	_NNPS[Phospho (STY)]PPPDSDLER_.2	_NNPS[Phospho (STY)]PPPDSDLER_	_NNPS[+80]PPPDSDLER_	456936.1875	429285.5313	486339.25	399095.5625	468513.5625	427540.5	622084.875	426635.4688	452121.8125	406032.7188	468186.875	463263.2188	465525.7188	390253.2813	421957.9375	444770.2188
A0A0R4IA41;E9QGF5;E9QGZ3;E9QIR1;F1Q5R9	eya4	Eyes absent homolog	ELYCTYKNNVGGLLGPAK	(C492,T493);(C490,T491);(C490,T491);(C467,T468);(C467,T468)	_ELYC[Carbamidomethyl (C)]T[Phospho (STY)]YKNNVGGLLGPAK_.3	_ELYC[Carbamidomethyl (C)]T[Phospho (STY)]YKNNVGGLLGPAK_	_ELYC[+57]T[+80]YKNNVGGLLGPAK_	329894.5	264768.1875	Filtered	380784.1563	408702.5	Filtered	415647	374608.0938	289193.875	275148.7813	270400.4688	302181.6563	Filtered	274312.9063	Filtered	293050.7813
A0A0R4IA44;E7F243;E9QF83	phldb2b	Pleckstrin homology-like domain, family B, member 2b;Pleckstrin homology-like domain, family B, member 2b;Pleckstrin homology-like domain, family B, member 2b	KGSISSLSGK	(S530,S533);(S530,S533);(S530,S533)	_KGSIS[Phospho (STY)]SLS[Phospho (STY)]GK_.2	_KGSIS[Phospho (STY)]SLS[Phospho (STY)]GK_	_KGSIS[+80]SLS[+80]GK_	650123.75	744663.625	Filtered	Filtered	Filtered	Filtered	Filtered	Filtered	Filtered	792392.6875	Filtered	Filtered	Filtered	Filtered	Filtered	Filtered
A0A0R4IA44;E7F243;E9QF83	phldb2b	Pleckstrin homology-like domain, family B, member 2b;Pleckstrin homology-like domain, family B, member 2b;Pleckstrin homology-like domain, family B, member 2b	KGSISSLSGK	(S528,S533);(S528,S533);(S528,S533)	_KGS[Phospho (STY)]ISSLS[Phospho (STY)]GK_.2	_KGS[Phospho (STY)]ISSLS[Phospho (STY)]GK_	_KGS[+80]ISSLS[+80]GK_	Filtered	Filtered	Filtered	Filtered	Filtered	Filtered	53214.15625	Filtered	Filtered	Filtered	Filtered	Filtered	Filtered	Filtered	Filtered	Filtered
A0A0R4IA44;E7F243;E9QF83	phldb2b	Pleckstrin homology-like domain, family B, member 2b;Pleckstrin homology-like domain, family B, member 2b;Pleckstrin homology-like domain, family B, member 2b	KGSISSLSGK	(S530,S531);(S530,S531);(S530,S531)	_KGSIS[Phospho (STY)]S[Phospho (STY)]LSGK_.2	_KGSIS[Phospho (STY)]S[Phospho (STY)]LSGK_	_KGSIS[+80]S[+80]LSGK_	Filtered	Filtered	Filtered	Filtered	Filtered	Filtered	Filtered	Filtered	103543.6641	Filtered	Filtered	Filtered	Filtered	Filtered	52606.62891	Filtered
A0A0R4IA44;E7F243;E9QF83	phldb2b	Pleckstrin homology-like domain, family B, member 2b;Pleckstrin homology-like domain, family B, member 2b;Pleckstrin homology-like domain, family B, member 2b	KGSISSLSGK	(S528);(S528);(S528)	_KGS[Phospho (STY)]ISSLSGK_.2	_KGS[Phospho (STY)]ISSLSGK_	_KGS[+80]ISSLSGK_	35228.23438	34705.19531	39671.93359	38594.43359	41443.50391	30323.42188	36480.30859	32489.21289	42884.44922	Filtered	44437.87109	44611.71484	35155.44141	27329.17578	37286.80078	42387.07422
A0A0R4IA44;E7F243;E9QF83	phldb2b	Pleckstrin homology-like domain, family B, member 2b;Pleckstrin homology-like domain, family B, member 2b;Pleckstrin homology-like domain, family B, member 2b	KGSISSLSGK	(S531,S533);(S531,S533);(S531,S533)	_KGSISS[Phospho (STY)]LS[Phospho (STY)]GK_.2	_KGSISS[Phospho (STY)]LS[Phospho (STY)]GK_	_KGSISS[+80]LS[+80]GK_	Filtered	Filtered	Filtered	Filtered	Filtered	Filtered	Filtered	Filtered	Filtered	Filtered	38647.08594	Filtered	Filtered	Filtered	Filtered	Filtered
A0A0R4IA44;E7F243;E9QF83	phldb2b	Pleckstrin homology-like domain, family B, member 2b;Pleckstrin homology-like domain, family B, member 2b;Pleckstrin homology-like domain, family B, member 2b	KGSISSLSGK	(S531);(S531);(S531)	_KGSISS[Phospho (STY)]LSGK_.2	_KGSISS[Phospho (STY)]LSGK_	_KGSISS[+80]LSGK_	Filtered	Filtered	Filtered	Filtered	Filtered	Filtered	Filtered	Filtered	Filtered	30024.97266	Filtered	Filtered	Filtered	Filtered	Filtered	Filtered
A0A0R4IA44;E7F243;E9QF83	phldb2b	Pleckstrin homology-like domain, family B, member 2b;Pleckstrin homology-like domain, family B, member 2b;Pleckstrin homology-like domain, family B, member 2b	ASSQTNVYLDSIGYQDNGR	(Y1053);(Y995);(Y1053)	_ASSQTNVY[Phospho (STY)]LDSIGYQDNGR_.3	_ASSQTNVY[Phospho (STY)]LDSIGYQDNGR_	_ASSQTNVY[+80]LDSIGYQDNGR_	31082.82031	Filtered	26440.97266	Filtered	Filtered	32765.30273	Filtered	Filtered	Filtered	Filtered	Filtered	34693.95313	Filtered	Filtered	Filtered	Filtered
A0A0R4IA44;E7F243;E9QF83	phldb2b	Pleckstrin homology-like domain, family B, member 2b;Pleckstrin homology-like domain, family B, member 2b;Pleckstrin homology-like domain, family B, member 2b	ASSQTNVYLDSIGYQDNGR	(T1050);(T992);(T1050)	_ASSQT[Phospho (STY)]NVYLDSIGYQDNGR_.3	_ASSQT[Phospho (STY)]NVYLDSIGYQDNGR_	_ASSQT[+80]NVYLDSIGYQDNGR_	Filtered	Filtered	Filtered	Filtered	Filtered	Filtered	Filtered	30687.94531	Filtered	Filtered	Filtered	Filtered	Filtered	Filtered	Filtered	Filtered
A0A0R4IA44;E7F243;E9QF83	phldb2b	Pleckstrin homology-like domain, family B, member 2b;Pleckstrin homology-like domain, family B, member 2b;Pleckstrin homology-like domain, family B, member 2b	NQSQDSLLLNSSDSR	(S306);(S306);(S306)	_NQS[Phospho (STY)]QDSLLLNSSDSR_.2	_NQS[Phospho (STY)]QDSLLLNSSDSR_	_NQS[+80]QDSLLLNSSDSR_	120064.3828	115810.4453	113932.4297	120566.5625	123062.5781	119655.3828	39644.1875	124858.3438	111276.6484	76843.21875	159890.1875	169552.25	132245.6094	92020.20313	104714.7891	158554.5625
A0A0R4IA44;E7F243;E9QF83	phldb2b	Pleckstrin homology-like domain, family B, member 2b;Pleckstrin homology-like domain, family B, member 2b;Pleckstrin homology-like domain, family B, member 2b	NQSQDSLLLNSSDSR	(S306);(S306);(S306)	_NQS[Phospho (STY)]QDSLLLNSSDSR_.3	_NQS[Phospho (STY)]QDSLLLNSSDSR_	_NQS[+80]QDSLLLNSSDSR_	20347.46094	18546.57813	Filtered	34817.16016	23313.95508	26402.94727	Filtered	36950.46094	37442.36719	23518.97266	46798.78906	41511.52344	30416.66406	34819.96875	Filtered	47907.83984
A0A0R4IA44;E7F243;E9QF83	phldb2b	Pleckstrin homology-like domain, family B, member 2b;Pleckstrin homology-like domain, family B, member 2b;Pleckstrin homology-like domain, family B, member 2b	NQSQDSLLLNSSDSR	(S309);(S309);(S309)	_NQSQDS[Phospho (STY)]LLLNSSDSR_.3	_NQSQDS[Phospho (STY)]LLLNSSDSR_	_NQSQDS[+80]LLLNSSDSR_	Filtered	Filtered	Filtered	Filtered	Filtered	Filtered	Filtered	Filtered	Filtered	Filtered	45382.58203	Filtered	Filtered	Filtered	Filtered	Filtered
A0A0R4IA44;E7F243;E9QF83	phldb2b	Pleckstrin homology-like domain, family B, member 2b;Pleckstrin homology-like domain, family B, member 2b;Pleckstrin homology-like domain, family B, member 2b	QPVAPPDVTMTSGEATSPR	(S470);(S470);(S470)	_QPVAPPDVTMTSGEATS[Phospho (STY)]PR_.3	_QPVAPPDVTMTSGEATS[Phospho (STY)]PR_	_QPVAPPDVTMTSGEATS[+80]PR_	42239.47656	37546.15234	34615.5	44789.11328	47710.47656	37406.75	Filtered	32769.50391	40291.44141	30650.07422	39942.37109	Filtered	44929.87891	35311.57813	42015.64063	34365.63672
A0A0R4IA51;A0A0R4IKW7	znf536	Zinc finger protein 536	SPEGPGSAADSPASFSDLGR	(S955);(S925)	_S[Phospho (STY)]PEGPGSAADSPASFSDLGR_.2	_S[Phospho (STY)]PEGPGSAADSPASFSDLGR_	_S[+80]PEGPGSAADSPASFSDLGR_	67292.05469	92902.19531	85628.88281	Filtered	64360.125	Filtered	Filtered	94777.13281	Filtered	Filtered	92817.38281	Filtered	62484.09375	Filtered	92211.32031	90395.25781
A0A0R4IA51;A0A0R4IKW7	znf536	Zinc finger protein 536	LTVGPQSSGLSPPQAPTPEK	(S1318,T1324);(S1288,T1294)	_LTVGPQSSGLS[Phospho (STY)]PPQAPT[Phospho (STY)]PEK_.3	_LTVGPQSSGLS[Phospho (STY)]PPQAPT[Phospho (STY)]PEK_	_LTVGPQSSGLS[+80]PPQAPT[+80]PEK_	50023.57031	54350.80859	Filtered	42575.75781	37477.44141	38077.07422	Filtered	37897.67188	56510.89844	Filtered	33000.22266	46503.63281	55668.61328	Filtered	Filtered	Filtered
A0A0R4IA51;A0A0R4IKW7	znf536	Zinc finger protein 536	ASCSEIEASEEHGGQSEEDEVSR	(C1229,S1242);(C1199,S1212)	_ASC[Carbamidomethyl (C)]SEIEASEEHGGQS[Phospho (STY)]EEDEVSR_.3	_ASC[Carbamidomethyl (C)]SEIEASEEHGGQS[Phospho (STY)]EEDEVSR_	_ASC[+57]SEIEASEEHGGQS[+80]EEDEVSR_	Filtered	Filtered	18160.70313	12032.87793	28172.0625	Filtered	18220.57227	Filtered	31690.08203	26967.86914	Filtered	Filtered	24875.01172	28719.33008	Filtered	Filtered
A0A0R4IA72;Q5RGQ4	ryr3	Ryanodine receptor 3	QASVDAQGNFDPQPINTANISLPEK	(S2626);(S2624)	_QAS[Phospho (STY)]VDAQGNFDPQPINTANISLPEK_.3	_QAS[Phospho (STY)]VDAQGNFDPQPINTANISLPEK_	_QAS[+80]VDAQGNFDPQPINTANISLPEK_	55089.74609	89826.85156	56746.99609	65234.07031	100351.3438	82936.5	54300.23438	66347.96094	114375.5547	77749.98438	39207.99219	79877.53906	90043.75	110480.5625	60451.83594	50543.8125
A0A0R4IA72;Q5RGQ4	ryr3	Ryanodine receptor 3	KISESTQGDFIPAPQDLENVVLSR	(S2743);(S2741)	_KIS[Phospho (STY)]ESTQGDFIPAPQDLENVVLSR_.3	_KIS[Phospho (STY)]ESTQGDFIPAPQDLENVVLSR_	_KIS[+80]ESTQGDFIPAPQDLENVVLSR_	Filtered	4964.18457	Filtered	66386.6875	9115.19043	19762.42773	Filtered	12242.73047	12062.99316	9217.543945	2451.9729	12501.4043	32303.46094	56223.11328	11198.15918	11717.59082
A0A0R4IA93;A0A0R4IQI9	ckap5	Cytoskeleton-associated protein 5	NHSPVDDYSEPEPKPDTK	(S1097);(S1097)	_NHS[Phospho (STY)]PVDDYSEPEPKPDTK_.3	_NHS[Phospho (STY)]PVDDYSEPEPKPDTK_	_NHS[+80]PVDDYSEPEPKPDTK_	Filtered	395440.5625	405577.125	Filtered	380115.6563	416073.5938	393818.8438	355897.3125	386864.5	385540.0625	Filtered	380830.4063	355759.5313	416583.0313	361122.5938	374987.2813
A0A0R4IA93;A0A0R4IQI9	ckap5	Cytoskeleton-associated protein 5	SSSPASNLDDLK	(S2013);(S1984)	_SSS[Phospho (STY)]PASNLDDLK_.2	_SSS[Phospho (STY)]PASNLDDLK_	_SSS[+80]PASNLDDLK_	168786.7344	163790.9063	144950.2969	101973.0156	Filtered	158001.6406	187525.375	130998.7109	152321.5938	167638.6094	113412.2031	130694.6484	133764.8594	95511.60938	101167.5859	Filtered
A0A0R4IA93;A0A0R4IQI9	ckap5	Cytoskeleton-associated protein 5	EHFQQEQSHSHSPTR	(S2007);(S1978)	_EHFQQEQSHSHS[Phospho (STY)]PTR_.3	_EHFQQEQSHSHS[Phospho (STY)]PTR_	_EHFQQEQSHSHS[+80]PTR_	18033.04492	20496.16992	12629.61035	3962.958496	33412.1875	26963.63477	22437.57227	Filtered	Filtered	26226.45898	13885.09766	Filtered	24936.11328	Filtered	29594.1582	Filtered
A0A0R4IA93;A0A0R4IQI9	ckap5	Cytoskeleton-associated protein 5	EHFQQEQSHSHSPTR	(T2009);(T1980)	_EHFQQEQSHSHSPT[Phospho (STY)]R_.3	_EHFQQEQSHSHSPT[Phospho (STY)]R_	_EHFQQEQSHSHSPT[+80]R_	Filtered	Filtered	Filtered	Filtered	Filtered	56941.75781	Filtered	Filtered	Filtered	Filtered	Filtered	142182.7969	Filtered	Filtered	561941.5	Filtered
A0A0R4IA93;A0A0R4IQI9	ckap5	Cytoskeleton-associated protein 5	EHFQQEQSHSHSPTR	(S2007);(S1978)	_EHFQQEQSHSHS[Phospho (STY)]PTR_.4	_EHFQQEQSHSHS[Phospho (STY)]PTR_	_EHFQQEQSHSHS[+80]PTR_	30553.27734	36971.96875	Filtered	3948.468994	94343.10938	Filtered	Filtered	Filtered	Filtered	39290.19141	Filtered	Filtered	61855.94922	Filtered	Filtered	Filtered
A0A0R4IAC0	ssh2b	Slingshot protein phosphatase 2b (Fragment)	DKSPSVETK	(S721)	_DKS[Phospho (STY)]PSVETK_.2	_DKS[Phospho (STY)]PSVETK_	_DKS[+80]PSVETK_	39388.51563	46327.63672	65002.51172	34871.14453	41495.65625	38331.01563	46599.625	38297.42578	33910.67578	38116.09766	56530.75	59653.78906	44522.29688	31061.41211	41835.67969	49437.55469
A0A0R4IAC0	ssh2b	Slingshot protein phosphatase 2b (Fragment)	SISESFLTVK	(S36)	_S[Phospho (STY)]ISESFLTVK_.2	_S[Phospho (STY)]ISESFLTVK_	_S[+80]ISESFLTVK_	10256.63867	10290.71289	10128.97266	14596.57227	12649.25879	12081.88379	11351.71777	10728.02344	11034.91797	9642.143555	10821.16309	13044.4834	12403.40527	13327.14453	13277.15234	12204.23535
A0A0R4IAC0	ssh2b	Slingshot protein phosphatase 2b (Fragment)	SPVNTSSMEK	(S840)	_S[Phospho (STY)]PVNTSSMEK_.2	_S[Phospho (STY)]PVNTSSMEK_	_S[+80]PVNTSSMEK_	42491.65625	30190.88672	Filtered	52603.55859	Filtered	33958.96484	Filtered	45436.87891	47009.54297	27562.69727	44724.25391	46331.00391	Filtered	28530.36914	54041.51563	54567.98047
A0A0R4IAC0	ssh2b	Slingshot protein phosphatase 2b (Fragment)	ADSPVLFSDVPTER	(S240)	_ADS[Phospho (STY)]PVLFSDVPTER_.2	_ADS[Phospho (STY)]PVLFSDVPTER_	_ADS[+80]PVLFSDVPTER_	329199.2188	338657.2813	137133.6094	241092.1406	346350.9375	345607.6563	17490.22266	276416.2188	303127.125	329996.2188	227816.7188	258150.5938	317467.1563	312064.2813	164209.4531	275616
A0A0R4IAC0	ssh2b	Slingshot protein phosphatase 2b (Fragment)	ADSPVLFSDVPTER	(S240)	_ADS[Phospho (STY)]PVLFSDVPTER_.3	_ADS[Phospho (STY)]PVLFSDVPTER_	_ADS[+80]PVLFSDVPTER_	6637.625	14281.90234	Filtered	8128.01709	6617.504883	11237.94727	Filtered	13134.19043	9941.119141	13852.8877	8593.912109	11342.93555	7356.859375	11875.7334	Filtered	13583.63086
A0A0R4IAC0	ssh2b	Slingshot protein phosphatase 2b (Fragment)	SHSDSDLSER	(S465)	_SHS[Phospho (STY)]DSDLSER_.2	_SHS[Phospho (STY)]DSDLSER_	_SHS[+80]DSDLSER_	96099.47656	149639.2656	Filtered	146371.5	171947.1094	168921.625	230006.8125	Filtered	144990.5	172563.8906	128939.5859	Filtered	153098.625	153004.7813	161479.4375	77340.39844
A0A0R4IAE0	msh6	DNA mismatch repair protein	STVSDAEMSEEEVK	(S213,S218)	_STVS[Phospho (STY)]DAEMS[Phospho (STY)]EEEVK_.2	_STVS[Phospho (STY)]DAEMS[Phospho (STY)]EEEVK_	_STVS[+80]DAEMS[+80]EEEVK_	379323.3438	342705.0625	307980.6563	230974.6406	438665.4375	335347.7813	385568.5313	217288.2813	379184.625	287680.0625	273124.375	180147.4375	402265.625	308892.9063	262501.625	Filtered
A0A0R4IAE0	msh6	DNA mismatch repair protein	STVSDAEMSEEEVK	(S213,M217,S218)	_STVS[Phospho (STY)]DAEM[Oxidation (M)]S[Phospho (STY)]EEEVK_.2	_STVS[Phospho (STY)]DAEM[Oxidation (M)]S[Phospho (STY)]EEEVK_	_STVS[+80]DAEM[+16]S[+80]EEEVK_	36995.25	Filtered	68071.4375	26013.92383	Filtered	41641.67969	79973.5625	28605.9668	Filtered	Filtered	41671.32031	27569.50586	Filtered	46581.33984	45531.74219	33778.21094
A0A0R4IAE0	msh6	DNA mismatch repair protein	STVSDAEMSEEEVK	(S210,M217,S218)	_S[Phospho (STY)]TVSDAEM[Oxidation (M)]S[Phospho (STY)]EEEVK_.2	_S[Phospho (STY)]TVSDAEM[Oxidation (M)]S[Phospho (STY)]EEEVK_	_S[+80]TVSDAEM[+16]S[+80]EEEVK_	Filtered	Filtered	Filtered	Filtered	Filtered	Filtered	Filtered	Filtered	48115.00781	Filtered	Filtered	Filtered	Filtered	48927.88281	Filtered	Filtered
A0A0R4IAE0	msh6	DNA mismatch repair protein	STVSDAEMSEEEVK	(S210,S218)	_S[Phospho (STY)]TVSDAEMS[Phospho (STY)]EEEVK_.3	_S[Phospho (STY)]TVSDAEMS[Phospho (STY)]EEEVK_	_S[+80]TVSDAEMS[+80]EEEVK_	Filtered	Filtered	Filtered	Filtered	Filtered	Filtered	Filtered	Filtered	18353.18359	Filtered	Filtered	Filtered	Filtered	Filtered	Filtered	Filtered
A0A0R4IAE0	msh6	DNA mismatch repair protein	STVSDAEMSEEEVK	(S218)	_STVSDAEMS[Phospho (STY)]EEEVK_.2	_STVSDAEMS[Phospho (STY)]EEEVK_	_STVSDAEMS[+80]EEEVK_	26052.88672	Filtered	Filtered	16478.72656	24979.51953	Filtered	Filtered	18614.95313	28196.32617	Filtered	13306.27832	Filtered	Filtered	26882.28906	Filtered	Filtered
A0A0R4IAE0	msh6	DNA mismatch repair protein	IVVASDSDDSGEEFDPNK	(S252,S254,S257)	_IVVAS[Phospho (STY)]DS[Phospho (STY)]DDS[Phospho (STY)]GEEFDPNK_.3	_IVVAS[Phospho (STY)]DS[Phospho (STY)]DDS[Phospho (STY)]GEEFDPNK_	_IVVAS[+80]DS[+80]DDS[+80]GEEFDPNK_	233546.5625	287595.4375	318836.3438	296672.1875	218442.8906	287564.9063	437586.9063	283413.8438	231893.4688	273575.4688	325987.3438	350988.3125	214923.5156	291839.4688	284608.1875	368448.4375
A0A0R4IAE0	msh6	DNA mismatch repair protein	MPLCMDPSDEEEEDEEDMEIEK	(C191,S195)	_MPLC[Carbamidomethyl (C)]MDPS[Phospho (STY)]DEEEEDEEDMEIEK_.3	_MPLC[Carbamidomethyl (C)]MDPS[Phospho (STY)]DEEEEDEEDMEIEK_	_MPLC[+57]MDPS[+80]DEEEEDEEDMEIEK_	155576.9531	160323.1875	191214.3594	84423.35156	181786.2813	164302.1719	223278.5625	81324.02344	147312.625	156771.875	225298.4531	98778.69531	160071.3125	161584.6563	201789.75	123697.1953
A0A0R4IAE0	msh6	DNA mismatch repair protein	MPLCMDPSDEEEEDEEDMEIEK	(C191,M192,S195)	_MPLC[Carbamidomethyl (C)]M[Oxidation (M)]DPS[Phospho (STY)]DEEEEDEEDMEIEK_.3	_MPLC[Carbamidomethyl (C)]M[Oxidation (M)]DPS[Phospho (STY)]DEEEEDEEDMEIEK_	_MPLC[+57]M[+16]DPS[+80]DEEEEDEEDMEIEK_	23793.73047	28132.01172	68278.17969	13412.15723	27149.4375	23861.69141	Filtered	13459.36523	Filtered	26133.97656	54411.4375	19253.65039	31862.88477	31203.00586	52572.17188	24496.12695
A0A0R4IAE0	msh6	DNA mismatch repair protein	MPLCMDPSDEEEEDEEDMEIEK	(M188,C191,S195)	_M[Oxidation (M)]PLC[Carbamidomethyl (C)]MDPS[Phospho (STY)]DEEEEDEEDMEIEK_.3	_M[Oxidation (M)]PLC[Carbamidomethyl (C)]MDPS[Phospho (STY)]DEEEEDEEDMEIEK_	_M[+16]PLC[+57]MDPS[+80]DEEEEDEEDMEIEK_	Filtered	Filtered	59623.32813	Filtered	Filtered	Filtered	Filtered	Filtered	Filtered	Filtered	Filtered	Filtered	Filtered	Filtered	Filtered	Filtered
A0A0R4IAE1;A0A2R8QPB8;B5LZ08	grk3	G protein-coupled receptor kinase (Fragment);G protein-coupled receptor kinase;G protein-coupled receptor kinase	GEVNAADAFDIGSFDEEDTK	(S168);(S487);(S487)	_GEVNAADAFDIGS[Phospho (STY)]FDEEDTK_.3	_GEVNAADAFDIGS[Phospho (STY)]FDEEDTK_	_GEVNAADAFDIGS[+80]FDEEDTK_	Filtered	Filtered	Filtered	13527.8252	Filtered	Filtered	Filtered	Filtered	Filtered	Filtered	Filtered	Filtered	Filtered	30933.61133	Filtered	Filtered
A0A0R4IAE2;E7EYC8	srgap3	SLIT-ROBO Rho GTPase-activating protein 3	SGTDSHSPPRDTPPR	(T863,S867);(T839,S843)	_SGT[Phospho (STY)]DSHS[Phospho (STY)]PPRDTPPR_.3	_SGT[Phospho (STY)]DSHS[Phospho (STY)]PPRDTPPR_	_SGT[+80]DSHS[+80]PPRDTPPR_	257570	Filtered	Filtered	Filtered	Filtered	Filtered	Filtered	242121.5781	Filtered	Filtered	Filtered	Filtered	Filtered	Filtered	Filtered	245244.3281
A0A0R4IAE2;E7EYC8	srgap3	SLIT-ROBO Rho GTPase-activating protein 3	SGTDSHSPPRDTPPR	(S867);(S843)	_SGTDSHS[Phospho (STY)]PPRDTPPR_.3	_SGTDSHS[Phospho (STY)]PPRDTPPR_	_SGTDSHS[+80]PPRDTPPR_	Filtered	Filtered	Filtered	Filtered	194277.6406	186076.3438	225398.0469	208909.7031	Filtered	228187.6563	Filtered	220005.4219	Filtered	Filtered	Filtered	Filtered
A0A0R4IAE2;E7EYC8	srgap3	SLIT-ROBO Rho GTPase-activating protein 3	SGTDSHSPPRDTPPR	(T863);(T839)	_SGT[Phospho (STY)]DSHSPPRDTPPR_.3	_SGT[Phospho (STY)]DSHSPPRDTPPR_	_SGT[+80]DSHSPPRDTPPR_	Filtered	Filtered	Filtered	Filtered	Filtered	Filtered	Filtered	Filtered	Filtered	Filtered	207656.9375	217353.5313	Filtered	Filtered	Filtered	Filtered
A0A0R4IAE2;E7EYC8	srgap3	SLIT-ROBO Rho GTPase-activating protein 3	SGTDSHSPPRDTPPR	(S861,S865);(S837,S841)	_S[Phospho (STY)]GTDS[Phospho (STY)]HSPPRDTPPR_.3	_S[Phospho (STY)]GTDS[Phospho (STY)]HSPPRDTPPR_	_S[+80]GTDS[+80]HSPPRDTPPR_	Filtered	Filtered	Filtered	Filtered	Filtered	Filtered	131137.3906	Filtered	Filtered	Filtered	Filtered	Filtered	Filtered	Filtered	Filtered	Filtered
A0A0R4IAE2;E7EYC8	srgap3	SLIT-ROBO Rho GTPase-activating protein 3	LGTFGSAGSINYPER	(S906);(S882)	_LGTFGS[Phospho (STY)]AGSINYPER_.2	_LGTFGS[Phospho (STY)]AGSINYPER_	_LGTFGS[+80]AGSINYPER_	Filtered	Filtered	Filtered	Filtered	Filtered	Filtered	Filtered	Filtered	Filtered	Filtered	135194.4844	141766.4063	215031.0313	290320.5625	201475.1719	Filtered
A0A0R4IAE2;E7EYC8	srgap3	SLIT-ROBO Rho GTPase-activating protein 3	LGTFGSAGSINYPER	(S909);(S885)	_LGTFGSAGS[Phospho (STY)]INYPER_.2	_LGTFGSAGS[Phospho (STY)]INYPER_	_LGTFGSAGS[+80]INYPER_	3389.955322	149541.3906	Filtered	138441.25	155408.875	Filtered	143276.8906	Filtered	11762.65527	Filtered	Filtered	107609.2344	180169.7188	Filtered	Filtered	104894.4063
A0A0R4IAE2;E7EYC8	srgap3	SLIT-ROBO Rho GTPase-activating protein 3	SHIESPEK	(S895);(S871)	_SHIES[Phospho (STY)]PEK_.2	_SHIES[Phospho (STY)]PEK_	_SHIES[+80]PEK_	172973.5469	288841.5313	269157.7813	216472.2969	283885.0938	284766.0313	781248.25	288583.3438	223869.7031	247258.2188	225507.7188	224116.1719	209857.375	252552.8125	271606	291849.5938
A0A0R4IAE2;E7EYC8	srgap3	SLIT-ROBO Rho GTPase-activating protein 3	AAACPSSPHK	(C879,S882);(C855,S858)	_AAAC[Carbamidomethyl (C)]PSS[Phospho (STY)]PHK_.2	_AAAC[Carbamidomethyl (C)]PSS[Phospho (STY)]PHK_	_AAAC[+57]PSS[+80]PHK_	201552.1406	213524.375	309345.5	192177.7188	274229.5938	216999.5469	201451.8281	180064.1094	196982.9531	199725.25	278884.4688	236458.5938	205167.4531	168349.9531	266564.7188	241049.5938
A0A0R4IAE2;E7EYC8	srgap3	SLIT-ROBO Rho GTPase-activating protein 3	LRSDGSAIPR	(S851);(S827)	_LRS[Phospho (STY)]DGSAIPR_.2	_LRS[Phospho (STY)]DGSAIPR_	_LRS[+80]DGSAIPR_	138250.7969	166729.9844	118110.5156	124854.0469	243591	197139.875	175933.9375	101925.6953	165839.0625	145552.9531	106947.5156	122732.3828	201116.7656	193957.8438	160567.8906	105196.3984
A0A0R4IAE2;E7EYC8	srgap3	SLIT-ROBO Rho GTPase-activating protein 3	SLEAEALAEDIEK	(S941);(S917)	_S[Phospho (STY)]LEAEALAEDIEK_.2	_S[Phospho (STY)]LEAEALAEDIEK_	_S[+80]LEAEALAEDIEK_	75503.58594	69607.14844	37192.73828	83505.64063	78220.51563	77030.55469	39972.49609	51202.41016	87177.22656	71000.92969	35792.67188	47263.10938	96371.65625	133035.2656	84460.92188	45356.69922
A0A0R4IAE2;E7EYC8	srgap3	SLIT-ROBO Rho GTPase-activating protein 3	SLEAEALAEDIEK	(S941);(S917)	_S[Phospho (STY)]LEAEALAEDIEK_.3	_S[Phospho (STY)]LEAEALAEDIEK_	_S[+80]LEAEALAEDIEK_	13122.29492	12759.24512	7031.640625	16577.33594	11928.72754	13525.95703	5592.821777	10005.81543	13611.49414	11893.78613	7912.342773	9273.162109	15801.02344	22995.53906	18995.46875	7393.20752
A0A0R4IAE2;E7EYC8	srgap3	SLIT-ROBO Rho GTPase-activating protein 3	NPVSSEPASPLHTIMIR	(S991,S995);(S967,S971)	_NPVSS[Phospho (STY)]EPAS[Phospho (STY)]PLHTIMIR_.3	_NPVSS[Phospho (STY)]EPAS[Phospho (STY)]PLHTIMIR_	_NPVSS[+80]EPAS[+80]PLHTIMIR_	18032.16211	20203.86133	15158.20215	Filtered	21729.73047	15384.00488	5792.239258	Filtered	19296.0332	19403.96094	Filtered	Filtered	Filtered	6106.592773	10844.18262	18607.54688
A0A0R4IAE2;E7EYC8	srgap3	SLIT-ROBO Rho GTPase-activating protein 3	ADSEASSGPLLDDK	(S810,S813,S814);(S786,S789,S790)	_ADS[Phospho (STY)]EAS[Phospho (STY)]S[Phospho (STY)]GPLLDDK_.2	_ADS[Phospho (STY)]EAS[Phospho (STY)]S[Phospho (STY)]GPLLDDK_	_ADS[+80]EAS[+80]S[+80]GPLLDDK_	Filtered	Filtered	25891.46289	12561.21387	Filtered	25101.04102	24390.69922	18701.53125	25834.40625	21132.51758	17358.05469	12457.99219	13131.58789	3585.076416	20172.19141	17851.32617
A0A0R4IAE4	chd1	DNA helicase	TVMEEEDDSDEDELEDAAPVEK	(S1391)	_TVMEEEDDS[Phospho (STY)]DEDELEDAAPVEK_.3	_TVMEEEDDS[Phospho (STY)]DEDELEDAAPVEK_	_TVMEEEDDS[+80]DEDELEDAAPVEK_	749112.25	754880.1875	938527.25	565234	650333.5	552933.5625	976165.25	519759.5938	748171.0625	673466	868706.75	598353.4375	701048.1875	653753.3125	795404.5625	561019.4375
A0A0R4IAE4	chd1	DNA helicase	TVMEEEDDSDEDELEDAAPVEK	(M1385,S1391)	_TVM[Oxidation (M)]EEEDDS[Phospho (STY)]DEDELEDAAPVEK_.3	_TVM[Oxidation (M)]EEEDDS[Phospho (STY)]DEDELEDAAPVEK_	_TVM[+16]EEEDDS[+80]DEDELEDAAPVEK_	Filtered	Filtered	610960.3125	372394.2188	Filtered	361659.875	195040.3125	342216.1563	81738.92188	442047.0313	Filtered	395626.4688	Filtered	433607.625	103186.6563	370424.2188
A0A0R4IAE4	chd1	DNA helicase	ADTPVHTPTGGDAIPLSEESEELDQK	(T1461,T1465)	_ADT[Phospho (STY)]PVHT[Phospho (STY)]PTGGDAIPLSEESEELDQK_.3	_ADT[Phospho (STY)]PVHT[Phospho (STY)]PTGGDAIPLSEESEELDQK_	_ADT[+80]PVHT[+80]PTGGDAIPLSEESEELDQK_	84624.50781	88547.1875	102342.5	49021.12109	65305.96094	77626.64844	139172.25	256484.4531	66895.71875	60423.03516	95163.5	34846.44922	71247.03125	88184.39844	108626.2734	36244.42188
A0A0R4IAE4	chd1	DNA helicase	EDDSPAEAVDIK	(S1447)	_EDDS[Phospho (STY)]PAEAVDIK_.2	_EDDS[Phospho (STY)]PAEAVDIK_	_EDDS[+80]PAEAVDIK_	180983.5469	179088.4844	187184.9688	168746.0781	164831.2031	196654.3281	218912.7188	168588.5938	177430.0313	184496.7031	185961.125	165677	152197.8281	187713.0313	170804.5156	175444.8125
A0A0R4IAE4	chd1	DNA helicase	SPFEYSSDHK	(S1756)	_S[Phospho (STY)]PFEYSSDHK_.3	_S[Phospho (STY)]PFEYSSDHK_	_S[+80]PFEYSSDHK_	19829.52344	17540.81641	Filtered	Filtered	Filtered	18503.66016	Filtered	Filtered	20496.34766	19540.82227	Filtered	Filtered	18724.47656	Filtered	Filtered	Filtered
A0A0R4IAE4	chd1	DNA helicase	SPFEYSSDHK	(S1756)	_S[Phospho (STY)]PFEYSSDHK_.2	_S[Phospho (STY)]PFEYSSDHK_	_S[+80]PFEYSSDHK_	Filtered	Filtered	195373.2656	91148.09375	206941.9844	195170.7656	160782.9844	Filtered	149411.6406	151585.1406	78398.45313	Filtered	Filtered	Filtered	76052.38281	106085.5078
A0A0R4IAE4	chd1	DNA helicase	DQRSPIGHR	(S1750)	_DQRS[Phospho (STY)]PIGHR_.2	_DQRS[Phospho (STY)]PIGHR_	_DQRS[+80]PIGHR_	44704.88672	49927.73438	59912.05078	85660.39063	37186.82422	65832.17969	74371.20313	83874.57813	40280.66406	61631.64844	79635.75	73144.83594	56582.78516	44973.44531	88494.78125	79673.11719
A0A0R4IAE4	chd1	DNA helicase	KPSHSSSDDEDDYK	(S205,S206,S207)	_KPSHS[Phospho (STY)]S[Phospho (STY)]S[Phospho (STY)]DDEDDYK_.3	_KPSHS[Phospho (STY)]S[Phospho (STY)]S[Phospho (STY)]DDEDDYK_	_KPSHS[+80]S[+80]S[+80]DDEDDYK_	24788.33984	32228.87695	41811.72266	22328.22852	32451.21875	Filtered	Filtered	Filtered	20394.79688	Filtered	39934.48828	29445.77344	Filtered	Filtered	Filtered	35832.03125
A0A0R4IAE4	chd1	DNA helicase	KPSHSSSDDEDDYK	(S205,S206,S207)	_KPSHS[Phospho (STY)]S[Phospho (STY)]S[Phospho (STY)]DDEDDYK_.2	_KPSHS[Phospho (STY)]S[Phospho (STY)]S[Phospho (STY)]DDEDDYK_	_KPSHS[+80]S[+80]S[+80]DDEDDYK_	Filtered	20014.74609	Filtered	Filtered	25626.49805	Filtered	Filtered	10845.09375	Filtered	17219.41602	Filtered	13747.27539	21372.26953	19675.13477	16457.88281	Filtered
A0A0R4IAE4	chd1	DNA helicase	SPIGHRSPFEYSSDHK	(S1750,S1756)	_S[Phospho (STY)]PIGHRS[Phospho (STY)]PFEYSSDHK_.3	_S[Phospho (STY)]PIGHRS[Phospho (STY)]PFEYSSDHK_	_S[+80]PIGHRS[+80]PFEYSSDHK_	39096.76953	41621.96484	31025.2207	304628.0313	47734.03125	32780.88672	Filtered	16742.61523	164238.8281	39295.77734	21407.16016	23604.1582	38910.53516	21767.20898	10892.46875	13418.03613
A0A0R4IAE4	chd1	DNA helicase	SPIGHRSPFEYSSDHK	(S1750,S1756)	_S[Phospho (STY)]PIGHRS[Phospho (STY)]PFEYSSDHK_.4	_S[Phospho (STY)]PIGHRS[Phospho (STY)]PFEYSSDHK_	_S[+80]PIGHRS[+80]PFEYSSDHK_	11908.43848	12125.02051	Filtered	Filtered	12224.34961	9155.941406	Filtered	5431.897949	Filtered	12004.2207	3895.401611	5244.79541	Filtered	Filtered	4097.745117	Filtered
A0A0R4IAE5	si:dkey-260j18.2	Si:dkey-260j18.2	APSPVVFPGLPR	(S552)	_APS[Phospho (STY)]PVVFPGLPR_.2	_APS[Phospho (STY)]PVVFPGLPR_	_APS[+80]PVVFPGLPR_	48518.10156	69495.14844	116983.9453	50773.90625	80624.125	46427.64063	114967.2813	77626.32813	97700.07813	69475.15625	39046.00391	69052.46094	66753.73438	63047.24609	108547.625	44160.40234
A0A0R4IAG0;A0A0R4IVD8	lrp2a	Low density lipoprotein receptor-related protein 2a;Low density lipoprotein receptor-related protein 2a (Fragment)	LPSLSSLVK	(S4480,S4483);(S4459,S4462)	_LPS[Phospho (STY)]LSS[Phospho (STY)]LVK_.2	_LPS[Phospho (STY)]LSS[Phospho (STY)]LVK_	_LPS[+80]LSS[+80]LVK_	Filtered	Filtered	30090.23047	Filtered	Filtered	13972.05762	35129.18359	10339.39551	Filtered	Filtered	27414.99805	18265.21094	15612.32813	24998.88867	30058.55273	Filtered
A0A0R4IAG0;A0A0R4IVD8	lrp2a	Low density lipoprotein receptor-related protein 2a;Low density lipoprotein receptor-related protein 2a (Fragment)	LPSLSSLVK	(S4480,S4482);(S4459,S4461)	_LPS[Phospho (STY)]LS[Phospho (STY)]SLVK_.2	_LPS[Phospho (STY)]LS[Phospho (STY)]SLVK_	_LPS[+80]LS[+80]SLVK_	3660.674316	Filtered	Filtered	Filtered	Filtered	Filtered	Filtered	Filtered	Filtered	Filtered	Filtered	18604.35352	Filtered	Filtered	Filtered	Filtered
A0A0R4IAG2	psd2	Pleckstrin and Sec7 domain-containing 2	TQSSPSISQGQGVNGR	(S813)	_TQS[Phospho (STY)]SPSISQGQGVNGR_.2	_TQS[Phospho (STY)]SPSISQGQGVNGR_	_TQS[+80]SPSISQGQGVNGR_	Filtered	Filtered	Filtered	51793.60156	Filtered	Filtered	61890.5625	Filtered	Filtered	Filtered	Filtered	Filtered	Filtered	Filtered	Filtered	53299.64453
A0A0R4IAG2	psd2	Pleckstrin and Sec7 domain-containing 2	TQSSPSISQGQGVNGR	(S814)	_TQSS[Phospho (STY)]PSISQGQGVNGR_.2	_TQSS[Phospho (STY)]PSISQGQGVNGR_	_TQSS[+80]PSISQGQGVNGR_	65476.70703	58120.1875	54092.70703	38731.83203	66378.5625	56409.32422	64371.67578	47656.19141	64750.69141	58363.01953	53603.84375	44928.10938	63715.30078	34136.51563	45383.53516	47584.26953
A0A0R4IAG2	psd2	Pleckstrin and Sec7 domain-containing 2	DEASSASPLR	(S293)	_DEASSAS[Phospho (STY)]PLR_.2	_DEASSAS[Phospho (STY)]PLR_	_DEASSAS[+80]PLR_	132982.4219	106688.5547	Filtered	35683.30078	126754.1641	91105.33594	185456.5	Filtered	111118.1953	104165.1641	Filtered	Filtered	101932.75	77588.57031	Filtered	82804.08594
A0A0R4IAG2	psd2	Pleckstrin and Sec7 domain-containing 2	SLSELVEEQCEAGGK	(S541,C550)	_S[Phospho (STY)]LSELVEEQC[Carbamidomethyl (C)]EAGGK_.2	_S[Phospho (STY)]LSELVEEQC[Carbamidomethyl (C)]EAGGK_	_S[+80]LSELVEEQC[+57]EAGGK_	142518.5313	141095.7031	256145.7031	157706.9844	144959.7656	154122.4375	310172	160542.6875	134343.4063	143365.9531	244881.8125	184380.9531	151466.0938	146846.9375	217188.8125	180867.1563
A0A0R4IAG2	psd2	Pleckstrin and Sec7 domain-containing 2	SLSELVEEQCEAGGK	(S541,C550)	_S[Phospho (STY)]LSELVEEQC[Carbamidomethyl (C)]EAGGK_.3	_S[Phospho (STY)]LSELVEEQC[Carbamidomethyl (C)]EAGGK_	_S[+80]LSELVEEQC[+57]EAGGK_	Filtered	Filtered	47520.98828	Filtered	Filtered	27754.54297	Filtered	34293.29297	Filtered	Filtered	Filtered	38879.78906	Filtered	Filtered	40633.12109	35849.76563
A0A0R4IAG2	psd2	Pleckstrin and Sec7 domain-containing 2	SLSELVEEQCEAGGK	(S541,S543,C550)	_S[Phospho (STY)]LS[Phospho (STY)]ELVEEQC[Carbamidomethyl (C)]EAGGK_.2	_S[Phospho (STY)]LS[Phospho (STY)]ELVEEQC[Carbamidomethyl (C)]EAGGK_	_S[+80]LS[+80]ELVEEQC[+57]EAGGK_	7006.430664	Filtered	Filtered	11524.51953	9824.507813	14789.81738	Filtered	Filtered	24350.37109	5195.67041	Filtered	13296.41309	18575.59766	26754.23047	10318.49414	20790.23828
A0A0R4IAH0;F1QRR4	hdac4	Histone deacetylase	AQSSPASATFPIVVQEPPAK	(S606);(S577)	_AQS[Phospho (STY)]SPASATFPIVVQEPPAK_.3	_AQS[Phospho (STY)]SPASATFPIVVQEPPAK_	_AQS[+80]SPASATFPIVVQEPPAK_	Filtered	Filtered	287111.0313	Filtered	Filtered	Filtered	Filtered	192696.1563	321278.0313	Filtered	Filtered	Filtered	282232.1563	Filtered	331689.0938	Filtered
A0A0R4IAH0;F1QRR4	hdac4	Histone deacetylase	AQSSPASATFPIVVQEPPAK	(S610);(S581)	_AQSSPAS[Phospho (STY)]ATFPIVVQEPPAK_.3	_AQSSPAS[Phospho (STY)]ATFPIVVQEPPAK_	_AQSSPAS[+80]ATFPIVVQEPPAK_	Filtered	Filtered	Filtered	180405.5	Filtered	180049.8906	235287.625	Filtered	Filtered	Filtered	126146.0313	Filtered	Filtered	Filtered	Filtered	Filtered
A0A0R4IAH0;F1QRR4	hdac4	Histone deacetylase	TQSAPLPQNSQALQQLVVQQQHQQFLEK	(S458);(S429)	_TQS[Phospho (STY)]APLPQNSQALQQLVVQQQHQQFLEK_.4	_TQS[Phospho (STY)]APLPQNSQALQQLVVQQQHQQFLEK_	_TQS[+80]APLPQNSQALQQLVVQQQHQQFLEK_	16524.80469	18047.68555	Filtered	22568.47656	25008.66602	Filtered	Filtered	Filtered	37096.10547	16545.41797	Filtered	29660.34766	30288.16797	24606.83008	18214.0957	Filtered
A0A0R4IAI1;F1QA29	virma	Vir-like m6A methyltransferase-associated;Vir-like m6A methyltransferase-associated (Fragment)	SFLSEPSSPGHSK	(S1598);(S1587)	_SFLSEPSS[Phospho (STY)]PGHSK_.2	_SFLSEPSS[Phospho (STY)]PGHSK_	_SFLSEPSS[+80]PGHSK_	429998.2813	486269.6563	597103.6875	530710.75	562612.4375	524680.8125	738238.125	475957.6563	452905.3125	479968.4688	529596.6875	452081.625	474201.0313	542416.8125	545507.375	553795.9375
A0A0R4IAI1;F1QA29	virma	Vir-like m6A methyltransferase-associated;Vir-like m6A methyltransferase-associated (Fragment)	SFLSEPSSPGHSK	(S1598);(S1587)	_SFLSEPSS[Phospho (STY)]PGHSK_.3	_SFLSEPSS[Phospho (STY)]PGHSK_	_SFLSEPSS[+80]PGHSK_	147182.5156	184240.9063	211108.6719	189346.7813	194329.0781	204127.9531	291178.125	179657.6719	159732.1094	188426.4375	197411.4844	180927.8906	159035.6094	220477.4219	199524.2344	223595.25
A0A0R4IAI1;F1QA29	virma	Vir-like m6A methyltransferase-associated;Vir-like m6A methyltransferase-associated (Fragment)	LEWENEDQFNGSPPRPQPR	(S170);(S171)	_LEWENEDQFNGS[Phospho (STY)]PPRPQPR_.3	_LEWENEDQFNGS[Phospho (STY)]PPRPQPR_	_LEWENEDQFNGS[+80]PPRPQPR_	767133.5625	812653.625	817108.375	690000.6875	867968.4375	833430.125	1028805.75	705850.375	797051.0625	859656.1875	741320.9375	645230.5	873829.5	858729.5625	680885.8125	814240.75
A0A0R4IAI1;F1QA29	virma	Vir-like m6A methyltransferase-associated;Vir-like m6A methyltransferase-associated (Fragment)	VENTEHPGDDYLEPVSPER	(S221);(S222)	_VENTEHPGDDYLEPVS[Phospho (STY)]PER_.3	_VENTEHPGDDYLEPVS[Phospho (STY)]PER_	_VENTEHPGDDYLEPVS[+80]PER_	526712.0625	567532.5625	506046.9063	469786.9375	522518	561508	407415.9688	503540.7188	501284.4063	570122	497796.9688	514193.5313	491977.7813	549059.625	471203.2188	537489.25
A0A0R4IAI1;F1QA29	virma	Vir-like m6A methyltransferase-associated;Vir-like m6A methyltransferase-associated (Fragment)	HPTVGEVAEREGSESEAGER	(S583);(S584)	_HPTVGEVAEREGSES[Phospho (STY)]EAGER_.3	_HPTVGEVAEREGSES[Phospho (STY)]EAGER_	_HPTVGEVAEREGSES[+80]EAGER_	Filtered	Filtered	Filtered	Filtered	70037.60938	Filtered	Filtered	Filtered	Filtered	Filtered	Filtered	Filtered	60848.33984	58636.13281	Filtered	Filtered
A0A0R4IAI1;F1QA29	virma	Vir-like m6A methyltransferase-associated;Vir-like m6A methyltransferase-associated (Fragment)	EGSESEAGER	(S581);(S582)	_EGS[Phospho (STY)]ESEAGER_.2	_EGS[Phospho (STY)]ESEAGER_	_EGS[+80]ESEAGER_	56648.17969	50173.45703	69603.10156	56108.59375	41212.71875	63519.31641	59317.67188	54481.55078	43042.62891	48049.14063	53332.03906	54342.31641	46821.33203	43930.87891	65176.32813	55769.52344
A0A0R4IAI1;F1QA29	virma	Vir-like m6A methyltransferase-associated;Vir-like m6A methyltransferase-associated (Fragment)	SLALSVSDMK	(S1453,S1455,M1457);(S1442,S1444,M1446)	_SLALS[Phospho (STY)]VS[Phospho (STY)]DM[Oxidation (M)]K_.2	_SLALS[Phospho (STY)]VS[Phospho (STY)]DM[Oxidation (M)]K_	_SLALS[+80]VS[+80]DM[+16]K_	Filtered	Filtered	Filtered	Filtered	Filtered	Filtered	185990.0781	Filtered	Filtered	Filtered	Filtered	Filtered	Filtered	Filtered	Filtered	Filtered
A0A0R4IAI1;F1QA29	virma	Vir-like m6A methyltransferase-associated;Vir-like m6A methyltransferase-associated (Fragment)	TPPGPPPPDDDDEEAMPAPGQCPVK	(T181,C202);(T182,C203)	_T[Phospho (STY)]PPGPPPPDDDDEEAMPAPGQC[Carbamidomethyl (C)]PVK_.3	_T[Phospho (STY)]PPGPPPPDDDDEEAMPAPGQC[Carbamidomethyl (C)]PVK_	_T[+80]PPGPPPPDDDDEEAMPAPGQC[+57]PVK_	672326.1875	500675.9063	638126.1875	520668.5625	672033.0625	436487.3438	704584	478694.25	483079.0938	376638.3125	609402.8125	521465.3438	493495.0938	548149.0625	549716.75	562451.875
A0A0R4IAI1;F1QA29	virma	Vir-like m6A methyltransferase-associated;Vir-like m6A methyltransferase-associated (Fragment)	TPPGPPPPDDDDEEAMPAPGQCPVK	(T181,M196,C202);(T182,M197,C203)	_T[Phospho (STY)]PPGPPPPDDDDEEAM[Oxidation (M)]PAPGQC[Carbamidomethyl (C)]PVK_.3	_T[Phospho (STY)]PPGPPPPDDDDEEAM[Oxidation (M)]PAPGQC[Carbamidomethyl (C)]PVK_	_T[+80]PPGPPPPDDDDEEAM[+16]PAPGQC[+57]PVK_	Filtered	53875.69922	111082.0703	69559.14063	94829.51563	86423.01563	Filtered	60572.75781	Filtered	68811.64844	107493.4063	53721.38672	65590.73438	92624.47656	103976.4531	Filtered
A0A0R4IAI4;A0A0R4IFI0;A0A2R8QGI4;A0A2R8QJB4	rptor	Regulatory-associated protein of MTOR, complex 1 (Fragment);Regulatory-associated protein of MTOR, complex 1;Regulatory-associated protein of MTOR, complex 1;Regulatory-associated protein of MTOR, complex 1	ILDSGSLTQSAPASPTSK	(S501,S505);(S861,S865);(S812,S816);(S861,S865)	_ILDSGSLTQS[Phospho (STY)]APAS[Phospho (STY)]PTSK_.2	_ILDSGSLTQS[Phospho (STY)]APAS[Phospho (STY)]PTSK_	_ILDSGSLTQS[+80]APAS[+80]PTSK_	Filtered	Filtered	Filtered	258113.2656	Filtered	295787.8438	Filtered	293799.25	Filtered	296348.125	293624.0938	294555.0625	294206.6563	Filtered	Filtered	311978.7813
A0A0R4IAI4;A0A0R4IFI0;A0A2R8QGI4;A0A2R8QJB4	rptor	Regulatory-associated protein of MTOR, complex 1 (Fragment);Regulatory-associated protein of MTOR, complex 1;Regulatory-associated protein of MTOR, complex 1;Regulatory-associated protein of MTOR, complex 1	ILDSGSLTQSAPASPTSK	(T507);(T867);(T818);(T867)	_ILDSGSLTQSAPASPT[Phospho (STY)]SK_.2	_ILDSGSLTQSAPASPT[Phospho (STY)]SK_	_ILDSGSLTQSAPASPT[+80]SK_	Filtered	Filtered	Filtered	142422.9219	Filtered	Filtered	Filtered	Filtered	Filtered	Filtered	96395.91406	Filtered	199628.4531	Filtered	Filtered	Filtered
A0A0R4IAI4;A0A0R4IFI0;A0A2R8QGI4;A0A2R8QJB4	rptor	Regulatory-associated protein of MTOR, complex 1 (Fragment);Regulatory-associated protein of MTOR, complex 1;Regulatory-associated protein of MTOR, complex 1;Regulatory-associated protein of MTOR, complex 1	ILDSGSLTQSAPASPTSK	(S505);(S865);(S816);(S865)	_ILDSGSLTQSAPAS[Phospho (STY)]PTSK_.2	_ILDSGSLTQSAPAS[Phospho (STY)]PTSK_	_ILDSGSLTQSAPAS[+80]PTSK_	143546.5469	136374.625	127349.3047	Filtered	204315.8906	148441.3906	Filtered	Filtered	196952.75	135543.4531	Filtered	Filtered	Filtered	Filtered	145194.1563	103078.2344
A0A0R4IAI4;A0A0R4IFI0;A0A2R8QGI4;A0A2R8QJB4	rptor	Regulatory-associated protein of MTOR, complex 1 (Fragment);Regulatory-associated protein of MTOR, complex 1;Regulatory-associated protein of MTOR, complex 1;Regulatory-associated protein of MTOR, complex 1	ILDSGSLTQSAPASPTSK	(T507);(T867);(T818);(T867)	_ILDSGSLTQSAPASPT[Phospho (STY)]SK_.3	_ILDSGSLTQSAPASPT[Phospho (STY)]SK_	_ILDSGSLTQSAPASPT[+80]SK_	94958.21094	96264.54688	Filtered	Filtered	Filtered	95429.50781	Filtered	Filtered	Filtered	94588.21875	Filtered	78904.42969	90049.82031	Filtered	Filtered	Filtered
A0A0R4IAI4;A0A0R4IFI0;A0A2R8QGI4;A0A2R8QJB4	rptor	Regulatory-associated protein of MTOR, complex 1 (Fragment);Regulatory-associated protein of MTOR, complex 1;Regulatory-associated protein of MTOR, complex 1;Regulatory-associated protein of MTOR, complex 1	ILDSGSLTQSAPASPTSK	(S501,T507);(S861,T867);(S812,T818);(S861,T867)	_ILDSGSLTQS[Phospho (STY)]APASPT[Phospho (STY)]SK_.3	_ILDSGSLTQS[Phospho (STY)]APASPT[Phospho (STY)]SK_	_ILDSGSLTQS[+80]APASPT[+80]SK_	Filtered	Filtered	Filtered	Filtered	Filtered	Filtered	Filtered	53688.63281	Filtered	Filtered	Filtered	Filtered	Filtered	25882.25977	49032.77344	Filtered
A0A0R4IAI4;A0A0R4IFI0;A0A2R8QGI4;A0A2R8QJB4	rptor	Regulatory-associated protein of MTOR, complex 1 (Fragment);Regulatory-associated protein of MTOR, complex 1;Regulatory-associated protein of MTOR, complex 1;Regulatory-associated protein of MTOR, complex 1	SVNSYTNLR	(S318);(S725);(S676);(S725)	_SVNS[Phospho (STY)]YTNLR_.2	_SVNS[Phospho (STY)]YTNLR_	_SVNS[+80]YTNLR_	166737.4063	264660.1875	472742.375	364325.9688	214570.0313	296973.9688	444514.4688	274320.0313	227659.7656	204416.9063	458202.9063	432726.25	257994.125	339418.7188	407451.9375	404920.9688
A0A0R4IAQ8;E7F981;E9QGM4	nup98	Nuclear pore complex protein Nup96	YGLQESDEEEEISPAK	(S882);(S889);(S878)	_YGLQES[Phospho (STY)]DEEEEISPAK_.2	_YGLQES[Phospho (STY)]DEEEEISPAK_	_YGLQES[+80]DEEEEISPAK_	1335253.875	2063813.5	2063144.25	746583.4375	993966.0625	2284867	2277783.5	855686.875	875030	2416183	2175892.5	750243.9375	994428.0625	2269189.75	1968420.125	1012376.75
A0A0R4IAQ8;E7F981;E9QGM4	nup98	Nuclear pore complex protein Nup96	YGLQESDEEEEISPAK	(S882);(S889);(S878)	_YGLQES[Phospho (STY)]DEEEEISPAK_.3	_YGLQES[Phospho (STY)]DEEEEISPAK_	_YGLQES[+80]DEEEEISPAK_	90470.76563	101403.3359	94370.54688	107704.8906	56038.54688	99061.78906	104597.3984	62140.58594	59135.15234	99412.59375	104259.1016	50054.20703	70268.47656	136824.6406	131723.0156	72878.50781
A0A0R4IAQ8;E7F981;E9QGM4	nup98	Nuclear pore complex protein Nup96	YGLQESDEEEEISPAK	(S882,S889);(S889,S896);(S878,S885)	_YGLQES[Phospho (STY)]DEEEEIS[Phospho (STY)]PAK_.2	_YGLQES[Phospho (STY)]DEEEEIS[Phospho (STY)]PAK_	_YGLQES[+80]DEEEEIS[+80]PAK_	26326.75586	37350.55859	32938.91016	13804.21484	23215.82813	34507.94141	41390.94922	17253.70313	17578.29297	34223.98047	30948.26563	20630.20508	25251.75391	34735.61328	31298.26758	15783.79688
A0A0R4IAQ8;E7F981;E9QGM4	nup98	Nuclear pore complex protein Nup96	EADDLASPSEYPQNGLSLSLDEGEPR	(S622);(S629);(S618)	_EADDLAS[Phospho (STY)]PSEYPQNGLSLSLDEGEPR_.3	_EADDLAS[Phospho (STY)]PSEYPQNGLSLSLDEGEPR_	_EADDLAS[+80]PSEYPQNGLSLSLDEGEPR_	Filtered	239050.875	Filtered	310454.875	262555.375	199248.1719	Filtered	Filtered	Filtered	Filtered	Filtered	Filtered	252566.8125	316506.625	196569.8281	Filtered
A0A0R4IAQ8;E7F981;E9QGM4	nup98	Nuclear pore complex protein Nup96	EADDLASPSEYPQNGLSLSLDEGEPR	(S632);(S639);(S628)	_EADDLASPSEYPQNGLS[Phospho (STY)]LSLDEGEPR_.3	_EADDLASPSEYPQNGLS[Phospho (STY)]LSLDEGEPR_	_EADDLASPSEYPQNGLS[+80]LSLDEGEPR_	Filtered	Filtered	Filtered	85614.25	69258.10938	Filtered	100404.7188	Filtered	Filtered	55338.85938	Filtered	Filtered	Filtered	Filtered	Filtered	Filtered
A0A0R4IAQ8;E7F981;E9QGM4	nup98	Nuclear pore complex protein Nup96	EADDLASPSEYPQNGLSLSLDEGEPR	(S634);(S641);(S630)	_EADDLASPSEYPQNGLSLS[Phospho (STY)]LDEGEPR_.3	_EADDLASPSEYPQNGLSLS[Phospho (STY)]LDEGEPR_	_EADDLASPSEYPQNGLSLS[+80]LDEGEPR_	Filtered	85550.03125	50928.34766	Filtered	76428.63281	78762.89844	46870.33594	Filtered	Filtered	Filtered	Filtered	Filtered	Filtered	Filtered	Filtered	89740.875
A0A0R4IAQ8;E7F981;E9QGM4	nup98	Nuclear pore complex protein Nup96	EADDLASPSEYPQNGLSLSLDEGEPR	(Y626);(Y633);(Y622)	_EADDLASPSEY[Phospho (STY)]PQNGLSLSLDEGEPR_.3	_EADDLASPSEY[Phospho (STY)]PQNGLSLSLDEGEPR_	_EADDLASPSEY[+80]PQNGLSLSLDEGEPR_	11450.66504	12101.7207	38520.91016	21114.36133	41201.62891	9849.609375	25222.39648	65471.63672	51288.6875	64718.25781	56690.25781	110128.7734	12239.79102	35672.5625	53066.18359	Filtered
A0A0R4IAQ8;E7F981;E9QGM4	nup98	Nuclear pore complex protein Nup96	NPLSDPK	(S522);(S529);(S518)	_NPLS[Phospho (STY)]DPK_.1	_NPLS[Phospho (STY)]DPK_	_NPLS[+80]DPK_	44758.03125	23421.16992	33270.83984	22050.71094	44889.92969	17087.55273	53522.0625	24816.92188	26996.20703	26186.46094	25610.8125	23251.09766	34338.76953	24533.41406	28647.52539	20054.59766
A0A0R4IAQ8;E7F981;E9QGM4	nup98	Nuclear pore complex protein Nup96	NGLEASSEDLSLAEDSIQEER	(S698,S699,S703);(S705,S706,S710);(S694,S695,S699)	_NGLEAS[Phospho (STY)]S[Phospho (STY)]EDLS[Phospho (STY)]LAEDSIQEER_.3	_NGLEAS[Phospho (STY)]S[Phospho (STY)]EDLS[Phospho (STY)]LAEDSIQEER_	_NGLEAS[+80]S[+80]EDLS[+80]LAEDSIQEER_	27023.95703	16097.42188	21573.83008	14703.87598	20806.33594	18441.41602	18733.62695	16354.33301	19711.19727	22403.78125	21597.3457	19627.76953	15577.30078	17025.10156	19584.46289	16604.82227
A0A0R4IAQ8;E7F981;E9QGM4	nup98	Nuclear pore complex protein Nup96	NGLEASSEDLSLAEDSIQEER	(S703);(S710);(S699)	_NGLEASSEDLS[Phospho (STY)]LAEDSIQEER_.3	_NGLEASSEDLS[Phospho (STY)]LAEDSIQEER_	_NGLEASSEDLS[+80]LAEDSIQEER_	25245.39648	15761.63574	18545.29883	13883.09082	Filtered	Filtered	Filtered	16361.50098	Filtered	Filtered	15877.29492	Filtered	Filtered	15197.6582	16505.53125	Filtered
A0A0R4IAS2;A0A286YAI4	ppl	Periplakin	SIVVIDPDTGK	(S1654);(S1652)	_S[Phospho (STY)]IVVIDPDTGK_.2	_S[Phospho (STY)]IVVIDPDTGK_	_S[+80]IVVIDPDTGK_	1331649	1340224.875	1422251.5	2280922.75	1703116.25	1645712.625	1730722.625	1261694.375	1289836.375	1158010.5	1329557	1349503.125	1717525	2466695.75	2447411.25	1293247.375
A0A0R4IAS2;A0A286YAI4	ppl	Periplakin	HITESSPVESSR	(S1597);(S1595)	_HITESS[Phospho (STY)]PVESSR_.2	_HITESS[Phospho (STY)]PVESSR_	_HITESS[+80]PVESSR_	Filtered	221656.3438	200546.2656	314823.8438	226311.5781	179068.0625	242615.4219	192502.2656	221581.6875	181198.3125	173905.6563	187055.1406	258511.4063	290553.5	257185.3281	Filtered
A0A0R4IAS2;A0A286YAI4	ppl	Periplakin	NIIETEQNLNK		_NIIETEQNLNK_.2	_NIIETEQNLNK_	_NIIETEQNLNK_	70254.41406	56897.92188	47444.69922	33117.26172	56551.77344	53140.80859	62478.06641	31713.74219	62309.51953	51542.96484	45997.50781	25375.18164	58146.80859	41778.50781	38481.44141	31242.75586
A0A0R4IAT9;F1R6G6	stim1b	Stromal interaction molecule 1b	SESDSSLSMSQYGDGHR	(S540);(S513)	_SES[Phospho (STY)]DSSLSMSQYGDGHR_.2	_SES[Phospho (STY)]DSSLSMSQYGDGHR_	_SES[+80]DSSLSMSQYGDGHR_	17775.38477	22604.64648	31926.80859	33985.83984	23035.19727	26621.24219	Filtered	28927.89258	17279.90234	Filtered	36845.90625	34505.62109	26877.57227	24903.73047	30822.91602	1425.496094
A0A0R4IAU8;Q7SY48	heatr1	HEAT repeat-containing protein 1	AFFDSEDESDDDSDEEADDNVTK	(S1984,S1988,S1992);(S1984,S1988,S1992)	_AFFDS[Phospho (STY)]EDES[Phospho (STY)]DDDS[Phospho (STY)]DEEADDNVTK_.3	_AFFDS[Phospho (STY)]EDES[Phospho (STY)]DDDS[Phospho (STY)]DEEADDNVTK_	_AFFDS[+80]EDES[+80]DDDS[+80]DEEADDNVTK_	336206.875	434224.8125	425159.5313	390983.9375	321397.0625	398392.875	568844.1875	376300.4063	366091.5313	368900.9688	429194.6563	431398.1563	432809	437035.875	383227.0313	410446.0313
A0A0R4IAU8;Q7SY48	heatr1	HEAT repeat-containing protein 1	AFFDSEDESDDDSDEEADDNVTK	(S1988,S1992);(S1988,S1992)	_AFFDSEDES[Phospho (STY)]DDDS[Phospho (STY)]DEEADDNVTK_.3	_AFFDSEDES[Phospho (STY)]DDDS[Phospho (STY)]DEEADDNVTK_	_AFFDSEDES[+80]DDDS[+80]DEEADDNVTK_	172204.5156	189475.8281	Filtered	Filtered	173366.3281	Filtered	303809.0938	Filtered	168172.75	176796.0781	Filtered	213049.0313	Filtered	191104.2188	Filtered	Filtered
A0A0R4IAW3;X1WDM1	ncam1a	Neural cell adhesion molecule 1a	SLDDSSPAEVAR	(S802);(S792)	_SLDDSS[Phospho (STY)]PAEVAR_.2	_SLDDSS[Phospho (STY)]PAEVAR_	_SLDDSS[+80]PAEVAR_	2471027.25	3385722	3833968.5	3680396.25	2985222.75	3361168.25	4940304	3713693.75	3112787.5	3127546.5	3871819	3426564.5	3373315.75	3105042.75	3660622	3944627.75
A0A0R4IAW3;X1WDM1	ncam1a	Neural cell adhesion molecule 1a	SLDDSSPAEVAR	(S797);(S787)	_S[Phospho (STY)]LDDSSPAEVAR_.2	_S[Phospho (STY)]LDDSSPAEVAR_	_S[+80]LDDSSPAEVAR_	592644.375	485671.6563	367011.1563	418618.0313	467133.5625	468440.4063	342432.3438	399259.6563	578570.375	530392.375	278716.125	336563.7188	651400	1337571.25	445488.375	344363.9375
A0A0R4IAW3;X1WDM1	ncam1a	Neural cell adhesion molecule 1a	SLDDSSPAEVAR	(S797,S802);(S787,S792)	_S[Phospho (STY)]LDDSS[Phospho (STY)]PAEVAR_.2	_S[Phospho (STY)]LDDSS[Phospho (STY)]PAEVAR_	_S[+80]LDDSS[+80]PAEVAR_	Filtered	92447.75	Filtered	Filtered	Filtered	Filtered	Filtered	Filtered	108698.2578	Filtered	35820.23047	Filtered	164281.6406	309380.5625	Filtered	41769.30859
A0A0R4IAW3;X1WDM1	ncam1a	Neural cell adhesion molecule 1a	SLDDSSPAEVAR	(S802);(S792)	_SLDDSS[Phospho (STY)]PAEVAR_.3	_SLDDSS[Phospho (STY)]PAEVAR_	_SLDDSS[+80]PAEVAR_	Filtered	Filtered	Filtered	Filtered	Filtered	48329.54688	Filtered	Filtered	Filtered	50256.27734	Filtered	Filtered	Filtered	Filtered	Filtered	Filtered
A0A0R4IAW3;X1WDM1	ncam1a	Neural cell adhesion molecule 1a	DESKEPIVEVR	(S682);(S672)	_DES[Phospho (STY)]KEPIVEVR_.2	_DES[Phospho (STY)]KEPIVEVR_	_DES[+80]KEPIVEVR_	983899.625	1394446.5	1358421.5	1367796.25	1442176.5	1437277.625	1738350.375	1343035	1231680.375	1353695.875	1490436.875	1483189.625	1388907.5	1625822.625	1263206.5	1779695
A0A0R4IAW3;X1WDM1	ncam1a	Neural cell adhesion molecule 1a	DESKEPIVEVR	(S682);(S672)	_DES[Phospho (STY)]KEPIVEVR_.3	_DES[Phospho (STY)]KEPIVEVR_	_DES[+80]KEPIVEVR_	374699.8438	562322.9375	496213.8125	535164.4375	560947.625	599297.4375	667297.375	541465.5625	459606.5938	584366.4375	576799.6875	627425.6875	501778.1563	697845.25	466506.375	759226.875
A0A0R4IAW3;X1WDM1	ncam1a	Neural cell adhesion molecule 1a	PSVTSPTSPPQAVAPLVDLSETPSK	(S769);(S759)	_PS[Phospho (STY)]VTSPTSPPQAVAPLVDLSETPSK_.3	_PS[Phospho (STY)]VTSPTSPPQAVAPLVDLSETPSK_	_PS[+80]VTSPTSPPQAVAPLVDLSETPSK_	Filtered	Filtered	Filtered	Filtered	Filtered	Filtered	Filtered	Filtered	Filtered	Filtered	Filtered	Filtered	Filtered	191431.6719	Filtered	Filtered
A0A0R4IAW3;X1WDM1	ncam1a	Neural cell adhesion molecule 1a	PSVTSPTSPPQAVAPLVDLSETPSK	(T789);(T779)	_PSVTSPTSPPQAVAPLVDLSET[Phospho (STY)]PSK_.3	_PSVTSPTSPPQAVAPLVDLSET[Phospho (STY)]PSK_	_PSVTSPTSPPQAVAPLVDLSET[+80]PSK_	72433.28125	120349.6016	156195.9063	94077.63281	141244.2344	90484.07813	120152.2188	100733.7109	158180.125	Filtered	88638.24219	135369.1563	140293.2031	108628.1328	153388.2813	82527.8125
A0A0R4IAW3;X1WDM1	ncam1a	Neural cell adhesion molecule 1a	PSVTSPTSPPQAVAPLVDLSETPSK	(S772,T774);(S762,T764)	_PSVTS[Phospho (STY)]PT[Phospho (STY)]SPPQAVAPLVDLSETPSK_.3	_PSVTS[Phospho (STY)]PT[Phospho (STY)]SPPQAVAPLVDLSETPSK_	_PSVTS[+80]PT[+80]SPPQAVAPLVDLSETPSK_	Filtered	Filtered	115832.5625	Filtered	83095.28906	71591.60938	Filtered	88933.42969	Filtered	Filtered	69744.73438	Filtered	Filtered	Filtered	Filtered	Filtered
A0A0R4IAW3;X1WDM1	ncam1a	Neural cell adhesion molecule 1a	PSVTSPTSPPQAVAPLVDLSETPSK	(S772,S775);(S762,S765)	_PSVTS[Phospho (STY)]PTS[Phospho (STY)]PPQAVAPLVDLSETPSK_.3	_PSVTS[Phospho (STY)]PTS[Phospho (STY)]PPQAVAPLVDLSETPSK_	_PSVTS[+80]PTS[+80]PPQAVAPLVDLSETPSK_	Filtered	Filtered	Filtered	Filtered	Filtered	Filtered	Filtered	Filtered	Filtered	Filtered	Filtered	72346.97656	Filtered	Filtered	Filtered	Filtered
A0A0R4IAX0;A0A2R8RHI1;B0UXN4	fnbp1l	Formin-binding protein 1-like	TGSDSTIGTPK	(S294);(S294);(S294)	_TGS[Phospho (STY)]DSTIGTPK_.2	_TGS[Phospho (STY)]DSTIGTPK_	_TGS[+80]DSTIGTPK_	482741.3438	477554.3125	574688.9375	690625.0625	528500.3125	491523.3125	642583	558985.4375	490214.7188	501103.9063	594269.0625	599771.5625	562109.3125	661455.3125	623678.1875	555567.25
A0A0R4IAX7;A0A0R4IEA8;A0A0R4IF36;A0A0R4IHN2;A0A0R4IS47;A0A0R4IZD7;A0A2R8Q1Z3;A0A2R8QNK6;E7FAU6	si:ch73-233f7.5;si:ch73-233f7.4;si:ch73-233f7.8;si:ch73-233f7.6;si:ch73-233f7.3;si:ch73-233f7.7;pcdhb;pcdhb;pcdhb	Si:ch73-233f7.5;Si:ch73-233f7.4;Si:ch73-233f7.8;Si:ch73-233f7.6;Si:ch73-233f7.3;Si:ch73-233f7.7;Protocadherin b;Protocadherin b;Protocadherin b	YIVSSIPR	(S778);(S779);(S774);(S778);(S781);(S779);(S773);(S773);(S773)	_YIVS[Phospho (STY)]SIPR_.2	_YIVS[Phospho (STY)]SIPR_	_YIVS[+80]SIPR_	Filtered	Filtered	98170.03125	96344.55469	Filtered	Filtered	Filtered	69578.33594	57349.63672	Filtered	95313.60938	Filtered	Filtered	Filtered	Filtered	Filtered
A0A0R4IAX7;A0A0R4IEA8;A0A0R4IF36;A0A0R4IHN2;A0A0R4IS47;A0A0R4IZD7;A0A2R8Q1Z3;A0A2R8QNK6;E7FAU6	si:ch73-233f7.5;si:ch73-233f7.4;si:ch73-233f7.8;si:ch73-233f7.6;si:ch73-233f7.3;si:ch73-233f7.7;pcdhb;pcdhb;pcdhb	Si:ch73-233f7.5;Si:ch73-233f7.4;Si:ch73-233f7.8;Si:ch73-233f7.6;Si:ch73-233f7.3;Si:ch73-233f7.7;Protocadherin b;Protocadherin b;Protocadherin b	YIVSSIPR	(S779);(S780);(S775);(S779);(S782);(S780);(S774);(S774);(S774)	_YIVSS[Phospho (STY)]IPR_.2	_YIVSS[Phospho (STY)]IPR_	_YIVSS[+80]IPR_	Filtered	Filtered	Filtered	Filtered	Filtered	Filtered	Filtered	Filtered	Filtered	Filtered	Filtered	Filtered	Filtered	Filtered	131198.9531	Filtered
A0A0R4IB04;A0A0R4ITN6;A0A2R8Q2G2	zgc:158464	Zgc:158464 (Fragment);Zgc:158464 (Fragment);Zgc:158464	TSSVDQSVGER	(S187);(S56);(S97)	_TSS[Phospho (STY)]VDQSVGER_.2	_TSS[Phospho (STY)]VDQSVGER_	_TSS[+80]VDQSVGER_	Filtered	90288.35156	Filtered	Filtered	81492.59375	Filtered	Filtered	Filtered	Filtered	Filtered	Filtered	Filtered	84290.42969	84220.35938	Filtered	Filtered
A0A0R4IB04;A0A0R4ITN6;A0A2R8Q2G2	zgc:158464	Zgc:158464 (Fragment);Zgc:158464 (Fragment);Zgc:158464	TSSVDQSVGER	(T185);(T54);(T95)	_T[Phospho (STY)]SSVDQSVGER_.2	_T[Phospho (STY)]SSVDQSVGER_	_T[+80]SSVDQSVGER_	Filtered	Filtered	Filtered	69404.89844	Filtered	Filtered	99074.75	Filtered	Filtered	Filtered	Filtered	Filtered	Filtered	Filtered	Filtered	Filtered
A0A0R4IB26;A0A2R8Q7R6;A0A2R8RN13;A5PN03;F1R4F6;Q1LUT1	edc4	Enhancer of mRNA-decapping protein 4	GGDDLTQSPK	(S636);(S647);(S636);(S621);(S647);(S636)	_GGDDLTQS[Phospho (STY)]PK_.2	_GGDDLTQS[Phospho (STY)]PK_	_GGDDLTQS[+80]PK_	1634621.75	1504830.5	2019027.875	1751488.5	1705620.25	1668232.875	2129450	1807330	1637576.125	1593889.25	1750739	1803728.375	1585567.375	1481852.375	1769187.125	1928328.75
A0A0R4IB26;A0A2R8Q7R6;A0A2R8RN13;A5PN03;F1R4F6;Q1LUT1	edc4	Enhancer of mRNA-decapping protein 4	MSVECVNSSFANAGSPR	(C643,S653);(C654,S664);(C643,S653);(C628,S638);(C654,S664);(C643,S653)	_MSVEC[Carbamidomethyl (C)]VNSSFANAGS[Phospho (STY)]PR_.2	_MSVEC[Carbamidomethyl (C)]VNSSFANAGS[Phospho (STY)]PR_	_MSVEC[+57]VNSSFANAGS[+80]PR_	232653.5938	204048.625	157513.7344	210201.1875	267711.4375	197070.9844	Filtered	266784.7188	283376.8438	211059.5938	177476.3281	270919	272335.9375	197648.4531	167312.9844	230077.7813
A0A0R4IB26;A0A2R8Q7R6;A0A2R8RN13;A5PN03;F1R4F6;Q1LUT1	edc4	Enhancer of mRNA-decapping protein 4	MSVECVNSSFANAGSPR	(C643,S653);(C654,S664);(C643,S653);(C628,S638);(C654,S664);(C643,S653)	_MSVEC[Carbamidomethyl (C)]VNSSFANAGS[Phospho (STY)]PR_.3	_MSVEC[Carbamidomethyl (C)]VNSSFANAGS[Phospho (STY)]PR_	_MSVEC[+57]VNSSFANAGS[+80]PR_	168022.2188	146597.125	97149.57813	153901.6094	174764.125	139628.9063	Filtered	205813.0625	200242.6563	157389.6875	119969.3359	204346.8125	182042.9219	150706.6094	114106.5859	166351.9375
A0A0R4IB26;A0A2R8Q7R6;A0A2R8RN13;A5PN03;F1R4F6;Q1LUT1	edc4	Enhancer of mRNA-decapping protein 4	MSVECVNSSFANAGSPR	(M639,C643,S653);(M650,C654,S664);(M639,C643,S653);(M624,C628,S638);(M650,C654,S664);(M639,C643,S653)	_M[Oxidation (M)]SVEC[Carbamidomethyl (C)]VNSSFANAGS[Phospho (STY)]PR_.3	_M[Oxidation (M)]SVEC[Carbamidomethyl (C)]VNSSFANAGS[Phospho (STY)]PR_	_M[+16]SVEC[+57]VNSSFANAGS[+80]PR_	45071.79297	46339.87109	Filtered	55162.15234	46766.60938	50562.41406	Filtered	55411.24609	46262.82813	Filtered	72217.71094	66783.05469	44912.22266	50450.14453	68524.5	72026.96875
A0A0R4IB26;A0A2R8Q7R6;A0A2R8RN13;A5PN03;F1R4F6;Q1LUT1	edc4	Enhancer of mRNA-decapping protein 4	MSVECVNSSFANAGSPR	(M639,C643,S653);(M650,C654,S664);(M639,C643,S653);(M624,C628,S638);(M650,C654,S664);(M639,C643,S653)	_M[Oxidation (M)]SVEC[Carbamidomethyl (C)]VNSSFANAGS[Phospho (STY)]PR_.2	_M[Oxidation (M)]SVEC[Carbamidomethyl (C)]VNSSFANAGS[Phospho (STY)]PR_	_M[+16]SVEC[+57]VNSSFANAGS[+80]PR_	49924.20313	6687.69873	Filtered	58187.52734	43055.36328	40752.33594	Filtered	45483	49574.36328	46589.41406	67561.85938	65783.11719	46096.39063	57445.1875	62737.26953	61425.03125
A0A0R4IB26;A0A2R8Q7R6;A0A2R8RN13;A5PN03;F1R4F6;Q1LUT1	edc4	Enhancer of mRNA-decapping protein 4	SPDVISSASTAMSQDIPEIASETLQR	(S699);(S710);(S699);(S684);(S710);(S699)	_S[Phospho (STY)]PDVISSASTAMSQDIPEIASETLQR_.3	_S[Phospho (STY)]PDVISSASTAMSQDIPEIASETLQR_	_S[+80]PDVISSASTAMSQDIPEIASETLQR_	40602.47266	38131.22266	30067.98828	Filtered	85735.42969	66573.28125	Filtered	51380.6875	90487.34375	Filtered	46205.65234	47459.10156	Filtered	Filtered	17366.8457	24871.2793
A0A0R4IB26;A0A2R8Q7R6;A0A2R8RN13;A5PN03;F1R4F6;Q1LUT1	edc4	Enhancer of mRNA-decapping protein 4	SPDVISSASTAMSQDIPEIASETLQR	(S699,M710);(S710,M721);(S699,M710);(S684,M695);(S710,M721);(S699,M710)	_S[Phospho (STY)]PDVISSASTAM[Oxidation (M)]SQDIPEIASETLQR_.3	_S[Phospho (STY)]PDVISSASTAM[Oxidation (M)]SQDIPEIASETLQR_	_S[+80]PDVISSASTAM[+16]SQDIPEIASETLQR_	Filtered	Filtered	Filtered	Filtered	Filtered	Filtered	Filtered	Filtered	28791.62109	Filtered	Filtered	Filtered	Filtered	Filtered	Filtered	Filtered
A0A0R4IB26;A0A2R8Q7R6;A0A2R8RN13;A5PN03;F1R4F6;Q1LUT1	edc4	Enhancer of mRNA-decapping protein 4	ILPLPSPADFMSPAPSALPK	(S575,S581);(S586,S592);(S575,S581);(S560,S566);(S586,S592);(S575,S581)	_ILPLPS[Phospho (STY)]PADFMS[Phospho (STY)]PAPSALPK_.3	_ILPLPS[Phospho (STY)]PADFMS[Phospho (STY)]PAPSALPK_	_ILPLPS[+80]PADFMS[+80]PAPSALPK_	Filtered	Filtered	4015.099365	5334.810547	6035.408203	Filtered	3565.550781	Filtered	5666.244141	3005.066406	Filtered	Filtered	6681.459961	Filtered	5696.396484	Filtered
A0A0R4IB26;A0A2R8Q7R6;A0A2R8RN13;A5PN03;F1R4F6;Q1LUT1	edc4	Enhancer of mRNA-decapping protein 4	SSAEHSLLPLELGAASVDGEQR	(S773);(S784);(S773);(S758);(S784);(S773)	_SSAEHSLLPLELGAAS[Phospho (STY)]VDGEQR_.3	_SSAEHSLLPLELGAAS[Phospho (STY)]VDGEQR_	_SSAEHSLLPLELGAAS[+80]VDGEQR_	54264.99219	42903.12109	24007.77344	33608.92969	47082.89844	41512.89063	43381.6875	50423.15234	53841.73047	44017.97266	34838.11328	62023.43359	35751.04297	43039.88281	23286.97852	45519.65234
A0A0R4IB26;A0A2R8Q7R6;A0A2R8RN13;A5PN03;F1R4F6;Q1LUT1	edc4	Enhancer of mRNA-decapping protein 4	ARSPDVISSASTAMSQDIPEIASETLQR	(S699);(S710);(S699);(S684);(S710);(S699)	_ARS[Phospho (STY)]PDVISSASTAMSQDIPEIASETLQR_.4	_ARS[Phospho (STY)]PDVISSASTAMSQDIPEIASETLQR_	_ARS[+80]PDVISSASTAMSQDIPEIASETLQR_	90053.38281	100640.5469	Filtered	79804.55469	108071.5938	58028.76953	Filtered	106202.1875	128129.2969	105880.5391	51711.56641	151579.5	101027.9688	78917.3125	33822.95313	88549.78125
A0A0R4IB26;A0A2R8Q7R6;A0A2R8RN13;A5PN03;F1R4F6;Q1LUT1	edc4	Enhancer of mRNA-decapping protein 4	ARSPDVISSASTAMSQDIPEIASETLQR	(S699);(S710);(S699);(S684);(S710);(S699)	_ARS[Phospho (STY)]PDVISSASTAMSQDIPEIASETLQR_.5	_ARS[Phospho (STY)]PDVISSASTAMSQDIPEIASETLQR_	_ARS[+80]PDVISSASTAMSQDIPEIASETLQR_	Filtered	4604.941895	Filtered	Filtered	Filtered	Filtered	Filtered	6848.42627	6665.878906	Filtered	Filtered	Filtered	Filtered	3350.995605	Filtered	2661.535645
A0A0R4IB32;A0A2R8Q5K8;F1QB08	baiap2a	Brain-specific angiogenesis inhibitor 1-associated protein 2	SSSTGNLLER	(S471);(S471);(S471)	_SSS[Phospho (STY)]TGNLLER_.2	_SSS[Phospho (STY)]TGNLLER_	_SSS[+80]TGNLLER_	503414.6875	585971.375	901568.375	515018	508144.625	638574.375	1149219.25	678322.125	411089.1563	652023.25	816231.5	751222.75	414468.5625	402408.5	568389.6875	792360.6875
A0A0R4IB32;A0A2R8Q5K8;F1QB08	baiap2a	Brain-specific angiogenesis inhibitor 1-associated protein 2	SSSMAAGLEK	(S383);(S383);(S383)	_SSS[Phospho (STY)]MAAGLEK_.2	_SSS[Phospho (STY)]MAAGLEK_	_SSS[+80]MAAGLEK_	152720.625	233589.75	318313.5	252430.8594	197483.7188	247582.2344	302255	194710.9375	168749.5469	182272.9375	352030.1875	361138.7188	180685.2813	258588.6094	305733.7813	299091.1563
A0A0R4IB32;A0A2R8Q5K8;F1QB08	baiap2a	Brain-specific angiogenesis inhibitor 1-associated protein 2	SSSMAAGLEK	(S383,M384);(S383,M384);(S383,M384)	_SSS[Phospho (STY)]M[Oxidation (M)]AAGLEK_.2	_SSS[Phospho (STY)]M[Oxidation (M)]AAGLEK_	_SSS[+80]M[+16]AAGLEK_	Filtered	Filtered	38310.37109	Filtered	Filtered	Filtered	75140.67188	16064.04785	Filtered	Filtered	Filtered	26520.06836	7673.694824	11894.68359	Filtered	Filtered
A0A0R4IB42;A8KC22;F1Q577	hnrnpl2	Heterogeneous nuclear ribonucleoprotein L2	NDQDTWDYTNPSLGTQDMNANPNK		_NDQDTWDYTNPSLGTQDMNANPNK_.3	_NDQDTWDYTNPSLGTQDMNANPNK_	_NDQDTWDYTNPSLGTQDMNANPNK_	27102.04688	20795.81445	24065.57031	20574.98242	27847.00195	20791.59375	31641.98828	20102.09766	24245.65039	20646.28125	23770.94922	16019.87891	26400.18555	18993.93164	22081.47461	20525.75391
A0A0R4IB42;A8KC22;F1Q577	hnrnpl2	Heterogeneous nuclear ribonucleoprotein L2	NDQDTWDYTNPSLGTQDMNANPNK	(M233);(M235);(M233)	_NDQDTWDYTNPSLGTQDM[Oxidation (M)]NANPNK_.3	_NDQDTWDYTNPSLGTQDM[Oxidation (M)]NANPNK_	_NDQDTWDYTNPSLGTQDM[+16]NANPNK_	9659.479492	15196.37402	7052.409668	15537.62891	7203.729004	17112.42773	24365.49023	15851.79297	5330.550293	14972.83984	8698.453125	12619.83984	17833.91016	18884.60742	13709.51953	8577.473633
A0A0R4IB93;E7EY58	usp48	Ubiquitinyl hydrolase 1	ESAPEFSVSGSDVEDEKEEPK		_ESAPEFSVSGSDVEDEKEEPK_.3	_ESAPEFSVSGSDVEDEKEEPK_	_ESAPEFSVSGSDVEDEKEEPK_	677052.5625	618428.125	445115.2188	252329.2031	731782.25	691787.5	394733.9063	228735.8906	391909.375	529808.3125	332040.7188	151533.4219	577079.5625	469427.875	254052.4375	227713.7031
A0A0R4IB93;E7EY58	usp48	Ubiquitinyl hydrolase 1	ESAPEFSVSGSDVEDEKEEPK	(S892,S894);(S937,S939)	_ESAPEFSVS[Phospho (STY)]GS[Phospho (STY)]DVEDEKEEPK_.3	_ESAPEFSVS[Phospho (STY)]GS[Phospho (STY)]DVEDEKEEPK_	_ESAPEFSVS[+80]GS[+80]DVEDEKEEPK_	80257.15625	Filtered	Filtered	80898.13281	Filtered	85380.39063	104522.8047	78407.10938	67160.44531	Filtered	94158.88281	73389.71875	83405.36719	Filtered	96238.69531	Filtered
A0A0R4IB93;E7EY58	usp48	Ubiquitinyl hydrolase 1	ESAPEFSVSGSDVEDEKEEPK	(S885,S894);(S930,S939)	_ES[Phospho (STY)]APEFSVSGS[Phospho (STY)]DVEDEKEEPK_.3	_ES[Phospho (STY)]APEFSVSGS[Phospho (STY)]DVEDEKEEPK_	_ES[+80]APEFSVSGS[+80]DVEDEKEEPK_	Filtered	Filtered	51220.85547	Filtered	Filtered	Filtered	Filtered	Filtered	Filtered	Filtered	Filtered	Filtered	Filtered	Filtered	Filtered	Filtered
A0A0R4IB93;E7EY58	usp48	Ubiquitinyl hydrolase 1	ESAPEFSVSGSDVEDEKEEPK	(S894);(S939)	_ESAPEFSVSGS[Phospho (STY)]DVEDEKEEPK_.3	_ESAPEFSVSGS[Phospho (STY)]DVEDEKEEPK_	_ESAPEFSVSGS[+80]DVEDEKEEPK_	29833.18945	28130.5957	Filtered	20035.86719	32866.52734	30422.9707	Filtered	21044.32227	26140.26172	26975.08203	24286.41602	21232.12695	28126.73828	27671.74805	20724.15234	22016.73828
A0A0R4IB93;E7EY58	usp48	Ubiquitinyl hydrolase 1	ESAPEFSVSGSDVEDEK	(S894);(S939)	_ESAPEFSVSGS[Phospho (STY)]DVEDEK_.2	_ESAPEFSVSGS[Phospho (STY)]DVEDEK_	_ESAPEFSVSGS[+80]DVEDEK_	89786.14844	107527.8672	101694.4141	90133.79688	92295.51563	101498.1172	Filtered	104658.6328	105965.8047	86403.35938	106152.1016	90770.00781	89210.64844	83091.8125	Filtered	92897.16406
A0A0R4IB93;E7EY58	usp48	Ubiquitinyl hydrolase 1	ESAPEFSVSGSDVEDEK	(S892,S894);(S937,S939)	_ESAPEFSVS[Phospho (STY)]GS[Phospho (STY)]DVEDEK_.2	_ESAPEFSVS[Phospho (STY)]GS[Phospho (STY)]DVEDEK_	_ESAPEFSVS[+80]GS[+80]DVEDEK_	96074.53906	85742.25781	103580.9297	56325.19531	104505.9375	92741.4375	125679.5	63258.77344	86696.375	77769.44531	82555.83594	50569.20313	93916.78906	77197.10938	Filtered	58885.13281
A0A0R4IB93;E7EY58	usp48	Ubiquitinyl hydrolase 1	ESAPEFSVSGSDVEDEK	(S892,S894);(S937,S939)	_ESAPEFSVS[Phospho (STY)]GS[Phospho (STY)]DVEDEK_.3	_ESAPEFSVS[Phospho (STY)]GS[Phospho (STY)]DVEDEK_	_ESAPEFSVS[+80]GS[+80]DVEDEK_	Filtered	13972.62793	Filtered	Filtered	Filtered	15296.27344	Filtered	6902.416992	Filtered	12673.40039	13458.61523	Filtered	Filtered	14569.39551	Filtered	Filtered
A0A0R4IB93;E7EY58	usp48	Ubiquitinyl hydrolase 1	ESAPEFSVSGSDVEDEK	(S894);(S939)	_ESAPEFSVSGS[Phospho (STY)]DVEDEK_.3	_ESAPEFSVSGS[Phospho (STY)]DVEDEK_	_ESAPEFSVSGS[+80]DVEDEK_	Filtered	Filtered	Filtered	Filtered	Filtered	Filtered	Filtered	8114.956055	Filtered	Filtered	Filtered	Filtered	5868.981445	Filtered	Filtered	Filtered
A0A0R4IB93;E7EY58	usp48	Ubiquitinyl hydrolase 1	ADGVKGDSEDGDGEEMK	(S641);(S686)	_ADGVKGDS[Phospho (STY)]EDGDGEEMK_.2	_ADGVKGDS[Phospho (STY)]EDGDGEEMK_	_ADGVKGDS[+80]EDGDGEEMK_	14600.29004	11750.59473	11972.82227	13971.01172	17078.14258	13542.30957	10255.22168	11386.57129	12968.00684	12261.63477	13121.7207	16049.46582	13779.26953	12992.83984	10802.24219	14207.37793
A0A0R4IB93;E7EY58	usp48	Ubiquitinyl hydrolase 1	ADGVKGDSEDGDGEEMK	(S641);(S686)	_ADGVKGDS[Phospho (STY)]EDGDGEEMK_.3	_ADGVKGDS[Phospho (STY)]EDGDGEEMK_	_ADGVKGDS[+80]EDGDGEEMK_	32974.58984	33510.67969	30508.35938	31235.64063	27063.07227	33242.01563	Filtered	32538.06445	18272.23242	26897.77148	32031.33594	32874.76953	28446.97656	33440.01563	22961.42188	33342.55859
A0A0R4IBA9;A0A0R4IFW9;A3KQB2	eif4g2b	Eukaryotic translation initiation factor 4, gamma 2b;Eukaryotic translation initiation factor 4, gamma 2b;Eukaryotic translation initiation factor 4, gamma 2b	TQTPPLGQPPQLGLK	(T470);(T490);(T500)	_TQT[Phospho (STY)]PPLGQPPQLGLK_.2	_TQT[Phospho (STY)]PPLGQPPQLGLK_	_TQT[+80]PPLGQPPQLGLK_	191516.2656	164271.4063	252115.6563	95201.82031	197801.4688	142548.125	226233.2031	162770.7969	253128.2031	185868.9531	103365.0547	184300.7813	191670.1563	109562.0781	158499.7344	Filtered
A0A0R4IBA9;A0A0R4IFW9;A3KQB2	eif4g2b	Eukaryotic translation initiation factor 4, gamma 2b;Eukaryotic translation initiation factor 4, gamma 2b;Eukaryotic translation initiation factor 4, gamma 2b	TQTPPLGQPPQLGLK	(T470);(T490);(T500)	_TQT[Phospho (STY)]PPLGQPPQLGLK_.3	_TQT[Phospho (STY)]PPLGQPPQLGLK_	_TQT[+80]PPLGQPPQLGLK_	66436.65625	81156.72656	Filtered	Filtered	67003.39063	Filtered	106965.8281	78355.39063	103744.0469	83999.16406	45657.05859	87387.40625	71370.36719	Filtered	70358.50781	59020.65625
A0A0R4IBA9;A0A0R4IFW9;A3KQB2	eif4g2b	Eukaryotic translation initiation factor 4, gamma 2b;Eukaryotic translation initiation factor 4, gamma 2b;Eukaryotic translation initiation factor 4, gamma 2b	FSPTLGR	(S359);(S379);(S389)	_FS[Phospho (STY)]PTLGR_.2	_FS[Phospho (STY)]PTLGR_	_FS[+80]PTLGR_	241005.7813	237084.4063	238877.5625	146544.9375	215143.6563	237871.0313	270733.4688	186529.8906	237818.5313	245377.7656	195864.9688	217669.7656	186497.3125	137878.2813	167773.875	217566.4531
A0A0R4IBD3	rims2a	Regulating synaptic membrane exocytosis 2a (Fragment)	STSIGGDMCSLEK	(S43,C49)	_STS[Phospho (STY)]IGGDMC[Carbamidomethyl (C)]SLEK_.2	_STS[Phospho (STY)]IGGDMC[Carbamidomethyl (C)]SLEK_	_STS[+80]IGGDMC[+57]SLEK_	Filtered	89645.75	Filtered	Filtered	Filtered	Filtered	Filtered	Filtered	Filtered	80529.21875	Filtered	Filtered	Filtered	65823.6875	Filtered	Filtered
A0A0R4IBD3	rims2a	Regulating synaptic membrane exocytosis 2a (Fragment)	STSIGGDMCSLEK	(S41,C49)	_S[Phospho (STY)]TSIGGDMC[Carbamidomethyl (C)]SLEK_.2	_S[Phospho (STY)]TSIGGDMC[Carbamidomethyl (C)]SLEK_	_S[+80]TSIGGDMC[+57]SLEK_	87104.72656	Filtered	58369.83594	58187.72266	83552.86719	82644.82031	3644.060547	77786.4375	Filtered	Filtered	87860.40625	76751.49219	71264.08594	Filtered	52062.12109	80934.38281
A0A0R4IBD3	rims2a	Regulating synaptic membrane exocytosis 2a (Fragment)	TDGSQSDTAVSLVGTDDK	(S59)	_TDGSQS[Phospho (STY)]DTAVSLVGTDDK_.2	_TDGSQS[Phospho (STY)]DTAVSLVGTDDK_	_TDGSQS[+80]DTAVSLVGTDDK_	Filtered	58377.67969	55028.03125	Filtered	Filtered	Filtered	Filtered	Filtered	Filtered	53423.67188	Filtered	Filtered	43704.21094	Filtered	Filtered	Filtered
A0A0R4IBD3	rims2a	Regulating synaptic membrane exocytosis 2a (Fragment)	TDGSQSDTAVSLVGTDDK	(S57)	_TDGS[Phospho (STY)]QSDTAVSLVGTDDK_.2	_TDGS[Phospho (STY)]QSDTAVSLVGTDDK_	_TDGS[+80]QSDTAVSLVGTDDK_	33030.91797	Filtered	Filtered	Filtered	Filtered	Filtered	Filtered	29805.25781	Filtered	Filtered	Filtered	Filtered	Filtered	Filtered	Filtered	Filtered
A0A0R4IBD3	rims2a	Regulating synaptic membrane exocytosis 2a (Fragment)	SASQLGQTEAGGK	(S93)	_S[Phospho (STY)]ASQLGQTEAGGK_.2	_S[Phospho (STY)]ASQLGQTEAGGK_	_S[+80]ASQLGQTEAGGK_	78100.02344	72817.94531	81585.21875	46262.36328	80286	63667.38672	91438.57813	60147.5	70171.25	69119.70313	62442.29688	54391.86328	60231.76563	44273.9375	Filtered	58455.88281
A0A0R4IBD3	rims2a	Regulating synaptic membrane exocytosis 2a (Fragment)	RASQTSLDSGSGPFAR	(S323,T325)	_RAS[Phospho (STY)]QT[Phospho (STY)]SLDSGSGPFAR_.3	_RAS[Phospho (STY)]QT[Phospho (STY)]SLDSGSGPFAR_	_RAS[+80]QT[+80]SLDSGSGPFAR_	91044.70313	104878.4609	115279.3281	90164.48438	Filtered	Filtered	155783.1094	86531.42188	81370.29688	100803.6094	107949.6875	Filtered	79896.78125	90209.72656	95553.63281	Filtered
A0A0R4IBD3	rims2a	Regulating synaptic membrane exocytosis 2a (Fragment)	RASQTSLDSGSGPFAR	(S323,T325)	_RAS[Phospho (STY)]QT[Phospho (STY)]SLDSGSGPFAR_.2	_RAS[Phospho (STY)]QT[Phospho (STY)]SLDSGSGPFAR_	_RAS[+80]QT[+80]SLDSGSGPFAR_	237706.5781	182683.7813	311132.4688	337315	423485.4688	350481.0938	Filtered	Filtered	158515.7656	98341.21094	405816.125	279928.625	228966.5781	108684.5781	331811.5625	392827.0625
A0A0R4IBD6	dcp1a	Decapping mRNA 1A	SSASPTSPTDPPTALYSR	(S387,S390)	_SSAS[Phospho (STY)]PTS[Phospho (STY)]PTDPPTALYSR_.2	_SSAS[Phospho (STY)]PTS[Phospho (STY)]PTDPPTALYSR_	_SSAS[+80]PTS[+80]PTDPPTALYSR_	521257	548881.125	592375.6875	619773.8125	395840.8125	522447.2188	Filtered	Filtered	462064.3438	Filtered	Filtered	594067.4375	Filtered	599893.1875	633431.25	567081.625
A0A0R4IBD6	dcp1a	Decapping mRNA 1A	SSASPTSPTDPPTALYSR	(S387)	_SSAS[Phospho (STY)]PTSPTDPPTALYSR_.2	_SSAS[Phospho (STY)]PTSPTDPPTALYSR_	_SSAS[+80]PTSPTDPPTALYSR_	Filtered	Filtered	Filtered	Filtered	Filtered	189596.4531	Filtered	Filtered	Filtered	Filtered	Filtered	Filtered	Filtered	Filtered	Filtered	Filtered
A0A0R4IBD6	dcp1a	Decapping mRNA 1A	VQCVSPDR	(C135,S137)	_VQC[Carbamidomethyl (C)]VS[Phospho (STY)]PDR_.2	_VQC[Carbamidomethyl (C)]VS[Phospho (STY)]PDR_	_VQC[+57]VS[+80]PDR_	210477	351366.1563	435407.4688	670311	163681.2031	298086.75	467714.9375	697188.4375	194033.1094	313440.625	339731.8438	791146.5	189327.1094	283165.2813	369714.875	852319
A0A0R4IBI0	dennd4b	DENN/MADD domain-containing 4B	TPARGSAPNSPAPR	(S718,S722)	_TPARGS[Phospho (STY)]APNS[Phospho (STY)]PAPR_.3	_TPARGS[Phospho (STY)]APNS[Phospho (STY)]PAPR_	_TPARGS[+80]APNS[+80]PAPR_	38200.36719	68363.26563	Filtered	Filtered	44339.28516	66088.21875	Filtered	67191.86719	32662.50781	Filtered	100984.6563	Filtered	48378.47266	35007.95703	83209.25	Filtered
A0A0R4IBI0	dennd4b	DENN/MADD domain-containing 4B	SASFSIPSDVLNK	(S883)	_S[Phospho (STY)]ASFSIPSDVLNK_.2	_S[Phospho (STY)]ASFSIPSDVLNK_	_S[+80]ASFSIPSDVLNK_	Filtered	Filtered	Filtered	23059.74805	Filtered	24772.25977	Filtered	Filtered	23868.75	Filtered	Filtered	Filtered	22073.48047	Filtered	35172.25	Filtered
A0A0R4IBI0	dennd4b	DENN/MADD domain-containing 4B	SNSLSSVQPTGSK	(S928)	_SNS[Phospho (STY)]LSSVQPTGSK_.2	_SNS[Phospho (STY)]LSSVQPTGSK_	_SNS[+80]LSSVQPTGSK_	108274.3047	Filtered	Filtered	Filtered	122515.25	120880.7031	Filtered	Filtered	125442.6953	Filtered	Filtered	Filtered	118611.6094	89414.34375	94231.21094	Filtered
A0A0R4IBI0	dennd4b	DENN/MADD domain-containing 4B	IHSGALVRSYSWK	(S1351)	_IHS[Phospho (STY)]GALVRSYSWK_.2	_IHS[Phospho (STY)]GALVRSYSWK_	_IHS[+80]GALVRSYSWK_	Filtered	Filtered	Filtered	Filtered	69297.625	42971.61719	Filtered	Filtered	Filtered	Filtered	Filtered	Filtered	19327.81641	Filtered	39310.83594	Filtered
A0A0R4IBI3;A0A0R4IK69;A0A0R4INR0;A0A286Y806;A0A2R8Q8E5;A0A2R8QU65;Q6P6Y1	relch	RAB11-binding protein RELCH homolog (Fragment);RAB11-binding protein RELCH homolog;RAB11-binding protein RELCH homolog;RAB11-binding protein RELCH homolog;RAB11-binding protein RELCH homolog;RAB11-binding protein RELCH homolog;RAB11-binding protein RELCH homolog	AGSISTLDSLDFAR	(S5);(S154);(S154);(S154);(S154);(S45);(S154)	_AGS[Phospho (STY)]ISTLDSLDFAR_.2	_AGS[Phospho (STY)]ISTLDSLDFAR_	_AGS[+80]ISTLDSLDFAR_	153726.9219	168056.7813	77595.17969	164237.4531	139644.4531	157595.7656	45699.26953	183110.1719	163482.1406	155327.5625	114966.1172	158234.2813	149789.6094	200413.9688	113346.5547	151681.1094
A0A0R4IBI3;A0A0R4IK69;A0A0R4INR0;A0A286Y806;A0A2R8Q8E5;A0A2R8QU65;Q6P6Y1	relch	RAB11-binding protein RELCH homolog (Fragment);RAB11-binding protein RELCH homolog;RAB11-binding protein RELCH homolog;RAB11-binding protein RELCH homolog;RAB11-binding protein RELCH homolog;RAB11-binding protein RELCH homolog;RAB11-binding protein RELCH homolog	AGSISTLDSLDFAR	(S5,T8,S11);(S154,T157,S160);(S154,T157,S160);(S154,T157,S160);(S154,T157,S160);(S45,T48,S51);(S154,T157,S160)	_AGS[Phospho (STY)]IST[Phospho (STY)]LDS[Phospho (STY)]LDFAR_.2	_AGS[Phospho (STY)]IST[Phospho (STY)]LDS[Phospho (STY)]LDFAR_	_AGS[+80]IST[+80]LDS[+80]LDFAR_	69123.64063	87364.98438	116851.1484	78924.27344	63539.87891	81652.01563	148586.6875	Filtered	66556.64063	86011.25	111330.0078	96086.85938	75198.75	53518.56641	95352.16406	Filtered
A0A0R4IBI3;A0A0R4IK69;A0A0R4INR0;A0A286Y806;A0A2R8Q8E5;A0A2R8QU65;Q6P6Y1	relch	RAB11-binding protein RELCH homolog (Fragment);RAB11-binding protein RELCH homolog;RAB11-binding protein RELCH homolog;RAB11-binding protein RELCH homolog;RAB11-binding protein RELCH homolog;RAB11-binding protein RELCH homolog;RAB11-binding protein RELCH homolog	AGSISTLDSLDFAR	(S5,S11);(S154,S160);(S154,S160);(S154,S160);(S154,S160);(S45,S51);(S154,S160)	_AGS[Phospho (STY)]ISTLDS[Phospho (STY)]LDFAR_.2	_AGS[Phospho (STY)]ISTLDS[Phospho (STY)]LDFAR_	_AGS[+80]ISTLDS[+80]LDFAR_	37934.65234	32242.72852	31528.77148	28121.70703	35461.02344	33249.74219	Filtered	26940.05469	31720.77148	Filtered	27943.20703	Filtered	36377.15625	29676.34961	34936.64453	24594.49805
A0A0R4IBI3;A0A0R4IK69;A0A0R4INR0;A0A286Y806;A0A2R8Q8E5;A0A2R8QU65;Q6P6Y1	relch	RAB11-binding protein RELCH homolog (Fragment);RAB11-binding protein RELCH homolog;RAB11-binding protein RELCH homolog;RAB11-binding protein RELCH homolog;RAB11-binding protein RELCH homolog;RAB11-binding protein RELCH homolog;RAB11-binding protein RELCH homolog	AGSISTLDSLDFAR	(S5,T8);(S154,T157);(S154,T157);(S154,T157);(S154,T157);(S45,T48);(S154,T157)	_AGS[Phospho (STY)]IST[Phospho (STY)]LDSLDFAR_.2	_AGS[Phospho (STY)]IST[Phospho (STY)]LDSLDFAR_	_AGS[+80]IST[+80]LDSLDFAR_	12822.30078	Filtered	13693.68262	Filtered	Filtered	Filtered	Filtered	Filtered	Filtered	Filtered	Filtered	Filtered	Filtered	Filtered	16380.9375	Filtered
A0A0R4IBJ2	bxdc2	Brix domain-containing protein 2	LRAENDNNNSDNHEEEEK	(S62)	_LRAENDNNNS[Phospho (STY)]DNHEEEEK_.3	_LRAENDNNNS[Phospho (STY)]DNHEEEEK_	_LRAENDNNNS[+80]DNHEEEEK_	267061.2188	236173.5469	240499.5	114627.7266	177420.3438	246746.5156	355551.3125	144551.3438	179741.5156	220341.6875	297892.9063	160900.6719	250078.7031	261582.5156	278767.625	143294.9688
A0A0R4IBJ2	bxdc2	Brix domain-containing protein 2	LRAENDNNNSDNHEEEEK	(S62)	_LRAENDNNNS[Phospho (STY)]DNHEEEEK_.4	_LRAENDNNNS[Phospho (STY)]DNHEEEEK_	_LRAENDNNNS[+80]DNHEEEEK_	30674.39844	34677.56641	38402.36719	16433.57227	23023.60742	40296.49609	58343.29297	21477.87695	30228.54883	27855.91992	47079.01953	25105.79102	26695.68164	35760.51563	38965.76563	25016.48828
A0A0R4IBJ2	bxdc2	Brix domain-containing protein 2	AENDNNNSDNHEEEEK	(S62)	_AENDNNNS[Phospho (STY)]DNHEEEEK_.2	_AENDNNNS[Phospho (STY)]DNHEEEEK_	_AENDNNNS[+80]DNHEEEEK_	33452.66797	30187.08008	36113.46094	19867.96875	30100.05859	28299.10156	31004.23047	19322.83203	32275.01172	30383.21289	36414.64844	21896.30078	29223.16016	28907.45703	33760.19531	19768.71094
A0A0R4IBJ2	bxdc2	Brix domain-containing protein 2	AENDNNNSDNHEEEEK	(S62)	_AENDNNNS[Phospho (STY)]DNHEEEEK_.3	_AENDNNNS[Phospho (STY)]DNHEEEEK_	_AENDNNNS[+80]DNHEEEEK_	63322.74609	47917.85938	64085.23828	35814.30859	69234.60938	59728.59766	Filtered	29428.33984	53932.41406	49054.52734	57831.86719	34319.47266	45549.6875	46624.70703	58502.38281	36600.08984
A0A0R4IBK5	rnf213a	E3 ubiquitin-protein ligase rnf213-alpha	SLEIQNANVSPK	(S73)	_SLEIQNANVS[Phospho (STY)]PK_.2	_SLEIQNANVS[Phospho (STY)]PK_	_SLEIQNANVS[+80]PK_	80486.67188	76801.27344	54372.67969	97364.16406	72439.00781	70845.80469	44392.97656	96461.29688	70454.80469	67416.21875	80901.25	99579.33594	76275.80469	77341.59375	63825.46484	108908.3438
A0A0R4IBL3;A0A2R8QEP6;Q2QCI8	med12	Mediator of RNA polymerase II transcription subunit 12	QSPSQGCGSPLPAPPAEVETAMK	(C215,S217);(C215,S217);(C214,S216)	_QSPSQGC[Carbamidomethyl (C)]GS[Phospho (STY)]PLPAPPAEVETAMK_.3	_QSPSQGC[Carbamidomethyl (C)]GS[Phospho (STY)]PLPAPPAEVETAMK_	_QSPSQGC[+57]GS[+80]PLPAPPAEVETAMK_	102856.125	106003.0703	137967.4844	92430.24219	106927.9297	93837.85938	154818.1563	97271.48438	116554.7344	93495.53125	115190.2813	100480.7188	117767.4922	109304.2734	123945.3672	95012.53125
A0A0R4IBL3;A0A2R8QEP6;Q2QCI8	med12	Mediator of RNA polymerase II transcription subunit 12	SPSDEPSDESERK	(S641);(S641);(S640)	_S[Phospho (STY)]PSDEPSDESERK_.3	_S[Phospho (STY)]PSDEPSDESERK_	_S[+80]PSDEPSDESERK_	71830.46094	84901.41406	Filtered	57521.48047	61772.17969	73122.875	Filtered	49200.80859	62589.70313	84214.11719	96961.97656	85238.67969	68896.04688	98887.13281	89624.63281	67367.83594
A0A0R4IBL3;A0A2R8QEP6;Q2QCI8	med12	Mediator of RNA polymerase II transcription subunit 12	SPSDEPSDESERK	(S641);(S641);(S640)	_S[Phospho (STY)]PSDEPSDESERK_.2	_S[Phospho (STY)]PSDEPSDESERK_	_S[+80]PSDEPSDESERK_	83020.90625	95191.02344	56858.26953	Filtered	82459.38281	81475.55469	110778.1484	Filtered	75443.21875	95887.10938	91812.97656	71403.01563	88833.57813	96994.44531	Filtered	Filtered
A0A0R4IBL3;A0A2R8QEP6;Q2QCI8	med12	Mediator of RNA polymerase II transcription subunit 12	SPSDEPSDESER	(S641);(S641);(S640)	_S[Phospho (STY)]PSDEPSDESER_.2	_S[Phospho (STY)]PSDEPSDESER_	_S[+80]PSDEPSDESER_	49406.74219	56668.41016	62288.89844	Filtered	Filtered	60013.50781	Filtered	Filtered	64106.125	55586.10547	Filtered	Filtered	61142.04297	56181.13672	Filtered	Filtered
A0A0R4IBP1;E7FFE0;F8W2X2	nelfa	Negative elongation factor complex member A;Negative elongation factor complex member A;Negative elongation factor complex member A (Fragment)	TLDTEAGEK	(T277);(T276);(T160)	_T[Phospho (STY)]LDTEAGEK_.2	_T[Phospho (STY)]LDTEAGEK_	_T[+80]LDTEAGEK_	92571.22656	62282.41406	Filtered	258271.3594	291197.8438	190533.3281	121352.9063	117692.3203	149817.125	51269.33594	Filtered	Filtered	195799.9844	171605	250968.25	34438.63281
A0A0R4IBS2;A0A2R8QFD4;E7FCT5	nhsl1a	NHS-like 1a	IPQQHSETK	(S434,T436);(S409,T411);(S365,T367)	_IPQQHS[Phospho (STY)]ET[Phospho (STY)]K_.2	_IPQQHS[Phospho (STY)]ET[Phospho (STY)]K_	_IPQQHS[+80]ET[+80]K_	3812925.25	4345294	2653692.5	2526126.75	3678686	3762706.75	2625829.75	2555232.25	3483478.5	4293910.5	2291164	2797854.75	3001140	4133520	2557717.75	3074209.5
A0A0R4IBS3;A0A0R4IY33	tom1	Target of myb1 membrane-trafficking protein (Fragment);Target of myb1 membrane-trafficking protein	SVENVSPVK	(S101);(S168)	_S[Phospho (STY)]VENVSPVK_.2	_S[Phospho (STY)]VENVSPVK_	_S[+80]VENVSPVK_	187128	167604.9844	130119.4141	87078.26563	106111.8984	111612.5547	121076.8359	108338.7109	155139.5781	150462.4375	115336.3828	90444.01563	66780.57813	64658.52344	69858.375	106630.0547
A0A0R4IBS3;A0A0R4IY33	tom1	Target of myb1 membrane-trafficking protein (Fragment);Target of myb1 membrane-trafficking protein	SVENVSPVK	(S106);(S173)	_SVENVS[Phospho (STY)]PVK_.2	_SVENVS[Phospho (STY)]PVK_	_SVENVS[+80]PVK_	61613.74219	67420.86719	74181.89844	74938.48438	62640.38281	61468.46484	72648.28125	66237.72656	57843.03906	62695.70313	69375.42188	62161.39063	61259.25781	61548.35156	74710.125	65956.25781
A0A0R4IBS3;A0A0R4IY33	tom1	Target of myb1 membrane-trafficking protein (Fragment);Target of myb1 membrane-trafficking protein	RSVENVSPVK	(S106);(S173)	_RSVENVS[Phospho (STY)]PVK_.2	_RSVENVS[Phospho (STY)]PVK_	_RSVENVS[+80]PVK_	81067.40625	95098.15625	79716.57813	81655.5625	92790.50781	81974.35156	90881.63281	75127.8125	98981.17969	80851.70313	73634.71875	81977.17969	84247.82031	104371.2031	73711.84375	79526.45313
A0A0R4IBS3;A0A0R4IY33	tom1	Target of myb1 membrane-trafficking protein (Fragment);Target of myb1 membrane-trafficking protein	RSVENVSPVK	(S101);(S168)	_RS[Phospho (STY)]VENVSPVK_.2	_RS[Phospho (STY)]VENVSPVK_	_RS[+80]VENVSPVK_	Filtered	Filtered	59109.42969	Filtered	Filtered	Filtered	Filtered	39622.91016	72164.86719	Filtered	43889.48438	Filtered	Filtered	Filtered	29094.63477	43907.83203
A0A0R4IBS3;A0A0R4IY33	tom1	Target of myb1 membrane-trafficking protein (Fragment);Target of myb1 membrane-trafficking protein	QSSAQPNAPSTNLTDLDSPK	(S244);(S311)	_QSSAQPNAPSTNLTDLDS[Phospho (STY)]PK_.3	_QSSAQPNAPSTNLTDLDS[Phospho (STY)]PK_	_QSSAQPNAPSTNLTDLDS[+80]PK_	26211.51172	23658.43164	54327.24219	41987.125	27130.74219	17143.68359	65141.05859	24859.4707	21414.08984	10556.96387	50630.61328	21583.92969	19998.50977	29253.20313	59271.22266	Filtered
A0A0R4IBS3;A0A0R4IY33	tom1	Target of myb1 membrane-trafficking protein (Fragment);Target of myb1 membrane-trafficking protein	DTGLDESRDSTSLGSSPQFLWMIEK	(S310,S314);(S377,S381)	_DTGLDESRDSTS[Phospho (STY)]LGSS[Phospho (STY)]PQFLWMIEK_.3	_DTGLDESRDSTS[Phospho (STY)]LGSS[Phospho (STY)]PQFLWMIEK_	_DTGLDESRDSTS[+80]LGSS[+80]PQFLWMIEK_	Filtered	Filtered	Filtered	Filtered	Filtered	Filtered	Filtered	Filtered	Filtered	82733.55469	Filtered	Filtered	Filtered	Filtered	Filtered	Filtered
A0A0R4IBS3;A0A0R4IY33	tom1	Target of myb1 membrane-trafficking protein (Fragment);Target of myb1 membrane-trafficking protein	AHTESHPVTSSQPQNTETPVTLSPK	(S132);(S199)	_AHTESHPVTSSQPQNTETPVTLS[Phospho (STY)]PK_.3	_AHTESHPVTSSQPQNTETPVTLS[Phospho (STY)]PK_	_AHTESHPVTSSQPQNTETPVTLS[+80]PK_	52541.60938	50531.29688	70950.5625	53891.55078	61731.29297	54092.69531	65436.35547	60734.3125	55464.41406	55045.05859	49168.83984	50106.73047	53995.55859	54412.49219	57931.88672	53574.02734
A0A0R4IBS3;A0A0R4IY33	tom1	Target of myb1 membrane-trafficking protein (Fragment);Target of myb1 membrane-trafficking protein	AHTESHPVTSSQPQNTETPVTLSPK	(S132);(S199)	_AHTESHPVTSSQPQNTETPVTLS[Phospho (STY)]PK_.4	_AHTESHPVTSSQPQNTETPVTLS[Phospho (STY)]PK_	_AHTESHPVTSSQPQNTETPVTLS[+80]PK_	28007.45508	31393.16016	34803.00781	25478.33789	34210.84766	35587.55859	36929.48828	29970.48828	34087.69922	34369.23047	23970.73828	28897.02344	35104.22656	37770.9375	29273.01563	28624.86133
A0A0R4IBS3;A0A0R4IY33	tom1	Target of myb1 membrane-trafficking protein (Fragment);Target of myb1 membrane-trafficking protein	AHTESHPVTSSQPQNTETPVTLSPK	(T130);(T197)	_AHTESHPVTSSQPQNTETPVT[Phospho (STY)]LSPK_.3	_AHTESHPVTSSQPQNTETPVT[Phospho (STY)]LSPK_	_AHTESHPVTSSQPQNTETPVT[+80]LSPK_	Filtered	Filtered	Filtered	Filtered	Filtered	Filtered	Filtered	Filtered	16766.58789	22089.02148	Filtered	15079.02441	Filtered	Filtered	Filtered	Filtered
A0A0R4IBS3;A0A0R4IY33	tom1	Target of myb1 membrane-trafficking protein (Fragment);Target of myb1 membrane-trafficking protein	AHTESHPVTSSQPQNTETPVTLSPK	(T130);(T197)	_AHTESHPVTSSQPQNTETPVT[Phospho (STY)]LSPK_.4	_AHTESHPVTSSQPQNTETPVT[Phospho (STY)]LSPK_	_AHTESHPVTSSQPQNTETPVT[+80]LSPK_	Filtered	Filtered	Filtered	Filtered	Filtered	Filtered	Filtered	Filtered	Filtered	Filtered	Filtered	Filtered	1556.74231	Filtered	Filtered	Filtered
A0A0R4IBT0;F1QP64	sf1	Splicing factor 1	TGDLGIPVNPEDRSPSPEPIYNSEGK	(S152,S154);(S80,S82)	_TGDLGIPVNPEDRS[Phospho (STY)]PS[Phospho (STY)]PEPIYNSEGK_.3	_TGDLGIPVNPEDRS[Phospho (STY)]PS[Phospho (STY)]PEPIYNSEGK_	_TGDLGIPVNPEDRS[+80]PS[+80]PEPIYNSEGK_	28803308	24355802	29263334	26773538	23012706	22620594	35745772	26447738	23167152	25240012	24756700	24571398	23114664	23453166	24716240	27071114
A0A0R4IBT0;F1QP64	sf1	Splicing factor 1	TGDLGIPVNPEDRSPSPEPIYNSEGK	(S152,S154);(S80,S82)	_TGDLGIPVNPEDRS[Phospho (STY)]PS[Phospho (STY)]PEPIYNSEGK_.4	_TGDLGIPVNPEDRS[Phospho (STY)]PS[Phospho (STY)]PEPIYNSEGK_	_TGDLGIPVNPEDRS[+80]PS[+80]PEPIYNSEGK_	699819.5625	770175.75	768356.5	685510.9375	488327.5313	682428.5625	990551.25	817391.4375	643876.125	761430.3125	723878.8125	715140.125	560380.0625	786233.0625	713013.5625	778041.125
A0A0R4IBT0;F1QP64	sf1	Splicing factor 1	TGDLGIPVNPEDRSPSPEPIYNSEGK	(S154);(S82)	_TGDLGIPVNPEDRSPS[Phospho (STY)]PEPIYNSEGK_.3	_TGDLGIPVNPEDRSPS[Phospho (STY)]PEPIYNSEGK_	_TGDLGIPVNPEDRSPS[+80]PEPIYNSEGK_	297681.8438	269975.9375	321792.5	Filtered	Filtered	257354.2813	403027.2188	300949.8438	Filtered	268989.4375	278225.0625	277787.6875	254241.9219	255183.7969	269050.9063	Filtered
A0A0R4IBT0;F1QP64	sf1	Splicing factor 1	TGDLGIPVNPEDRSPSPEPIYNSEGK	(S152);(S80)	_TGDLGIPVNPEDRS[Phospho (STY)]PSPEPIYNSEGK_.3	_TGDLGIPVNPEDRS[Phospho (STY)]PSPEPIYNSEGK_	_TGDLGIPVNPEDRS[+80]PSPEPIYNSEGK_	123875.1641	123953.2266	Filtered	284672.0313	Filtered	104112.4844	Filtered	132690.5313	113833.6094	114672.2656	115351.5156	136968.5	Filtered	106734.4922	Filtered	Filtered
A0A0R4IBT0;F1QP64	sf1	Splicing factor 1	TGDLGIPVNPEDRSPSPEPIYNSEGK	(S152,S154);(S80,S82)	_TGDLGIPVNPEDRS[Phospho (STY)]PS[Phospho (STY)]PEPIYNSEGK_.5	_TGDLGIPVNPEDRS[Phospho (STY)]PS[Phospho (STY)]PEPIYNSEGK_	_TGDLGIPVNPEDRS[+80]PS[+80]PEPIYNSEGK_	Filtered	4792.154785	Filtered	Filtered	Filtered	Filtered	Filtered	Filtered	Filtered	5186.036621	5596.190918	5133.252441	Filtered	4409.80127	10614.07129	4622.108398
A0A0R4IBT0;F1QP64	sf1	Splicing factor 1	SPSPEPIYNSEGK	(S152);(S80)	_S[Phospho (STY)]PSPEPIYNSEGK_.2	_S[Phospho (STY)]PSPEPIYNSEGK_	_S[+80]PSPEPIYNSEGK_	Filtered	Filtered	Filtered	Filtered	Filtered	Filtered	Filtered	Filtered	Filtered	Filtered	Filtered	Filtered	Filtered	Filtered	Filtered	52913.03125
A0A0R4IBT0;F1QP64	sf1	Splicing factor 1	SPSPEPIYNSEGK	(S152,S154);(S80,S82)	_S[Phospho (STY)]PS[Phospho (STY)]PEPIYNSEGK_.2	_S[Phospho (STY)]PS[Phospho (STY)]PEPIYNSEGK_	_S[+80]PS[+80]PEPIYNSEGK_	114179.2891	33505.55469	54968.27734	47099.39063	Filtered	Filtered	Filtered	59723.35156	68461.51563	33012.39844	62047.89453	Filtered	Filtered	23920.66602	53410.35156	Filtered
A0A0R4IBT0;F1QP64	sf1	Splicing factor 1	SPSPEPIYNSEGK	(S154);(S82)	_SPS[Phospho (STY)]PEPIYNSEGK_.2	_SPS[Phospho (STY)]PEPIYNSEGK_	_SPS[+80]PEPIYNSEGK_	96779.5625	66079.67188	59194.52344	29437.08203	75152.20313	58162.44141	Filtered	57747.37891	Filtered	52163.19922	50665.78906	Filtered	Filtered	Filtered	38876.51172	Filtered
A0A0R4IBT4	trim24	Tripartite motif-containing 24	RSSPGPVIVIK	(S639)	_RSS[Phospho (STY)]PGPVIVIK_.2	_RSS[Phospho (STY)]PGPVIVIK_	_RSS[+80]PGPVIVIK_	Filtered	Filtered	Filtered	23059.57422	27502.22656	Filtered	Filtered	Filtered	37713.56641	Filtered	Filtered	Filtered	24632.3125	Filtered	Filtered	Filtered
A0A0R4IBT4	trim24	Tripartite motif-containing 24	RSSPGPVIVIK	(S638)	_RS[Phospho (STY)]SPGPVIVIK_.3	_RS[Phospho (STY)]SPGPVIVIK_	_RS[+80]SPGPVIVIK_	Filtered	Filtered	Filtered	Filtered	Filtered	Filtered	Filtered	Filtered	Filtered	34638.77734	Filtered	Filtered	Filtered	Filtered	Filtered	Filtered
A0A0R4IBW1	zgc:162730	Zgc:162730	SMSLNDSFSR	(S61)	_SMS[Phospho (STY)]LNDSFSR_.2	_SMS[Phospho (STY)]LNDSFSR_	_SMS[+80]LNDSFSR_	40629.20703	55267.21875	Filtered	528564.6875	107568.6797	125480.5781	126642.1953	106764.7813	65617.00781	Filtered	84531.55469	91276.82813	273044.0938	353735.3125	495838.2188	Filtered
A0A0R4IBW1	zgc:162730	Zgc:162730	SMSLNDSFSR	(S59)	_S[Phospho (STY)]MSLNDSFSR_.2	_S[Phospho (STY)]MSLNDSFSR_	_S[+80]MSLNDSFSR_	Filtered	Filtered	42381.65234	Filtered	Filtered	Filtered	Filtered	Filtered	Filtered	51009.07422	Filtered	Filtered	Filtered	Filtered	Filtered	Filtered
A0A0R4IBW1	zgc:162730	Zgc:162730	SMSLNDSFSR	(M60,S61)	_SM[Oxidation (M)]S[Phospho (STY)]LNDSFSR_.2	_SM[Oxidation (M)]S[Phospho (STY)]LNDSFSR_	_SM[+16]S[+80]LNDSFSR_	Filtered	Filtered	Filtered	79224.95313	Filtered	Filtered	Filtered	Filtered	12239.66602	Filtered	Filtered	4490.77832	61010.46875	Filtered	106671.2813	Filtered
A0A0R4IBW1	zgc:162730	Zgc:162730	FSSEDSLSDR	(S272)	_FSS[Phospho (STY)]EDSLSDR_.2	_FSS[Phospho (STY)]EDSLSDR_	_FSS[+80]EDSLSDR_	Filtered	Filtered	Filtered	88488.44531	Filtered	Filtered	Filtered	62002.25	Filtered	47800.45703	Filtered	52773.03516	91908.5625	Filtered	83735.46094	Filtered
A0A0R4IBW1	zgc:162730	Zgc:162730	QSVSFAGFTR	(S172)	_QSVS[Phospho (STY)]FAGFTR_.2	_QSVS[Phospho (STY)]FAGFTR_	_QSVS[+80]FAGFTR_	2618.066162	Filtered	23293.37109	110194.4063	19854.43359	25653.94531	63654.55859	21996.58594	13075.88867	7001.700195	29189.05664	36419.46875	53415.01563	101196.0313	194174.9219	15565.41602
A0A0R4IBW1	zgc:162730	Zgc:162730	APSVSPPPEEILSPVFSDSSR	(S196,S198,S206)	_APS[Phospho (STY)]VS[Phospho (STY)]PPPEEILS[Phospho (STY)]PVFSDSSR_.3	_APS[Phospho (STY)]VS[Phospho (STY)]PPPEEILS[Phospho (STY)]PVFSDSSR_	_APS[+80]VS[+80]PPPEEILS[+80]PVFSDSSR_	46952.78906	56346.60547	44154.17188	323215.4375	70866.32813	76180.41406	156348.4531	89865.76563	62079.08203	54102.44531	60826.70703	57901.05078	211701.5625	251083.9063	279547.8438	52260.81641
A0A0R4IBW1	zgc:162730	Zgc:162730	APSVSPPPEEILSPVFSDSSR	(S198,S206)	_APSVS[Phospho (STY)]PPPEEILS[Phospho (STY)]PVFSDSSR_.3	_APSVS[Phospho (STY)]PPPEEILS[Phospho (STY)]PVFSDSSR_	_APSVS[+80]PPPEEILS[+80]PVFSDSSR_	32138.94727	35437.05078	33437.69922	239072.0469	44759.46094	51721.44531	132541.2656	64832.0625	34292.58594	26341.48047	41549.30469	34315.45703	165031.4375	141947.3594	249011.0469	28432.62695
A0A0R4IBW1	zgc:162730	Zgc:162730	APSVSPPPEEILSPVFSDSSR	(S196,S198)	_APS[Phospho (STY)]VS[Phospho (STY)]PPPEEILSPVFSDSSR_.3	_APS[Phospho (STY)]VS[Phospho (STY)]PPPEEILSPVFSDSSR_	_APS[+80]VS[+80]PPPEEILSPVFSDSSR_	40536.35938	33455.63672	82350.32813	165748.2031	Filtered	8005.530273	84987.96094	86621.92188	47647.15625	80548.70313	96678.83594	116286.6016	108614.3125	138872.3125	130641.9297	94541.20313
A0A0R4IBW1	zgc:162730	Zgc:162730	APSVSPPPEEILSPVFSDSSR	(S196,S198,S206,S210)	_APS[Phospho (STY)]VS[Phospho (STY)]PPPEEILS[Phospho (STY)]PVFS[Phospho (STY)]DSSR_.3	_APS[Phospho (STY)]VS[Phospho (STY)]PPPEEILS[Phospho (STY)]PVFS[Phospho (STY)]DSSR_	_APS[+80]VS[+80]PPPEEILS[+80]PVFS[+80]DSSR_	4335.677246	Filtered	Filtered	111698.0156	Filtered	17761.71094	Filtered	6170.25293	Filtered	Filtered	Filtered	49588.14453	63945.76172	97272.13281	79281.10938	Filtered
A0A0R4IBW1	zgc:162730	Zgc:162730	APSVSPPPEEILSPVFSDSSR	(S198,S206,S210)	_APSVS[Phospho (STY)]PPPEEILS[Phospho (STY)]PVFS[Phospho (STY)]DSSR_.3	_APSVS[Phospho (STY)]PPPEEILS[Phospho (STY)]PVFS[Phospho (STY)]DSSR_	_APSVS[+80]PPPEEILS[+80]PVFS[+80]DSSR_	Filtered	Filtered	Filtered	54297.17969	Filtered	Filtered	Filtered	Filtered	Filtered	Filtered	Filtered	Filtered	36648.38672	44481.77734	58902.82813	Filtered
A0A0R4IBW1	zgc:162730	Zgc:162730	HSSGDIHNSALFAPETR	(S224)	_HSS[Phospho (STY)]GDIHNSALFAPETR_.3	_HSS[Phospho (STY)]GDIHNSALFAPETR_	_HSS[+80]GDIHNSALFAPETR_	15868.94727	17087.74805	Filtered	Filtered	Filtered	Filtered	Filtered	Filtered	Filtered	Filtered	Filtered	Filtered	Filtered	Filtered	Filtered	20158.47461
A0A0R4IBW1	zgc:162730	Zgc:162730	HSSGDIHNSALFAPETR	(S223,S224)	_HS[Phospho (STY)]S[Phospho (STY)]GDIHNSALFAPETR_.3	_HS[Phospho (STY)]S[Phospho (STY)]GDIHNSALFAPETR_	_HS[+80]S[+80]GDIHNSALFAPETR_	222797.1875	135951.2813	308921.0938	221345.8438	Filtered	169636.1563	Filtered	Filtered	Filtered	Filtered	297189.1875	Filtered	118942.0781	124234.9063	230973.6875	Filtered
A0A0R4IBW1	zgc:162730	Zgc:162730	HSSGDIHNSALFAPETR	(S223)	_HS[Phospho (STY)]SGDIHNSALFAPETR_.3	_HS[Phospho (STY)]SGDIHNSALFAPETR_	_HS[+80]SGDIHNSALFAPETR_	Filtered	Filtered	Filtered	206669.3594	Filtered	Filtered	Filtered	45620.80469	Filtered	Filtered	Filtered	Filtered	Filtered	127997.9766	154022.0313	Filtered
A0A0R4IBW1	zgc:162730	Zgc:162730	SSSPPSSYESLSFTR	(S181)	_SSS[Phospho (STY)]PPSSYESLSFTR_.2	_SSS[Phospho (STY)]PPSSYESLSFTR_	_SSS[+80]PPSSYESLSFTR_	Filtered	90518.19531	Filtered	495146.5625	100957.1953	116651.2031	Filtered	180781.3281	98765.77344	41560.86719	119239.3203	128747.0391	364629.9063	471286.5938	175206.3438	110014.6719
A0A0R4IBX0;A0A2R8QF00;E7FCT7	proser1	Proline and serine-rich 1	HGGGSGSNSPVPSAFK	(S469,S473);(S469,S473);(S500,S504)	_HGGGS[Phospho (STY)]GSNS[Phospho (STY)]PVPSAFK_.2	_HGGGS[Phospho (STY)]GSNS[Phospho (STY)]PVPSAFK_	_HGGGS[+80]GSNS[+80]PVPSAFK_	Filtered	Filtered	Filtered	Filtered	Filtered	Filtered	Filtered	Filtered	206747.3125	Filtered	Filtered	Filtered	149091.3906	Filtered	Filtered	Filtered
A0A0R4IBX0;A0A2R8QF00;E7FCT7	proser1	Proline and serine-rich 1	HGGGSGSNSPVPSAFK	(S469,S471);(S469,S471);(S500,S502)	_HGGGS[Phospho (STY)]GS[Phospho (STY)]NSPVPSAFK_.2	_HGGGS[Phospho (STY)]GS[Phospho (STY)]NSPVPSAFK_	_HGGGS[+80]GS[+80]NSPVPSAFK_	271962.25	Filtered	287311.5938	129582.7656	200339.3281	197480.375	Filtered	263904.5313	Filtered	262123.5781	243204.2188	240122	Filtered	55387.03906	135242.9531	270549.3438
A0A0R4IBX0;A0A2R8QF00;E7FCT7	proser1	Proline and serine-rich 1	HGGGSGSNSPVPSAFK	(S469,S471,S473);(S469,S471,S473);(S500,S502,S504)	_HGGGS[Phospho (STY)]GS[Phospho (STY)]NS[Phospho (STY)]PVPSAFK_.2	_HGGGS[Phospho (STY)]GS[Phospho (STY)]NS[Phospho (STY)]PVPSAFK_	_HGGGS[+80]GS[+80]NS[+80]PVPSAFK_	160636.0313	181517.7656	178362.1719	290104.75	116701.75	159480.4375	155750.6406	169530.1406	137484.2188	163288.625	157969.6875	164687.2188	248315.9688	224621.2656	220326	172647.0938
A0A0R4IBX0;A0A2R8QF00;E7FCT7	proser1	Proline and serine-rich 1	HGGGSGSNSPVPSAFK	(S471,S473);(S471,S473);(S502,S504)	_HGGGSGS[Phospho (STY)]NS[Phospho (STY)]PVPSAFK_.3	_HGGGSGS[Phospho (STY)]NS[Phospho (STY)]PVPSAFK_	_HGGGSGS[+80]NS[+80]PVPSAFK_	Filtered	Filtered	Filtered	Filtered	Filtered	Filtered	Filtered	Filtered	132345.4688	Filtered	167865.4688	Filtered	81111.78125	43915.83203	Filtered	Filtered
A0A0R4IBX0;A0A2R8QF00;E7FCT7	proser1	Proline and serine-rich 1	HGGGSGSNSPVPSAFK	(S469);(S469);(S500)	_HGGGS[Phospho (STY)]GSNSPVPSAFK_.2	_HGGGS[Phospho (STY)]GSNSPVPSAFK_	_HGGGS[+80]GSNSPVPSAFK_	114156.5234	114296.5078	155341.375	120492.5859	99833.59375	98333.95313	Filtered	135650.4531	110718.2813	114654.7578	135997.5313	135933.5625	103018.0234	85063.40625	110912.4766	145929.9219
A0A0R4IBX0;A0A2R8QF00;E7FCT7	proser1	Proline and serine-rich 1	HGGGSGSNSPVPSAFK	(S469,S471,S473);(S469,S471,S473);(S500,S502,S504)	_HGGGS[Phospho (STY)]GS[Phospho (STY)]NS[Phospho (STY)]PVPSAFK_.3	_HGGGS[Phospho (STY)]GS[Phospho (STY)]NS[Phospho (STY)]PVPSAFK_	_HGGGS[+80]GS[+80]NS[+80]PVPSAFK_	98417.07031	144475.7969	119481.1016	179774.7656	64366.01172	121622.7344	93509.89844	105834.4375	83575.15625	126171.5156	104198.6953	99835.80469	147428.9688	183004.9219	151979.4219	99021.17188
A0A0R4IBX0;A0A2R8QF00;E7FCT7	proser1	Proline and serine-rich 1	HGGGSGSNSPVPSAFK	(S473);(S473);(S504)	_HGGGSGSNS[Phospho (STY)]PVPSAFK_.2	_HGGGSGSNS[Phospho (STY)]PVPSAFK_	_HGGGSGSNS[+80]PVPSAFK_	115815.9766	96398.82813	91893.49219	77339.40625	121793.7578	93781.49219	109934.9609	108578.1875	Filtered	116825.9063	93662.85938	91520.77344	93840.30469	Filtered	66725.77344	105739.9219
A0A0R4IBX0;A0A2R8QF00;E7FCT7	proser1	Proline and serine-rich 1	HGGGSGSNSPVPSAFK	(S473);(S473);(S504)	_HGGGSGSNS[Phospho (STY)]PVPSAFK_.3	_HGGGSGSNS[Phospho (STY)]PVPSAFK_	_HGGGSGSNS[+80]PVPSAFK_	104661.8906	107941.0156	88277.30469	71679.10156	113616.1719	86775.78906	81925.46875	93407.6875	114544.6094	121006.3125	84789.99219	92792.61719	95616.14063	40261.15625	61186.89453	105191.6719
A0A0R4IBX0;A0A2R8QF00;E7FCT7	proser1	Proline and serine-rich 1	HGGGSGSNSPVPSAFK	(S469);(S469);(S500)	_HGGGS[Phospho (STY)]GSNSPVPSAFK_.3	_HGGGS[Phospho (STY)]GSNSPVPSAFK_	_HGGGS[+80]GSNSPVPSAFK_	79983.83594	91351.03906	102731.2188	74519.91406	72251.78906	79026.16406	Filtered	91076.82031	94110.5625	88260.21875	96041.23438	99994.60938	76848.52344	64929.58203	79070.74219	105941.4219
A0A0R4IBX0;A0A2R8QF00;E7FCT7	proser1	Proline and serine-rich 1	HGGGSGSNSPVPSAFK	(S469,S473);(S469,S473);(S500,S504)	_HGGGS[Phospho (STY)]GSNS[Phospho (STY)]PVPSAFK_.3	_HGGGS[Phospho (STY)]GSNS[Phospho (STY)]PVPSAFK_	_HGGGS[+80]GSNS[+80]PVPSAFK_	Filtered	56812.85547	Filtered	26923.83984	Filtered	51463.04688	47606.11328	Filtered	Filtered	Filtered	Filtered	56011.71484	28089.60938	Filtered	Filtered	Filtered
A0A0R4IBX0;A0A2R8QF00;E7FCT7	proser1	Proline and serine-rich 1	NTPSVIK	(T318);(T318);(T349)	_NT[Phospho (STY)]PSVIK_.2	_NT[Phospho (STY)]PSVIK_	_NT[+80]PSVIK_	382341.9063	368032.125	480871.0625	275977.5938	395391.1875	336359.625	445341.5625	306603.375	445175.4688	436948.9063	284199.5313	456607.5938	332161.8438	195571.5625	343872.9063	367894.5938
A0A0R4IBX0;A0A2R8QF00;E7FCT7	proser1	Proline and serine-rich 1	NTPSVIK	(T318);(T318);(T349)	_NT[Phospho (STY)]PSVIK_.1	_NT[Phospho (STY)]PSVIK_	_NT[+80]PSVIK_	83585.625	80248.39844	86990.65625	34419.73438	116708.2969	66170.8125	136471.3281	48032.10547	98659.52344	78722.32813	70069.47656	63101.10547	83685.53125	36959.58984	51583.88281	49961.26563
A0A0R4IBX0;A0A2R8QF00;E7FCT7	proser1	Proline and serine-rich 1	SETPSGGITPTPR	(T354);(T354);(T385)	_SET[Phospho (STY)]PSGGITPTPR_.2	_SET[Phospho (STY)]PSGGITPTPR_	_SET[+80]PSGGITPTPR_	380278.3438	335004.9063	393203.3125	248716.1719	382457.625	286589.9375	444567.7188	357043.0938	395000.5625	382345.125	358560.0625	330258.0313	298852.2188	157159.6406	250077.4063	374384.0938
A0A0R4IBX0;A0A2R8QF00;E7FCT7	proser1	Proline and serine-rich 1	SETPSGGITPTPR	(T354,T360);(T354,T360);(T385,T391)	_SET[Phospho (STY)]PSGGIT[Phospho (STY)]PTPR_.2	_SET[Phospho (STY)]PSGGIT[Phospho (STY)]PTPR_	_SET[+80]PSGGIT[+80]PTPR_	Filtered	28329.12891	Filtered	Filtered	46746.89063	Filtered	Filtered	Filtered	41448.36328	Filtered	Filtered	Filtered	31762.21289	Filtered	Filtered	Filtered
A0A0R4IBX0;A0A2R8QF00;E7FCT7	proser1	Proline and serine-rich 1	SYTPSGMSALAPGQSVPSMQGVGSPK	(S433);(S433);(S464)	_SYTPSGMSALAPGQSVPSMQGVGS[Phospho (STY)]PK_.3	_SYTPSGMSALAPGQSVPSMQGVGS[Phospho (STY)]PK_	_SYTPSGMSALAPGQSVPSMQGVGS[+80]PK_	Filtered	30790.07227	19195.70508	21566.86133	34963.63672	29182.9668	20137.03711	Filtered	47194.02734	32634.21289	Filtered	47474.88281	34850.82031	Filtered	23614.76953	24420.98242
A0A0R4IBX0;A0A2R8QF00;E7FCT7	proser1	Proline and serine-rich 1	SYTPSGMSALAPGQSVPSMQGVGSPK	(Y411,S433);(Y411,S433);(Y442,S464)	_SY[Phospho (STY)]TPSGMSALAPGQSVPSMQGVGS[Phospho (STY)]PK_.3	_SY[Phospho (STY)]TPSGMSALAPGQSVPSMQGVGS[Phospho (STY)]PK_	_SY[+80]TPSGMSALAPGQSVPSMQGVGS[+80]PK_	8610.632813	7773.290527	Filtered	7316.111816	Filtered	Filtered	Filtered	Filtered	Filtered	9871.907227	Filtered	Filtered	Filtered	Filtered	5155.24707	Filtered
A0A0R4IBX0;A0A2R8QF00;E7FCT7	proser1	Proline and serine-rich 1	PASQNPTANISGTPAISPR	(S236);(S236);(S267)	_PASQNPTANISGTPAIS[Phospho (STY)]PR_.3	_PASQNPTANISGTPAIS[Phospho (STY)]PR_	_PASQNPTANISGTPAIS[+80]PR_	14455.28125	21982.38086	39046.35156	36757.07813	26017.38086	14673.34082	29515.9707	48699.03906	36101.19531	31258.69922	23338.32617	36144.06641	28568.24023	21321.91797	Filtered	22386.0957
A0A0R4IBX0;A0A2R8QF00;E7FCT7	proser1	Proline and serine-rich 1	PASQNPTANISGTPAISPR	(S236);(S236);(S267)	_PASQNPTANISGTPAIS[Phospho (STY)]PR_.2	_PASQNPTANISGTPAIS[Phospho (STY)]PR_	_PASQNPTANISGTPAIS[+80]PR_	Filtered	12119.78418	Filtered	Filtered	14544.25	9989.957031	Filtered	25664.12891	Filtered	Filtered	Filtered	Filtered	Filtered	11397.00488	20732.66016	Filtered
A0A0R4IBX9	si:ch73-1a9.3	Si:ch73-1a9.3	ADDDASATEDGDKK	(S75)	_ADDDAS[Phospho (STY)]ATEDGDKK_.2	_ADDDAS[Phospho (STY)]ATEDGDKK_	_ADDDAS[+80]ATEDGDKK_	4105103.5	3720602	4666317.5	3759519.5	3389677.75	4353593.5	2986564	3826320	3962114.25	3671435	3904181.5	3761733.25	3449773.5	3569183.5	4039880.75	4030498
A0A0R4IBX9	si:ch73-1a9.3	Si:ch73-1a9.3	ADDDASATEDGDKK	(S75)	_ADDDAS[Phospho (STY)]ATEDGDKK_.3	_ADDDAS[Phospho (STY)]ATEDGDKK_	_ADDDAS[+80]ATEDGDKK_	2555828	2450289.75	2682290.5	2300900.5	1929217.375	3140363.5	1452572.625	2515358.25	2543278.5	2234793	1742445.75	2195831.75	2065836.25	2159619.25	2522909.75	2675517.5
A0A0R4IBX9	si:ch73-1a9.3	Si:ch73-1a9.3	ADDDASATEDGDKK	(T77)	_ADDDASAT[Phospho (STY)]EDGDKK_.2	_ADDDASAT[Phospho (STY)]EDGDKK_	_ADDDASAT[+80]EDGDKK_	Filtered	Filtered	Filtered	Filtered	Filtered	Filtered	Filtered	88675.30469	105649.8828	Filtered	Filtered	100920.9063	Filtered	Filtered	Filtered	Filtered
A0A0R4IBX9	si:ch73-1a9.3	Si:ch73-1a9.3	ADDDASATEDGDKK	(S75,T77)	_ADDDAS[Phospho (STY)]AT[Phospho (STY)]EDGDKK_.2	_ADDDAS[Phospho (STY)]AT[Phospho (STY)]EDGDKK_	_ADDDAS[+80]AT[+80]EDGDKK_	59333.39453	59295.09375	79852.16406	98665.97656	62699.89844	62042.98047	23744.20313	43256.94922	61117.07422	50958.25781	70950.95313	47828.875	86811.14844	109215.125	110555.6328	51717.71484
A0A0R4IBX9	si:ch73-1a9.3	Si:ch73-1a9.3	ADDDASATEDGDKK	(S75,T77)	_ADDDAS[Phospho (STY)]AT[Phospho (STY)]EDGDKK_.3	_ADDDAS[Phospho (STY)]AT[Phospho (STY)]EDGDKK_	_ADDDAS[+80]AT[+80]EDGDKK_	11505.33691	12698.86328	17369.29297	19560.5	7439.241211	13338.90918	2054.839844	9203.022461	8932.705078	10330.42285	16828.33008	8784.103516	14887.00586	16382.5498	27641.12695	10878.10645
A0A0R4IBX9	si:ch73-1a9.3	Si:ch73-1a9.3	ADDDASATEDGDKK		_ADDDASATEDGDKK_.2	_ADDDASATEDGDKK_	_ADDDASATEDGDKK_	28657.58398	20928.66602	37176.32422	20596.2832	26815.27734	22438.43555	Filtered	22201.82617	27582.15234	25715.87891	24644.58008	19450.64844	22393.37305	21694.32227	27984.66211	24893.19531
A0A0R4IBX9	si:ch73-1a9.3	Si:ch73-1a9.3	ADDDASATEDGDKK		_ADDDASATEDGDKK_.3	_ADDDASATEDGDKK_	_ADDDASATEDGDKK_	33568.69922	22645.05273	11600.41504	1581.66748	24632.40625	6155.765625	Filtered	12555.17773	25595.66016	29097.91211	18139.35938	7539.188477	24371.57227	27730.83594	18900.60352	4140.558594
A0A0R4IBX9	si:ch73-1a9.3	Si:ch73-1a9.3	ADDDASATEDGDK	(S75)	_ADDDAS[Phospho (STY)]ATEDGDK_.2	_ADDDAS[Phospho (STY)]ATEDGDK_	_ADDDAS[+80]ATEDGDK_	4206563.5	4313900	6037754.5	3636887	5038844	4158786	3209763.5	3931439.25	4140752.25	4438343	4648704.5	4075548	3426958	4030635.75	5240752.5	3959866.75
A0A0R4IBX9	si:ch73-1a9.3	Si:ch73-1a9.3	ADDDASATEDGDK		_ADDDASATEDGDK_.2	_ADDDASATEDGDK_	_ADDDASATEDGDK_	44207.36328	32783.43359	41062.71094	4395.066406	43692.71094	18323.05273	35340.53125	1665.505737	36158.43359	38258.03906	35471	13930.31055	38895.19141	34996.80469	34239.39844	12051.14941
A0A0R4IBX9	si:ch73-1a9.3	Si:ch73-1a9.3	ADDDASATEDGDK	(S75)	_ADDDAS[Phospho (STY)]ATEDGDK_.3	_ADDDAS[Phospho (STY)]ATEDGDK_	_ADDDAS[+80]ATEDGDK_	Filtered	Filtered	Filtered	Filtered	Filtered	Filtered	Filtered	20822.29102	Filtered	Filtered	Filtered	24641.24805	Filtered	20892.4707	Filtered	Filtered
A0A0R4IBX9	si:ch73-1a9.3	Si:ch73-1a9.3	ADDDASATEDGDK	(S75,T77)	_ADDDAS[Phospho (STY)]AT[Phospho (STY)]EDGDK_.2	_ADDDAS[Phospho (STY)]AT[Phospho (STY)]EDGDK_	_ADDDAS[+80]AT[+80]EDGDK_	7753.305664	8760.209961	10551.39063	11434.81152	8540.901367	8367.830078	2671.710205	6426.568848	8120.705566	8718.172852	7067.724121	6869.995605	10729.61426	13309.83203	10237.38379	6071.168945
A0A0R4IBX9	si:ch73-1a9.3	Si:ch73-1a9.3	ANNDAEVSEPK		_ANNDAEVSEPK_.2	_ANNDAEVSEPK_	_ANNDAEVSEPK_	923626.5625	664610.8125	765329.5625	361828.5	738310.5625	639976.375	840018.625	378609.625	744870.75	795458.4375	884996.375	418665.375	756587.125	646298.75	727486	413750.25
A0A0R4IBX9	si:ch73-1a9.3	Si:ch73-1a9.3	KEEVPAENGETK		_KEEVPAENGETK_.2	_KEEVPAENGETK_	_KEEVPAENGETK_	65229.23828	12315.58887	22038.07227	22632.51953	76196.34375	8087.268066	33572.54688	27257.51953	52885.70313	34258.08984	23898.09961	12713.10059	65371.92188	10695.6875	18158.11719	15900.30176
A0A0R4IBX9	si:ch73-1a9.3	Si:ch73-1a9.3	KEEVPAENGETK		_KEEVPAENGETK_.3	_KEEVPAENGETK_	_KEEVPAENGETK_	64848.48438	Filtered	55771.46484	29517.29492	30549.29297	28379.32813	25317.46094	25031.86719	61282.12891	21003.29297	67398.59375	55788.19922	61945.60156	41934.46875	24294.2793	9999.681641
A0A0R4IBX9	si:ch73-1a9.3	Si:ch73-1a9.3	EEVPAENGETK		_EEVPAENGETK_.2	_EEVPAENGETK_	_EEVPAENGETK_	52664.96875	12940.54883	21882.17383	Filtered	30511.5332	6879.535156	28973.15625	24298.91602	28519.83398	21686.07227	32933.94922	23208.82617	34084.34375	17451.20703	26782.96289	12577.20801
A0A0R4IBY0;A0A0R4IP97;A0A0R4IWT6	atg16l1	ATG16 autophagy-related 16-like 1 (S. cerevisiae)	SVNSFSSSPENAEVPSACADVR	(S302,C319);(S287,C304);(S287,C304)	_S[Phospho (STY)]VNSFSSSPENAEVPSAC[Carbamidomethyl (C)]ADVR_.3	_S[Phospho (STY)]VNSFSSSPENAEVPSAC[Carbamidomethyl (C)]ADVR_	_S[+80]VNSFSSSPENAEVPSAC[+57]ADVR_	Filtered	568804.8125	Filtered	Filtered	Filtered	514534.2813	Filtered	580114.25	587423.5625	Filtered	Filtered	Filtered	543012.125	478211.6563	Filtered	650566.8125
A0A0R4IBY0;A0A0R4IP97;A0A0R4IWT6	atg16l1	ATG16 autophagy-related 16-like 1 (S. cerevisiae)	ATGETSPSR	(S252);(S252);(S252)	_ATGETS[Phospho (STY)]PSR_.2	_ATGETS[Phospho (STY)]PSR_	_ATGETS[+80]PSR_	Filtered	82129.46875	61656.90234	92543.89063	Filtered	68024.65625	Filtered	75534.78125	70871.1875	Filtered	Filtered	82120.03125	Filtered	Filtered	Filtered	69715.89063
A0A0R4IBY0;A0A0R4IP97;A0A0R4IWT6	atg16l1	ATG16 autophagy-related 16-like 1 (S. cerevisiae)	ATGETSPSR	(S254);(S254);(S254)	_ATGETSPS[Phospho (STY)]R_.2	_ATGETSPS[Phospho (STY)]R_	_ATGETSPS[+80]R_	43940.07422	Filtered	Filtered	Filtered	Filtered	Filtered	Filtered	Filtered	Filtered	Filtered	Filtered	Filtered	Filtered	Filtered	Filtered	Filtered
A0A0R4IBY0;A0A0R4IP97;A0A0R4IWT6	atg16l1	ATG16 autophagy-related 16-like 1 (S. cerevisiae)	ATGETSPSR	(S252);(S252);(S252)	_ATGETS[Phospho (STY)]PSR_.1	_ATGETS[Phospho (STY)]PSR_	_ATGETS[+80]PSR_	Filtered	Filtered	Filtered	9147.210938	Filtered	Filtered	Filtered	Filtered	Filtered	Filtered	Filtered	Filtered	Filtered	Filtered	Filtered	Filtered
A0A0R4IBY2;Q7T2A0	tra2a	Transformer 2 alpha homolog	SRSYSPR	(S291,S293);(S291,S293)	_SRS[Phospho (STY)]YS[Phospho (STY)]PR_.2	_SRS[Phospho (STY)]YS[Phospho (STY)]PR_	_SRS[+80]YS[+80]PR_	1330373.375	1361461.75	1555411.25	1293509.125	1251398.25	Filtered	845580.3125	1306840.875	1320132	1382947.125	1322103	1369976.125	1189014.5	1208508	1334444.25	1359389.375
A0A0R4IBY2;Q7T2A0	tra2a	Transformer 2 alpha homolog	SRSYSPR	(S289,S291,S293);(S289,S291,S293)	_S[Phospho (STY)]RS[Phospho (STY)]YS[Phospho (STY)]PR_.2	_S[Phospho (STY)]RS[Phospho (STY)]YS[Phospho (STY)]PR_	_S[+80]RS[+80]YS[+80]PR_	1173990.25	683395.1875	798921.375	702590.125	842278.25	645746.75	330232.0938	722591.0625	739188.0625	753189.5	658553.3125	552999.5625	653871.0625	717687.6875	710555	577519.1875
A0A0R4IBY2;Q7T2A0	tra2a	Transformer 2 alpha homolog	SRSYSPR	(S293);(S293)	_SRSYS[Phospho (STY)]PR_.2	_SRSYS[Phospho (STY)]PR_	_SRSYS[+80]PR_	51066.13672	Filtered	131295.625	Filtered	Filtered	Filtered	Filtered	Filtered	Filtered	61655.33984	92494.24219	Filtered	49732.31641	Filtered	Filtered	Filtered
A0A0R4IBY2;Q7T2A0	tra2a	Transformer 2 alpha homolog	SDRGSPAQPK	(S20,S24);(S20,S24)	_S[Phospho (STY)]DRGS[Phospho (STY)]PAQPK_.2	_S[Phospho (STY)]DRGS[Phospho (STY)]PAQPK_	_S[+80]DRGS[+80]PAQPK_	2546861	1743131.375	2986432	2118339	2279756.5	1856916.75	1318842.625	1980333	2085324.75	1880021.625	2269186.25	1971090.875	1888584.75	1689682.25	2524873.25	1852093.125
A0A0R4IBY2;Q7T2A0	tra2a	Transformer 2 alpha homolog	SDRGSPAQPK	(S24);(S24)	_SDRGS[Phospho (STY)]PAQPK_.2	_SDRGS[Phospho (STY)]PAQPK_	_SDRGS[+80]PAQPK_	842309.4375	385400.5313	243808.25	407615.4063	428164.3438	292024	180278.0938	574530.75	417225.3438	415798.125	212682.9844	262457.25	311008.375	324904.4063	211809.0938	285186.875
A0A0R4IBY2;Q7T2A0	tra2a	Transformer 2 alpha homolog	SDRGSPAQPK	(S20,S24);(S20,S24)	_S[Phospho (STY)]DRGS[Phospho (STY)]PAQPK_.3	_S[Phospho (STY)]DRGS[Phospho (STY)]PAQPK_	_S[+80]DRGS[+80]PAQPK_	323510.4688	241079.4375	439698.4063	317534.0313	268805.3125	282674.0313	196950.4375	291180.375	275840.0938	265421.2813	349155.2188	283695.4688	232259.9063	249163.3125	362041.2188	270665.75
A0A0R4IBY2;Q7T2A0	tra2a	Transformer 2 alpha homolog	SPSPYYSR	(S275,S277);(S275,S277)	_S[Phospho (STY)]PS[Phospho (STY)]PYYSR_.2	_S[Phospho (STY)]PS[Phospho (STY)]PYYSR_	_S[+80]PS[+80]PYYSR_	1050848.375	1030190.625	1246475	1071766.875	794046	1008029.625	1258931.75	1081798	877210.625	1009593.625	1046600.063	1113864.375	926416.8125	906467.4375	1055182.625	1086498
A0A0R4IBY2;Q7T2A0	tra2a	Transformer 2 alpha homolog	SPSPYYSR	(S275);(S275)	_S[Phospho (STY)]PSPYYSR_.2	_S[Phospho (STY)]PSPYYSR_	_S[+80]PSPYYSR_	185701.3906	125262.8828	93377.59375	136487.9688	90031.23438	111831.7578	106278.6016	142673.3594	128611.3828	151116.875	93376.67188	118916.6875	104288.7969	259382.3594	105864.3672	122334.125
A0A0R4IBY2;Q7T2A0	tra2a	Transformer 2 alpha homolog	MESRSGSPSPSR	(S32,S34,S36,S38);(S32,S34,S36,S38)	_MES[Phospho (STY)]RS[Phospho (STY)]GS[Phospho (STY)]PS[Phospho (STY)]PSR_.2	_MES[Phospho (STY)]RS[Phospho (STY)]GS[Phospho (STY)]PS[Phospho (STY)]PSR_	_MES[+80]RS[+80]GS[+80]PS[+80]PSR_	544512.875	359145.5625	338568.9063	336290.7188	325114.7813	300972	246541.5156	401442.7188	335299.0313	379769.1875	260810.6406	313389.0313	317470.9688	305038.9375	263441.3125	338341.6563
A0A0R4IBY2;Q7T2A0	tra2a	Transformer 2 alpha homolog	MESRSGSPSPSR	(S32,S34,S36,S38);(S32,S34,S36,S38)	_MES[Phospho (STY)]RS[Phospho (STY)]GS[Phospho (STY)]PS[Phospho (STY)]PSR_.3	_MES[Phospho (STY)]RS[Phospho (STY)]GS[Phospho (STY)]PS[Phospho (STY)]PSR_	_MES[+80]RS[+80]GS[+80]PS[+80]PSR_	242311.9375	181460.2188	172462.125	Filtered	123445.5078	Filtered	198026.375	Filtered	139022.0625	187459.6406	140672.9219	180219.3906	Filtered	142434.8594	144207.0625	Filtered
A0A0R4IBY2;Q7T2A0	tra2a	Transformer 2 alpha homolog	MESRSGSPSPSR	(M30,S32,S34,S36,S38);(M30,S32,S34,S36,S38)	_M[Oxidation (M)]ES[Phospho (STY)]RS[Phospho (STY)]GS[Phospho (STY)]PS[Phospho (STY)]PSR_.2	_M[Oxidation (M)]ES[Phospho (STY)]RS[Phospho (STY)]GS[Phospho (STY)]PS[Phospho (STY)]PSR_	_M[+16]ES[+80]RS[+80]GS[+80]PS[+80]PSR_	12936.83203	41291.84375	Filtered	17149.96094	39224.75	17394.61523	Filtered	19019.68945	39659.44922	39886.98047	6855.76709	11788.03125	30298.55664	33709.40625	4831.606934	12686.26367
A0A0R4IBY2;Q7T2A0	tra2a	Transformer 2 alpha homolog	MSDTEEQQFQR		_MSDTEEQQFQR_.2	_MSDTEEQQFQR_	_MSDTEEQQFQR_	171766.5313	157487.9844	147487.7188	72777.92188	155821.9375	143364.7031	4658343	153622.0938	6957384	146600.1094	135847.6563	104434.1016	147822.8438	101894.9063	139102.3906	140193.7813
A0A0R4IBY2;Q7T2A0	tra2a	Transformer 2 alpha homolog	RSPSPYYSR	(S275,S277);(S275,S277)	_RS[Phospho (STY)]PS[Phospho (STY)]PYYSR_.2	_RS[Phospho (STY)]PS[Phospho (STY)]PYYSR_	_RS[+80]PS[+80]PYYSR_	705791.8125	550386.125	532341	432136.3438	591717.3125	532708	531824.375	429405.4063	634136.375	647597.875	383585.0313	413672.3438	606831.8125	495842.5313	413928.0313	407864.5938
A0A0R4IBY2;Q7T2A0	tra2a	Transformer 2 alpha homolog	RSPSPYYSR	(S275,S277);(S275,S277)	_RS[Phospho (STY)]PS[Phospho (STY)]PYYSR_.3	_RS[Phospho (STY)]PS[Phospho (STY)]PYYSR_	_RS[+80]PS[+80]PYYSR_	449375.5313	371683.9063	327177.375	258422.9688	314826.1875	360262.9063	280589.6563	264469.6563	389998.1875	456306.9375	225067.8438	268489.0938	366084.7188	356790.4375	264335.5313	259343.6094
A0A0R4IBY2;Q7T2A0	tra2a	Transformer 2 alpha homolog	SRSYSPESR	(S82,S84,S86);(S82,S84,S86)	_S[Phospho (STY)]RS[Phospho (STY)]YS[Phospho (STY)]PESR_.2	_S[Phospho (STY)]RS[Phospho (STY)]YS[Phospho (STY)]PESR_	_S[+80]RS[+80]YS[+80]PESR_	Filtered	Filtered	Filtered	Filtered	Filtered	Filtered	Filtered	Filtered	Filtered	Filtered	Filtered	234457.5469	Filtered	Filtered	Filtered	Filtered
A0A0R4IBY2;Q7T2A0	tra2a	Transformer 2 alpha homolog	SRSASPNSNR	(S94,S96,S98);(S94,S96,S98)	_S[Phospho (STY)]RS[Phospho (STY)]AS[Phospho (STY)]PNSNR_.2	_S[Phospho (STY)]RS[Phospho (STY)]AS[Phospho (STY)]PNSNR_	_S[+80]RS[+80]AS[+80]PNSNR_	20949.58594	29479.12305	11876.37988	23714.3457	19626.39844	2410.866699	11601.72949	23231.61133	8304.601563	22479.33984	9497.387695	1217.793945	15741.53809	20929.51172	8054.991211	16620.34375
A0A0R4IBY2;Q7T2A0	tra2a	Transformer 2 alpha homolog	RPHTPTPGIYMGR	(T220);(T220)	_RPHTPT[Phospho (STY)]PGIYMGR_.3	_RPHTPT[Phospho (STY)]PGIYMGR_	_RPHTPT[+80]PGIYMGR_	Filtered	Filtered	Filtered	Filtered	Filtered	Filtered	Filtered	Filtered	Filtered	Filtered	Filtered	Filtered	25304.66602	71703.01563	Filtered	Filtered
A0A0R4IBY2;Q7T2A0	tra2a	Transformer 2 alpha homolog	RPHTPTPGIYMGR	(T218);(T218)	_RPHT[Phospho (STY)]PTPGIYMGR_.3	_RPHT[Phospho (STY)]PTPGIYMGR_	_RPHT[+80]PTPGIYMGR_	Filtered	36562.08984	200453.9063	48013.09766	63856.9375	39406.89063	Filtered	59323.37891	Filtered	Filtered	129521.6328	189839.0469	Filtered	Filtered	139792.8281	101019.25
A0A0R4IBY2;Q7T2A0	tra2a	Transformer 2 alpha homolog	RPHTPTPGIYMGR	(T218,M225);(T218,M225)	_RPHT[Phospho (STY)]PTPGIYM[Oxidation (M)]GR_.3	_RPHT[Phospho (STY)]PTPGIYM[Oxidation (M)]GR_	_RPHT[+80]PTPGIYM[+16]GR_	Filtered	10318.03809	80914.82031	Filtered	Filtered	17816.18359	Filtered	12475.71777	3936.915771	Filtered	54084.16797	29863.68359	Filtered	Filtered	55013.05859	31592.13867
A0A0R4IBY2;Q7T2A0	tra2a	Transformer 2 alpha homolog	SSYSHDSKK	(S114,S117);(S114,S117)	_SSYS[Phospho (STY)]HDS[Phospho (STY)]KK_.2	_SSYS[Phospho (STY)]HDS[Phospho (STY)]KK_	_SSYS[+80]HDS[+80]KK_	Filtered	35691.38281	50592.13281	51949.5	29941.33008	33306.37109	Filtered	45657.32422	22405.31836	35245.80859	30626.13281	50557.51172	Filtered	33296.96484	35382.16016	40703.50391
A0A0R4IBY2;Q7T2A0	tra2a	Transformer 2 alpha homolog	SSYSHDSKK	(S111,S117);(S111,S117)	_S[Phospho (STY)]SYSHDS[Phospho (STY)]KK_.2	_S[Phospho (STY)]SYSHDS[Phospho (STY)]KK_	_S[+80]SYSHDS[+80]KK_	14983.15234	Filtered	Filtered	Filtered	Filtered	Filtered	Filtered	Filtered	Filtered	Filtered	Filtered	Filtered	Filtered	Filtered	Filtered	Filtered
A0A0R4IBY2;Q7T2A0	tra2a	Transformer 2 alpha homolog	SSYSHDSKK	(S111);(S111)	_S[Phospho (STY)]SYSHDSKK_.2	_S[Phospho (STY)]SYSHDSKK_	_S[+80]SYSHDSKK_	Filtered	Filtered	Filtered	Filtered	Filtered	Filtered	Filtered	26841.16016	Filtered	Filtered	Filtered	Filtered	Filtered	Filtered	Filtered	Filtered
A0A0R4IBY2;Q7T2A0	tra2a	Transformer 2 alpha homolog	SSYSHDSKK	(S112);(S112)	_SS[Phospho (STY)]YSHDSKK_.2	_SS[Phospho (STY)]YSHDSKK_	_SS[+80]YSHDSKK_	Filtered	30254.17188	Filtered	Filtered	Filtered	30430.0293	Filtered	Filtered	Filtered	26430.80469	22309.0293	Filtered	Filtered	11207.99316	Filtered	Filtered
A0A0R4IBY2;Q7T2A0	tra2a	Transformer 2 alpha homolog	SSYSHDSK	(S112);(S112)	_SS[Phospho (STY)]YSHDSK_.2	_SS[Phospho (STY)]YSHDSK_	_SS[+80]YSHDSK_	Filtered	Filtered	76727.88281	Filtered	Filtered	Filtered	Filtered	Filtered	Filtered	Filtered	Filtered	Filtered	Filtered	Filtered	38597.67188	Filtered
A0A0R4IBY2;Q7T2A0	tra2a	Transformer 2 alpha homolog	SSYSHDSK	(S114);(S114)	_SSYS[Phospho (STY)]HDSK_.2	_SSYS[Phospho (STY)]HDSK_	_SSYS[+80]HDSK_	6919.47998	Filtered	Filtered	Filtered	11806.57324	20932.93164	Filtered	28301.8125	Filtered	17724.95313	Filtered	Filtered	Filtered	Filtered	Filtered	22118.12695
A0A0R4IBY2;Q7T2A0	tra2a	Transformer 2 alpha homolog	SRSHSHR	(S73);(S73)	_SRS[Phospho (STY)]HSHR_.2	_SRS[Phospho (STY)]HSHR_	_SRS[+80]HSHR_	15080.53516	28261.94727	Filtered	Filtered	9113.498047	7798.572754	Filtered	Filtered	13035.3125	15804.92676	7911.401855	26639.7207	21012.05859	19484.75586	Filtered	Filtered
A0A0R4IBY2;Q7T2A0	tra2a	Transformer 2 alpha homolog	SRSHSHR	(S71,S73);(S71,S73)	_S[Phospho (STY)]RS[Phospho (STY)]HSHR_.2	_S[Phospho (STY)]RS[Phospho (STY)]HSHR_	_S[+80]RS[+80]HSHR_	4364.160156	1558.647949	Filtered	1672.956177	Filtered	Filtered	Filtered	1323.085205	925.0682983	1153.265869	1285.625732	Filtered	810.6176147	Filtered	Filtered	Filtered
A0A0R4IBY2;Q7T2A0	tra2a	Transformer 2 alpha homolog	SRSHSHR	(S71,S73,S75);(S71,S73,S75)	_S[Phospho (STY)]RS[Phospho (STY)]HS[Phospho (STY)]HR_.2	_S[Phospho (STY)]RS[Phospho (STY)]HS[Phospho (STY)]HR_	_S[+80]RS[+80]HS[+80]HR_	6851.82959	Filtered	Filtered	2987.638428	1246.771729	Filtered	4082.097168	Filtered	220.0648346	1910.624512	7107.023926	1272.386963	1149.533936	468.5006104	1226.832642	1862.112305
A0A0R4IBY2;Q7T2A0	tra2a	Transformer 2 alpha homolog	SYSPESR	(S86);(S86)	_SYS[Phospho (STY)]PESR_.2	_SYS[Phospho (STY)]PESR_	_SYS[+80]PESR_	Filtered	Filtered	Filtered	83883.03125	Filtered	Filtered	Filtered	Filtered	Filtered	Filtered	Filtered	Filtered	Filtered	Filtered	Filtered	Filtered
A0A0R4IBY3	eloa	Elongin A (Fragment)	HSSAPQYQSDEYESPPEDEPEPSPPPNNIR	(Y183,S185,S194)	_HSSAPQYQSDEY[Phospho (STY)]ES[Phospho (STY)]PPEDEPEPS[Phospho (STY)]PPPNNIR_.4	_HSSAPQYQSDEY[Phospho (STY)]ES[Phospho (STY)]PPEDEPEPS[Phospho (STY)]PPPNNIR_	_HSSAPQYQSDEY[+80]ES[+80]PPEDEPEPS[+80]PPPNNIR_	466824.5313	501409.5625	569583.75	476488.4688	448781.2813	456400.75	658423.625	520178.2813	432905.9375	522744.2813	533509.6875	552402	459553.4375	487938.9688	511747.5	584365.5625
A0A0R4IBY4;A0A0R4IMD1;A0A0R4IP04;A0A0R4ISG3;A0A0R4IVJ0;A0A0R4IYQ8;A0A2R8PZ91;A0A2R8QNQ9;B3DKP3	ogt.1	O-GlcNAc transferase subunit p110	MQSLETSEST	(S1039);(S1029);(S1045);(S1055);(S1095);(S1029);(S1112);(S1096);(S1039)	_MQS[Phospho (STY)]LETSEST_.2	_MQS[Phospho (STY)]LETSEST_	_MQS[+80]LETSEST_	82231.17969	73534.33594	38803.47266	98772.59375	81036.42188	86915.13281	41562.76563	58769.5	85409.09375	77152.90625	37163.16797	50566.72266	94448.05469	159459.5156	88334.98438	48393.14063
A0A0R4IBY4;A0A0R4IMD1;A0A0R4IP04;A0A0R4ISG3;A0A0R4IVJ0;A0A0R4IYQ8;A0A2R8PZ91;A0A2R8QNQ9;B3DKP3	ogt.1	O-GlcNAc transferase subunit p110	MQSLETSEST	(M1037,S1039);(M1027,S1029);(M1043,S1045);(M1053,S1055);(M1093,S1095);(M1027,S1029);(M1110,S1112);(M1094,S1096);(M1037,S1039)	_M[Oxidation (M)]QS[Phospho (STY)]LETSEST_.2	_M[Oxidation (M)]QS[Phospho (STY)]LETSEST_	_M[+16]QS[+80]LETSEST_	7379.933594	11143.41309	2943.752686	13494.66895	Filtered	Filtered	Filtered	5476.302734	Filtered	Filtered	Filtered	Filtered	11321.24805	19718.52734	Filtered	Filtered
A0A0R4IC19;A0A0R4IH73	pak1	Non-specific serine/threonine protein kinase	TVSETPAVATVSEDEDEEEDEATPPPVIAPRPEHTK	(T171);(T171)	_TVSETPAVAT[Phospho (STY)]VSEDEDEEEDEATPPPVIAPRPEHTK_.4	_TVSETPAVAT[Phospho (STY)]VSEDEDEEEDEATPPPVIAPRPEHTK_	_TVSETPAVAT[+80]VSEDEDEEEDEATPPPVIAPRPEHTK_	416383.625	2368732.5	Filtered	1947226.875	Filtered	2308020.25	Filtered	2066103.75	Filtered	2153192	1944723.875	2172564.25	2029196.5	2404262.5	1390180.25	2195554
A0A0R4IC19;A0A0R4IH73	pak1	Non-specific serine/threonine protein kinase	TVSETPAVATVSEDEDEEEDEATPPPVIAPRPEHTK	(S173);(S173)	_TVSETPAVATVS[Phospho (STY)]EDEDEEEDEATPPPVIAPRPEHTK_.4	_TVSETPAVATVS[Phospho (STY)]EDEDEEEDEATPPPVIAPRPEHTK_	_TVSETPAVATVS[+80]EDEDEEEDEATPPPVIAPRPEHTK_	Filtered	Filtered	Filtered	Filtered	Filtered	Filtered	612010.75	Filtered	Filtered	Filtered	Filtered	Filtered	Filtered	Filtered	Filtered	Filtered
A0A0R4IC19;A0A0R4IH73	pak1	Non-specific serine/threonine protein kinase	TVSETPAVATVSEDEDEEEDEATPPPVIAPRPEHTK	(T184);(T184)	_TVSETPAVATVSEDEDEEEDEAT[Phospho (STY)]PPPVIAPRPEHTK_.6	_TVSETPAVATVSEDEDEEEDEAT[Phospho (STY)]PPPVIAPRPEHTK_	_TVSETPAVATVSEDEDEEEDEAT[+80]PPPVIAPRPEHTK_	Filtered	Filtered	Filtered	Filtered	Filtered	117745.8516	Filtered	Filtered	Filtered	123493.8047	114693.5625	Filtered	102123.7813	Filtered	Filtered	Filtered
A0A0R4IC19;A0A0R4IH73	pak1	Non-specific serine/threonine protein kinase	TVSETPAVATVSEDEDEEEDEATPPPVIAPRPEHTK	(T184);(T184)	_TVSETPAVATVSEDEDEEEDEAT[Phospho (STY)]PPPVIAPRPEHTK_.5	_TVSETPAVATVSEDEDEEEDEAT[Phospho (STY)]PPPVIAPRPEHTK_	_TVSETPAVATVSEDEDEEEDEAT[+80]PPPVIAPRPEHTK_	72787.82813	Filtered	206134.4531	306647.9688	Filtered	393632.0938	98893.88281	338024.5938	63315.01563	371392.1875	297597.1563	339513.125	344124.8438	401491.3125	219054.875	343225.8125
A0A0R4IC42;F1QWD8	sphk2	Sphingosine kinase 2;Sphingosine kinase 2 (Fragment)	SITEGLEGFCR	(S398,C407);(S267,C276)	_S[Phospho (STY)]ITEGLEGFC[Carbamidomethyl (C)]R_.2	_S[Phospho (STY)]ITEGLEGFC[Carbamidomethyl (C)]R_	_S[+80]ITEGLEGFC[+57]R_	79187.53125	102621.1719	152884.4688	128424.2188	73394.46094	95653.52344	155282.2031	116056.3828	73228.125	85427.82031	145621.1406	132307.875	93171.04688	88887.03906	136541.1406	141648.3438
[truncated: 22,148 more rows]
