# Supplementary material for: Phosphoproteomic analysis reveals the diversity of signaling behind ErbB‐inhibitor‐induced phenotypes
Source: FEBS J. 2025 Jul 24;292(24):6557–75. doi: 10.1111/febs.70197 (PMC12713336; doi:10.1111/febs.70197)
Supplement: Supplementary file 1 — Table S1. A table of detected unique phosphopeptides from the embryos with protein mass spectrometry using data‐independent acquisition with tandem mass spectrometry (MS/MS). Table S2. A table of quantified phosphopeptides that were significantly altered between treatments. Table S3. Gene set enrichment analyses of the dysregulated signaling pathways. Table S4. Sequence similarity of human and zebrafish ERBB kinase domains. Table S5. A gene set enrichment analysis of the ontologies of the human phenotype ontology database of the phosphoproteomic data. Table S6. Numerical source data for graphs 2G, 2H, 3A, 3B, 4A, 4B, 5A, 6A, 6C, 6E, and 6F. [file FEBS-292-6557-s001.zip › febs70197-sup-0002-TableS2.xlsx]

## Sheet: Sheet1
Supplemental Table 2. A table of quantified phosphopeptides that were significantly altered between treatments.
Gene name	Modified residue	LOG2_fold_change_AG1478	LOG2_fold_change_Gefitinib	LOG2_fold_change_Lapatinib	Q_value_AG1478	Q_value_Gefitinib	Q_value_Lapatinib
mycn;mycb;myca;myca;mycb;mycn	(T96,S100);(T65,S69);(T58,S62);(T58,S62);(T56,S60);(T12,S16)	-0.180612	-0.630092	-0.59542	0.386476	0.0209213	0.0433081
rreb1b	(S943,C949,S950);(S823,C829,S830)	1.06651	0.518475	1.22323	0.0209213	0.563703	0.0209213
igf2bp1	(S587);(S587)	0.245032	0.600243	0.213518	0.386476	0.0209213	0.386476
igf2bp1	(M571,M582,S587);(M571,M582,S587)	-0.246618	-0.137618	-8.89113	0.148915	0.248213	0.0433081
igf2bp1	(M571,M582,T583);(M571,M582,T583)	0.256076	-0.13047	0.727163	0.248213	0.77283	0.0433081
igf2bp1	(T573);(T573)	14.4573	14.8471	0	0.0209213	0.0209213	1
ap3b1a	(T630,T634)	0.217296	0.886443	1.57131	0.77283	0.0209213	0.0209213
ptprd	(S1179);(S1179);(S1077);(S1182);(S1173);(S1182)	-1.07947	-0.860619	-0.72049	0.0433081	0.248213	0.248213
magi2b	(S876);(S568);(S809);(S568);(S1011);(S831);(S1011)	-0.267705	-0.166011	-0.772903	0.148915	0.148915	0.0209213
magi2b	(C743,S755);(C435,S447);(C676,S688);(C435,S447);(C878,S890);(C698,S710);(C878,S890)	0.106415	-14.0702	-0.0983295	1	0.0209213	0.148915
si:ch73-221f6.1;si:ch73-221f6.4;si:ch73-221f6.1;si:ch73-221f6.3;si:ch73-221f6.3;si:ch73-236c18.9;si:ch73-221f6.4;si:ch73-236c18.9	(S64,C66);(S60,C62);(S61,C63);(S64,C66);(S61,C63);(S60,C62);(S64,C66);(S64,C66)	1.77499	1.2076	1.96928	0.248213	0.248213	0.0433081
ldb1a;ldb1a;ldb1b	(M302,S303,M308);(M287,S288,M293);(M265,S266,M271)	6.32722	6.5651	6.19183	0.0209213	0.386476	0.148915
lima1a	(C207,S215)	0.122023	-3.59279	0.622964	0.563703	0.0433081	0.77283
lsp1b	(S86)	0.619909	0.620339	-0.271508	0.563703	0.0433081	0.563703
pak7	(S528)	-7.99837	0.118453	-7.66031	0.0433081	1	0.148915
snta1	(S179)	0.175517	-0.0286466	0.619813	0.563703	0.563703	0.0209213
efs	(S726)	-0.461476	-0.616907	-0.330538	0.0433081	0.0209213	0.0209213
slc7a1b	(T626)	-0.961174	-0.000122412	0.300646	0.0433081	0.563703	0.386476
znf609b	(C354,S356,M363);(C107,S109,M116)	-0.208467	-0.696551	-0.356193	0.0433081	0.0209213	0.0433081
znf609b	(C354,S356,T358,M363);(C107,S109,T111,M116)	7.40568	-0.000441198	0.128891	0.0433081	0.885234	0.885234
znf609b	(S1287);(S1040)	17.1149	0.000257003	0	0.0209213	1	1
	(S402)	-1.97822	-0.797377	0.409125	0.0433081	0.0209213	0.77283
	(S262)	-0.575117	-0.646347	0.362014	0.77283	0.0209213	0.148915
cpeb4b	(S250);(S250)	-0.212952	-0.160381	-0.770504	0.0433081	0.0209213	0.0209213
cpeb4b	(S250,S253);(S250,S253)	-0.539233	-0.261468	-0.740905	0.0433081	0.148915	0.0209213
LOC100001114	(S178)	-0.678756	-1.20204	0.0618103	0.386476	0.0433081	0.563703
pepd	(S489)	7.13101	0.13961	12.7926	0.112351	1	0.0209213
dclk2a	(S343);(S343);(S343)	-0.2338	-0.190552	-8.26658	0.0209213	0.0209213	0.0433081
sptbn1	(S2087)	-0.163653	-0.339289	0.681215	0.77283	0.0433081	0.0209213
incenp	(S205)	0.0851072	15.1636	0	1	0.0209213	1
jac3;jac1;loc564660;jac6;jac8;jac2;aep1	(S271);(S271);(S271);(S271);(S271);(S271);(S271)	-0.258457	-0.138038	-0.703804	1	0.248213	0.0433081
LOC103910001;ublcp1;LOC103910001;ublcp1;ublcp1	(S51);(S81);(S9);(S81);(S81)	0.788835	0.263064	9.45912	1	1	0.0209213
nop14	(S147,S149)	19.7434	0	9.94869	0.0433081	1	0.112351
crybg2	(S268)	-0.382606	-0.187333	-9.40433	0.0433081	0.386476	0.0433081
crybg2	(S273)	0.202456	0.0255953	1.03882	0.248213	0.386476	0.0209213
crybg2	(S17)	0.137907	-0.608045	-0.117845	0.386476	0.0209213	0.77283
crybg2	(S399)	-0.645991	-0.78148	0.208296	0.77283	0.0209213	0.386476
iqsec2a	(S319);(S177);(S182);(S181);(S319)	-0.0586487	6.79877	7.02789	0.77283	0.148915	0.0433081
brpf1	(S92);(S92)	-0.20201	-0.595195	-0.778915	0.148915	0.0433081	0.0433081
klhl3	(S299);(S343);(S312)	-0.166799	-0.601454	-0.24323	0.148915	0.0433081	0.0209213
klhl3	(T296,S299);(T340,S343);(T309,S312)	-1.24647	-1.74434	-0.352546	0.148915	0.0209213	0.563703
klhl3	(S299);(S343);(S312)	-0.0874306	-0.719791	-0.533147	0.563703	0.0209213	0.0209213
c2cd5	(S283,T287);(S283,T287);(S283,T287)	-0.617622	-0.795056	0.0139521	0.148915	0.0433081	1
pard3ba	(S944)	-0.639152	-0.947077	-0.678271	0.0209213	0.0209213	0.0209213
pard3ba	(S600,S601)	6.56107	11.5171	0	1	0.0433081	1
akap8l	(S178)	6.94759	6.49704	6.9268	0.248213	0.148915	0.0433081
rabl6b	(S636)	0.294775	0.853531	0.522273	0.148915	0.0209213	0.0433081
nr2f6b	(S38);(S38);(S38);(S38)	-0.266576	-0.726973	-0.331437	0.0433081	0.0433081	0.248213
terf2ip	(S342,S346,S347);(S322,S326,S327);(S322,S326,S327)	0.678967	0.240118	-0.335084	0.0209213	0.148915	0.77283
tmem132e	(S682);(S968);(S1014)	0	15.5695	7.72208	1	0.0433081	0.193931
rapgef1b	(S328);(S349)	15.2653	0	0	0.0433081	1	1
rapgef1b	(S303);(S324)	-14.0119	-7.1933	-7.25105	0.0433081	0.0209213	0.0209213
rabl6a	(S284)	-0.112236	-0.250579	1.15551	0.77283	0.386476	0.0433081
rabl6a	(S284)	-0.242698	-3.45573	1.19628	0.386476	0.0209213	0.0433081
arid3a	(M96,S98)	-0.190182	-0.67057	-0.15092	0.0209213	0.0209213	0.0433081
si:ch211-271b14.1	(S780)	-9.98985	-0.0308395	-0.102246	0.0433081	0.248213	0.148915
cobll1b	(S690)	-0.0117875	-0.00243409	-0.615755	0.248213	0.563703	0.0433081
gbf1	(S239);(S362)	6.605	6.78986	6.52697	0.0433081	0.0209213	0.148915
sympk	(S508);(S508)	0.775891	0.125596	1.08224	0.248213	0.248213	0.0209213
cep350	(S1511);(S1511)	7.7781	7.33379	7.38392	0.0433081	0.0433081	0.248213
baz1b	(S1349);(S1349);(S1349);(S1349)	8.08405	0	15.8133	1	1	0.0209213
hcls1	(S403);(S403)	0.358488	-7.50432	1.12052	0.148915	0.248213	0.0433081
eef1da	(S128);(S157);(S150);(S152);(S174)	0.136792	0.601944	0.454746	0.665006	0.0433081	0.0433081
ryr3	(S2743);(S2741)	-0.996457	0.217183	1.66679	0.563703	0.386476	0.0433081
ckap5	(S1097);(S1097)	-9.25724	-0.0422839	-0.0468852	0.0433081	0.248213	0.248213
msh6	(C191,M192,S195)	0.116219	0.323857	0.625435	0.248213	0.563703	0.0209213
srgap3	(S867);(S843)	-17.6201	-8.74655	-17.6201	0.0209213	0.248213	0.0209213
chd1	(S205,S206,S207)	14.7114	7.42291	0	0.0433081	0.193931	1
chd1	(S1750,S1756)	2.26493	1.13909	-0.30709	0.0433081	0.0209213	0.77283
psd2	(S541,S543,C550)	-0.243823	0.6547	7.12598	0.885234	0.563703	0.0209213
nup98	(Y626);(Y633);(Y622)	-0.667776	0.959302	-0.338991	0.248213	0.0209213	0.563703
nup98	(S703);(S710);(S699)	14.0615	0	6.94583	0.0433081	1	1
edc4	(S699);(S710);(S699);(S684);(S710);(S699)	-0.131566	0.690422	0.173168	0.885234	0.0209213	0.248213
dcp1a	(S387,S390)	9.78661	0.111586	9.65631	0.0209213	0.885234	0.386476
nelfa	(T277);(T276);(T160)	-1.63324	-9.36926	-0.361784	0.0433081	0.0209213	0.386476
tom1	(S101);(S168)	0.345237	0.180413	-0.727828	0.148915	0.248213	0.0209213
sf1	(S152);(S80)	0.67644	8.46798	0	0.148915	0.0209213	1
sf1	(S152,S154);(S80,S82)	15.3892	15.4659	7.27302	0.0433081	0.248213	1
zgc:162730	(S61)	-1.2938	-0.648149	1.41953	0.386476	0.0209213	0.77283
zgc:162730	(S172)	-2.18636	-0.863662	1.51837	0.148915	0.148915	0.0433081
zgc:162730	(S196,S198,S206)	-0.514482	-0.563946	1.20859	0.77283	0.0209213	0.0433081
zgc:162730	(S198,S206)	-0.511674	-0.945614	1.18313	0.386476	0.0209213	0.148915
zgc:162730	(S196,S198)	1.49961	1.87775	2.36837	0.0433081	0.0209213	0.0209213
zgc:162730	(S223,S224)	17.7607	0	8.42996	0.0433081	1	0.193931
zgc:162730	(S181)	-0.182959	-0.260682	1.93354	0.563703	0.77283	0.0433081
proser1	(S469,S471,S473);(S469,S471,S473);(S500,S502,S504)	0.483095	0.104559	0.645072	0.0209213	0.148915	0.0433081
proser1	(T318);(T318);(T349)	-0.481163	0.00409989	-0.660041	0.0433081	1	0.0433081
proser1	(T354);(T354);(T385)	-0.0926857	-0.0329748	-0.592946	0.386476	1	0.0433081
si:ch73-1a9.3	(S75,T77)	0.562124	0.0540299	0.642617	0.248213	0.563703	0.0209213
si:ch73-1a9.3	(S75,T77)	0.858344	0.098352	0.648614	0.0433081	0.563703	0.0209213
tra2a	(S73);(S73)	0.363274	6.98445	0.602526	0.563703	0.0209213	0.563703
ogt.1	(M1037,S1039);(M1027,S1029);(M1043,S1045);(M1053,S1055);(M1093,S1095);(M1027,S1029);(M1110,S1112);(M1094,S1096);(M1037,S1039)	12.1868	0	6.73344	0.0209213	1	1
pak1	(T171);(T171)	0.0187297	0.0362431	10.2473	0.563703	0.563703	0.0209213
pak1	(T184);(T184)	0.45954	0.797868	0.587926	0.77283	0.148915	0.0209213
toporsb	(S635)	0.0335287	7.42221	0.298725	0.563703	0.0209213	0.248213
tbc1d4	(S566);(S531);(S550)	-0.606604	-0.638639	-0.200287	0.148915	0.0209213	0.0433081
tbc1d4	(S566,M567);(S531,M532);(S550,M551)	-0.505079	-0.952146	-0.436797	0.0433081	0.0433081	0.0209213
tbc1d4	(S756);(S721);(S740)	-0.57335	-0.745719	0.15445	0.77283	0.0209213	0.248213
tbc1d4	(C294,S296);(C294,S296);(C278,S280)	-0.777858	-0.728067	-0.59847	0.0209213	0.0209213	0.0209213
rps6kal;rps6kal;rps6ka6	(S385,S391);(S385,S391);(S385,S391)	-6.88751	-6.88751	5.98805	1	1	0.0433081
map4k4	(S698)	-0.248371	-7.82726	0.13829	0.248213	0.0433081	0.77283
dync1li1	(T445);(T440);(T455)	-0.242704	-0.46222	-8.70824	0.563703	0.0433081	0.0209213
ptk2aa	(S901);(S76)	-0.272958	-0.45275	0.640402	0.77283	0.0209213	0.0433081
lsr	(S402,M403);(S421,M422);(S397,M398)	-13.8825	-0.898802	-0.531311	0.0209213	0.0209213	0.148915
rtn4b	(S441,S443,S444,S447,C450,S451);(S441,S443,S444,S447,C450,S451);(S426,S428,S429,S432,C435,S436);(S441,S443,S444,S447,C450,S451)	6.24676	6.35071	6.68789	0.0433081	0.0433081	0.148915
svild	(S471);(S471);(S471)	0.603109	0.00602779	0.47678	0.0433081	0.248213	0.148915
svild	(S337,S339);(S337,S339);(S337,S339)	-0.00674996	-7.42277	-7.49073	0.563703	0.0209213	0.0209213
svild	(S285);(S285);(S285)	0.254182	16.6617	16.1803	1	0.0209213	0.248213
rps6ka3a	(T356,S360);(T338,S342);(T356,S360)	-0.91146	-0.945588	-0.294142	0.386476	0.0209213	0.563703
rps6ka3a	(T356,S360);(T338,S342);(T356,S360)	-2.55039	-9.29009	-1.77269	0.0433081	0.0209213	0.148915
rps6ka3a	(S708,C716);(S660,C668);(S707,C715)	0.367456	0.0014012	0.786408	0.0433081	1	0.0433081
rps6ka3a	(S708,C716);(S660,C668);(S707,C715)	0.336671	-0.000142712	0.82823	0.0433081	0.563703	0.0433081
rps6ka3a	(S360);(S342);(S360)	-0.286019	-0.725397	0.382614	0.77283	0.0433081	0.0433081
si:dkey-147f3.4	(S8);(S8)	-0.208357	-0.249436	-7.75998	0.386476	0.0433081	0.0433081
paxip1	(M247,S251,S254);(M247,S251,S254);(M211,S215,S218);(M247,S251,S254)	-7.37223	-0.0707989	-7.31344	0.148915	0.248213	0.0433081
tpd52	(S174);(S161);(S198);(S152);(S166);(S151);(S160);(S165)	8.99795	17.2815	18.6826	1	1	0.0209213
mapta	(S95,S96);(S110,S111)	0.205603	0.104142	8.40089	0.148915	0.563703	0.0433081
mapta	(S95,S96,T99,S102);(S110,S111,T114,S117)	7.56562	0.128492	0.240033	0.0209213	0.885234	0.885234
mapta	(T99,S102);(T114,S117)	7.32511	8.07934	-0.105769	0.0209213	0.0433081	0.77283
myot	(C455,S461)	-0.892148	-1.01976	0.396235	0.148915	0.0209213	0.386476
myot	(S466,S468,S470)	8.32548	7.98289	8.4578	0.148915	0.148915	0.0433081
myot	(S310)	-0.570417	-0.348594	6.77666	0.77283	0.77283	0.0433081
hdac1	(S394);(S394);(S394)	0.557249	0.956529	0.738466	0.386476	0.0209213	0.0433081
pum1	(S208);(S208)	-8.28246	8.40206	-0.0207316	1	0.0209213	1
mprip	(S1016)	8.0657	8.02177	0.0977756	0.0433081	0.0433081	0.148915
zc3h18	(M1023,M1025,S1026);(M986,M988,S989);(M1037,M1039,S1040)	-12.7947	-11.998	-12.6424	0.0433081	0.0209213	0.0209213
map7d1a	(S382);(S382)	-0.18309	-16.3542	-8.12195	0.248213	0.0209213	0.0209213
tnika	(S770);(S741)	0.0773545	8.91767	8.905	0.885234	0.0209213	0.0209213
myom2a	(S1333,S1342,T1344);(S1318,S1327,T1329);(S1362,S1371,T1373)	0.910679	-0.24725	-9.30707	0.0209213	0.77283	0.0209213
si:ch211-233a24.2;kiaa1109	(S1314);(S1314)	-0.112945	-1.82963	-0.0955019	0.563703	0.0209213	0.0209213
gga3a	(S162)	-1.08003	0.991808	0.277041	0.77283	0.0433081	0.248213
erbin	(S823);(S823);(S823)	8.4841	8.70158	6.20968	0.248213	0.0433081	0.563703
erbin	(S444);(S444);(S444)	-0.0681943	-0.0397998	7.42832	0.885234	0.77283	0.0209213
si:ch211-202f5.3	(Y49);(Y49)	5.62059	0.168504	11.9338	0.193931	1	0.0209213
elavl4	(S273);(S270);(S265);(S270)	-6.96392	0.6077	-0.379275	0.386476	0.0209213	0.248213
arvcfb	(T862,S866);(T862,S866);(T881,S885)	7.42598	6.91519	0.613612	0.0209213	0.148915	0.248213
nde1	(S300)	0.0268701	7.96906	0.0272547	0.885234	0.0433081	0.885234
bod1l1	(S569);(S652)	-0.593729	-1.08759	0.188565	0.77283	0.0209213	0.386476
cacna1ab	(S2184,S2189);(S2145,S2150)	-0.862666	-0.440306	-0.604004	0.0209213	0.0209213	0.0209213
cacna1ab	(S728,S731);(S728,S731)	0.49357	0.357273	0.590519	0.77283	0.248213	0.0209213
cacna1ab	(S728,S731);(S728,S731)	0.426024	0.303871	0.814944	0.386476	0.248213	0.0209213
aak1a	(S588);(S478)	6.84258	6.89692	0.334752	0.0433081	0.0209213	0.248213
slc4a10a	(S283,S287);(S272,S276);(S283,S287);(S283,S287)	-15.8008	-0.200412	0.28143	0.0209213	0.148915	0.148915
slc4a10a	(S287);(S276);(S287);(S287)	-0.0229895	0.807746	0.75393	0.563703	0.0433081	0.148915
si:dkey-23f9.4	(S64);(S64)	-0.0404297	-0.485293	-0.665502	0.386476	0.0433081	0.0433081
ep400	(S2676)	-0.211872	-0.624381	-0.730779	0.0209213	0.0209213	0.0209213
pclob	(S1204,S1206,S1208)	-0.20749	-0.400694	-1.13669	0.248213	0.148915	0.0209213
pclob	(S5031)	7.03357	13.7686	0	0.112351	0.0433081	1
pclob	(S4795)	-0.0591769	7.60178	-0.0846288	0.885234	0.0433081	0.563703
pclob	(S2200,S2202,S2204)	0.071272	0.068426	-1.2206	1	0.77283	0.0433081
pclob	(S5441)	0.267644	7.68174	7.41161	0.148915	0.0209213	0.0209213
pclob	(S2982,S2984,S2986)	0.0147171	-0.182546	-0.694975	1	0.77283	0.0209213
pclob	(S679,S681,S683)	0	0.0611326	14.8642	1	1	0.0209213
hectd1	(S1571);(S1571);(S1571)	17.7632	9.07951	17.6409	0.0209213	0.112351	0.0433081
mia3	(S1705);(S1727);(S639)	-0.572729	-0.73665	0.15494	0.77283	0.0209213	0.248213
si:dkeyp-9d4.3	(S1162)	-0.151556	-0.331007	-0.604724	0.0433081	0.0433081	0.0209213
zgc:152938	(S169)	4.33056	2.281	4.10948	0.0433081	0.0433081	0.0433081
zgc:152938	(S196)	7.2435	-0.340723	7.33482	0.0433081	1	0.248213
ttc7b	(S159);(S159)	0	8.24442	0	1	0.0433081	1
npat	(S204)	-0.155422	-0.0721222	-0.744203	0.0433081	0.148915	0.0433081
gpbp1l1	(S77);(S77)	-15.3434	-0.945233	-0.330836	0.0209213	0.0209213	0.0209213
ksr2	(S206);(S206)	-0.31646	-0.0751729	-0.759236	0.148915	0.248213	0.0433081
ksr2	(S403);(S403)	-0.271405	-0.112236	-0.756733	0.148915	0.248213	0.0433081
ksr2	(S355,C356);(S355,C356)	0	14.7428	0	1	0.0209213	1
rock2a	(S1361)	0	-0.0825365	8.4336	0.77283	0.885234	0.0433081
evlb	(S314);(S307)	-0.0218956	-0.0919522	0.816941	1	0.77283	0.0433081
gnl1	(S48,T50,S51,S53);(S48,T50,S51,S53)	-6.69135	-6.13037	-12.3592	0.148915	0.0433081	0.0209213
stmn1a	(S39);(S39)	0.356564	-0.157813	0.892079	0.148915	0.0209213	0.0209213
stmn1a	(S27);(S27)	0.822127	-0.0609399	0.55908	0.0433081	1	0.248213
stmn1a	(S27);(S27)	1.15224	0.0266901	0.620549	0.0433081	0.563703	0.248213
stmn1a	(S17,S27);(S17,S27)	0.658803	-0.0919984	0.254459	0.0433081	1	0.248213
stmn1a	(S17);(S17)	-5.08947	0.768826	-0.359776	0.112351	0.0209213	0.563703
rims2b	(S213)	8.30469	0.0163864	8.0181	0.0209213	0.248213	0.248213
ppp1r7	(S23);(S20)	6.85653	6.64505	6.56727	0.0209213	0.148915	0.563703
scml2	(S60);(S323)	-0.680197	-0.78722	-0.230923	0.0433081	0.0209213	0.0433081
si:zfos-588f8.1	(C1995,S2005)	0	0	14.6591	1	1	0.0209213
plecb	(Y4230,S4233);(Y4235,S4238)	-8.68941	-0.424863	-0.178037	0.0209213	0.0433081	0.563703
plecb	(S1302);(S1307)	-1.22981	-17.3715	0.572407	0.386476	0.0209213	0.386476
plecb	(S1302);(S1307)	-1.07428	-0.911523	0.712778	0.77283	0.0209213	0.148915
ints1	(S102)	-0.200726	0.607033	0.548597	0.148915	0.0433081	0.148915
chd5	(S32,S36)	0.0304004	-0.0892542	0.732461	0.563703	0.386476	0.0209213
mark2b	(S547);(S547);(S547)	0.393721	-0.581116	0.730014	0.386476	0.386476	0.0433081
mark2b	(Y588,S594);(Y588,S594);(Y588,S594)	-0.476096	-0.317061	-0.675241	0.0209213	0.148915	0.0209213
limch1b	(S232)	0.113141	8.34734	0.117079	0.885234	0.0209213	0.563703
znf185	(S58,S62);(S58,S62)	0.196452	-1.02668	0.390847	0.386476	0.0209213	0.386476
zgc:66433	(S778);(S763);(S783);(S776)	-0.160736	-8.955	-0.241467	0.248213	0.0209213	0.0209213
sh3d21	(S331)	-0.442056	-0.850343	-0.0550346	0.148915	0.0209213	1
map3k4	(M445,S446)	-0.844363	-0.649124	-0.141561	0.148915	0.0209213	0.386476
phf14	(S269);(S269);(S269)	0.368359	0.424699	1.30708	0.148915	0.386476	0.0209213
phf14	(S25,S26,S29);(S25,S26,S29);(S25,S26,S29)	0.240862	1.37737	0.819245	0.77283	0.563703	0.0209213
myl10	(S13,S14,M19)	0.159881	0.435205	5.99134	0.563703	0.248213	0.0433081
arid1aa	(S1946);(S1945)	0.739559	0.453085	1.20709	0.0433081	0.193931	0.0433081
hip1rb	(S1037)	0.574596	0.717813	0.297307	0.0209213	0.0209213	0.312321
si:ch73-45o6.2	(S941);(S941)	1.77748	7.40991	1.97652	0.148915	0.0209213	0.148915
lrwd1	(S275);(S270)	-0.092755	-0.0941594	-8.63857	0.148915	0.0209213	0.0433081
ddx46	(Y262,S264);(Y262,S264)	0.0290462	16.1114	7.33203	1	0.0209213	1
ephb2b;ephb2a;ephb2a;ephb2b;ephb2a	(S758);(S729);(S184);(S779);(S805)	0	7.85136	0.38834	1	0.0209213	0.148915
cast	(S700);(S724);(S700);(S728);(S728)	0.35006	0.246479	0.82982	0.0209213	0.193931	0.0433081
cast	(M701,S704,M709);(M725,S728,M733);(M701,S704,M709);(M729,S732,M737);(M729,S732,M737)	0.220224	0.45474	0.741647	0.0209213	0.148915	0.0433081
cast	(M701,S704);(M725,S728);(M701,S704);(M729,S732);(M729,S732)	13.9642	0.143352	14.1945	0.0209213	1	0.0209213
cast	(S551);(S575);(S551);(S579);(S579)	1.64347	1.01636	1.77328	0.0209213	0.386476	0.0209213
si:ch73-347e22.4	(S1518)	-14.683	-14.7917	-14.7917	0.0433081	0.0209213	0.0209213
ripor1	(S492,S495);(S509,S512);(S484,S487);(S477,S480)	-0.403105	-0.632034	-0.044494	0.148915	0.0433081	0.77283
si:ch73-18b11.1	(S86)	7.63534	15.0097	7.91536	1	0.0433081	0.112351
abraxas2	(S343)	0.037576	7.5129	7.11946	0.563703	0.0209213	0.148915
mier1a	(T41);(T41)	0.00695607	-6.22214	0.820206	0.665006	0.386476	0.0209213
stox2b	(S526);(S526);(S588)	-0.0696352	-0.279379	-15.6393	0.386476	0.0209213	0.0209213
tmem184a	(M412,T416)	-0.84135	-0.134259	-0.717433	0.0433081	0.386476	0.0433081
eif4ba	(S211);(S211);(S206)	-1.19765	-1.73936	-0.312159	0.0433081	0.0209213	0.148915
eif4ba	(S211);(S211);(S206)	-0.954232	-1.35609	-0.338721	0.148915	0.0209213	0.563703
eif4ba	(S502);(S502);(S497)	7.75438	-0.107837	-0.00998903	0.0433081	0.77283	0.563703
eif4ba	(S459);(S459);(S454)	7.67398	-0.0452055	0.178764	0.0433081	0.77283	0.148915
eif4ba	(S439);(S439);(S434)	-7.34761	-0.222987	-0.317121	0.0433081	0.563703	0.0433081
pde4cb	(S73);(S86);(S86);(S78);(S114)	0.762403	0.252762	0.749509	0.0209213	0.148915	0.0209213
lrrfip2	(S100,M108);(S100,M108);(S100,M108)	0.946054	0.638354	0.104491	0.0209213	0.0209213	0.563703
lrrfip2	(S100,S105);(S100,S105);(S100,S105)	0.475744	1.26656	0.553116	0.193931	0.0209213	0.0209213
sh3pxd2b	(S335);(S323)	-0.160628	-0.216477	0.758249	1	0.148915	0.0433081
pcm1	(S67,S70);(S67,S70)	16.3595	8.3365	0	0.0433081	0.193931	1
pcm1	(S1784,S1785,S1788);(S1766,S1767,S1770)	0.667018	0.630998	0.622774	0.0433081	0.0209213	0.0209213
pcm1	(S1752);(S1734)	-0.169039	-0.137574	-8.16698	0.0209213	0.0433081	0.0209213
bin1a	(S318);(S295);(S302)	-0.165825	-0.0659296	-0.748337	0.248213	0.563703	0.0209213
sufu	(S347);(S334)	6.17417	0.464348	0.280849	0.0433081	0.148915	0.563703
gatad2ab	(T138);(T64);(T22);(T22)	8.3091	8.10881	8.1256	0.0433081	0.563703	0.248213
camlg	(S29)	-0.411402	-0.317178	0.886323	0.77283	0.148915	0.0433081
rbm12	(S402)	-8.61022	-17.0322	-17.0322	0.0209213	0.0209213	0.0433081
dab2ipb	(S716);(S744);(S744);(S673)	8.44824	8.59971	0.278317	0.0209213	0.386476	0.885234
dab2ipb	(S716,M719);(S744,M747);(S744,M747);(S673,M676)	-0.779142	-0.0346637	0.304911	0.0209213	1	0.77283
plekha6	(Y571);(Y545);(Y545);(Y518)	0.33028	0.27324	0.850331	0.0433081	0.148915	0.0433081
pds5b	(S1161,S1165)	0.108763	8.67027	0.422165	0.563703	0.0209213	0.148915
slc43a2a	(S281,M286);(S281,M286)	-0.147926	-0.628905	-0.00481795	0.386476	0.0209213	0.386476
slc43a2a	(S281,S285);(S281,S285)	-0.0164456	1.17238	0.975192	0.885234	0.0433081	0.148915
cdk11b	(S274,S280)	13.735	13.8942	6.63914	0.0209213	0.0433081	0.193931
cdk11b	(Y411,S419)	17.6316	9.75352	0	0.0209213	0.112351	1
akap13	(S1673,S1676)	7.73268	7.7419	7.65262	0.0433081	0.386476	0.563703
trrap	(S2048);(S2055)	-1.11998	-0.633508	0.252275	0.148915	0.0209213	0.386476
setd1ba	(S1536,S1540);(S1536,S1540);(S1536,S1540)	-0.0763324	1.00024	0.182107	0.665006	0.0209213	0.665006
phactr4a	(S602);(S589)	2.08375	0.761422	1.65401	0.0209213	0.0433081	0.0209213
ptpn13	(Y1270,S1271);(Y1268,S1269)	-0.00460954	-7.96618	0.512029	0.563703	0.0209213	0.77283
ptpn13	(S1573);(S1451)	0.0947669	0.167906	-15.0325	0.77283	0.148915	0.0209213
git1	(S560);(S551)	-0.120299	-0.913175	-0.854264	0.0433081	0.0209213	0.0433081
git1	(S546,C554);(S537,C545)	0.787963	-0.0148655	0.422848	0.0433081	1	0.148915
si:ch211-214b16.2;si:ch211-214b16.3	(S34,C39);(S36,C41)	-1.79999	-0.933529	-1.50134	0.0209213	0.0209213	0.0209213
eef1da	(S159)	-0.354209	-0.612243	-0.327619	0.0433081	0.0209213	0.0433081
nos1	(S849)	-1.32104	-1.31653	-0.798901	0.0209213	0.0209213	0.0433081
naca	(S966)	-0.671061	-15.7226	1.38272	0.248213	0.0433081	0.0209213
naca	(S68)	9.34207	9.28229	9.36336	0.0209213	0.0209213	0.0209213
naca	(S68,S73,S75)	0.326387	9.24921	0	0.885234	0.0433081	1
naca	(S81,S83,T88,C91)	0.346884	0.0110058	-0.78803	0.77283	1	0.0433081
naca	(S70)	-0.684844	-0.955552	-0.12768	0.0433081	0.0209213	0.248213
naca	(C91,S92)	9.22971	9.62801	18.7736	1	0.112351	0.0433081
naca	(S50)	0.0613647	-0.023186	-0.758953	1	0.563703	0.0433081
naca	(S172)	-1.34383	-1.16474	0.143031	0.148915	0.0209213	1
naca	(S172)	-1.15795	-1.14978	0.32423	0.148915	0.0209213	0.77283
mapre2	(T255);(T204)	19.4707	9.66781	9.70566	0.0209213	1	0.193931
mapre2	(S281);(S230)	0.259284	5.96707	0.754715	0.148915	0.0209213	0.148915
nudc	(S123);(S149)	15.1341	15.0888	15.0309	0.0433081	0.0433081	0.0433081
rab3ip	(S51);(S45);(S51)	-0.783107	-0.64766	9.06432	1	0.885234	0.0209213
arid1ab	(S667);(S596)	8.84015	8.79858	0.0755469	0.0209213	0.386476	0.885234
arid1ab	(S661,S663,S667,S670);(S590,S592,S596,S599)	-0.102981	-0.0383013	-1.00819	0.386476	0.563703	0.0209213
arid1ab	(Y720,S730);(Y649,S659)	-1.10724	-0.729604	-8.35598	0.0209213	0.148915	0.0433081
arid1ab	(S1719);(S1648)	-0.0653746	-0.0395141	-0.650071	0.248213	0.563703	0.0209213
chd2	(S76)	0.99295	-0.0326085	1.17294	0.386476	1	0.0209213
chd2	(S1076,S1078,S1082)	0.482605	1.32131	-0.137233	0.77283	0.0209213	0.563703
wu:fa19b12	(S53)	-0.90899	-0.794166	0.967654	0.77283	0.0209213	0.386476
prr12a	(S1804,S1805,S1810)	0.0287608	-0.0909748	7.75853	0.248213	0.563703	0.0209213
prr12a	(C489,S495)	-0.17173	-0.0532962	-0.711001	0.248213	0.563703	0.0209213
arhgap21a	(S1473,S1485,T1486)	-0.186946	0.397864	1.09577	0.148915	0.563703	0.0433081
si:ch211-222l21.1	(S117);(S115)	0.119	-10.0993	0.0147194	0.248213	0.0209213	1
si:ch211-222l21.1	(T111);(T109)	0	0	15.8225	1	1	0.0433081
nme3	(S6)	0.157553	-0.0873683	0.660693	0.0209213	0.148915	0.0433081
arid3c;arid3a	(Y384);(Y355)	6.67989	6.73384	0.519975	0.0433081	0.0209213	0.248213
palm2akap2	(S100);(S100)	16.6801	0	16.7709	0.0209213	1	0.0433081
palm2akap2	(S5);(S5)	-0.348504	-0.524326	-8.24543	0.0433081	0.0209213	0.0209213
zfhx3	(M2921,S2924)	-0.224383	-0.100903	-1.12383	0.563703	0.563703	0.0433081
zfhx3	(S3060)	-15.7242	-0.109285	0.136858	0.0209213	0.563703	0.77283
anapc2	(S712)	9.04155	8.92199	17.922	0.112351	0.193931	0.0433081
anapc2	(S712)	0	7.80922	14.689	1	0.112351	0.0209213
arid1b	(M1425,S1426);(M1384,S1385);(M1424,S1425)	0	14.7117	0	1	0.0433081	1
arid1b	(S1413);(S1372);(S1412)	-0.715454	-0.0348303	-0.627469	0.0209213	0.563703	0.0433081
irf2bp2b	(S375);(S375)	0.615559	0.670533	0.158637	0.386476	0.0433081	0.148915
ankrd13c	(S15);(S15);(S15)	0	6.72269	7.07752	0.77283	0.386476	0.0433081
dyrk2	(C33,S37);(C12,S16);(C22,S26)	7.13089	14.4605	6.92932	0.112351	0.0209213	0.193931
snx17	(S437,S440);(S438,S441)	0	0	15.4051	1	1	0.0209213
alyref	(S262);(S262)	0.518832	-0.0541298	0.896836	0.148915	1	0.0209213
aspg	(S60,S61);(S60,S61);(S60,S61);(S60,S61);(S60,S61)	7.64295	7.61651	8.30116	0.248213	0.248213	0.0433081
fkbp15b	(S334)	-8.99955	-0.263974	9.0025	1	0.77283	0.0433081
fkbp15b	(S1192)	0.768914	0.303741	-0.130094	0.0433081	0.386476	0.77283
slc4a4b	(S1068)	-0.53708	0.18788	-0.722948	0.0433081	0.248213	0.0209213
slc4a4b	(S1068)	-1.11243	0.248249	-5.39144	0.0209213	0.248213	0.0433081
apba1a	(S406);(S406)	-8.60538	-0.0439033	-0.161244	0.0209213	0.563703	0.0433081
si:ch211-161h7.4	(S119);(S112);(S119)	8.88304	8.79041	8.64417	0.0433081	0.248213	0.248213
usp10	(S643);(S623);(S643)	-8.06067	-16.0487	-8.30777	0.0209213	0.0433081	0.0433081
lsm14ab	(S221);(S190)	0.394564	0.412367	0.72236	0.248213	1	0.0209213
lsm14ab	(S221);(S190)	0.458782	0.554125	0.817387	0.248213	0.0433081	0.0433081
baz2a	(S544,S550)	-0.0579577	-7.15704	-1.27522	0.248213	0.148915	0.0209213
baz2a	(S2341)	-8.75455	-17.041	-8.73231	0.0209213	0.0209213	0.0433081
zc2hc1a	(S245)	0	13.879	13.8606	1	0.0433081	0.0433081
grip1	(T988);(T968);(T975)	0.368144	0.85166	9.44827	0.148915	0.148915	0.0209213
mafk	(S28);(S25)	6.51591	7.53284	7.06756	0.0209213	0.0433081	0.148915
nup153	(S272,T276)	8.89266	8.78281	0.153842	0.0433081	0.0433081	0.885234
fcho2	(S512);(S233);(S512);(S512)	7.26294	7.42631	7.00059	0.0209213	0.148915	0.0209213
nhsb	(C1237,S1239);(C1303,S1305);(C1309,S1311);(C1222,S1224)	7.21034	14.2855	0	0.112351	0.0433081	1
mtmr12	(S706);(S689)	-0.691143	-0.721478	0.108852	0.386476	0.0433081	0.563703
ndrg3b	(S322);(S331)	-8.12204	-8.01343	-0.027752	0.0209213	0.0209213	0.563703
myo5aa	(S1438);(S1421);(S1484);(S1484);(S1441);(S1487);(S1441)	9.04637	9.14887	9.26881	0.148915	0.0209213	0.0433081
myo5aa	(S1637,S1638);(S1620,S1621);(S1683,S1684);(S1683,S1684);(S1640,S1641);(S1686,S1687);(S1640,S1641)	-0.375098	0.108688	8.28738	0.885234	0.885234	0.0209213
apc	(S1826,S1828,S1829);(S1817,S1819,S1820)	0.478085	1.72624	0.930847	0.248213	0.0209213	0.0433081
apc	(S774);(S765)	-0.274949	0.969792	-0.0584311	0.563703	0.0209213	0.148915
apc	(S1019);(S1010)	-0.089139	8.43864	8.11719	0.885234	0.0433081	0.0433081
apc	(S964);(S955)	0	14.5549	0	1	0.0209213	1
apc	(S2469,S2471);(S2460,S2462)	-12.9812	0.190067	-6.68866	0.0433081	0.0433081	0.0433081
hp1bp3	(S85);(S145);(S130)	0.165965	-0.258492	-0.634827	1	0.77283	0.0209213
thrap3a	(S858);(S898)	7.27369	7.34931	14.7684	0.193931	1	0.0433081
thrap3a	(C191,S200);(C231,S240)	0	6.29371	13.0359	1	1	0.0433081
dmxl2	(M441,S442)	-0.809602	-0.836919	-0.451651	0.0433081	0.0209213	0.0433081
dmxl2	(S1127,S1130)	0.312173	0.220692	0.750518	0.248213	0.248213	0.0209213
scrib	(S1394)	-0.338427	-9.24663	-0.617317	0.0209213	0.0209213	0.0209213
scrib	(S1233)	0.925476	0.240983	0.359028	0.0209213	0.0433081	0.386476
scrib	(M1629,S1631)	7.66995	7.72277	7.29371	0.0209213	0.148915	0.248213
ivns1abpb	(S333);(S333);(S333)	-0.537871	-0.838218	0.487336	0.77283	0.0209213	0.0433081
thrap3b	(S591)	19.6815	19.6235	0	0.248213	0.0209213	1
thrap3b	(S591)	-0.10159	-8.98662	-8.90414	0.248213	0.0433081	0.0433081
thrap3b	(S650,S654)	-0.120116	-3.29262	-1.65179	1	0.0209213	0.148915
zzef1	(S1593,S1596);(S1582,S1585)	-1.30806	-1.01991	0.114848	0.0433081	0.0209213	1
zzef1	(S1593,S1596);(S1582,S1585)	-1.26587	-0.648213	0.380452	0.148915	0.0209213	0.77283
zgc:85932	(S491)	-0.576061	-0.726835	0.356819	0.77283	0.0209213	0.148915
zgc:85932	(S491)	-0.464948	-0.72146	0.437043	0.77283	0.0209213	0.148915
si:ch211-167b20.8	(S58,S59)	1.22807	0.0697216	1.47431	0.0433081	0.77283	0.0209213
si:ch211-167b20.8	(S59)	9.03568	8.92134	-0.0331447	0.0209213	0.563703	0.885234
cobl	(S247);(S247);(S247)	0.614003	0.133358	0.519705	0.0209213	0.248213	0.0433081
si:ch211-69b7.6	(S75)	-0.405876	-0.353078	-0.664022	0.0209213	0.0209213	0.0209213
pum2	(S201);(S201)	-9.16946	-0.856726	-0.856743	0.0209213	0.0209213	0.0209213
pum2	(S221);(S221)	0.204164	0.587769	0.0152648	0.665006	0.0209213	0.885234
zc3h13	(S262);(S262)	-0.327965	-0.0097084	-8.49001	0.148915	0.563703	0.0209213
zc3h13	(S911,S915);(S910,S914)	0.274044	1.29219	1.11847	0.248213	0.0433081	0.0433081
zc3h13	(Y1552,S1556);(Y1551,S1555)	0.225746	-0.293713	-14.8574	0.386476	0.248213	0.0433081
zc3h13	(M1528,S1530);(M1527,S1529)	-0.563306	-0.937984	-0.573755	0.0209213	0.0209213	0.0209213
zc3h13	(S218);(S218)	8.83957	8.70386	8.73558	0.248213	0.248213	0.0209213
pnisr	(S299);(S292);(S292);(S292)	-0.175754	-8.1317	-8.16934	0.386476	0.0209213	0.0209213
jmjd1cb	(S763);(S744)	-0.58404	-0.752416	-0.776553	0.0209213	0.0209213	0.0433081
jmjd1cb	(S763);(S744)	-0.378708	-0.83216	-0.83738	0.0433081	0.0209213	0.0433081
jmjd1cb	(S461);(S442)	0.201047	0.18265	0.985747	0.193931	0.248213	0.0209213
rbm26	(S124)	-0.679878	-0.201753	-8.43252	0.148915	0.386476	0.0433081
lnpk	(S330)	-13.984	-13.984	-13.984	0.0209213	0.0433081	0.0209213
ctdsplb	(S27,S31,S32);(S27,S31,S32);(S27,S31,S32)	0	6.88629	0.408379	0.77283	0.0433081	1
tpra	(T2120,M2126)	-0.772357	-0.716309	-0.0821511	0.148915	0.0209213	1
arid3b	(S139,M149,M150,S156)	0.231145	-1.25935	-0.183649	0.148915	0.0433081	0.248213
arid3b	(S607,S615)	7.624	7.42878	-0.0195833	0.0209213	0.248213	0.77283
arid3b	(S366)	0.388022	0.218976	0.736634	0.0209213	0.0209213	0.0433081
arid3b	(S398,S406)	13.9799	0	0	0.0433081	1	1
zgc:109744	(S734,S740)	-0.431509	-7.54145	0.303943	0.386476	0.0209213	0.0209213
stag2b	(M1050,S1054);(M1050,S1054)	7.28989	6.98814	7.72404	0.0433081	0.563703	0.0433081
ash1l	(S1779,T1783);(S1779,T1783)	-0.087802	-0.457285	-0.829199	0.248213	0.0209213	0.0209213
ash1l	(S1779,T1783);(S1779,T1783)	-0.176814	-0.500661	-0.909131	0.77283	0.148915	0.0433081
myo18aa	(S1952,S1956)	9.24502	9.27612	9.18989	0.0209213	0.0433081	0.0433081
wdhd1	(S341,S343,S345);(S324,S326,S328)	1.10936	1.08288	1.00144	0.0209213	0.0433081	0.386476
kidins220a	(S1576);(S1529)	0.170671	0.305872	0.662458	0.193931	0.0209213	0.0433081
si:ch73-368j24.11;si:ch73-368j24.12;si:dkey-108k21.21	(T11);(T11);(T11)	-0.101343	-0.188688	-0.774409	0.248213	0.0209213	0.0433081
si:dkey-23a13.21;zgc:173552;zgc:113984;si:dkey-108k21.24	(S29);(S29);(S29);(S44)	-1.25904	-0.392684	-0.613569	0.0209213	1	0.77283
si:dkey-23a13.21;zgc:173552;zgc:113984;si:dkey-108k21.24	(S58);(S58);(S58);(S73)	0.328527	0.0241996	7.73868	0.148915	0.563703	0.0433081
sorbs1	(S40)	-0.237195	-0.484491	-0.640312	0.0433081	0.0209213	0.0209213
sos1	(S477,S481);(S476,S480)	7.34991	7.16403	7.11518	0.0209213	0.248213	0.0433081
si:ch211-272n13.7	(M70,S74)	0.792911	0.758113	1.31917	0.248213	0.148915	0.0433081
si:ch211-272n13.7	(M70,S74)	0.617373	0.41704	0.634014	0.386476	0.0433081	0.0433081
eif4g3a	(S1310)	-7.50195	1.25864	0.625999	0.563703	0.0209213	0.563703
mef2ab	(C96,Y105,T108)	-0.671449	-0.766462	0.0999092	0.386476	0.0209213	1
map1aa	(S722,S725);(S501,S504)	0	0.164549	8.01858	1	0.248213	0.0209213
map1aa	(S1902);(S1681)	-0.195822	-0.224093	-0.719815	0.148915	0.148915	0.0209213
map1aa	(S1905);(S1684)	-0.699193	-11.673	-1.10549	0.0433081	0.0209213	0.0209213
map1aa	(S1902,S1905,C1920);(S1681,S1684,C1699)	-0.199188	0.815534	-0.301219	0.563703	0.0209213	0.0209213
mdc1	(S592);(S592)	-0.0497665	-0.772275	-0.773471	0.563703	0.0209213	0.0209213
mdc1	(S1315);(S1315)	0.0432503	-7.54326	-0.343646	0.386476	0.0209213	0.0433081
pcdh1b	(S931);(S918);(S944);(S952);(S929);(S954);(S931);(S949);(S950);(S931)	-1.1239	0.350945	-1.03716	0.0433081	0.77283	0.148915
plekhg6	(S641)	-13.7879	-13.7879	-7.07385	0.0209213	0.0209213	0.0433081
synpo2la	(S1123);(S1151)	-0.209684	-0.612125	0.14494	0.77283	0.0433081	0.77283
brd4	(S264);(S187)	-10.1358	-10.1694	-0.332984	0.0433081	0.0433081	0.0209213
brd4	(S393);(S316)	16.3936	0.0277544	0.0225789	0.0433081	1	1
brd4	(T432,S434);(T355,S357)	0.125134	-1.15383	-0.680726	0.77283	0.0209213	0.248213
znf16l	(S276)	-8.11898	-15.799	-8.28294	0.0433081	0.0209213	0.0209213
tjp1b	(M368,S377,Y378);(M125,S134,Y135);(M216,S225,Y226)	8.18355	8.00523	8.02403	0.0433081	0.248213	0.386476
sox6	(S145);(S176);(S144);(S128)	-0.215352	-0.138536	0.696977	0.77283	0.148915	0.0433081
sox6	(S145);(S176);(S144);(S128)	-0.289415	-0.741687	0.505434	0.77283	0.0209213	0.148915
chd9	(S26);(S26)	-9.18523	-9.00274	-9.14192	0.0209213	0.0209213	0.0433081
chd9	(T1674,S1677);(T1678,S1681)	0.0503103	-1.19017	0.00993716	0.77283	0.0433081	1
si:cabz01102082.1	(S19)	0	7.7834	0.230173	1	0.0433081	0.148915
pias1a	(S503);(S495)	0.715278	0.485334	0.496523	0.0209213	0.0209213	0.148915
ehbp1l1a	(S170,S173,S176)	0.380791	0.988772	0.731199	0.0209213	0.0433081	0.0433081
maf1b	(S76);(S76)	-0.608136	-0.637597	-0.334248	0.0209213	0.0209213	0.0433081
znf280d	(S877);(S815);(S852);(S851);(S852);(S816);(S852)	-0.0993732	-0.0931983	7.84566	0.77283	0.885234	0.0209213
tcf12	(S138);(S138)	-0.415339	-0.611892	-0.453236	0.0209213	0.0209213	0.0209213
tcf12	(S515);(S528)	-6.41112	6.30635	0.256385	1	0.0209213	0.885234
tcf12	(S515);(S528)	-0.284098	0.901175	0.489942	0.885234	0.0209213	0.386476
si:cabz01066312.1	(S155);(S118)	-0.12587	-0.502881	-0.687479	0.563703	0.0433081	0.0209213
LOC100332770	(S278)	-0.708536	-0.185576	-0.0866508	0.0209213	0.0433081	0.77283
brsk2b	(S368)	-0.372901	-0.466245	-8.68715	0.0433081	0.0433081	0.0433081
brsk2b	(S571,S574)	-0.476174	-0.0364602	-0.637153	0.148915	0.563703	0.0209213
ptprz1b	(S672);(S667)	-13.2347	-13.434	-0.485228	0.0209213	0.0209213	0.0433081
ahctf1	(T1065,S1069,S1073);(T1073,S1077,S1081)	0.0657686	0.0108833	8.67449	0.148915	0.563703	0.0209213
prrc2a	(S839);(S870);(S837);(S868)	0.210476	0	18.3564	1	1	0.0209213
prrc2a	(S839,S842);(S870,S873);(S837,S840);(S868,S871)	-9.03477	-0.251446	-0.159196	0.0209213	0.0433081	0.0433081
prrc2a	(T125);(T125);(T125);(T125)	-0.0589035	-0.641477	-0.166257	0.77283	0.0433081	0.386476
elp2	(S507);(S507)	0	0	13.6178	1	1	0.0209213
sh2b2	(S553)	-8.18177	-0.101665	-8.34161	0.0209213	0.248213	0.0209213
ctnnd1	(S244)	-0.172812	0.683064	0.597635	0.77283	0.148915	0.0209213
ctnnd1	(M242,S244)	0.0263545	0.451621	6.01961	0.885234	0.563703	0.0433081
ctnnd1	(S226)	-0.599479	-0.0960313	-0.33178	0.0209213	0.563703	0.0433081
ctnnd1	(S334,M335,S337)	-7.09499	-6.59793	-13.6866	0.0209213	0.0209213	0.0209213
ctnnd1	(M876,Y887)	1.18805	0.407412	2.97336	0.193931	0.665006	0.0209213
maptb	(T51,S54)	0.478347	0.595121	0.239107	0.77283	0.0209213	0.563703
maptb	(Y44,S54)	6.4333	7.05071	-1.09031	0.0433081	0.386476	1
maptb	(T51,S54)	-0.499268	-0.75315	-0.633479	0.0209213	0.0433081	0.0209213
maptb	(M209,T210)	0.0247745	0.204125	7.84272	0.563703	0.248213	0.0433081
maptb	(S555)	0.234474	0.516282	0.819206	0.312321	0.386476	0.0209213
lrba	(S1618);(S1008)	0.57753	7.07666	6.26132	0.148915	0.0433081	0.563703
epb41a	(S124,S127)	0.561656	0.921513	0.627671	0.0433081	0.0433081	0.0433081
epb41a	(S124,S127)	15.8647	15.8994	7.98141	0.248213	0.0209213	0.112351
epb41a	(T624)	17.9466	18.0999	9.01832	0.0209213	0.0209213	0.193931
epb41a	(S648)	0.519289	6.39201	0.207048	0.563703	0.0209213	1
zeb2a	(S1226);(S1185);(S1159);(S1202)	7.72225	15.499	7.92484	1	0.0433081	1
zeb2a	(S121);(S80);(S80);(S97)	0.220084	0.0465381	0.707163	0.0209213	0.248213	0.0209213
zeb2a	(S755);(S714);(S714);(S731)	0.152429	7.86801	-0.00991129	0.248213	0.0433081	0.77283
exoc7	(T244);(T244);(T244);(T244);(T31);(T244);(T244);(T244)	8.35211	8.05514	8.50167	0.386476	0.248213	0.0433081
exoc7	(S249);(S249);(S249);(S249);(S36);(S249);(S249);(S249)	6.55711	13.4914	12.7549	1	0.0433081	0.0433081
si:ch211-278a6.1	(S405,S414);(S514,S523);(S515,S524)	15.1943	7.32718	7.46065	0.0433081	1	0.112351
si:ch211-278a6.1	(Y285);(Y394);(Y395)	-2.17753	0.862197	1.36338	0.563703	0.0433081	0.0433081
si:ch211-278a6.1	(S933);(S1042);(S1050)	-0.0372587	6.63173	7.0904	0.77283	0.148915	0.0209213
ezh2	(S395);(S395);(S395)	6.99602	7.14327	15.2548	1	1	0.0209213
spag9a	(S726,S729);(S710,S713)	-0.154199	0.010257	-8.30135	0.148915	1	0.0433081
eps15l1a	(S230);(S214);(S228);(S230);(S230);(S230)	0.140701	1.27921	0.200987	0.563703	0.0433081	0.77283
bcar1	(Y299);(Y284);(Y257);(Y272);(Y257);(Y257)	-0.221312	-0.245203	-0.64784	0.0209213	0.0209213	0.0209213
slc4a7	(S225);(S260)	-0.311174	0.104514	0.666972	0.248213	1	0.0433081
2008-03-01	(S52,C60);(S30,C38);(S52,C60);(S30,C38)	-8.50934	-8.20179	-8.39154	0.0433081	0.248213	0.148915
cnot4a;cnot4b	(S390);(S388)	0	14.3157	6.66292	1	0.0209213	0.193931
grhl1	(S194);(S194);(S194)	-0.458538	-0.748752	-0.36942	0.0209213	0.0209213	0.0209213
mllt10	(T397,S403);(T330,S336);(T372,S378)	-0.311178	9.11099	8.76197	0.885234	0.0433081	0.563703
tet2	(S561);(S561);(S561)	-8.82792	0.0286548	-17.5788	0.148915	0.77283	0.0209213
csnk1da	(T345);(T345)	-7.60962	-7.40332	-0.582357	0.0209213	0.0209213	0.0433081
ppp1r9ala	(S991);(S991);(S991)	0.385842	0.732597	0.0481839	0.248213	0.0209213	0.563703
ppp1r9ala	(S914,S917,M928);(S914,S917,M928);(S914,S917,M928)	6.14335	6.86544	6.4551	0.148915	0.0209213	0.386476
ppp1r9ala	(S283);(S283);(S283)	2.84039	0.0450081	3.00069	0.0209213	0.77283	0.0209213
uhrf1bp1l	(T293,S297,M306);(T293,S297,M306);(T293,S297,M306)	-0.183322	-0.485767	-0.814368	0.77283	0.77283	0.0209213
uhrf1bp1l	(T293,S297);(T293,S297);(T293,S297)	-0.218161	-0.535822	-0.691729	0.386476	0.0209213	0.0209213
uhrf1bp1l	(S1345,S1348);(S1360,S1363);(S1359,S1362)	-0.0352319	-0.112699	9.02527	0.885234	0.885234	0.0209213
uhrf1bp1l	(T1347,S1348);(T1362,S1363);(T1361,S1362)	-17.0958	-17.0134	-8.523	0.0433081	0.0209213	0.148915
uhrf1bp1l	(S414);(S442);(S414)	-15.9969	0.216869	0.684372	0.0209213	0.77283	0.148915
rps6ka1	(T360,S364,S370);(T388,S392,S398);(T382,S386,S392);(T379,S383,S389)	-0.224632	-0.899466	-0.341746	0.0209213	0.0209213	0.386476
trim3b	(S436);(S436)	-7.52515	-7.52829	0.120975	0.148915	0.0433081	0.386476
trim3b	(S436);(S436)	7.43709	0.186021	0.550704	0.0433081	0.248213	0.148915
ppp6r3	(S526,S527,S528);(S526,S527,S528);(S526,S527,S528)	0	1.23828	16.0564	1	1	0.0209213
pkp3b	(S197);(S204)	-0.637917	-0.565185	-0.249116	0.0433081	0.0433081	0.0209213
magi1b	(S739);(S739)	-0.107417	6.37604	-0.111867	0.885234	0.0433081	0.885234
ppfia4	(S719);(S719)	-0.292061	-0.143447	-0.628962	0.0433081	0.248213	0.0433081
pleca	(Y4453,S4456);(Y4303,S4306);(Y4387,S4390);(Y4442,S4445)	0.138261	-0.588796	0.232993	0.386476	0.0209213	0.148915
pleca	(Y4453,M4455,S4456);(Y4303,M4305,S4306);(Y4387,M4389,S4390);(Y4442,M4444,S4445)	-0.0546976	-0.628498	0.101665	0.386476	0.0433081	0.386476
ptpn21	(S667);(S631)	-0.472648	1.08976	-0.230455	0.665006	0.0209213	0.193931
mpp3a	(S507);(S518)	7.73233	7.48419	7.72719	0.0209213	0.563703	0.0209213
vps41	(S15,T16,S19);(S15,T16,S19);(S15,T16,S19)	0.0380211	7.29005	0.102924	0.563703	0.0433081	0.885234
vps41	(S12,S15,T16,S19);(S12,S15,T16,S19);(S12,S15,T16,S19)	-0.985872	-0.305016	-0.93684	0.0433081	0.563703	0.148915
si:dkey-91m11.5	(S119,S126,S128);(S168,S175,S177);(S122,S129,S131)	1.10388	0.731175	-0.0913147	0.0433081	0.248213	1
nkap	(S11,S13);(S11,S13);(S11,S13);(S11,S13)	-5.66071	5.91609	0.0385444	1	0.0433081	0.885234
srgap2	(S822);(S837);(S830)	8.10481	8.25297	8.25445	0.0209213	0.0209213	0.0209213
atxn2	(T626,S630);(T588,S592);(T521,S525);(T573,S577);(T657,S661)	0.0829045	-0.143151	-8.68901	1	0.386476	0.0433081
pias2	(S475,S476,S477);(S466,S467,S468);(S475,S476,S477);(S466,S467,S468)	0.166799	8.92529	-0.105597	0.248213	0.0433081	0.885234
cdcp1b	(S795)	-7.54179	-0.270734	0.287542	0.0209213	0.148915	0.386476
cdcp1b	(S802)	-14.8149	0.956261	-14.8149	1	0.0433081	1
cdcp1b	(S795,S799,S802)	-7.82431	-14.0564	-0.486489	0.0433081	0.0209213	0.386476
si:ch211-216l23.1;si:ch211-216l23.1;si:ch211-216l23.1;si:ch211-216l23.1;si:ch211-216l23.1;si:ch211-216l23.1;znf423;si:ch211-216l23.1	(S40);(S67);(S60);(S58);(S67);(S60);(S60);(S60)	9.37082	9.09663	0.0772952	0.0209213	0.0433081	0.248213
si:ch211-216l23.1;si:ch211-216l23.1;si:ch211-216l23.1;si:ch211-216l23.1;si:ch211-216l23.1;si:ch211-216l23.1;znf423;si:ch211-216l23.1	(S37,S40);(S64,S67);(S57,S60);(S55,S58);(S64,S67);(S57,S60);(S57,S60);(S57,S60)	-0.149317	-17.1062	-17.1382	0.386476	0.0209213	0.0433081
wipf2a	(S39);(S39);(S141)	-0.230589	-0.105653	-0.616273	0.0433081	0.148915	0.0209213
mctp2a	(M38,S39);(M38,S39)	-16.0142	-8.25215	-16.0142	0.0433081	0.0209213	0.0433081
vtg5	(S1086)	-1.1303	-1.53971	-1.4389	0.0209213	0.0209213	0.0209213
atf7b	(T48,T50);(T48,T50);(T51,T53)	-0.239798	-0.373208	0.659982	0.77283	0.0433081	0.0209213
tom1l2	(S160);(S160);(S110);(S138);(S160)	-0.0974635	8.00491	7.89853	1	0.0433081	0.563703
lin54	(S308);(S308);(S308)	0	15.0219	0	1	0.0433081	1
cherp	(S789,T791);(S801,T803);(S800,T802)	-0.588244	-0.205487	-17.5382	0.148915	0.148915	0.0209213
txlnbb	(T38);(T38);(T25)	-0.287636	-0.638531	-0.914541	0.248213	0.0209213	0.0209213
asmtl	(S215,S219);(S215,S219)	-0.43941	-8.97899	0.0743652	0.386476	0.0433081	0.0209213
cux1a	(S1340);(S1342);(S1369)	-0.0234255	9.53566	0	0.885234	0.0209213	0.77283
ggt7	(S79)	-7.93393	-7.85785	-7.87608	0.148915	0.0433081	0.0209213
lig1	(S99,S104)	8.8186	0.122758	8.70059	0.0209213	0.563703	0.0209213
lig1	(S191,T195)	3.38313	-0.596686	2.07705	0.0209213	0.77283	0.0209213
lig1	(S165)	1.06605	0.783635	-1.80718	0.0433081	0.0433081	0.248213
cdk17	(S125,C130);(S125,C130)	15.4726	15.4891	15.571	1	1	0.0209213
eif4ebp1	(T67,C70,C71)	0	6.92793	13.8638	1	1	0.0433081
bap1	(S529);(S528);(S528)	14.9506	0	0	0.0433081	1	1
madd	(S467);(S461);(S467);(S434)	-7.56419	0.274797	-15.7617	0.148915	0.77283	0.0209213
madd	(S1115);(S1084);(S1077);(S1077)	5.98265	6.4423	11.7179	0.193931	0.193931	0.0433081
abi1a	(S226);(S226);(S221)	-0.209773	-0.10492	-0.607169	0.0209213	0.248213	0.0209213
abi1a	(S223);(S223);(S218)	-0.128107	-0.103362	0.636096	0.77283	0.312321	0.0433081
plcl2	(C504,T512);(C490,T498);(C486,T494);(C520,T528)	0.96919	0	7.78982	0.148915	1	0.0209213
eif4g1a	(S697);(S701);(S687);(S738)	-1.46687	-0.8705	-0.110784	0.0433081	0.0209213	0.0433081
eif4g1a	(S1196);(S1200);(S1186);(S1237)	-1.20795	-0.429424	0.113563	0.0433081	0.0209213	1
eif4g1a	(S1071);(S1075);(S1061);(S1112)	-9.70149	-8.09004	-0.44942	0.0433081	0.0209213	0.563703
fam172a	(S384);(S213);(S400);(S400)	-0.0718778	-0.175544	-9.19235	0.0209213	0.386476	0.0433081
pcdh2ab9;pcdh2ab9;pcdh2aa15;pcdh2ab8;pcdh2ab8;pcdh2ab9;pcdh2ab8;pcdh2aa1;pcdh2aa15;pcdh2aa1	(S761);(S762);(S762);(S761);(S758);(S762);(S758);(S758);(S762);(S758)	0.230117	0.012874	0.602567	1	0.563703	0.0209213
myhz1.2;myhz1.2;myhz1.1	(T1008);(T1008);(T1008)	-0.146889	-0.38275	-0.663728	0.248213	0.148915	0.0209213
kcnq5b;kcnq5b;kcnq5b;kcnq5b;kcnq5b;kcnq5a;kcnq5a;kcnq5b	(S353);(S370);(S333);(S408);(S346);(S437);(S444);(S452)	7.71287	7.70568	7.73446	0.148915	0.0433081	0.0433081
ppfibp1a	(S388)	8.2568	8.53666	8.16957	0.248213	0.0209213	0.563703
foxj3	(S516);(S516)	-0.59858	-0.146517	-0.691778	0.0433081	0.0209213	0.0209213
xirp2b	(S2603);(S2747);(S2850)	-0.0885457	-0.294218	-0.59786	0.248213	0.0209213	0.0433081
xirp2b	(S503);(S647);(S750)	0	0	13.5578	1	1	0.0433081
xirp2b	(C2017,T2018);(C2161,T2162);(C2264,T2265)	0.0195977	-0.166889	-9.20447	1	0.0433081	0.0209213
xirp2b	(S2106,S2110);(S2250,S2254);(S2353,S2357)	-0.258031	-0.223505	7.99007	0.77283	0.77283	0.0209213
xirp2b	(S2596);(S2740);(S2843)	-7.88503	-9.57788	-9.41445	0.0209213	0.0433081	0.0209213
tfe3b	(S444);(S380);(S440);(S401);(S432)	-0.247298	-0.236808	-15.8214	0.0433081	0.0209213	0.0209213
tjp1a	(S240,S243);(S240,S243);(S184,S187);(S184,S187)	0.35776	0.529569	0.916042	0.0433081	0.0433081	0.0433081
wdr44	(S866);(S866);(S866)	9.05042	8.89216	-0.0352112	0.0433081	0.248213	0.77283
wdr44	(S553,C562);(S553,C562);(S553,C562)	7.53767	0.0242061	-0.0886385	0.0433081	0.563703	1
bptf	(S172);(S172);(S172)	0.72694	0.627163	0.751398	0.0433081	0.386476	0.386476
zgc:109889	(S203)	-0.269003	-0.0386554	-0.62558	0.148915	1	0.0433081
arhgap21b	(S761);(S766);(S667)	-0.133098	-7.36734	6.91695	0.77283	1	0.0433081
eif4bb	(S355);(S355);(S353);(S353)	-0.337192	-22.334	-11.1736	0.148915	0.0209213	0.148915
eif4bb	(S418);(S418);(S416);(S416)	-1.57103	-1.39535	-0.223526	0.0433081	0.0209213	0.248213
eif4bb	(S495);(S495);(S493);(S493)	-0.0254673	-0.609848	-0.399436	1	0.0433081	0.77283
eif4bb	(S95);(S95);(S93);(S93)	9.03356	7.98806	8.89461	0.0209213	0.0433081	0.0433081
rrp9	(M40,S45,S46,S48);(M40,S45,S46,S48);(M40,S45,S46,S48)	-0.046338	-0.0562785	-7.76396	0.563703	0.563703	0.0433081
mapk14a	(M180,Y183);(M180,Y183);(M180,Y183)	0.0910389	-1.74656	0.0895167	0.248213	0.0433081	0.563703
arhgef2	(S180);(S180);(S180)	5.87581	16.7642	0	0.193931	0.0209213	1
mlphb	(S408);(S377);(S408)	0.348533	0.727053	1.69334	0.193931	0.148915	0.0433081
ell	(S316);(S331);(S304);(S304)	-0.00353005	-8.66453	-9.61003	0.563703	0.0433081	0.0209213
	(S59,S60)	-0.0887291	5.59298	5.80811	0.77283	0.0433081	0.0209213
tmpoa	(T174);(T224);(T540);(T370);(T512)	-0.796563	-1.05094	0.14538	0.148915	0.0209213	1
ecpas	(S1662);(S1665)	0.164943	0.00176319	8.89329	0.148915	0.885234	0.0433081
ncor1	(Y1857);(Y1857);(Y1846)	-7.07956	0.191605	-6.92947	0.248213	1	0.0209213
ncor1	(S1459,M1462);(S1459,M1462);(S1448,M1451)	-7.321	-0.620544	-13.8459	0.0209213	0.0209213	0.0209213
ncor1	(S2152,S2154);(S2152,S2154);(S2141,S2143)	1.13152	0.249603	0.517775	0.0209213	0.0433081	0.563703
ncor1	(T1371);(T1371);(T1360)	-0.149842	7.15815	6.39828	0.77283	0.0209213	0.248213
rgcc	(S77);(S82)	-0.144812	-0.0564683	-0.629134	0.563703	0.563703	0.0209213
tet3	(S1771,S1775);(S1614,S1618)	-0.206043	-0.176751	-0.730921	0.0209213	0.386476	0.0433081
tet3	(S1025);(S868)	-0.274009	0.218293	-0.914206	1	1	0.0433081
parp2	(S92);(S92)	0.000534739	0.491158	1.40858	0.885234	0.148915	0.0209213
srsf1a	(S230);(S243)	7.97703	16.3491	7.94107	0.193931	0.0433081	0.193931
med1	(S1725);(S1506)	8.08884	16.32	15.9705	1	0.0209213	1
med1	(S1650,S1652,S1653);(S1431,S1433,S1434)	7.14146	7.30878	6.97421	0.0209213	0.0433081	0.0433081
arhgef7a	(S672);(S671)	-0.0624179	-0.361785	0.963441	1	0.77283	0.0433081
arhgef7a	(S672);(S671)	6.78304	6.26506	7.39241	0.0433081	0.248213	0.0433081
gapvd1	(S455);(S455);(S455);(S455)	0.0924944	-16.5001	0.641384	0.248213	0.0433081	0.148915
wu:fb95e10	(S221)	8.40528	8.60773	16.9507	1	0.193931	0.0209213
wu:fb95e10	(T1220,M1229)	0.865956	0.571713	0.547941	0.0209213	0.148915	0.148915
map7d2a	(S704);(S586)	-0.224624	-0.0969553	-0.67909	0.248213	0.563703	0.0433081
add3a	(T624,T625);(T617,T618);(T618,T619);(T591,T592)	-7.05404	0.335771	-7.23583	0.0209213	0.77283	0.0209213
add3a	(S466);(S466);(S466);(S466)	-1.39905	-0.863566	0.0956141	0.0433081	0.0209213	1
fbxo18	(S151);(S150);(S163);(S163);(S155);(S151)	0.637587	0.446052	0.931212	0.0209213	0.0433081	0.0209213
ube2q2	(T137,S138);(T137,S138);(T108,S109)	0.133887	0.630396	0.342772	0.248213	0.0209213	0.0433081
ano8b	(C562,S575);(C607,S620);(C630,S643)	-7.1518	-7.1518	7.63968	1	1	0.0209213
trip12	(S387,C395);(S345,C353);(S345,C353)	-0.139781	-10.3281	0.121404	0.0209213	0.0209213	1
trip12	(S1144);(S1102);(S1075)	-0.582359	-8.23523	-0.371746	0.148915	0.0433081	0.248213
myt1a	(S102);(S125);(S80);(S86);(S106)	-0.0440217	-9.45926	-0.252143	1	0.0433081	0.0433081
myt1a	(S331,S334,Y335,S336);(S357,S360,Y361,S362);(S309,S312,Y313,S314);(S295,S298,Y299,S300);(S418,S421,Y422,S423)	0.0417646	-16.339	-0.0531669	0.248213	0.0433081	0.148915
myt1a	(S87,T89,S91);(S110,T112,S114);(S65,T67,S69);(S71,T73,S75);(S91,T93,S95)	0	14.8249	14.8889	1	0.0209213	0.0209213
krt8	(S16);(S16)	-0.249852	-1.16379	0.471104	0.77283	0.0209213	0.77283
krt8	(S43);(S43)	0.16829	0.179683	9.64459	0.885234	0.885234	0.0433081
krt8	(S508);(S512)	-1.13599	-1.24894	-0.213519	0.0433081	0.0209213	0.563703
krt8	(S28);(S28)	0.0617749	0.078417	0.592829	1	0.77283	0.0433081
flna	(S1254,C1264);(S1255,C1265)	-0.387799	-1.02064	0.448722	0.77283	0.0209213	0.0433081
cttnbp2nlb	(S548,S551);(S554,S557);(S567,S570);(S554,S557);(S542,S545)	-0.847161	-0.932958	-0.0249205	0.0433081	0.0209213	0.563703
zfr	(M542,S553);(M542,S553);(M520,S531);(M542,S553)	0.782575	0.254465	0.961098	0.0433081	0.193931	0.563703
zfr	(S546);(S546);(S524);(S546)	-7.17562	7.91706	0.174935	1	0.0209213	0.563703
mast1b	(S125);(S121);(S125);(S125);(S125);(S108)	7.2911	0	14.7549	0.193931	1	0.0209213
pard6a	(S106);(S106)	0.289298	7.96995	7.69486	0.248213	0.0433081	0.563703
tcea1	(S103);(S103)	-0.238496	-8.20422	-0.13505	0.148915	0.0209213	0.386476
LOC103910016;sap30l	(S88,S94);(S88,S94)	0.0395164	1.39412	0.655196	0.885234	0.0209213	0.0209213
dido1	(S107,S109,S113,S114);(S107,S109,S113,S114);(S188,S190,S194,S195)	-12.1207	-12.3267	-5.87832	0.0209213	0.0209213	0.248213
bcl11ba	(S548);(S548)	0.230241	-0.872354	0.861545	0.386476	0.193931	0.0433081
mtdha	(S84);(S84);(S84)	-0.543088	-0.677872	-0.122421	0.148915	0.0433081	0.248213
prdx6	(S203);(S203);(S193)	0.178138	7.4799	7.28975	0.885234	0.0209213	0.148915
kdm1a	(S88)	0	17.7373	0	1	0.0209213	1
kdm1a	(S854)	-0.393425	-8.4887	-8.5024	0.0209213	0.0209213	0.0209213
smyhc1	(S1200)	0.579412	0.70309	0.591991	0.0433081	0.0433081	0.0209213
arfgef1	(S247,S256);(S229,S238)	7.69465	7.5078	7.68822	0.148915	0.248213	0.0209213
arhgap17b	(S481)	-0.101045	-16.505	0.212457	0.563703	0.0433081	0.77283
fam122b	(S28);(S34)	15.2963	15.5291	15.3129	0.0209213	0.0209213	0.0209213
fam122b	(S171,C175);(S185,C189)	0	4.57987	0.0698416	0.77283	0.0433081	0.563703
akap12b	(T888)	9.04692	9.02763	18.0505	0.193931	0.193931	0.0433081
akap12b	(T898)	-0.325538	-8.93002	0.672505	0.563703	0.112351	0.0209213
akap12b	(T257,S258)	-9.45096	-9.61666	-18.6762	0.0209213	0.0209213	0.0433081
akap12b	(S535)	-8.5887	-1.04235	-0.220407	0.148915	0.0433081	0.248213
akap12b	(S664)	-0.225539	-0.13919	-0.598547	0.0209213	0.0209213	0.0433081
akap12b	(S689,S690)	0.321319	0.0406079	0.800266	0.148915	0.563703	0.0433081
akap12b	(S434)	6.4816	7.24911	7.29963	0.0433081	0.0433081	0.0209213
akap12b	(S648)	13.7688	0.203962	0	0.0433081	1	1
tpd52l2b	(S21);(S21)	-0.275596	-9.46167	-0.296911	0.148915	0.0209213	0.0433081
chaf1a	(S710,S714);(S741,S745);(S757,S761);(S678,S682);(S692,S696)	0.142906	7.88114	7.90713	0.248213	0.0209213	0.386476
frmd4ba	(S176);(S40);(S373);(S342)	-0.244456	-15.216	-0.186869	0.0209213	0.0209213	0.0433081
anapc1	(S912,C921);(S912,C921)	-7.73363	-8.0199	-7.88136	0.148915	0.0433081	0.0433081
anapc1	(S684);(S684)	0.0965171	0.902794	0.945727	0.885234	0.0209213	0.386476
pkp4	(S122);(S115);(S122)	12.4392	6.53995	12.3767	0.0209213	0.112351	0.0209213
marf1	(S1347,T1351,S1353)	-0.750638	-1.23034	-0.772274	0.0433081	0.0209213	0.0209213
eps8l1a	(S358);(S358)	-1.5882	-1.5236	-0.293103	0.0433081	0.0209213	0.0209213
tjp2a	(S1038);(S1034);(S1011)	-8.11087	-0.221067	-0.226317	0.0209213	0.148915	0.248213
tjp2a	(S286);(S282);(S259)	18.2017	0	0	0.0209213	1	1
tjp2a	(Y1153);(Y1149);(Y1126)	1.19419	-0.675247	1.19857	0.248213	0.77283	0.0433081
tjp2a	(S440);(S436);(S413)	8.15746	8.72439	-0.104109	0.148915	0.0433081	0.885234
vtg6	(S1072,S1075);(S1072,S1075);(S1079,S1082)	-0.561613	-0.349134	-10.4503	0.0209213	0.248213	0.0433081
vtg6	(Y1138,S1156);(Y1123,S1141);(Y1141,S1159)	-0.222799	-0.391733	-0.885662	0.0209213	0.0209213	0.0433081
rps6kb1b	(S437,T440,S443);(S415,T418,S421)	-1.01772	-1.2741	-0.247206	0.386476	0.0209213	0.563703
rps6kb1b	(S437,T440,S443);(S415,T418,S421)	-1.18152	-1.32954	-0.114128	0.148915	0.0209213	0.563703
rps6kb1b	(S443);(S421)	-0.166799	-0.601454	-0.24323	0.148915	0.0433081	0.0209213
rps6kb1b	(T440,S443);(T418,S421)	-1.24647	-1.74434	-0.352546	0.148915	0.0209213	0.563703
rps6kb1b	(T440,S443);(T418,S421)	-1.12748	-1.4423	-0.381972	0.148915	0.0209213	0.148915
rps6kb1b	(S443);(S421)	-0.117456	-0.725286	-0.524304	0.386476	0.0209213	0.0209213
rps6kb1b	(S423);(S401)	-1.22751	-1.02751	-0.571501	0.0209213	0.0209213	0.386476
si:dkey-240h12.4	(C329,S331);(C338,S340)	0.536045	0.918244	0.789839	0.0433081	0.0209213	0.0433081
pcloa	(S3443);(S2738);(S3443)	0.00151379	-0.196667	-0.995396	1	0.148915	0.0209213
pcloa	(S1639,S1643,S1644);(S934,S938,S939);(S1639,S1643,S1644)	-0.191608	-0.206499	-0.973502	0.148915	0.386476	0.0433081
pcloa	(S3500);(S2795);(S3500)	0.0206537	-15.7021	-0.0464401	1	0.0433081	0.77283
pcloa	(S1725,S1727);(S1020,S1022);(S1725,S1727)	-1.17005	-0.247622	-7.55361	0.148915	0.148915	0.0433081
pcloa	(S1677);(S972);(S1677)	13.503	13.0995	13.6104	0.0209213	0.248213	0.0209213
pcloa	(S1639,S1643,S1644);(S934,S938,S939);(S1639,S1643,S1644)	-0.0998792	-0.270088	-0.698027	0.248213	0.0433081	0.0209213
srpk1a	(S310,S313,C316);(S310,S313,C316)	0.32552	-0.104263	0.634453	0.77283	0.386476	0.0209213
smc1al	(S975);(S957)	7.36794	0.0617012	7.6233	0.0433081	0.248213	0.0209213
ptpn23b	(S724);(S710)	7.10645	7.05634	0.21193	0.0209213	0.386476	0.148915
wdr47a	(S297);(S297)	-0.262003	-0.11543	-0.760133	0.0433081	0.248213	0.0433081
mllt1a	(S274);(S274)	-0.0233809	-7.28869	-7.1811	0.563703	0.0433081	0.0209213
xirp1	(S976);(S952);(S952)	-0.785338	-0.603976	0.167681	0.0433081	0.0209213	1
xirp1	(S976);(S952);(S952)	9.73726	5.95935	20.2227	1	1	0.0209213
xirp1	(S1289,C1297);(S1265,C1273);(S1265,C1273)	0.6341	0.901441	0.684783	0.148915	0.0433081	0.148915
xirp1	(S340);(S316);(S316)	-1.67012	-0.983069	0.58447	0.0433081	0.0209213	0.77283
zgc:171775	(M175,Y178);(M76,Y79);(M180,Y183)	0.76777	-1.18294	0.122112	0.0433081	0.148915	0.563703
zgc:171775	(Y178);(Y79);(Y183)	7.26016	5.21614	6.57688	0.0433081	0.148915	0.0209213
zgc:171775	(M175,Y178);(M76,Y79);(M180,Y183)	2.02532	-0.0515977	0.961725	0.0433081	1	0.148915
zgc:171775	(Y178);(Y79);(Y183)	5.8324	-0.0021072	6.8324	0.148915	0.885234	0.0433081
cep170aa	(S759);(S788);(S622)	7.68256	7.86008	7.89124	0.0209213	0.248213	0.386476
cep170aa	(S834);(S863);(S697)	-0.255623	-0.392167	-7.71602	0.0433081	0.148915	0.0433081
afap1	(T707,M718);(T707,M718);(T737,M748)	8.09099	17.2686	17.3461	0.112351	0.0433081	0.0433081
shc1	(Y290);(Y308);(Y303)	-1.10038	-1.03162	0.838035	0.386476	0.0209213	0.248213
sh3d19	(S596);(S596);(S596);(S596);(S596)	-0.170303	-0.39205	-0.705081	0.0433081	0.0433081	0.0433081
dpysl2b	(S514,T517);(S482,T485)	0	17.6475	0	1	0.0209213	1
zc3h14	(S323,M328);(S336,M341)	-0.0649271	-0.38037	0.733276	1	0.77283	0.0209213
zc3h14	(S452);(S465)	0.128466	1.21047	1.09324	0.665006	0.0209213	0.148915
zc3h14	(S452);(S465)	0.0308058	1.46082	0.581851	0.665006	0.0209213	0.312321
pan3	(S271);(S271)	-8.11156	0.292144	8.09872	1	0.148915	0.0433081
si:ch211-285f17.1	(S587,T590);(S587,T590);(S587,T590)	0.526788	-7.8702	0.296652	0.0209213	0.0433081	0.77283
las1l	(M159,S169,S170,S171)	0.216505	1.70912	1.31325	0.312321	0.0209213	0.0433081
cdca3	(S438);(S403);(S403)	0.0271493	-0.166279	-0.632292	1	0.248213	0.0433081
LOC794838	(S174,S175,C193)	7.3759	0	15.5443	1	1	0.0209213
ubr4	(S603);(S589);(S603)	-0.275756	-0.370789	-8.60351	0.148915	0.248213	0.0209213
spag9b	(S1194);(S727);(S1214);(S1075);(S1167);(S1240)	-0.184435	-8.06273	-7.66037	0.248213	0.0209213	0.0433081
supt20	(S493,S500,S505);(S506,S513,S518);(S499,S506,S511)	-1.53264	-1.62691	-0.0841388	0.386476	0.0209213	0.563703
prx	(S3262,S3263)	-8.49865	-16.4884	-16.4884	0.0209213	0.0209213	0.0209213
prx	(S3796)	-7.85188	0.413128	-7.1894	0.0433081	0.148915	0.248213
prx	(S520)	0.462209	0.613849	0.661706	0.77283	0.77283	0.0209213
prx	(S4015)	-0.487893	-14.1484	-7.47692	0.0433081	0.0433081	0.0209213
prx	(S354,C355)	0.426673	-0.268158	0.820589	0.248213	1	0.0209213
prx	(S354,C355,S357)	7.04416	0	13.8357	1	1	0.0209213
map1ab	(S1105);(S1105);(S1336)	-15.5067	-15.5048	-7.96849	0.0209213	0.0433081	0.0433081
map1ab	(S3048);(S3048);(S3279)	-0.0637551	-7.93255	-16.0661	0.563703	0.148915	0.0433081
map1ab	(S913);(S913);(S1144)	0	0.0876235	7.57332	1	0.563703	0.0433081
pbrm1l	(S613);(S613);(S613);(S613)	-0.264369	-0.327596	-0.601676	0.0209213	0.0433081	0.0209213
pbrm1l	(S600);(S600);(S600);(S600)	-0.490582	-3.17774	-0.648317	0.148915	0.0209213	0.386476
pbrm1l	(S38,S42,C49);(S38,S42,C49);(S38,S42,C49);(S38,S42,C49)	0.659365	-0.117487	1.32535	0.248213	0.885234	0.0433081
prkcaa	(C497,Y502);(C497,Y502)	-0.182476	-7.57662	-15.3039	0.248213	0.148915	0.0209213
ranbp2	(C2438,S2441,S2442,S2444);(C2438,S2441,S2442,S2444);(C2470,S2473,S2474,S2476)	0.441458	0.598578	0.11703	0.0209213	0.0209213	0.77283
mycbp2	(S2741);(S2772)	8.50544	16.1221	17.0857	1	1	0.0209213
mideasb	(S574,S578);(S574,S578)	6.09875	12.3255	0	1	0.0433081	1
;alpk3a;alpk3a	(S176);(S146);(S378)	0.0462417	-0.0313808	-0.701421	1	1	0.0209213
rad54l2	(C132,S135,S136);(C184,S187,S188)	0.631125	0.558084	0.787423	0.0209213	0.0433081	0.0209213
si:dkey-95h12.1	(S417);(S523)	1.27356	-0.439258	2.01309	0.148915	1	0.0433081
cxxc1b	(S215);(S214)	-0.118862	-16.6176	-0.176003	0.563703	0.0433081	0.248213
LOC795051	(S2688)	8.10815	-0.147279	-0.116579	0.0209213	0.77283	1
LOC795051	(S2189)	-7.3339	-15.1104	-7.55761	0.248213	0.0209213	0.0433081
LOC795051	(S2330)	0.0282481	-0.908876	0.0095443	0.563703	0.0209213	1
mtus1b	(S441);(S625)	-0.755828	-1.51033	-0.377213	0.0433081	0.0209213	0.0433081
mtus1b	(T379);(T563)	-5.99766	0.043644	-0.686457	0.0209213	1	0.0209213
nrbp1	(S425);(S409)	-0.618576	-9.1329	0.104112	0.148915	0.0433081	0.0433081
vcanb	(S586);(S585)	7.23667	0	13.7843	1	1	0.0433081
ssrp1a	(S176);(S176)	7.17047	7.01011	6.80178	0.148915	0.148915	0.0209213
sipa1l2	(S1581,S1582);(S1564,S1565)	15.7439	7.887	7.73174	0.0209213	1	1
sipa1l2	(T1471,C1478);(T1454,C1461)	0.279981	8.56173	0.0879459	0.885234	0.0433081	0.563703
sipa1l2	(S102);(S102)	-0.329313	-0.558727	-6.03399	0.0433081	0.148915	0.0433081
scarb2a	(S503);(S519)	0.488074	0.471458	0.676367	0.148915	0.386476	0.0209213
;jmy	(S690);(S747)	7.37105	7.7254	7.51278	0.386476	0.0209213	0.0209213
tacc2	(S1018,M1024)	-0.312105	-8.64641	-0.252374	0.148915	0.0209213	0.0209213
tacc2	(S1089)	7.92711	0.113276	7.87153	0.0433081	0.148915	0.148915
cmya5	(T1118);(T1118)	0.399504	8.58936	0.0599604	0.148915	0.0209213	0.885234
si:ch211-169p10.1	(S186);(S172)	-15.9123	0.0246298	-0.28518	0.0209213	1	0.148915
wasla	(Y234);(Y256)	-0.415117	-0.46058	0.925062	0.77283	0.0433081	0.0433081
si:dkey-178k16.1	(S705);(S696);(S717)	0.182444	0.0633756	0.61098	0.0209213	0.665006	0.0209213
si:dkey-178k16.1	(S551);(S542);(S563)	0	16.1261	16.2899	1	0.0433081	0.0209213
si:dkey-178k16.1	(S706,S708);(S697,S699);(S718,S720)	0.877909	-7.74599	-7.31375	0.0209213	0.386476	0.563703
si:dkey-178k16.1	(S692);(S683);(S704)	-15.2234	-7.94921	-0.133714	0.0433081	0.248213	0.248213
si:dkey-178k16.1	(S551,S553);(S542,S544);(S563,S565)	0.0302788	0.0365522	0.624244	0.563703	0.248213	0.0433081
phka2	(S718);(S715)	0.681634	0.699215	2.23107	0.193931	0.193931	0.0209213
esyt2a	(S23,T27);(S23,T27);(S23,T27)	-0.982373	-1.4142	0.303452	0.77283	0.0209213	0.0433081
esyt2a	(T27);(T27);(T27)	0.525803	-2.50281	0.148735	0.563703	0.0433081	1
ube2q2	(T137,S138);(T137,S138)	0.209738	0.721577	0.533291	0.563703	0.0209213	0.0209213
ube2q2	(T137,S138,M146);(T137,S138,M146)	0.901548	1.43601	1.01227	0.0433081	0.0209213	0.0209213
ube2q2	(T137,S138);(T137,S138)	0.12857	2.00217	0.616134	0.193931	0.0209213	0.148915
tdrkh	(S304);(S304)	0.0998525	-12.6486	-0.143769	1	0.0209213	0.563703
prpf4ba	(S346);(S346)	-0.151913	-0.417281	-8.44361	0.0209213	0.0209213	0.0209213
psd3l	(S341)	0.0382883	8.95235	8.97212	0.563703	0.0433081	0.0209213
adra2c	(S325);(S325)	0.0156907	0.310277	0.596191	0.665006	0.148915	0.0209213
poc1b	(S418);(S418)	-0.0749474	-0.241269	-8.44951	0.386476	0.148915	0.0433081
nr3c1	(S161);(S161);(S163);(S161)	0.245863	-0.0461619	1.06114	0.386476	1	0.0209213
sorbs2b	(S1340);(S1308)	0.389838	-0.0649801	0.655269	0.0209213	0.77283	0.0433081
sorbs2b	(S1328);(S1296)	0.377015	0.671635	0.073375	0.0209213	0.0209213	0.563703
	(S41)	-7.76642	-0.0253134	-7.75349	0.0433081	1	0.148915
akap11	(S987,S992);(S930,S935);(S987,S992);(S1071,S1076)	0	14.8026	0	1	0.0433081	1
	(S214)	-8.00767	-7.98143	-1.05416	0.148915	0.0433081	0.248213
rcc2	(S52);(S31);(S31);(S31)	7.995	7.84783	7.95196	0.0209213	0.0209213	0.386476
dlgap5	(S783);(S824);(S83)	-0.235417	-8.29791	-0.38985	0.148915	0.0209213	0.0209213
prkcbp1l	(C454,C463,S466);(C480,C489,S492);(C460,C469,S472)	6.61	13.9454	0	0.112351	0.0209213	1
ppfibp1b	(S468);(S426);(S488)	0	17.9278	0	1	0.0433081	1
ppfibp1b	(S291,S292,T293);(S260,S261,T262);(S291,S292,T293)	-0.201055	0.281445	-1.14355	0.148915	0.77283	0.0433081
ppfibp1b	(S534);(S492);(S554)	8.53493	16.9753	16.8766	0.112351	0.0433081	0.0433081
ppfibp1b	(C35,S37);(C35,S37);(C35,S37)	6.95275	12.773	0.106377	1	0.0209213	1
niban2b	(C783,S794);(C822,S833);(C793,S804)	7.56579	7.11428	8.12626	0.386476	0.148915	0.0209213
lmna	(S416);(S416)	0.893374	8.97314	0.273133	0.148915	0.0209213	0.885234
nelfe	(S179);(S131);(S131);(S131)	-1.11266	-1.06729	-0.0146676	0.386476	0.0209213	1
chtf18	(S159);(S159)	0.0206538	0.653169	0.536176	0.665006	0.0209213	0.386476
slka	(S535);(S585);(S585)	-0.047234	8.20031	8.16869	0.885234	0.148915	0.0209213
xpo6	(T203,S207);(T173,S177);(T204,S208)	9.21345	0.052478	9.35179	0.0433081	0.885234	0.0209213
xpo6	(T203,S207);(T173,S177);(T204,S208)	-0.502937	-9.04081	-17.9112	0.0433081	0.0209213	0.0209213
ptbp3	(S15,C17);(S23,C25)	-15.1596	-7.8087	-7.83959	0.0209213	0.0209213	0.148915
abcf1	(S94,S98);(S94,S98)	0.397314	-0.161815	0.884715	0.248213	0.386476	0.0209213
abcf1	(S130);(S130)	-0.0787654	0.341971	0.591105	0.885234	0.563703	0.0209213
abcf1	(S126,S130);(S126,S130)	0.448141	0.211146	0.855427	0.148915	0.248213	0.0209213
2007-03-01	(S223);(S420)	-0.159613	-7.94427	-0.277218	0.0209213	0.0209213	0.0209213
noxo1a	(S333);(S330)	-0.579973	-0.613053	-0.0314119	0.386476	0.0433081	0.77283
noxo1a	(S333);(S330)	-0.826739	-0.788693	-0.0710527	0.148915	0.0433081	1
cald1a	(S211,S214)	7.90046	7.30492	7.44489	0.148915	0.563703	0.0209213
tasora	(S163);(S140)	-1.75362	-8.80278	0.92722	0.563703	0.112351	0.0433081
pip5k1ca	(S628);(S533);(S638)	0.397674	0.130856	8.50189	0.148915	0.885234	0.0433081
add3b	(S41);(S41);(S41)	14.0846	7.14313	14.4701	0.0209213	0.112351	0.0209213
ice2	(S915);(S896)	0.973842	0.495131	0.27556	0.0209213	0.148915	0.0209213
rabep1	(T394,S396);(T394,S396)	8.70311	8.7761	8.72211	0.148915	0.148915	0.0433081
stim1a	(S537,C544);(S510,C517)	0.102871	9.93092	-8.97528	0.885234	0.0209213	1
stim1a	(S530);(S503)	-0.0871206	0.0559942	0.598359	0.563703	0.77283	0.0433081
runx1t1	(S560)	0.0708666	-0.0658932	-7.22834	1	0.148915	0.0209213
evla	(S345);(S342)	-0.851837	-0.848017	0.198252	0.386476	0.0209213	1
fxr2	(T423,S426,S429);(T419,S422,S425)	-9.66272	-19.1958	-19.3342	0.248213	0.0433081	0.0209213
fxr2	(S426,T427);(S422,T423)	7.42545	7.22596	7.27695	0.0433081	0.248213	0.563703
fxr2	(S569,S576);(S565,S572)	0.567747	0.431107	0.716754	0.0209213	0.0209213	0.0433081
fxr2	(M562,S569);(M558,S565)	0	7.46606	7.32312	0.77283	0.248213	0.0209213
cadpsb	(S57);(S57)	8.22093	-7.96545	7.78934	0.148915	1	0.0433081
prkcba	(T629);(T637)	0.182375	0.943709	0.701204	0.248213	0.0209213	0.0209213
pxna	(M278,S281);(M276,S279)	-12.8281	-6.96041	-0.629794	0.0209213	0.0433081	1
pxna	(S105);(S103)	15.1434	7.27275	0	0.0209213	1	1
ank3a	(S853);(S848)	0.0762376	0.637484	0.142755	0.312321	0.0209213	0.386476
si:dkey-40c11.2	(S344);(S344)	0.0789083	6.68838	6.51652	0.885234	0.0433081	0.248213
si:dkey-40c11.2	(S341,S344);(S341,S344)	-0.0255702	-7.60603	0.338142	0.563703	0.0433081	1
si:dkey-40c11.2	(C365,S368,S371);(C365,S368,S371)	-0.520658	-0.650478	0.10953	0.77283	0.0209213	0.563703
si:dkey-40c11.2	(S322);(S322)	-0.376481	-0.730976	0.102112	0.77283	0.0433081	0.248213
si:dkey-40c11.2	(T324);(T324)	0	8.45812	0.366236	1	0.0433081	0.148915
ppfibp2a	(S798);(S809);(S700)	-0.193368	-0.301633	-0.850492	0.0433081	0.0209213	0.0433081
phip	(S1756);(S1757);(S1767)	13.9753	13.8069	14.09	1	1	0.0209213
pcf11	(S455,S457);(S461,S463)	0.476562	0.732242	0.241239	0.248213	0.0209213	0.563703
pcf11	(S739,S741,C749);(S745,S747,C755)	0.324045	0.801217	0.645904	0.193931	0.0433081	0.0209213
pcf11	(S764,S775);(S770,S781)	0.115354	8.60131	8.65039	0.885234	0.386476	0.0433081
dcp1b	(S280,C300);(S257,C277)	-6.03174	-12.8244	-12.8244	0.0209213	0.0433081	0.0209213
rps6kb1a	(S416,T419,S422);(S415,T418,S421)	-1.30754	-1.27721	0.0429305	0.0433081	0.0209213	1
rps6kb1a	(S416,T419,S422);(S415,T418,S421)	-1.05703	-1.03716	-0.0206169	0.0433081	0.0209213	0.563703
rps6kb1a	(T419,S422);(T418,S421)	-0.872553	-0.973918	-0.127208	0.0433081	0.0209213	0.386476
ilf3a	(S451);(S417);(S43);(S438)	-0.530836	-0.713725	0.554318	0.77283	0.0433081	0.248213
ldb1a	(S304);(S267)	7.55318	7.44967	7.09862	0.0433081	0.248213	0.563703
nasp	(S348);(S351)	-0.235272	2.40967	0.962185	0.563703	0.0209213	0.386476
nasp	(C14,T18);(C19,T23)	0	-0.229716	7.15436	1	1	0.0433081
ankrd55	(S620)	-0.212338	-0.417788	-15.4019	0.0209213	0.0209213	0.0209213
prkd2	(S392)	-0.777636	6.4742	7.17606	0.885234	0.248213	0.0433081
oga	(S351);(S351)	0.420121	6.93223	0.389468	0.248213	0.0209213	0.148915
	(S90)	-0.127134	-0.254946	-0.620268	0.0433081	0.0433081	0.0209213
tnni2a.4	(M73,C77,S85,C93);(M41,C45,S53,C61)	-0.014354	6.67725	7.05799	0.885234	0.563703	0.0433081
gpatch8	(S740,S741,S743);(S803,S804,S806)	-0.158287	0.31091	-7.41807	0.248213	0.386476	0.0209213
phf12b	(S128,S129);(S128,S129)	2.80435	0.613587	2.49402	0.0433081	0.148915	0.0209213
stt3b	(S479,S480);(S479,S480)	0.27928	7.5991	7.37542	0.248213	0.148915	0.0209213
stt3b	(S479,S480);(S479,S480)	-0.0102915	6.67999	7.30706	0.885234	0.0209213	0.0209213
bcas3	(S850)	-0.107245	-0.118962	-17.0125	0.386476	0.148915	0.0209213
vclb	(S357)	-1.30604	-0.920977	0.72361	0.77283	0.0209213	0.148915
si:dkey-166d12.2	(S599,S600);(S546,S547)	-13.2407	-0.831519	-0.0610474	0.0433081	0.0209213	0.248213
dnmt3ba	(S757);(S757);(S757)	-0.124855	-0.0909518	-9.75674	0.0209213	0.248213	0.0209213
snap25b	(T134);(T135)	0.0602141	0.901813	-0.413812	0.563703	0.0433081	0.77283
pias4a	(S93);(S90)	-9.42553	0.150495	-0.202194	0.0433081	0.77283	0.0433081
ctnnb1;ctnnb2;ctnnb1	(S560);(S551);(S551)	7.66045	7.65769	-0.0557993	0.148915	0.0209213	0.77283
fzd3b	(S626)	15.8082	15.842	8.28058	0.0433081	0.0209213	0.112351
mtmr10	(S582);(S595);(S582)	-0.264691	0.00767555	-1.23072	0.77283	1	0.0433081
rfx3	(S161,M167);(S161,M167)	0.473867	7.48645	6.64989	0.885234	0.0209213	0.386476
add1	(C634,T635,S639)	-0.317087	-9.87894	0.153854	0.77283	0.0209213	0.248213
wasf3b	(S231);(S231)	-1.18317	-7.72224	1.20694	0.148915	0.0209213	0.0433081
cbx5	(S109);(S109);(S109);(S109)	0.467592	-0.141947	6.55115	0.148915	0.77283	0.0433081
cavin4a	(S299);(S334)	20.4406	0	0	0.0433081	1	1
cavin4a	(S219);(S254)	0.883502	0.298549	0.658276	0.0209213	0.248213	0.0433081
nol4lb	(S155)	14.2695	14.0968	14.0962	0.0433081	0.248213	0.0433081
shank2b	(S1095,M1100)	6.25136	6.03489	-0.115279	0.0433081	0.248213	0.77283
bcl11ab	(T228)	-0.621813	-0.0744833	-0.0758502	0.0209213	0.563703	0.386476
pard3ab	(S389);(S389)	6.85266	14.1497	13.9	0.112351	0.0433081	0.248213
ensab	(S109)	-0.419036	-0.154343	-0.68259	0.248213	0.386476	0.0209213
git2a	(S425,S428,S431)	0.425386	6.54229	0.161821	0.148915	0.0209213	0.563703
bnip3lb	(S114)	1.08561	0.856783	1.45152	0.148915	0.0209213	0.0433081
ccnh	(M305,T312)	-0.621987	-0.59074	-0.229008	0.0433081	0.248213	0.248213
cds2	(S19,S24)	0.302336	0.389918	0.762635	0.563703	0.563703	0.0433081
papolg	(S651)	-1.06005	-0.313337	-0.0678679	0.0433081	0.77283	1
papolg	(S509)	-0.674453	-0.623404	0.370711	0.77283	0.0209213	0.0433081
papolg	(C525,S526)	-0.982229	-0.976299	0.462513	0.77283	0.0209213	0.148915
camk2b1	(S437)	-0.619506	-0.0949262	-0.442217	0.0433081	0.248213	0.0433081
camk2b1	(S449)	-0.699226	-8.21574	-0.703691	0.563703	0.0433081	0.0433081
ckma	(S372,M376)	-0.119737	-0.927457	-0.47659	0.386476	0.0433081	0.0209213
rps6ka4	(S706)	-1.54284	-1.23887	0.0668149	0.0433081	0.0209213	1
rps6ka4	(S690)	-2.24114	-0.910906	0.777752	0.148915	0.0209213	0.386476
ank2b	(S1713,S1716)	-0.193062	-0.125992	-0.625089	0.148915	0.148915	0.0433081
ank2b	(S839,M847)	13.544	14.4472	14.0881	0.248213	0.0209213	0.0209213
ank2b	(S2825,S2826,S2828,S2829)	6.64282	6.67082	7.0191	0.0209213	0.0209213	0.0209213
ank2b	(S2915)	0.287388	7.37666	7.37914	1	0.0433081	0.386476
ank2b	(S1478)	-0.0121256	0.298001	5.96698	1	0.885234	0.0209213
camkk1a	(S450);(S403)	0.725664	-0.293416	0.350918	0.0433081	0.248213	0.386476
ubac1	(S270,S273);(S272,S275)	-1.1449	-1.32548	-0.0467821	0.386476	0.0209213	0.563703
ankle2	(T839)	0	17.1451	8.52604	1	0.0433081	0.112351
mark3b	(S418)	-0.169279	-16.2587	0.203494	0.248213	0.0433081	0.148915
ppfibp2b	(S474);(S579)	-0.660215	-1.67389	-8.36605	0.0433081	0.0433081	0.0433081
las1l	(M159,S169,S170,S171)	-0.696851	-0.634221	-0.105698	0.0433081	0.0209213	0.148915
patl1	(T251);(T251);(T251)	-0.401873	-0.451154	-0.585793	0.0209213	0.0209213	0.0209213
mbd5	(S223)	-8.12665	-0.51955	-0.78893	0.0209213	0.0209213	0.0209213
stm	(S311)	0.58426	0.629708	0.409804	0.0209213	0.0433081	0.0209213
stm	(S311)	0.635936	0.398506	0.627483	0.0433081	0.148915	0.0433081
stm	(S334)	1.14886	1.1626	1.34741	0.563703	0.148915	0.0433081
stm	(T551)	12.8984	12.575	6.32862	0.248213	0.0433081	0.193931
ctr9	(S1077,S1081)	-7.35478	0.208416	7.24737	1	0.248213	0.0433081
ctr9	(S1074,S1077,S1081)	6.64893	0.0979269	6.88411	0.248213	0.563703	0.0209213
agpat9l	(S78)	-0.213249	0.0649319	8.00159	0.77283	0.885234	0.0433081
crygm2d20	(M102,Y103,C109)	6.23299	12.4632	12.9376	0.193931	0.248213	0.0433081
si:ch211-288g17.3	(S206)	15.7131	15.8795	0.1375	0.0209213	0.0209213	1
sema6dl	(S667);(S648)	0.973793	1.02092	0.213686	0.148915	0.0209213	0.0209213
si:ch211-152p11.4	(S150)	0	7.15092	-0.137475	0.77283	0.0209213	0.77283
zgc:56106;smap	(S142);(S142)	-7.76036	-7.86007	-16.067	0.248213	0.148915	0.0209213
bcl7a	(S114,M120);(S113,M119)	17.2685	0	8.53775	0.0433081	1	0.193931
mief1	(S56,S60);(S56,S60)	-8.59678	-17.1676	-0.0960912	0.0209213	0.0209213	0.248213
fgfr2	(S386,S387);(S450,S451);(S450,S451);(S475,S476);(S473,S474);(S452,S453)	-0.664041	-0.720812	-0.0549079	0.0433081	0.0209213	0.563703
stat5b	(Y699);(Y700)	-0.532845	-0.512473	0.85868	0.77283	0.0209213	0.0209213
stat5b	(Y699);(Y700)	-0.517837	-0.661183	0.988209	0.77283	0.0433081	0.0209213
jph2	(S695)	-0.302204	-0.639997	-0.413208	0.0209213	0.0209213	0.0209213
phyhipl	(S25,C32)	0.531098	0.386947	0.694917	0.0433081	0.0209213	0.0433081
hspb1	(S89,M92)	-0.457688	-0.595556	0.141114	0.386476	0.0209213	0.77283
hspb1	(S15)	-1.18839	-0.875029	0.33488	0.77283	0.0209213	0.386476
hspb1	(S13)	-1.80008	-0.673706	0.598153	0.148915	0.0433081	0.386476
hspb1	(S13)	6.62917	7.79232	15.486	0.193931	1	0.0209213
arhgap35b	(S1153,S1155)	-0.256016	-1.18448	-0.376323	0.0433081	0.0209213	0.148915
arhgap35b	(S1199)	9.20107	18.6566	18.4316	0.193931	0.0209213	0.0209213
sort1b	(S822)	-0.380574	-0.338059	-0.609689	0.0209213	0.0433081	0.0433081
stx12	(S132,S135)	-0.136988	-0.41969	0.600714	0.386476	0.563703	0.0209213
phf10	(S294,S298);(S294,S298);(S294,S298)	0.591106	1.00834	0.854883	0.386476	0.0433081	0.148915
rims3	(S28)	0.170281	-16.2756	0.25374	0.248213	0.0433081	0.0209213
prkaa1	(Y342)	-0.264895	-0.00903821	-14.5	0.248213	0.563703	0.0209213
prkaa1	(Y342)	0.00872322	6.95067	6.87878	0.563703	0.386476	0.0433081
prkaa1	(S480)	8.89285	0.170069	8.95026	0.0433081	0.885234	0.386476
camsap1b	(S447)	-7.5888	-0.150339	-7.56064	0.0433081	0.0433081	0.148915
slc6a17	(S13);(S13)	6.47134	0.363706	13.0131	0.193931	1	0.0209213
adarb1a	(C17,S18)	0.305556	-6.82088	2.9998	0.563703	0.112351	0.0209213
zdhhc17	(S39)	0.108648	-0.144136	7.00336	0.885234	0.77283	0.0209213
ndrg1a	(T314);(T327)	0.178432	0.353637	0.627758	0.77283	0.248213	0.0433081
mybpc1	(S23);(S22)	0.792979	0.540381	0.801006	0.0209213	0.0209213	0.0433081
srsf3b	(S108);(S108)	11.3236	11.1659	0.45024	0.0209213	0.0433081	0.248213
cavin1b	(S216,S217)	0.578322	1.24746	0.614051	0.0209213	0.0209213	0.0209213
cavin1b	(S216,S217)	0.885438	3.04303	2.45011	0.312321	0.0209213	0.0433081
fip1l1b;fip1l1	(S462,M473,C474);(S462,M473,C474)	8.53303	8.57263	8.4596	0.0433081	0.148915	0.0433081
fip1l1b;fip1l1	(S462,M471,M473,C474);(S462,M471,M473,C474)	0.0198602	-0.0647144	7.57179	0.563703	0.885234	0.0433081
fip1l1b;fip1l1	(S532);(S532)	1.338	0.162154	1.21054	0.0433081	0.248213	0.148915
sec22bb	(S140);(S136)	-0.337099	-0.614868	0.563878	0.563703	0.0209213	0.0209213
pgam2	(S119,M127);(S119,M127)	-0.102427	-0.681914	-0.190392	0.248213	0.0433081	0.563703
brd2a	(S597);(S593)	0.491091	-0.0443969	0.950177	0.248213	1	0.0433081
im:7140055	(S238)	0.234309	-0.224398	0.669769	0.386476	0.148915	0.0433081
bnipl	(T91)	0.41946	-10.8557	-5.90482	1	0.0209213	0.0209213
rc3h1b	(S511,S515)	0.000783457	0.407701	-7.86672	1	0.148915	0.0433081
itsn1	(S534)	-0.68399	-0.0293334	0.0638233	0.0433081	0.563703	0.77283
itsn1	(S613)	7.70913	7.67643	7.81652	0.0209213	0.148915	0.248213
pcyt1aa	(S316)	0.645858	0.0426862	0.424706	0.0433081	0.386476	0.0209213
pcyt1aa	(S18)	0.458775	0.425344	0.977052	0.248213	0.248213	0.0433081
mffb;zgc:110130	(S160,S162);(S149,S151)	-6.5612	0.0433669	-13.1197	0.0433081	1	0.0209213
adrm1;adrm1;adrm1b	(T393);(T391);(T392)	7.22251	0.109755	0.0218299	0.0433081	0.248213	0.563703
scel	(S351)	-0.181006	-0.985283	-0.263053	1	0.0209213	0.386476
scel	(S502)	-1.85665	-2.23306	-0.826407	0.0433081	0.0209213	0.0209213
scel	(S502)	-1.75797	-2.21153	-0.668114	0.0433081	0.0209213	0.0209213
mrps36	(T80)	-0.0669502	-6.57276	0.728046	0.563703	0.386476	0.0209213
lats1	(S244);(S244)	-0.520218	-0.263319	-0.756772	0.0209213	0.0209213	0.0209213
vsig10	(S495,C496)	-0.659779	-0.952278	-0.301336	0.148915	0.0433081	0.77283
coro1ca	(S434)	0.967969	-0.306766	0.740365	0.248213	0.563703	0.0433081
pacsin3	(S354);(S354)	-0.0356218	-8.07522	-0.05302	0.248213	0.0209213	0.148915
arhgef16	(S6);(S6)	-0.307268	-8.6512	-0.110858	0.563703	0.0209213	0.386476
nefmb	(S55)	-0.0561672	1.0712	0.582263	0.885234	0.0209213	0.386476
nefmb	(S523)	7.05232	6.85254	6.60224	0.0209213	0.148915	0.248213
nefmb	(S558)(S568)(S578)(S588)	0.344319	0.656221	-0.667329	0.77283	0.77283	0.0209213
mapre1a	(S154)	-0.410224	-0.636864	-0.258373	0.77283	0.0209213	0.0433081
mapre1a	(S140)	8.27996	0.019002	7.97104	0.0433081	0.885234	0.0209213
u2surp	(S872,S874,S876);(S872,S874,S876)	0.777308	-7.80638	0.498078	0.0209213	0.563703	0.248213
u2surp	(S138);(S138)	-0.198226	0.434174	1.16978	0.885234	0.563703	0.0433081
pard3bb	(S165,S172)	-0.0620302	-7.50632	-0.110354	1	0.0209213	0.386476
pard3bb	(S549)	0.936688	1.20351	-0.0114056	0.0433081	0.148915	0.885234
ppp2r3a	(S667,C679);(S667,C679)	0.841135	0.718054	0.905799	0.386476	0.0209213	0.0209213
acbd6	(S33,S35,S37);(S33,S35,S37)	-0.0176916	-16.2629	0.215724	1	0.0433081	0.77283
nrd1a	(C9,S14);(C9,S14)	0	15.796	0	1	0.0433081	1
ddx3xa;ddx3xb	(S640);(S624)	-0.0343221	-1.04656	-0.29699	0.563703	0.0433081	0.248213
tmtc4	(S255);(S255)	0.344035	-0.0596857	0.748428	0.386476	0.77283	0.0209213
nalcn	(S779);(S804)	6.91163	0.0580719	7.02433	0.386476	0.563703	0.0209213
zc3hc1	(S344,S347)	-0.827289	-0.621398	0.543626	0.0209213	0.0209213	0.77283
rasal2	(S1019,S1021);(S1026,S1028)	8.44222	8.33549	-0.0181217	0.0433081	0.0209213	1
rasal2	(S934);(S941)	-0.376288	-0.523858	-0.898303	0.0209213	0.248213	0.0433081
rasal2	(S1031,T1037);(S1038,T1044)	7.16501	8.17569	0.316035	0.0433081	0.0433081	0.885234
ttn.2	(Y4537,C4539,C4540)	1.82488	1.95051	1.09164	0.0209213	0.0433081	0.0433081
mphosph8	(S152,S157,S161,S165)	-0.0121212	0.249785	1.7703	0.885234	0.386476	0.0209213
nfu1	(S157,M166)	0.00634966	7.13606	7.21026	0.563703	0.148915	0.0209213
syn1	(S413)	-0.178314	-0.238988	-0.747057	0.386476	0.148915	0.0209213
syn1	(S413)	-0.202488	-0.21596	-0.736817	0.148915	0.148915	0.0433081
syn1	(S620)	13.0133	12.5498	0.151578	0.0209213	0.0433081	1
nr2f6a	(S32,S38,M40);(S23,S29,M31);(S32,S38,M40)	8.17823	-0.266529	0	0.0433081	0.885234	1
rif1	(S1037);(S992)	-0.28688	-0.162812	-0.954912	0.0209213	0.0209213	0.0433081
rif1	(S1213);(S1168)	-0.183059	-6.19946	1.05461	0.885234	0.563703	0.0433081
rif1	(S1051);(S1006)	-0.151363	0.065192	1.29596	0.885234	0.563703	0.0209213
rif1	(T1570);(T1525)	0	0	12.6138	1	1	0.0433081
neb	(S6052,S6054,T6055,S6059)	8.48055	1.01636	16.862	0.112351	1	0.0209213
neb	(T5978)	0.384345	0.112497	0.668782	0.0209213	0.0209213	0.0209213
arhgap29b;arhgap29b;arhgap29	(S148);(S196);(S196)	-0.226039	-0.865127	-0.50912	0.77283	0.0433081	0.0433081
lmo7a	(S1143,S1152)	-0.0739928	-0.123642	-0.608562	0.248213	0.386476	0.0209213
lmo7a	(S1670)	-0.315518	-0.160921	-0.596025	0.0433081	0.0433081	0.0433081
lmo7a	(S1670)	-0.317788	-0.235701	-0.653343	0.0433081	0.0433081	0.0209213
lmo7a	(S846)	-0.406998	-0.446277	-0.826513	0.0209213	0.0209213	0.0209213
lmo7a	(S1132,S1133)	-0.318116	-0.747379	0.201682	0.386476	0.0209213	1
si:dkey-67c22.2	(S1062)	7.70237	-7.94346	8.0176	0.563703	1	0.0209213
hnrnpa3	(S21);(S21);(S21);(S20)	0.34789	0.682521	-0.629203	1	0.148915	0.0209213
jund	(S50)	-0.37965	-0.700453	0.618598	0.77283	0.0433081	0.148915
jund	(S50)	-0.0773112	-1.04725	3.63041	0.885234	0.248213	0.0433081
kcnb2	(S729)	-11.0745	-0.172153	-0.808212	0.0433081	0.248213	0.386476
tcf3b	(S489)	0	13.2927	6.54671	1	0.0209213	0.193931
tcf3b	(S513)	0.678182	-7.65187	1.11593	0.148915	0.193931	0.0209213
map1b	(T1161)	10.6537	9.85382	7.96183	0.0209213	0.0209213	0.0433081
map1b	(S1597,S1600,C1606)	8.74972	0.0119134	8.89229	0.0209213	0.885234	0.0209213
map1b	(M790,S791,S792)	-0.637175	-0.511644	-0.0327512	0.0209213	0.0209213	0.563703
map1b	(S552)	6.36337	6.36129	13.1662	0.193931	0.193931	0.0433081
map1b	(S1388,S1395,S1399)	0	14.1078	7.11893	1	0.0209213	0.112351
map1b	(S1393,S1395,S1399)	-12.6504	0.274152	-0.00800859	0.0433081	0.77283	0.563703
map1b	(S1395,S1399)	15.1938	0	7.65753	0.0433081	1	0.193931
braf	(T763);(T803)	12.202	0	0	0.0433081	1	1
cdh11	(S718)	0.0397666	0.647598	0.25825	1	0.0433081	0.148915
tle3a	(S270,S274)	0.635429	0.67132	0.8523	0.0433081	0.0433081	0.148915
wdtc1	(S508)	-0.0264233	0.00937646	0.790748	1	1	0.0433081
czib	(S75)	-0.203527	-0.317421	-0.7044	0.563703	0.248213	0.0209213
tle2a	(S338)	15.1563	7.60734	15.0441	0.0433081	0.112351	0.0433081
scfd1	(S293)	0.0654571	0.135511	0.681496	0.77283	0.248213	0.0209213
ppa1b	(C270,C272,S276)	-0.0448039	0.00462167	0.704077	0.563703	0.665006	0.0433081
tmcc2	(S188)	-0.383497	0.42635	1.27241	0.563703	0.0433081	0.0433081
erf	(S588);(S583)	-14.3502	-14.1709	-14.3502	0.0209213	0.0433081	0.0209213
aptx	(S128);(S128);(S128)	-2.25782	-1.7496	-9.67862	0.0209213	0.148915	0.0209213
phf3	(S437,S441)(S511,S515)	15.7302	0	8.87299	0.0209213	NaN	1
rrbp1a	(C406,S417)	0.0220413	0.686995	0.194979	0.563703	0.0209213	0.148915
rrbp1a	(C406,S417)	0.691235	2.22253	0.62255	0.563703	0.0209213	0.193931
gck	(M261,C262,T265,S274);(M261,C262,T265,S274)	0.287615	0.650721	0.162243	0.248213	0.0209213	0.386476
slkb	(S352)	8.05348	7.90773	0.413229	0.0209213	0.386476	0.248213
slkb	(S189,C204)	-7.10858	0.833117	0.257567	0.563703	0.0209213	0.77283
col17a1a	(S280)	0.619317	0.359894	0.439049	0.0209213	0.0209213	0.0209213
col17a1a	(S278)	-16.4099	-16.4099	-16.4099	0.0209213	0.0209213	0.0209213
limch1a	(T219,S221)	-0.245057	-0.111077	-1.03499	0.148915	0.148915	0.0433081
pknox1.2	(S401);(S444)	0.156073	0.18855	0.641989	0.77283	0.0433081	0.0433081
mea1	(S101)	0.105794	0.696052	0.341675	0.563703	0.0209213	0.0433081
paip2b	(S9,T15)	1.06616	-0.133133	2.07537	0.77283	0.563703	0.0209213
btaf1	(S240);(S239)	16.4527	8.06486	16.6137	1	1	0.0209213
klc1a	(S167);(S167)	0.0364267	-8.31075	-0.0753023	1	0.0433081	0.248213
ccdc85a	(S360);(S360)	0	7.97351	15.871	1	0.193931	0.0209213
pdlim1	(S89)	0.425561	0	7.78189	0.148915	0.77283	0.0209213
map4k5	(S419,C430)	-0.556827	-9.30724	-0.190471	0.0209213	0.0209213	0.386476
atl1	(S23,S24);(S23,S24)	-9.8779	-0.143419	-9.43126	0.0433081	0.386476	0.148915
dcaf5	(S245,S247);(S535,S537)	0.503644	6.69896	6.06449	0.148915	0.0433081	0.0433081
dmap1	(T442)	-0.0500529	-7.96082	-0.176935	0.248213	0.0209213	0.386476
pdcd11	(T1389)	0.15319	-0.00949639	7.81148	0.563703	0.885234	0.0433081
pdcd11	(S1391)	-15.6489	-8.2403	-0.377221	0.0209213	0.0209213	0.0433081
pdcd11	(S1391)	-0.893613	-8.22079	-0.53137	0.0433081	0.0209213	0.0433081
nolc1	(S716)	7.50874	-7.37505	-0.127822	0.0433081	1	1
nolc1	(T911,T914)	0.0191004	-0.351153	-8.15073	0.77283	0.386476	0.0433081
ppp2r5eb	(S32);(S32)	1.09789	0.924127	1.01792	0.563703	0.0209213	0.248213
ppp2r5eb	(S32,S33,S34);(S32,S33,S34)	8.11654	7.5928	0	0.0433081	0.148915	1
ccnl1b;ccnl1	(S487);(S487)	0	7.31792	1.0249	0.77283	0.0433081	0.248213
washc2c	(S146,S148)	0.120037	0.792608	0.714622	0.665006	0.0209213	0.148915
ssr3	(S11);(S11)	0.542748	0.400333	0.878537	0.148915	0.148915	0.0209213
ssr3	(S11);(S11)	-0.0209608	0.679239	1.23401	0.885234	0.148915	0.0209213
cabin1	(S11);(S10)	0.67391	0.495601	1.06795	0.248213	0.386476	0.0209213
ncl	(S29,S30)	-0.134823	-19.1085	-0.312914	0.0209213	0.0433081	0.148915
ncl	(S237,T259)	7.93521	0.296169	-0.156526	0.0433081	0.148915	0.885234
ssbp3b	(S332,M339);(S308,M315)	-0.335616	-0.455332	-11.4914	0.0433081	0.0433081	0.0433081
slc1a6	(C545,S550)	7.8999	8.6421	8.93374	0.248213	0.0433081	0.0209213
kcnc3b	(T497)	-0.043355	8.32536	0.149974	0.77283	0.0433081	0.248213
rbbp6	(S1723);(S1698)	0.0993662	0.000277297	9.00531	0.885234	0.885234	0.0433081
rbbp6	(T1597);(T1572)	0.0419257	-0.488123	-7.0195	0.0433081	0.0433081	0.0433081
atad2	(T102)	7.45877	0	15.4183	0.112351	1	0.0209213
atad2	(S1108)	-0.646894	0.78024	0.335484	0.0433081	0.77283	0.0209213
mex3a	(S398,C405,S415)	16.456	0	0	0.0433081	1	1
mex3a	(S425)	-0.112134	-0.631368	0.07867	0.77283	0.0209213	1
pygmb;pygma	(S430);(S430)	-0.0372147	-0.244466	-0.673566	0.563703	0.248213	0.0209213
akt1s1	(T347)	-0.711656	-0.613085	-0.336501	0.0209213	0.0209213	0.0209213
fubp3	(S64)	0.693455	0.441177	1.09358	0.0433081	0.0209213	0.148915
fubp3	(S535)	17.1459	8.79264	0	0.0209213	0.112351	1
fubp3	(Y363)	6.848	6.87932	0.725885	0.0209213	0.0433081	0.148915
znf318	(S1470)	0.778266	0.00362366	0.813514	0.0433081	0.563703	0.148915
znf318	(S610)	1.11766	8.03696	-0.185602	0.248213	0.0433081	0.885234
snx29	(S344)	0.0208709	6.8833	7.06095	0.563703	0.0209213	0.0433081
soga1	(S193);(S193)	-0.0786284	-0.0671324	-17.6006	0.563703	1	0.0433081
cald1b	(S444);(S181)	-1.37635	-1.44618	-0.31127	0.0433081	0.0209213	0.386476
mapkap1	(S368,S369)	-0.175689	0.636677	0.513932	0.665006	0.0209213	0.563703
ktn1	(S214);(S214);(S237)	7.8753	7.07239	8.41947	0.0433081	0.563703	0.386476
si:dkey-191m6.4	(S423)	-0.22464	-0.177432	-0.679359	0.0433081	0.0209213	0.0209213
si:dkey-191m6.4	(S423)	-0.152611	-0.384842	-0.652945	0.148915	0.0433081	0.0209213
hnrnpul1l	(S129)	0.00694735	0.129666	8.1288	0.885234	0.885234	0.0209213
hnrnpul1l	(S225,C249)	0.293859	8.21147	0.165046	0.248213	0.0209213	0.148915
cdk13	(S338,S342)	-0.106101	-10.2446	-9.24433	0.0433081	0.0209213	0.0209213
si:ch73-335l21.1	(S696)	6.55241	12.7894	0	0.112351	0.0433081	1
sin3ab	(S427,T432)	-1.45342	-8.88904	-15.9442	0.148915	0.0209213	0.0433081
ecscr	(S189)	7.59062	-0.227711	7.77173	0.248213	0.77283	0.0433081
dbn1	(S304,S308)	-0.121989	-0.835911	-0.270511	0.248213	0.0433081	0.248213
smarcad1b	(T233)	0.241832	8.80785	0.415006	0.885234	0.0433081	0.148915
pagr1	(S267)	-0.168189	-0.118808	-0.680764	0.148915	0.0433081	0.0209213
pagr1	(T164)	0.130232	0	6.97887	0.885234	1	0.0433081
eps8l1b	(S366)	-0.433454	-0.600321	-0.103933	0.77283	0.0433081	1
eps8l1b	(S256)	12.714	13.2249	0	1	0.0209213	1
zranb2	(S264,S266,S268)	0.214962	-7.00696	0.00333322	0.0209213	0.0433081	0.563703
zranb2	(S264,S266,S267,S268)	0.853872	1.08296	0.58145	0.386476	0.0209213	0.248213
zranb2	(S264,S266,S268)	6.99207	0.844652	6.72347	0.0209213	0.248213	0.0209213
clta	(S163)	0.154358	8.1425	8.10121	0.248213	0.148915	0.0209213
arhgap27l	(S782)	15.8606	0	0	0.0433081	1	1
si:dkey-38p12.3	(S379)	-7.62158	-0.370185	-0.626984	0.0433081	0.0433081	0.0433081
znf281a	(T842)	-0.0768811	-0.0460432	-0.606031	0.77283	0.563703	0.0209213
znf281a	(S196)	5.96014	6.67607	4.23698	0.248213	0.0209213	0.248213
trim3a	(S14)	-0.216439	0.0294053	-17.4716	0.0433081	1	0.0209213
trim3a	(S445)	-0.804772	-1.17892	0.00787379	0.148915	0.0433081	0.77283
srrm1	(S193,S197,S201)	9.56843	-0.0192614	-0.0930064	0.0433081	0.563703	0.563703
srrm1	(S754)	11.05	0.394837	-10.038	0.0209213	0.885234	1
srrm1	(S754)	9.16265	0.320753	0	0.0433081	0.885234	0.77283
srrm1	(S895)	-0.127348	-0.430279	-0.817365	1	0.248213	0.0209213
srrm1	(S657,S659)	0.162671	-17.9608	0.0460756	0.0209213	0.0433081	1
srrm1	(S193,S197,S201)	-0.951775	-2.00849	-1.57858	0.0433081	0.0433081	0.0209213
srrm1	(S495)	0.831196	0.420978	0.682117	0.148915	0.148915	0.0209213
srrm1	(S805,S807)	-0.120369	-8.0156	-7.45476	0.386476	0.148915	0.0433081
srrm1	(S667,S669)	0	10.8741	10.9581	0.77283	0.0433081	0.0433081
srrm1	(S418)	13.0645	12.9973	12.4907	0.0433081	0.0433081	0.0433081
mtus2a	(S829,S834);(S829,S834)	0.135993	0.023823	-0.75679	0.77283	0.563703	0.0209213
si:ch73-167i17.6	(S130)	0.283929	0.603757	0.653372	1	0.148915	0.0209213
wnk1a	(S1050);(S1022)	0	18.842	18.599	1	1	0.0209213
ptk7a	(S775)	1.3047	3.03944	1.97998	0.0209213	0.0209213	0.0209213
epha5;epha3;ek1;epha4b;epha3	(Y779);(Y769);(Y784);(Y780);(Y784)	7.54744	-0.143028	8.39858	0.563703	0.885234	0.0209213
clip1a	(S173)	-0.0190791	-9.04251	-0.194143	0.248213	0.0433081	0.0209213
clip1a	(S173,S178)	-15.8202	-0.217845	-0.0374676	0.0209213	0.248213	0.386476
abca1b	(S884,C890);(S884,C890)	0.0980444	0.33935	0.861737	0.386476	0.386476	0.0209213
abca1b	(S884,C890);(S884,C890)	-0.00125854	-0.0336145	7.95746	0.885234	0.885234	0.0209213
eef2k	(S80)	-0.612177	-0.706556	-0.467362	0.0433081	0.0209213	0.0209213
eef2k	(S80)	-0.763241	-0.936925	-0.475469	0.0433081	0.0209213	0.0209213
eef2k	(C383,S385)	-0.510448	-0.587264	-0.0321304	0.386476	0.0209213	0.563703
tns1a	(S946,S947,S948)	18.2851	0	0	0.0209213	1	1
hnrnpua	(S107)	-1.13818	-0.824325	-0.0718844	0.0433081	0.0433081	0.148915
hnrnpua	(S180,C198,C204)	-0.0298639	0.762272	0.632054	0.885234	0.0209213	0.0209213
mki67	(S1293)	-0.221402	-0.175848	-0.88053	0.148915	0.248213	0.0433081
mki67	(T357,S360)	-0.174847	-0.437016	-0.741407	0.0433081	0.0209213	0.0433081
lin28b	(S163)	0.385328	8.03322	8.53271	0.148915	0.0209213	0.0209213
si:dkeyp-121d4.3	(S1532,S1533,S1535)	-0.253996	-0.918016	-0.555637	0.248213	0.0209213	0.0209213
im:7147486	(T149,S152)	0.181135	-0.268147	-0.630075	0.77283	0.0433081	0.0209213
tns2b	(Y372)	0.0860464	-7.27514	0.0365965	0.248213	0.0209213	0.386476
tex2	(S361);(S361)	-0.216037	-0.324843	-0.597582	0.148915	0.148915	0.0433081
tex2	(S347);(S347)	0.618189	0.628875	1.08414	0.0209213	0.0433081	0.0209213
ank2a	(S4429)	0.0235561	7.9297	0	0.563703	0.0209213	1
ank2a	(T3823)	6.61856	13.6207	0	1	0.0209213	NaN
kif1aa	(S1370);(S1373)	14.215	7.18374	14.1806	0.0433081	1	0.0433081
washc4	(T1162)	-0.671086	-8.13598	-8.41703	0.0209213	0.0433081	0.0433081
atrx	(S912,S916);(S912,S916)	-0.249582	0.311988	-8.99754	0.148915	0.77283	0.0209213
atrx	(S518);(S518)	8.78045	17.5228	8.74435	0.112351	0.0209213	0.193931
atrx	(S563,M568);(S563,M568)	-0.387559	-0.628002	-0.407751	0.0433081	0.0433081	0.0209213
atrx	(T546);(T546)	-0.141718	-0.0386284	-0.637539	0.148915	0.386476	0.0433081
atrx	(S619,S621,S623);(S619,S621,S623)	0.3176	-0.0594881	0.627399	0.148915	1	0.0433081
atrx	(S819);(S819)	-0.263336	-0.263642	0.761789	1	0.148915	0.0209213
afdna	(S1215)	-0.791696	-0.934689	-0.167071	0.0433081	0.0209213	0.563703
afdna	(S1831)	-0.608274	-0.377023	-0.567715	0.0209213	0.0209213	0.0433081
afdna	(S1215)	-0.829935	-1.15729	-0.422342	0.0433081	0.0209213	0.386476
afdna	(Y1262)	-6.99545	-6.87376	1.4747	0.248213	0.0209213	0.77283
hdac8	(S1014)	15.4413	15.3852	7.48531	0.0209213	1	1
clic3	(S1315)	-1.31824	-1.41822	-1.04783	0.0433081	0.0209213	0.0433081
clic3	(S1315)	-1.34462	-1.03374	-0.638339	0.0433081	0.0209213	0.77283
scaf4a	(S152,S155);(S138,S141)	-13.7948	0.409146	-7.47045	0.0433081	0.77283	0.148915
rbbp8l	(S255)	-0.606276	-0.879955	-0.86357	0.0209213	0.0209213	0.0433081
rbbp8l	(S546)	0.763771	-1.67752	0.690053	0.0209213	0.248213	0.386476
rbbp8l	(S204)	-0.463577	-0.53645	-0.774094	0.0433081	0.0209213	0.0209213
ncoa2	(S466,S476);(S466,S476);(S466,S476)	-8.15719	-0.203413	-16.0842	0.0433081	0.386476	0.0433081
mphosph10	(S240)	8.46942	16.7604	16.3449	0.193931	0.0209213	0.248213
mphosph10	(S345)	0.239566	0.674731	0.409459	0.0433081	0.0209213	0.0209213
ankrd11	(S2078)	-8.95014	-0.297523	-0.144914	0.0433081	0.148915	0.0209213
zfyve16	(T378)	-18.5865	-9.28784	-9.60195	0.0209213	0.148915	0.0209213
zfyve16	(S376)	-8.70601	-0.320719	-8.79313	0.0433081	0.0209213	0.0433081
rbm12bb	(S267,S269,C276)	-0.226814	0.880351	0.0285092	0.312321	0.0209213	0.312321
ctif	(S18)	-1.38129	-1.42323	0.00157262	0.0433081	0.148915	1
pbxip1b	(S218);(S218)	-0.648679	-0.114413	-0.279359	0.0209213	0.386476	0.0209213
pbxip1b	(S29);(S29)	0.0596842	7.01624	7.39985	0.885234	0.386476	0.0209213
mast2	(S41)	-8.182	-7.8458	-15.2755	0.0433081	0.0209213	0.0209213
clcn6	(Y715)	0.175248	0.181665	6.91485	0.885234	0.248213	0.0209213
cdc42ep4b	(S70)	-0.426688	-0.0180683	-0.653742	0.148915	0.563703	0.0209213
mpzl1l	(Y258)	-0.140756	0.00374353	0.840933	0.77283	0.563703	0.0209213
mpzl1l	(M253,Y258)	0.403705	-1.41931	0.731389	0.77283	0.148915	0.0433081
arhgef6	(S637);(S630)	-0.232169	-0.58511	0.494027	0.77283	0.0433081	0.148915
rprd1a	(C152,S155)	-0.0640701	-10.1185	-9.77323	1	0.0433081	0.0209213
arhgap35a	(Y1107)	-7.46589	-0.00252996	0.258237	0.0433081	0.563703	1
tbc1d10b	(S639,S642)	-6.50441	-13.5665	-13.2659	0.248213	0.0433081	0.0209213
znf526	(S355,S358)	14.707	14.5121	14.7795	0.0209213	1	1
sirt1	(C621,S623)	8.8394	8.91357	8.98694	0.248213	0.148915	0.0433081
rasa3	(S808,C820)	-0.577964	-0.804914	-0.152652	0.0209213	0.0433081	0.77283
prkaa2	(S490)	14.2317	13.8091	7.16293	0.0209213	0.0433081	0.193931
LOC101882338	(S331)	-14.0612	-14.5383	-14.0612	0.0209213	0.0209213	0.0433081
	(S106)	0.177009	0.709341	0.522172	0.248213	0.0209213	0.0433081
slc26a2	(T3,C7)	0	0	15.5784	1	1	0.0209213
slc26a2	(S6,C7)	-0.397913	-0.20394	-0.858539	0.0209213	0.77283	0.0433081
si:dkey-166c18.1	(S123)	-8.00683	0.0501165	-7.84794	0.0433081	0.77283	0.148915
si:ch211-266o15.1	(T95,S98);(T95,S98)	0.369842	9.88568	0	0.248213	0.0433081	1
cc2d1a	(T840,S842)	-0.124304	-0.596011	-0.311668	0.77283	0.0209213	0.0433081
cc2d1a	(S125)	-0.316023	-0.456728	-0.66672	0.148915	0.0209213	0.0433081
hnrnpa1a	(S23)	0.344699	0.608854	-0.690212	1	0.563703	0.0209213
phldb1b	(S574)	-0.0121258	-9.56171	-0.0534961	1	0.0209213	0.0433081
phldb1b	(S374)	-7.17313	-6.90177	-14.2058	0.248213	0.248213	0.0209213
reps2	(S150)	0	14.1781	0	1	0.0433081	1
iqgap1	(S16)	-1.21672	-1.17811	-0.471816	0.148915	0.0209213	0.148915
map4l	(S222,S227)	7.55118	7.72355	7.54858	0.0433081	0.0433081	0.0433081
ccdc97	(S27)	0.0546179	-8.38301	-16.6118	1	0.148915	0.0433081
trim37	(S656)	-0.0253923	6.7694	0.0211258	0.77283	0.0433081	0.563703
tom1l2	(S160,T164)	0.80765	0.364088	0.875406	0.0209213	0.0209213	0.0209213
dnm1b	(S774)	0.0792776	0.494294	-16.7479	0.77283	0.0433081	0.0209213
dnm1b	(S774,S778)	-0.0618672	0.138537	-0.669662	0.248213	0.386476	0.0433081
dnm1b	(S774)	0.00393912	-0.0270607	-0.600138	1	1	0.0433081
dnm1b	(S774,M776)	0.0911302	-0.109266	-0.741095	1	0.148915	0.0209213
zfhx4	(S391);(S391)	0	0	17.3262	1	1	0.0209213
arhgap27	(S351)	8.49496	-0.077837	8.33996	0.0209213	0.77283	0.0209213
arhgap27	(M349,S351)	0.594282	-0.582324	0.18573	0.0433081	0.563703	0.0209213
arhgap22	(S149)	7.82077	15.4811	0	0.193931	0.0433081	1
dmtn	(S14,S18)	-0.0447568	-0.158989	-0.809279	0.563703	0.248213	0.0209213
agap3	(S877)	-0.209167	0	6.78518	0.77283	0.77283	0.0209213
rbm6	(S1369)	0.351095	-7.38265	0.140165	0.77283	0.0209213	0.248213
rbm6	(S564)	-0.269199	-0.597332	-0.275291	1	0.0433081	0.563703
dsn1	(S45,C47)	0.794089	0.323905	0.347729	0.0209213	0.563703	0.0209213
sntb2	(S218)	0.32565	8.00074	0	0.148915	0.0209213	1
rbl2	(S1004,S1007)	-1.55606	-9.18859	-0.108445	0.148915	0.0209213	0.148915
rbl2	(S1007)	15.1384	14.8584	8.23758	0.0209213	0.248213	0.112351
eps8l2	(S407);(S426)	-0.507993	-0.642705	0.0264987	0.148915	0.0209213	1
ehbp1l1b	(S1630)	0.0716553	0.597679	0.319679	0.563703	0.0433081	0.386476
tcf20	(S999)	-7.96948	-0.216576	-0.507481	0.0433081	0.0209213	0.0209213
tcf20	(C1184,T1186)	15.9367	0	7.86438	0.0209213	1	1
unm_hu7912	(S58)	0.212844	6.39056	0.0888137	0.148915	0.0209213	0.148915
atad5a	(S1486);(S474)	-0.852843	-13.3317	0.34275	0.0209213	0.0209213	0.77283
kcnq2b	(S429)	0.147129	0.271439	1.40607	0.563703	0.148915	0.0209213
arhgap4b	(S790);(S781)	-8.62753	-17.2857	-8.79395	0.148915	0.0209213	0.0209213
adcy6a	(S603);(S564)	8.43275	8.52732	8.8258	0.148915	0.148915	0.0209213
dnajc5ab	(S11)	-0.00240929	1.48255	0.0151231	0.563703	0.0209213	0.77283
nf1b	(S2722)	7.34782	7.48687	7.05482	0.0433081	0.148915	0.248213
2012-09-01	(C76,S77,S81)	-7.94636	-15.6948	-7.98634	0.148915	0.0209213	0.148915
zc3h4	(Y807,S809)	1.63528	2.00957	1.79696	0.0433081	0.77283	0.0433081
rlim	(S267)	-0.245074	-0.247738	-0.698664	0.77283	0.386476	0.0209213
arhgdig	(S54);(S28)	0.354481	7.3438	-0.0653162	0.248213	0.0433081	0.885234
atf2	(S44);(S44)	-0.144724	-8.07178	-0.243291	0.248213	0.0433081	0.386476
rbm15b	(S467)	-0.19455	-0.704148	-0.119417	0.148915	0.0433081	0.248213
rbm15b	(S467,S469)	0.919939	1.29706	0.274795	0.0209213	0.0433081	0.193931
ankrd28b	(S1047)	-8.11732	-0.152478	-0.0256568	0.0209213	0.248213	0.563703
cables2a	(S184)	-0.58674	-15.5662	-15.5208	0.0433081	0.0433081	0.0433081
pkn1a	(C347,S349);(C348,S350)	-0.110155	8.51611	9.0894	0.885234	0.563703	0.0433081
hmga1a	(S87,S89)	11.9479	-0.149311	-0.155481	0.0209213	1	1
hmga1a	(S87)	-9.19514	-18.206	0.0607489	0.0433081	0.0433081	1
hmga1a	(S35)	1.14286	0.94656	1.17459	0.148915	0.148915	0.0433081
plcd1a	(S13);(S13)	0.381472	0.429211	0.598986	0.77283	0.0209213	0.0209213
plcd1a	(S85);(S85)	0	0	16.9733	1	1	0.0209213
kif1b	(Y1611,M1616);(Y1618,M1623)	7.04649	8.06169	-6.5691	0.0433081	0.0209213	1
adcy6b	(S584);(S573)	-0.131254	-11.3514	-10.6484	0.563703	0.0209213	0.148915
larp4aa	(S785)	0.002987	-0.728087	-0.428332	0.563703	0.0433081	0.148915
prkab1a	(S106);(S106)	-0.063011	0.284817	0.703721	1	0.563703	0.0209213
hnrnpm	(M485,S487)(M499,S501);(M499,S501)(M513,S515)	-0.215055	-1.31395	0.129949	0.386476	0.0433081	0.77283
hnrnpm	(S487)(S501);(S501)(S515)	0.912403	-0.315438	1.52868	0.248213	1	0.0433081
hnrnpm	(S537);(S551)	-0.13312	7.30177	7.79735	0.77283	0.563703	0.0433081
tep1	(C23,S25)	0.696567	6.68461	7.14818	0.248213	0.386476	0.0433081
tssc4	(S120);(S120);(S120);(S120);(S120);(S120);(S120);(S120);(S120)	0	5.99545	0.0354652	0.77283	0.0209213	0.563703
ankhd1	(M1714,S1718)	-0.167462	-0.61197	-0.231292	0.386476	0.0209213	0.148915
si:ch211-243j20.2	(S34);(S34);(S25)	7.89722	6.92508	7.77192	0.386476	0.563703	0.0209213
si:dkey-261h17.1	(S216)	8.5999	8.94989	9.27555	0.0433081	0.148915	0.0209213
si:dkey-261h17.1	(T257)	-0.441397	-0.708121	0.73041	0.148915	0.563703	0.0209213
frmd4bb	(S608,C610);(S662,C664)	15.445	7.63987	7.4875	0.0209213	1	1
cdc5l	(T438,T442)	0	15.697	0	1	0.0433081	1
cdc5l	(T424,T430)	-4.52621	7.73767	0	1	0.0433081	0.77283
cenpt	(S254)	-0.880176	-0.947002	0.0444131	0.386476	0.0209213	1
si:ch211-197h24.6	(S10)	9.26842	-0.0152034	0.00311947	0.0433081	0.77283	0.563703
si:dkeyp-82a1.6	(S80)	-0.0421923	-1.65851	-0.322467	0.563703	0.0433081	0.563703
si:dkeyp-82a1.6	(S101)	-0.519106	0.674917	0.82274	0.248213	0.248213	0.0433081
si:ch211-264f5.6	(S538)	5.69602	-0.156911	1.91466	0.0433081	0.77283	0.148915
zgc:77056	(C43,S47,S50)	1.14796	1.18851	0.912486	0.0433081	0.0209213	0.0209213
anp32b	(S117,C123)	0.442044	1.23152	0.157528	0.885234	0.0433081	0.563703
dock6	(S886)	-16.7642	-8.73015	-8.53765	0.0433081	0.148915	0.248213
acin1b	(S714)	-0.915326	-8.56878	0.196936	0.386476	0.0209213	1
camsap2a	(S487,S491);(S485,S489)	0.289904	0.613139	0.108035	0.248213	0.0209213	0.248213
dab2ipa	(M1055,S1056);(M1065,S1066)	0.597357	0.170012	0.605594	0.0209213	0.386476	0.563703
kdm6a	(S914);(S852)	-0.116386	-0.0146399	-0.718574	0.148915	0.563703	0.0433081
kdm6a	(S817);(S755)	0.27753	0.672054	0.507653	0.248213	0.0209213	0.148915
kdm6a	(S817);(S755)	6.68246	6.8572	6.99639	0.0433081	0.0209213	0.0433081
lmnb1	(T21,S24);(T21,S24)	-0.143332	-0.219139	-0.867556	0.148915	0.248213	0.0209213
frs2b	(S316)	-0.91764	-0.712914	0.273358	0.0433081	0.148915	0.386476
frs2b	(S368)	0.159772	-0.164499	1.27236	0.312321	0.148915	0.0209213
rpl9	(S253)	-0.121839	0.0195987	-18.6484	0.248213	1	0.0209213
rpl9	(S318)	-16.3346	-0.313226	-0.027629	0.0433081	0.0433081	0.563703
rpl9	(S205)	-0.0839704	-0.439045	-9.20653	0.563703	0.0433081	0.0209213
rpl9	(S554)	-1.03411	-1.0186	-0.511969	0.148915	0.0209213	0.386476
serbp1a	(S215);(S214)	-0.00972666	-14.1717	-7.92361	0.563703	0.0433081	0.148915
serbp1a	(S312);(S311)	0.588004	1.02297	1.03265	0.248213	0.0209213	0.0209213
exosc10	(S783);(S783)	-0.8025	-0.75923	-0.0459883	0.0433081	0.0209213	0.563703
exosc10	(S783,S786);(S783,S786)	-0.447439	-0.294799	0.626791	0.77283	0.0209213	0.0433081
exosc10	(S783);(S783)	-0.702971	-0.454539	0.251198	0.0433081	0.0209213	0.248213
exosc10	(S783,S786);(S783,S786)	0.169962	0.0931543	1.10519	0.248213	0.386476	0.0209213
si:ch1073-335m2.2	(S2221,S2225)	-9.37538	-9.43169	-0.249326	0.0209213	0.0433081	0.0433081
si:ch1073-335m2.2	(S2896)	-0.349986	0.836867	-0.141529	0.563703	0.0433081	1
si:ch1073-335m2.2	(C1643,S1646)	-7.24579	-7.81405	-15.5065	0.0209213	0.148915	0.0209213
tns1b	(S847)	9.12664	-0.0893111	9.2651	0.0209213	0.885234	0.563703
tns1b	(S1280,S1288)	-0.21866	-8.32085	8.17041	0.885234	1	0.0433081
tns1b	(M1233,S1240)	-7.60644	-0.699794	-0.643592	0.0209213	0.0433081	0.0433081
tns1b	(S1209)	0.0349749	0.108056	-8.11707	1	0.248213	0.0209213
tns1b	(M1201,S1209)	0.408789	0.880406	0.277535	0.77283	0.0433081	0.77283
cavin2a	(S358,S379)	-1.00173	-0.747341	1.06568	0.77283	0.0433081	0.148915
plpp3	(T286,S290);(T241,S245)	0.851893	0.191708	0.801329	0.248213	0.248213	0.0209213
usp24	(S2562)	0	14.8023	0	NaN	0.0209213	NaN
cldn23a	(S237);(S247)	-0.612659	-0.122428	-0.362393	0.0433081	0.386476	0.248213
bsnb	(S561,S562);(S486,S487)	0.562822	0.722194	0.614903	0.148915	0.0209213	0.0209213
bsnb	(M2293,S2294,S2300);(M2218,S2219,S2225)	0.466286	7.55798	7.68856	0.148915	0.386476	0.0209213
rsf1b.1	(S1220,S1222)	0.0196134	-0.0672885	-8.11264	1	1	0.0433081
rsf1b.1	(T1146,S1147)	-0.0350309	-0.0769882	-8.01867	0.386476	0.148915	0.0209213
rsf1b.1	(S1147)	-14.8001	-7.5347	-0.432785	0.0209213	0.0209213	0.248213
rsf1b.1	(S744)	5.22303	6.28314	2.3077	0.563703	0.0433081	0.148915
rsf1b.1	(S1006,C1012)	-7.40567	0	6.9371	1	1	0.0209213
faf2	(S347,C349)	-0.725834	-0.911442	0.0359744	0.0433081	0.0433081	1
faf2	(S347,C349)	-0.759281	-0.80618	0.208234	0.0433081	0.0433081	0.77283
coro1b	(S415)	-0.227047	7.65647	7.62369	0.885234	0.0209213	0.148915
dkc1	(S436)	0	15.3139	0	1	0.0209213	1
rbm4.2	(S10)	0.403611	0.318855	7.02842	0.148915	0.248213	0.0433081
rbm4.2	(S231)	-0.769646	-0.71786	0.401701	0.77283	0.0209213	0.248213
bcl9l	(S83,S85);(S83,S85)	-0.10221	-14.2039	0.274295	0.563703	0.0433081	0.77283
bcl9l	(S944);(S945)	-14.7718	0.33731	-14.3577	0.0433081	0.77283	0.0433081
bcl9l	(S754);(S755)	7.47803	8.015	7.34289	0.0209213	0.148915	0.248213
vtg4	(S1076,S1077,S1079)	8.42624	8.3077	8.36218	0.0209213	0.563703	0.0433081
vtg4	(S1147,S1148,S1150)	19.996	9.21473	0	0.0209213	1	1
vtg4	(S1147,S1148,M1158)	0.637691	0.269307	0.460851	0.0433081	1	1
vtg4	(S1147,S1148,S1150,S1154)	-0.254028	0.0253	-0.839364	0.386476	0.563703	0.0433081
vtg4	(S733)	0	0.392511	6.94322	0.77283	0.148915	0.0433081
crtc1b	(C60,Y61);(C60,Y61)	12.1359	0.417957	0	0.0433081	1	1
gab1	(S258)	6.90572	0	14.3447	0.112351	1	0.0433081
gab1	(S661)	-0.229027	5.3404	0.725968	0.885234	0.0209213	0.248213
slc16a3	(S479)	6.32835	0.0279926	6.40537	0.0433081	0.563703	0.386476
pold3	(S330,S331,S339,T347)	-15.2388	-15.6632	-7.96035	0.0209213	0.0209213	0.0433081
pold3	(S271,S274)	0.0638199	-0.00805668	-9.03303	0.248213	0.563703	0.0209213
mecom	(S225)	0.246978	0.590058	-7.17864	0.248213	0.0209213	0.193931
mecom	(S453)	-0.130115	-0.116677	-0.642685	0.386476	0.148915	0.0433081
nsfl1c	(S98)	0.765687	0.577469	1.07267	0.386476	0.0433081	0.0209213
nsfl1c	(S193)	-0.117501	-0.321907	-0.610595	0.248213	0.248213	0.0209213
ubr5	(S2482,M2486)	-7.94932	-7.76004	-15.1055	0.0433081	0.148915	0.0433081
pkp3a	(S362)	0.809489	0.271131	0.341355	0.0433081	0.248213	0.0209213
pkp3a	(S365)	-0.131993	-8.63432	-0.277626	0.386476	0.0209213	0.386476
pkp3a	(T282)	-16.1637	-8.47365	-0.200361	0.0209213	0.0433081	0.563703
hspa12a	(S21)	5.84184	5.09167	0.335205	0.0209213	0.386476	0.563703
eif2s2	(S67)	0.0147424	-0.638705	0.0730433	1	0.0433081	0.248213
eif2s2	(S67)	0.729589	0.00112628	0.508318	0.0433081	0.563703	0.0209213
dock7	(S450,C455)	0.18202	0	16.9666	1	1	0.0433081
mef2d	(S98)	-0.0546089	-8.17182	-8.20168	0.563703	0.148915	0.0433081
larp1b	(S964)	-0.901263	-0.427126	-0.43007	0.0433081	0.0209213	0.386476
larp1b	(S413)	-0.307975	-0.677314	0.567498	0.77283	0.0433081	0.386476
sorbs2a	(S239);(S343)	0	14.0618	15.4561	1	0.248213	0.0209213
rb1	(S798,T803)	-0.330311	-0.153814	-0.78746	0.0209213	0.386476	0.0433081
rb1	(S27,S34)	-0.199705	-0.100805	-9.74551	0.0433081	0.386476	0.0433081
epb41l5	(S606);(S617);(S610)	-8.96585	-9.04899	-8.92865	0.148915	0.0433081	0.148915
snx1a	(T200)	-0.645856	-0.704087	0.536078	0.77283	0.0209213	0.148915
smarcc1a	(S325,S327,S330)	9.74175	-7.18066	-7.18066	0.0209213	1	1
smarcc1a	(S414)	-8.79106	-8.88513	-0.0503904	0.0433081	0.148915	0.0433081
smarcc1a	(S414)	0.0389021	-8.81609	-8.58873	0.563703	0.0433081	0.0433081
smarcc1a	(S325,S327)	9.20872	8.69153	8.65717	0.0433081	0.248213	0.248213
kmt5c	(S249,C254);(S249,C254)	-0.359931	-0.690991	-0.30853	0.248213	0.0209213	0.0433081
si:ch211-202f3.3	(S580)	-0.942335	-1.11086	0.613165	0.77283	0.0433081	0.0433081
atxn2l	(S51)	-18.4006	0.152967	0.20186	0.0433081	0.248213	0.77283
atxn2l	(S446)	0.0404073	-0.142647	-17.6676	1	0.248213	0.0209213
atxn2l	(S425)	-0.0553063	-0.133485	-11.9107	1	0.386476	0.0209213
prox1a	(S291,S296)	-0.140243	0.647299	0.522925	0.885234	0.0209213	0.148915
prox1a	(S543)	-7.66396	0.590301	0.103669	0.563703	0.0209213	0.563703
prox1a	(M176,S179)	-0.340577	-0.706666	-0.628341	0.0209213	0.0433081	0.0433081
crybg1a	(S929)	-0.667966	-1.31205	0.421681	0.77283	0.0209213	0.148915
crybg1a	(S402)	-0.808147	-8.42623	-0.0801324	0.148915	0.0209213	0.563703
dspb	(S2184)	-0.735005	-1.1457	-0.741254	0.148915	0.0209213	0.0209213
dspb	(S2178)	7.92428	7.69018	0.0731627	0.0209213	0.0209213	0.563703
baiap2l1b	(S256)	-7.91748	-0.381724	-0.136987	0.0209213	0.0209213	0.0209213
dclk1b	(S324,S326,S331)	0	18.4288	0	1	0.0209213	1
dclk1b	(S324,S326,S331)	17.9342	9.07304	17.7552	0.0209213	1	0.0209213
dclk1b	(S341,S344)	-8.85005	-17.9892	-0.103292	0.0209213	0.0209213	0.563703
dclk1b	(S341,S344,S347)	0.0782198	8.2588	0.123378	0.248213	0.0433081	0.885234
tnk1	(Y704)	0.211835	0.0616057	0.870791	0.193931	0.563703	0.0209213
eif5b	(S252,S256)	-0.397782	-6.98434	-0.601543	0.148915	0.0209213	0.148915
eif5b	(S231,S233,S236)	1.4376	2.12493	1.45643	0.148915	0.0209213	0.248213
eif5b	(S339)	0.660244	0.62048	0.949325	0.148915	0.0433081	0.0209213
pabpc1a;pabpc1b	(S237);(S237)	-0.252709	-0.425047	-0.791799	0.563703	0.248213	0.0209213
zeb1a	(C78,S80);(C92,S94)	10.9643	0	6.83687	0.0209213	1	0.112351
pdcd4a	(S458)	-0.644267	-0.721312	-0.240603	0.0433081	0.0209213	0.0209213
pdcd4a	(S458)	-0.689573	-0.766124	-0.204045	0.0433081	0.0209213	0.248213
pdcd4a	(S92)	1.10302	0.843151	0.78627	0.0209213	0.0209213	0.0209213
myoz2b	(T103,T107);(T72,T76)	-8.42241	-8.34913	-0.383507	0.0433081	0.0209213	0.0209213
zgc:194398	(S791)	8.5365	8.15147	0.153026	0.0209213	0.563703	0.248213
nipblb	(S364,C372)	8.12321	8.12656	8.1082	0.0209213	0.0433081	0.386476
zyx	(S282)	0.478454	0.0184044	1.31593	0.0209213	0.248213	0.0209213
ccdc9	(T385);(T369)	-0.449072	-0.651789	-0.335633	0.77283	0.0209213	0.77283
ryr1a	(M4473,T4483,T4487)	-0.0605573	-0.733383	-0.725863	0.248213	0.0433081	0.0433081
git2b	(S361)	-14.6783	-7.92098	0.103313	0.0433081	0.0209213	0.563703
vcpip1	(S945,S949);(S954,S958)	-0.293887	-16.9862	-8.46305	0.0433081	0.0209213	0.248213
palm3	(S256,M260)	6.35104	6.19217	6.51801	0.148915	0.148915	0.0433081
palm3	(S59)	7.91231	7.90227	7.95736	0.0433081	0.0433081	0.0209213
palm3	(S67)	-0.702438	-1.26465	-0.238168	0.148915	0.0209213	0.386476
nefma	(S651,S656)(S661,S666)	0.621905	0.387854	0.69143	0.0209213	0.148915	0.0209213
baz1a	(S734)	0.104842	0.189063	0.592467	0.386476	0.148915	0.0433081
casp8ap2	(S1009)	-0.3575	-0.113847	-1.02362	0.248213	0.248213	0.0433081
larp6a	(S306,S310);(S362,S366)	-0.260901	-0.0886446	-0.882436	0.148915	0.563703	0.0433081
larp6a	(S306,S310);(S362,S366)	0.040995	-0.115061	-0.717043	0.77283	0.563703	0.0433081
ssbp4	(S344,M348);(S345,M349)	-0.0503429	-10.3349	-0.156732	0.248213	0.0209213	0.148915
ssbp4	(M351,T357);(M352,T358)	8.72242	17.294	8.62003	0.193931	0.0433081	0.193931
ssbp4	(M348,M351,T357);(M349,M352,T358)	-0.700015	-1.05852	0.127644	0.148915	0.0209213	0.77283
tut7	(M618,S624)	-0.0263593	-0.480782	0.60873	0.563703	0.0209213	0.0209213
taf9	(S144);(S140)	-1.3495	-1.36906	0.403789	0.0433081	0.0209213	0.386476
mark2a	(S123)	0.429889	-0.142308	-13.607	0.77283	0.563703	0.0433081
spag7	(S158);(S158)	0.14722	9.05334	7.94919	0.885234	0.0433081	0.248213
mef2d	(C96,S98,S110)	-0.50261	-0.553491	-7.73289	0.0209213	0.148915	0.0209213
mef2d	(C96,S106,S110)	-7.39442	-7.36995	-0.761468	0.0209213	0.0433081	0.0209213
zgc:77838	(S85,S87)	0	8.46116	17.2109	1	1	0.0433081
ryr1b	(T1316)	-0.158801	0.749047	0.0967145	1	0.0209213	0.148915
adam22	(S822)	-7.95777	-0.702251	-0.13409	0.0209213	0.0433081	0.248213
syne2b	(S125)	0.174827	8.12503	-0.0355474	0.148915	0.0209213	0.77283
nol4la	(S268)	-8.58002	-8.55518	-8.65284	0.0433081	0.248213	0.148915
chd7	(T1919,M1930)	-0.222777	-8.29756	-0.799487	0.248213	0.148915	0.0209213
chd7	(S2393,S2396,S2398,T2399)	0.0923807	-0.122709	0.680733	0.386476	0.563703	0.0209213
chd7	(S2393,S2396)	-0.147231	-0.193728	-0.721399	0.386476	0.148915	0.0209213
chd7	(C2410,S2412)	0.656398	0.0451532	0.786208	0.148915	0.563703	0.0209213
fnbp4	(S308)	0.00441179	-0.0414023	-8.37165	1	0.386476	0.0433081
prdm2b	(S975,S981);(S975,S981)	0.610121	0.816304	-6.43415	0.0433081	0.563703	0.386476
prdm2b	(S981);(S981)	-0.33683	1.09194	0.689188	0.665006	0.0209213	0.386476
prrc2b	(S997,C999)	0.17911	0.262976	0.87249	0.885234	0.148915	0.0433081
prrc2b	(S995,S997,C999,S1000)	7.2493	7.35733	7.39383	0.563703	0.0433081	0.0433081
nexn	(S519,C530)	6.81864	6.86329	6.36106	0.0209213	0.0209213	0.148915
tbc1d15	(S200)	-0.0647766	0.61315	-0.02316	1	0.0209213	0.885234
bud13	(S302)	-1.10572	0.73582	0.503558	0.0433081	0.77283	0.563703
bud13	(S137)	-1.13413	-0.0318694	-0.0725433	0.0433081	1	0.148915
bud13	(S194,S195,S196,S198)	0.609533	0.238999	0.383894	0.0209213	0.0209213	0.0433081
bud13	(S297,S299,S302)	-0.29412	-1.32862	-1.38564	0.248213	0.148915	0.0209213
carmil2	(S1490)	-0.172516	-0.0655897	-0.865514	0.386476	0.563703	0.0433081
clint1b	(S217)	-0.028048	6.71388	-6.5769	0.885234	0.0433081	1
slc4a4a	(S249)	15.2623	15.616	15.6493	0.0433081	0.0209213	0.0209213
slc4a4a	(S90)	-0.112268	-0.628028	0.226175	0.563703	0.0433081	0.248213
c2cd3	(S1343,S1344);(S1861,S1862)	-7.66825e-05	7.51673	0.151705	0.563703	0.0433081	0.248213
si:dkey-151g10.3	(S301,S305,S306)	-0.393764	-0.982524	-0.586829	0.386476	0.0433081	0.148915
si:dkey-151g10.3	(T266,S268,S272)	-0.00632804	-16.2036	-16.2036	0.563703	0.0209213	0.0433081
si:dkey-151g10.3	(S269,S272)	0	0	15.2588	1	1	0.0209213
si:dkey-151g10.3	(S441)	1.14675	0.00700082	1.24707	0.0433081	0.563703	0.148915
si:dkey-151g10.3	(S441)	7.09931	7.44351	14.5385	0.112351	0.112351	0.0433081
rufy3	(S34,C41)	0.276135	0.686916	0.605218	0.148915	0.0209213	0.0433081
dbnlb	(S313)	0.341481	0.903968	0.41897	0.386476	0.0433081	0.0433081
	(S188,S194)	0.0454301	0.153593	-8.36508	1	0.386476	0.0433081
	(T247,S254,C262)	0	15.1506	0	1	0.0209213	1
als2b	(S1291);(S1364)	7.65502	0.0127768	7.97108	0.563703	0.885234	0.0433081
als2b	(S457,S466);(S506,S515)	-0.215108	0.756863	-0.110947	0.885234	0.0209213	1
ccdc61	(C342,S349);(C342,S349);(C342,S349)	0	0	15.0933	1	1	0.0433081
ccdc61	(S440,C442,S443,S444);(S426,C428,S429,S430);(S426,C428,S429,S430)	13.3263	13.1124	6.48173	0.0433081	0.0433081	1
iws1	(S153)	0.762133	0.516509	0.370229	0.0433081	0.0433081	0.0433081
iws1	(S86)	7.84571	7.84698	7.80352	0.0209213	0.148915	0.148915
iws1	(S417,S419,S421)	0.94632	1.80382	0.653268	0.0433081	0.0433081	0.248213
cgrrf1	(S262,S264)	0.269681	0.24903	0.650918	0.563703	0.248213	0.0433081
bin2b	(S334,C336)	-0.096113	-1.07121	-2.0231	0.386476	0.0209213	0.0209213
g3bp1	(S99)	0.334086	9.64411	-8.77223	0.885234	0.0433081	1
g3bp1	(S181)	-6.50113	-0.619294	-0.652462	0.0433081	0.77283	1
ttyh1	(Y92)	-0.269952	-15.2956	-14.8701	0.148915	0.0433081	0.0433081
nos1apa	(S355,S358,S361)	0.288193	0.653238	0.340283	0.148915	0.0433081	0.148915
nos1apa	(S355,M356,S358,S361)	0.658527	0.643782	0.0204885	0.248213	0.0433081	0.563703
map2	(S335)	-0.245878	-0.299049	-0.64461	0.248213	0.248213	0.0433081
map2	(C364,S366)	-0.157231	-0.326711	-0.849343	0.248213	0.248213	0.0433081
lmo7a	(S86)	0	12.7261	6.39048	NaN	0.0209213	1
ercc5	(S127)	0.103087	0.52494	1.30571	0.312321	0.386476	0.0209213
krt4	(Y8)	-0.159359	-0.462421	0.818416	1	0.0209213	0.0433081
krt4	(Y8)	2.34794	1.34704	0.187337	0.0433081	0.148915	0.77283
krt4	(S488)	0.597478	0.412729	0.549419	0.0433081	0.386476	0.0209213
krt4	(S493)	8.84686	8.92609	17.9609	0.193931	0.193931	0.0433081
krt4	(S22)	-0.154066	-0.201282	0.783747	0.77283	1	0.0433081
krt4	(S30)	-0.0252391	1.25443	0.790812	0.885234	0.148915	0.0209213
krt4	(Y24)	-0.313518	-0.588063	1.15884	0.77283	0.0209213	0.0433081
krt4	(S30)	8.99617	9.69215	9.56928	0.0433081	0.0433081	0.0209213
drosha	(C178,S181)	7.63494	0.168024	7.6009	0.148915	0.148915	0.0209213
si:ch211-242b18.1	(S276);(S276)	5.63133	0.424067	6.42289	0.563703	0.148915	0.0209213
huwe1	(S4038,T4043,T4046)	-0.194476	-0.883655	-0.0506239	0.386476	0.0209213	0.77283
huwe1	(S4038,T4043,T4046)	8.07645	7.99608	8.11746	0.148915	0.248213	0.0433081
huwe1	(S3638)	-0.435139	-8.01575	0.611231	0.193931	0.386476	0.0209213
srrm2	(S206,S207,S209,S211)	0.0348185	-7.71409	0.0984872	1	0.0433081	0.77283
ddx18	(S136,S141)	-0.0196649	6.47765	0.374689	0.77283	0.0209213	0.148915
foxk2	(S185)	8.36029	8.01404	8.50492	0.0209213	0.248213	0.0209213
spen	(S1409,S1411)	0	16.4698	8.33623	1	0.0433081	0.193931
nckipsd	(S263)	1.16341	1.15096	0.426032	0.0209213	0.148915	0.77283
gpsm1b	(S456,C460)	0.40616	0.472504	0.938978	0.0433081	0.0209213	0.0209213
gpsm1b	(S456,C460)	-0.151931	-0.338689	5.36361	0.77283	0.885234	0.0433081
lin37	(S54,S57);(S54,S57);(S58,S61)	0.060769	7.28202	0.203868	0.248213	0.0433081	0.248213
islr2	(S629,S633)	-0.12262	-0.381645	-7.74807	0.386476	0.386476	0.0433081
helz	(T40);(T40)	-1.05976	-0.818488	-0.291019	0.0209213	0.148915	0.248213
2002-09-01	(Y202,S207);(Y319,S324)	0.150885	0.120198	8.6078	0.885234	0.885234	0.0433081
plekha5	(S465);(S530)	-0.0412511	0.0245203	-16.0211	0.0433081	0.248213	0.0209213
plekha5	(S618);(S683)	0.062662	-0.933154	-0.738853	1	0.0433081	0.148915
sept5a	(S366)	-0.168709	-0.175779	-7.38575	0.248213	0.248213	0.0209213
vtg3	(S1055,C1056);(S1048,C1049)	0.32992	0.900536	0.786251	0.193931	0.0433081	0.0209213
zeb1b	(S31,S33)	7.41051	-7.11962	7.0697	0.0433081	1	0.0209213
mylk5	(S183,S188)	0.0452943	7.52157	8.12083	0.563703	0.563703	0.0209213
mapk14b	(Y183);(Y183);(Y183);(Y183)	-0.906454	-0.710452	0.0813749	0.148915	0.0209213	1
mapk14b	(M180,Y183);(M180,Y183);(M180,Y183);(M180,Y183)	-0.874164	-0.814848	0.0146197	0.0433081	0.0209213	1
dennd5b	(S859);(S859);(S839)	-0.461033	-0.654982	-0.0696051	0.0433081	0.0209213	0.248213
sptb	(S29)	-0.155027	-0.0922542	-0.610947	0.0433081	0.0433081	0.0433081
nav1b	(S839)	-0.163699	7.16878	0	0.77283	0.0209213	0.77283
nav1b	(S839,M840)	-0.208293	0.0808451	-0.619144	1	0.248213	0.0433081
si:ch211-125o16.4	(S1124)	-1.40419	-1.32624	-0.536721	0.0209213	0.0209213	0.0209213
si:ch211-125o16.4	(S123)	-0.0277791	-0.143557	0.78137	1	0.77283	0.0433081
si:ch211-125o16.4	(S1092)	-0.752207	-0.691987	-0.152354	0.0433081	0.0433081	0.248213
si:ch211-125o16.4	(S95)	0.0460926	0.0143357	-0.939283	1	0.563703	0.0433081
si:ch211-125o16.4	(S481)	-0.533651	-8.12725	-0.918309	0.0209213	0.0209213	0.0433081
si:ch211-125o16.4	(S1276,S1281)	-9.95114	-2.1271	0.0567084	0.0433081	0.0209213	1
si:ch211-125o16.4	(S1276)	-1.91631	-1.93917	-0.640059	0.0433081	0.0209213	0.0433081
si:ch211-125o16.4	(S413,S414)	-0.0725694	0.690029	0.973826	0.885234	0.148915	0.0209213
si:ch211-125o16.4	(S1520)	0.0119855	-0.0804839	-1.64507	1	1	0.0433081
sf3b1	(T230)	7.19852	14.5177	7.1736	1	0.0209213	1
sf3b1	(T361,T365)	12.7072	13.4112	6.86162	0.0209213	0.0209213	0.193931
sf3b1	(T279,T284,T289)	-15.6211	-0.0649385	-7.73257	0.0433081	1	0.0209213
sf3b1	(T214)	-0.199877	-0.0592479	-0.597754	0.0433081	0.563703	0.0209213
crmp1	(S525)	0	20.7613	0	1	0.0209213	1
adgrb2	(S604)	-0.633012	-0.215142	-0.164101	0.0209213	0.386476	0.148915
ddx42	(S110,S112,M121)	-0.0411984	-1.78713	-0.0527924	0.248213	0.0433081	0.563703
ddx42	(Y184)	0.225606	-10.3645	0.112541	0.0433081	0.0433081	0.77283
rbbp5	(S446);(S81)	-0.754582	-0.749035	-0.862121	0.0209213	0.0209213	0.0209213
cavin4b	(S159,Y163)	0.186454	0.79981	0.994223	0.665006	0.0433081	0.563703
pdlim5b	(S188)	-0.0334578	-0.0318349	-0.945886	0.563703	0.386476	0.0433081
pnn	(S66)	-0.880934	-0.680386	0.333818	0.386476	0.0209213	1
pnn	(S66)	-0.844855	-8.91398	0.345086	0.386476	0.0209213	1
sarnp	(S75)	0.866233	0.563209	0.620262	0.0433081	0.248213	0.148915
ldb3a	(S99);(S99);(S99);(S99);(S99);(S99);(S99);(S99)	-0.0248937	-0.128204	-0.722079	0.563703	0.248213	0.0209213
ldb3a	(S99);(S99);(S99);(S99);(S99);(S99);(S99);(S99)	0.00268263	-0.105428	-0.585345	1	0.77283	0.0209213
ldb3a	(S99,M101);(S99,M101);(S99,M101);(S99,M101);(S99,M101);(S99,M101);(S99,M101);(S99,M101)	0.100891	-0.27703	-0.755541	0.77283	0.0433081	0.0209213
ldb3a	(S99,M101);(S99,M101);(S99,M101);(S99,M101);(S99,M101);(S99,M101);(S99,M101);(S99,M101)	-0.125983	-0.505814	-0.646474	0.148915	0.0433081	0.0209213
znf1153	(S28)	-0.0716536	-0.176006	-8.44716	0.148915	0.0433081	0.0433081
znf1153	(T14)	-4.22324	1.05044	0.155735	0.0209213	0.77283	1
lasp1	(T82);(T104)	-0.272583	-0.196937	-0.775836	0.248213	0.386476	0.0433081
dhx16	(S100,S102)	-17.0161	-16.9615	-0.147329	0.0209213	0.0209213	0.248213
si:ch211-232i5.1	(S305)	-0.820572	-0.844865	-0.122864	0.0433081	0.0209213	0.248213
si:ch211-232i5.1	(S118)	-0.877219	-2.33445	-0.707076	0.0209213	0.0209213	0.0209213
si:ch211-232i5.1	(S115,S118)	-3.4922	-4.71872	-1.34088	0.0209213	0.0209213	0.0209213
si:ch211-232i5.1	(S72)	-1.89829	-1.98416	-0.177723	0.0433081	0.0209213	0.0433081
si:ch211-232i5.1	(S263,T267,S272)	-1.44377	-1.82821	-0.78779	0.0433081	0.0209213	0.0209213
si:ch211-232i5.1	(S263,T267,M269,S272)	-0.809207	-1.02711	-0.639248	0.0209213	0.0209213	0.148915
eif3c	(T29,T30,S39);(T29,T30,S39)	-3.4566	0.0159536	-0.177469	0.0209213	0.563703	0.77283
kansl1b	(S504)	0	16.1523	7.83946	1	0.0433081	0.112351
ank1b	(S850)	-0.353011	-0.169407	-0.603785	0.0433081	0.148915	0.0433081
ank1b	(S850)	-0.605018	-0.20361	-0.689763	0.0433081	0.0209213	0.0433081
krt5	(S561);(S555)	-0.144626	-0.244594	0.590093	0.77283	0.386476	0.0209213
krt5	(S561);(S555)	0.0272166	-0.181229	0.60465	0.563703	0.386476	0.0209213
krt5	(S170);(S170)	0.0695335	-0.136507	1.17608	0.563703	1	0.0209213
krt5	(Y333);(Y333)	-0.582573	-9.01111	-0.578424	0.386476	0.0209213	0.248213
nsd3	(S762,S766);(S762,S766)	-0.0359144	-7.74129	0.433143	0.386476	0.0433081	0.77283
nsd3	(S645);(S645)	0.992781	-0.00936935	0.769597	0.248213	0.885234	0.0433081
mpp2a	(S45,S48)	8.11463	7.99239	0.0573478	0.0209213	0.386476	0.885234
dusp8a	(S460,S461)	0.00332381	-7.37647	-6.12915	1	0.0433081	0.148915
styxl2	(S88,S92)	9.52793	1.86042	1.53938	0.0433081	1	0.885234
arid4a	(S1262);(S1239)	-0.0702072	-9.08271	0.0496346	0.386476	0.0209213	1
chd4a;chd4b	(S1554,T1555,T1557,T1561,T1565);(S1555,T1556,T1558,T1562,T1566)	-7.3117	3.41388	-5.22076	0.112351	0.0433081	0.563703
chd4a;chd4b	(S58,S59);(S58,S59)	0.7255	0.844557	0.243743	0.0433081	0.0209213	0.148915
chd4a;chd4b	(S58,S59);(S58,S59)	0.691292	1.10722	0.410885	0.248213	0.0209213	0.0433081
chd4a;chd4b	(T25);(T25)	-8.91712	9.03814	8.87115	1	0.0433081	0.0209213
chd4a;chd4b	(S1373,Y1375,S1376,S1379);(S1374,Y1376,S1377,S1380)	0.0955584	8.09159	8.28764	0.248213	0.148915	0.0209213
prpf4bb	(S395,S397)	6.72414	8.53526	6.77041	0.148915	0.0433081	0.148915
prpf4bb	(C836,Y852)	-0.000411945	0.596579	0.208673	0.563703	0.0433081	0.148915
prpf4bb	(S272,S274)	-8.57406	-0.160529	-8.63356	0.0433081	0.248213	0.0433081
sptbn2	(M2336,S2342)	-0.341309	-8.80804	-0.1835	0.0209213	0.0209213	0.0433081
tle2c	(S271,C275)	0.0130805	0.00762841	6.62515	0.563703	0.148915	0.0209213
tle2c	(S252,S254)	0.105015	-0.900325	0.065524	0.77283	0.0433081	0.77283
arl9	(T63)	-0.601189	-0.62272	-0.295112	0.0433081	0.0209213	0.0209213
tbc1d5	(S594)	0.0458636	8.69216	8.53104	1	0.0209213	0.386476
tbc1d5	(T812)	0.587508	-0.143979	1.41684	0.193931	0.248213	0.0209213
lpin2	(S246);(S245)	7.49347	15.3379	7.89288	1	0.0209213	0.112351
lrp1ab	(S4526,S4529)	7.47905	7.39688	14.6809	1	0.193931	0.0209213
ahnak	(S6031)	-0.135191	-0.0412877	-0.604538	0.77283	1	0.0209213
ahnak	(S3615,S3622)(S3797,S3804)(S4096,S4103)(S4278,S4285)(S4512,S4519)	-0.601226	-0.915299	-0.060051	0.77283	0.0209213	1
ahnak	(S3622)(S3804)(S4103)(S4285)(S4519)	-1.03589	-1.27019	-0.456021	0.148915	0.0209213	0.248213
ahnak	(S314)	7.32677	0.12874	0.549814	0.0209213	0.563703	0.148915
ahnak	(S4238)(S4654)	0.27167	-0.215814	1.32214	0.386476	0.0209213	0.0209213
ahnak	(S4238)(S4654)	0.411352	-0.0911517	1.31329	0.148915	0.248213	0.0209213
ahnak	(S142)	-0.734601	-0.956868	-0.753342	0.0209213	0.0209213	0.0209213
ahnak	(S142)	-0.684995	-0.877992	-0.728147	0.0209213	0.0209213	0.0209213
ahnak	(T3033)	0.361011	0.13667	0.955144	0.77283	0.77283	0.0433081
ahnak	(T3097)	-1.01206	-1.15687	-0.320219	0.0209213	0.0209213	0.77283
ahnak	(S2567)(S2800)(S3622)(S3804)(S4103)(S4285)(S4402)(S4519)	-0.938862	-1.10971	-0.32121	0.77283	0.0209213	0.77283
ahnak	(S3010)	0.021418	-0.30924	0.686243	0.563703	0.0209213	0.0433081
ahnak	(S6056)	9.08586	0.170677	0.0180307	0.0209213	0.885234	0.563703
ahnak	(S4701)	-1.00516	-1.61386	-0.485865	0.386476	0.0209213	0.248213
ahnak	(S5783)	0.175982	-0.105803	1.34542	0.0209213	0.248213	0.0209213
ahnak	(S5783)	0.30242	-0.0522468	1.2741	0.0209213	0.248213	0.0209213
ahnak	(S3212)	-0.808714	-1.09352	-0.196636	0.386476	0.0209213	1
ahnak	(S5713)	-0.400042	-1.05224	0.214977	1	0.0433081	0.386476
ahnak	(S5713)	-0.673788	-1.33964	-0.0139413	0.77283	0.0433081	1
ahnak	(S5598)	-0.428005	-0.570694	0.994333	0.77283	0.0209213	0.0433081
ahnak	(S192)	0.0189839	0.018319	9.74873	0.563703	0.148915	0.0433081
ahnak	(S5410)	-0.125426	-0.189039	1.5147	0.77283	0.563703	0.0433081
ahnak	(S357)	-0.397621	-0.513157	-0.646437	0.0209213	0.386476	0.0433081
ahnak	(S142)	-0.491754	-0.709791	-0.648086	0.0209213	0.0209213	0.0209213
ahnak	(S3212)	-0.382549	-1.34637	-0.247215	1	0.0433081	0.563703
ahnak	(S5111)	-0.351164	-0.585356	-0.178402	0.77283	0.0209213	1
ahnak	(S4852)	-0.40372	-0.620997	0.0755818	0.77283	0.0433081	0.77283
ahnak	(S5039)	1.42169	-0.151263	1.11051	0.0209213	0.312321	0.0209213
ahnak	(S4701)	-0.585321	-0.847041	-0.113269	0.77283	0.0209213	1
ahnak	(S3797)	-0.162218	-0.800022	0.168324	0.386476	0.0209213	1
ahnak	(S4096)	-0.0788844	-0.593692	0.269333	0.386476	0.0209213	0.563703
ahnak	(S4096)	-0.194884	-0.861695	0.0989661	0.386476	0.0209213	1
ahnak	(S5410)	-0.47476	-0.763269	0.128043	0.386476	0.0209213	0.563703
ahnak	(S3986)	-0.905572	-1.51227	-0.331018	0.148915	0.0209213	0.248213
ahnak	(S5111)	-0.253253	-0.705226	0.186727	1	0.0433081	0.248213
ahnak	(T4831)	-0.923381	-1.12697	-0.360116	0.148915	0.0209213	0.386476
ahnak	(S4512)	0.0131033	-0.691135	0.196884	1	0.0209213	1
ahnak	(S42)	0.952467	-0.733288	0.643567	0.248213	0.563703	0.0433081
ahnak	(S2567)(S2800)	-0.873335	-1.08125	-0.12621	0.386476	0.0209213	1
ahnak	(S95,C97,S99)	0.821366	-0.052663	0.331399	0.0433081	1	0.0209213
ahnak	(S95,C97,S99)	0.612139	0.0163602	0.355076	0.0209213	0.563703	0.0433081
nucks1b	(S19)	-9.23243	-0.115313	-9.56032	0.148915	0.386476	0.0209213
ttn.2	(S21630)	1.37465	0	15.5576	1	1	0.0433081
ttn.2	(S21038,S21043,S21046)	8.3335	0	17.0779	0.193931	1	0.0209213
ttn.2	(S21149,S21151,M21158)	0.124068	0.0944777	7.42685	0.563703	0.563703	0.0433081
ttn.2	(S21749)	0.0808519	-9.7548	-9.66794	0.77283	0.0209213	0.0209213
ttn.2	(S21696,S21707,S21711)	-9.43982	-9.48714	-9.99146	0.248213	0.0209213	0.148915
ttn.2	(S21038,S21040,S21043,S21046)	1.37922	-1.72171	0.117353	0.386476	0.0433081	1
ttn.2	(S21149,S21151,M21158)	0.172576	0.597538	-0.00839049	0.248213	0.0433081	1
ttn.2	(S21149,S21151)	7.74807	7.6108	7.79735	0.0433081	0.0433081	0.563703
ttn.2	(S21595,S21599)(S21609,S21613)(S21637,S21641)	-0.0952183	8.13011	6.11629	0.77283	0.0209213	0.148915
pak4	(S547)	0.443964	1.36907	0.641446	1	0.0433081	0.248213
pak4	(S547)	-0.579321	-0.631555	-0.135752	0.248213	0.0433081	0.248213
pak4	(T551,Y553,M555)	12.6335	6.86376	0	0.0433081	0.112351	1
ttyh1	(Y487,S492)	-0.0078842	8.35308	-8.10891	1	0.0433081	1
tnks1bp1	(S134)	-0.375452	-0.659039	-0.479897	0.0209213	0.0209213	0.0209213
sos2	(S1265)	15.1439	15.9372	0.247214	0.0433081	0.0209213	1
sos2	(T1263,S1265)	-0.362719	-0.749461	-0.910662	0.0209213	0.0209213	0.0433081
cul4b	(S53);(S53)	0	16.0775	15.9925	1	0.0209213	1
si:dkey-40m6.8	(T232)	0.130354	0.218309	8.07628	0.148915	0.885234	0.0433081
larp1	(S646)	-0.405954	-0.270346	-0.622129	0.0209213	0.0209213	0.0433081
gpr37l1b	(T58)	8.07558	15.7535	0	0.112351	0.0433081	1
clasp2	(S42)	16.2236	8.54664	16.6812	0.248213	1	0.0433081
clasp2	(S1007)	-6.98314	0.0981372	-14.5667	0.248213	0.563703	0.0209213
camsap1a	(S1061,S1064)	0.0188137	0.0390185	1.34892	0.563703	0.77283	0.0209213
ube2v1	(S162)	0	15.6014	15.7377	1	0.0209213	0.0209213
cgnl1	(S298)	0	0	15.0877	1	1	0.0209213
strn3	(S151)	0.33846	0.413366	0.736563	0.0433081	0.386476	0.0433081
dop1a	(C619,S625,S626)	0.366232	0.278416	0.746179	0.0209213	0.148915	0.0433081
zgc:158404	(S216)	0.106171	0.642178	0.315985	0.248213	0.0433081	0.563703
jph1a	(S479)	0.30158	-8.41558	0.280658	0.77283	0.0433081	0.77283
jph1a	(S162,S165)	6.89361	0.466632	0.376583	0.0433081	0.248213	0.248213
jph1a	(S467,T469)	8.93085	7.21354	6.02726	0.386476	0.0433081	0.148915
vtg5	(S1076,S1079)	0.108492	9.99886	20.4623	1	0.193931	0.0433081
vtg5	(S1076,S1077,S1079,S1080)	0.670776	-8.79719	-9.26579	0.0209213	0.563703	0.112351
vtg5	(S1077,S1079,S1080)	18.9553	0	18.941	0.248213	1	0.0433081
vtg5	(S1077,S1086)	0	0	18.5239	1	1	0.0209213
vtg5	(S699)	-0.352599	-0.854738	-0.125474	0.0433081	0.0209213	0.77283
arhgap5	(S1218)	0	15.7282	0	1	0.0209213	1
arhgap5	(S1195,S1202)	-1.19807	-1.55036	-0.343945	0.77283	0.0209213	0.148915
myh10	(S1972);(S1966)	18.436	9.20065	0	0.0433081	0.193931	1
myh10	(S217);(S217)	-0.748004	-0.901581	-0.101511	0.248213	0.0433081	1
myh10	(S217);(S217)	0.382439	-0.339792	0.683403	0.248213	0.77283	0.0433081
myh10	(S1972);(S1966)	0.171736	8.6239	9.02543	0.248213	0.0433081	0.386476
si:dkeyp-77h1.4	(S641)	7.41227	15.713	15.5954	1	0.0209213	1
si:dkeyp-77h1.4	(S618)	-0.443762	-0.303401	-10.3142	0.0433081	0.0209213	0.0209213
si:dkeyp-77h1.4	(T610,S618)	-9.16875	-0.204435	-0.417095	0.0433081	0.0433081	0.148915
si:dkeyp-77h1.4	(S499)	-0.604791	-0.393466	-1.0824	0.0433081	0.0433081	0.0433081
si:dkeyp-77h1.4	(S570)	-0.407319	-0.232744	-1.61968	0.0209213	0.0433081	0.0209213
si:dkeyp-77h1.4	(S396,S400)	7.18607	7.7136	7.68706	0.248213	0.148915	0.0209213
si:dkeyp-77h1.4	(T580,T590)	-7.97178	-0.150907	-7.91895	0.0209213	0.0209213	0.148915
si:dkeyp-77h1.4	(S648,S651)	-0.490466	-0.16147	-8.18768	0.248213	0.0433081	0.0209213
si:dkeyp-77h1.4	(T543,S545)	-19.4029	-0.511119	-0.73629	0.0209213	0.0433081	0.0209213
si:dkeyp-77h1.4	(M530,T543,S545)	7.53085	7.89537	15.1684	1	0.193931	0.0433081
tjp3	(S576,S579,S582)	7.44375	6.93989	7.0418	0.0433081	0.563703	0.563703
tjp3	(S316)	-0.4861	-0.962714	-0.170359	0.0209213	0.0433081	0.386476
tjp3	(S523)	9.0217	-0.00410434	9.02719	0.0209213	0.885234	0.0433081
tjp3	(S473)	0.0403321	0.0385026	1.23002	0.77283	0.563703	0.0209213
tjp3	(S451,S453,S455,S458)	0.148052	6.45453	13.8651	1	1	0.0209213
spegb	(S153,C160)	0.0106979	9.12518	8.8229	0.563703	0.0433081	0.148915
spegb	(S2492)	-0.143275	-0.253683	-9.7037	0.0209213	0.0433081	0.0209213
spegb	(S1804)	-0.165313	-0.0317051	-0.585108	0.248213	0.248213	0.0433081
spegb	(S2317)	0	0	16.8944	1	1	0.0433081
bcl9	(S128)	8.72578	8.72769	8.81233	0.0433081	0.248213	0.386476
bcl9	(S128,S133)	0.0180012	0.108763	-8.21076	1	0.148915	0.0209213
bcl9	(S128,M132,S133,M140)	-6.64062	-6.96596	-1.51258	0.248213	0.0209213	0.0209213
bcl9	(S208)	-9.70604	-19.0459	-0.405521	0.0209213	0.0209213	0.0209213
bcl9	(S109,S117)	0	0	12.2993	1	1	0.0433081
bcl9	(S160,C162)	-0.167306	-16.6601	-0.366519	0.148915	0.0209213	0.0433081
bcl9	(S206,T207,S211)	13.1151	0	7.25658	0.0433081	1	0.193931
bcl9	(S1047,S1057)	-0.188016	0.0539251	-0.586443	0.386476	1	0.0209213
sptan1	(S1031)	0.765553	1.04616	-0.399692	0.386476	0.0209213	0.148915
si:ch1073-157b13.1	(T142,S146);(T142,S146)	8.14199	-0.0306912	-0.073553	0.0209213	0.885234	0.885234
csdc2a	(S32)	-0.176802	-0.320359	-0.760989	0.0433081	0.148915	0.0433081
wu:fb30f12	(S402,S404)	-0.417067	-15.6397	-8.05816	0.0433081	0.0209213	0.0209213
kmt2cb	(S610)	8.03145	7.77951	7.98854	0.0433081	0.563703	0.386476
kmt2cb	(S4012,M4015,S4016,M4021)	0.516449	0.190226	1.38949	0.0433081	0.563703	0.0433081
ephb4b	(Y629);(Y772)	-0.467039	-0.325728	7.23554	0.885234	0.77283	0.0209213
acin1a	(S1124)	-0.920821	-0.961729	-0.454185	0.0433081	0.0209213	0.386476
cdk12	(S338,S341)	-0.147507	-0.335027	-0.758759	0.386476	0.386476	0.0209213
cdk12	(S629,S633)	-0.374144	-0.126701	-0.661222	0.0433081	0.563703	0.0209213
mettl3	(S48)	8.96118	8.93074	8.7316	0.0209213	0.386476	0.248213
ttn.2	(S847,S849)	16.6886	16.508	8.26947	0.0209213	0.248213	0.193931
ttn.2	(S3040,T3042)	-14.8107	0.150127	-7.57111	0.0209213	1	0.148915
ttn.2	(T291)	0	18.4442	9.20089	1	0.0433081	0.112351
ttn.2	(S1222)	0.814872	0.999679	-0.258939	0.386476	0.0433081	1
ttn.2	(S3234,T3236,S3237,S3241)	0.554443	0.543939	0.595732	0.0433081	0.0433081	0.0209213
ttn.2	(S4311)	0.644589	0.838959	0.649722	0.563703	0.0433081	0.0209213
ttn.2	(S1382)	-0.178054	0.11323	-0.90604	0.248213	0.386476	0.0433081
ncor2	(Y1486)	-0.224011	-7.48435	-0.686179	0.248213	0.248213	0.0209213
luc7l	(M15,S18)	-0.0700918	1.12394	2.01471	0.77283	0.148915	0.0209213
rnf20	(S151)	8.86693	8.69488	9.13588	0.0209213	0.148915	0.0209213
rnf20	(S151)	0	7.6029	15.7258	NaN	1	0.0209213
rnf20	(S566)	0.160288	15.2172	0.0204502	1	0.0433081	1
ncapd3	(S1281)	-6.41413	0.0661428	-0.3653	0.0433081	0.563703	0.77283
mfap1	(M51,S53,S54)	-0.0407882	-0.633588	0.0104369	0.563703	0.0209213	0.77283
mfap1	(S53,S54)	0.275606	0.195975	1.77785	0.77283	0.77283	0.0433081
mfap1	(S132,S133)	-0.0877095	-0.551983	-0.593907	1	0.0433081	0.0209213
hirip3	(S184,S193)	-8.80358	-9.18435	-17.6564	0.248213	0.0433081	0.0209213
tinf2	(T520,T523,S525)	-0.501823	-0.231637	-0.654387	0.0209213	0.0433081	0.0433081
zgc:112982	(S189)	-0.22043	-0.123291	-0.611293	0.0209213	0.148915	0.0433081
si:ch73-212j7.1	(S147)	0.264498	-0.179141	0.604708	0.248213	0.77283	0.0433081
eif3ja;eif3ja;eif3ja;	(S117);(S116);(S117);(S120)	-0.701167	-0.709048	-0.282792	0.0433081	1	0.148915
macf1a	(S3436)	0.586357	0.538665	1.02283	0.0433081	0.0209213	0.0209213
macf1a	(S28,S30,C32)	-0.3777	-0.708399	0.264455	0.248213	0.0209213	0.0433081
macf1a	(S25,S28,S30,C32)	0.541089	0.682961	-1.08343	0.386476	0.0433081	0.563703
gfap	(S56);(S56)	0.299014	0.273713	0.71338	0.248213	0.386476	0.0209213
serpinf2b	(S84,C92,M96);(S84,C92,M96)	-0.121168	-15.8696	-0.414732	0.148915	0.0209213	0.0209213
ash2l	(S278)	0.0378762	-0.129191	0.723336	0.248213	0.0209213	0.0433081
ash2l	(S31)	0.171831	7.50448	-7.34247	0.148915	0.0209213	1
arfgap2	(C140,S144)	-0.483369	-0.805443	0.32425	0.77283	0.0433081	0.248213
thoc5	(S161);(S161)	0.119897	0.556104	5.76989	0.248213	0.148915	0.0209213
sidt2	(S414,S416,S417)	-8.17136	-0.0263776	0.119446	0.0209213	0.563703	0.0433081
anks1aa	(S57)	-0.710805	-8.28372	-8.73219	0.0209213	0.0209213	0.0433081
ptges3b	(S149)	6.10388	11.2433	5.77922	0.112351	0.0209213	0.112351
slu7	(S563);(S515)	0.245769	-0.233863	1.10894	0.563703	0.148915	0.0433081
fbxo42	(S153)	-8.27594	-0.278607	-16.1764	0.0433081	0.0433081	0.0209213
map4k3b	(S331);(S331)	-0.268952	-7.72096	-7.72942	0.386476	0.0209213	0.148915
srebf1	(S103)	-20.6385	-17.5229	-8.79249	0.0433081	0.0209213	0.148915
trappc12	(S210)	18.1815	18.0078	9.26606	0.0433081	0.0433081	0.193931
otulina	(S10);(S10);(S10)	6.8977	0.183756	0.333806	0.0209213	0.148915	0.248213
arhgef7b	(S713)	0.116255	-0.599456	1.81043	0.563703	0.0209213	0.0433081
arhgef7b	(T23)	-6.27521	-0.0361877	-6.43777	0.248213	0.563703	0.0433081
si:ch211-69m14.1	(S397)	-0.0980194	-0.761858	0.599187	1	0.148915	0.0433081
ralgps2	(S332);(S310)	-0.885371	0.0334378	-0.0158341	0.0209213	1	1
zbtb2b	(S518,S521)	-8.2322	-8.30565	0.196133	0.248213	0.0433081	0.0433081
nipbla	(S271,S272,S278)	-0.604866	-0.0779683	-0.177187	0.0433081	0.563703	1
gpm6ba	(S243);(S279)	0.251346	0.181904	0.70684	0.386476	0.248213	0.0209213
carmil2	(S1463)	20.1585	20.3649	9.88262	0.0433081	0.0209213	0.193931
carmil2	(S1263)	-0.258893	-0.1046	-0.637934	0.148915	0.0433081	0.0209213
si:ch211-113e8.10	(S198,M199,C209)	-0.189441	-0.675631	0.156493	1	0.0209213	0.563703
ubap2l	(S514,S515);(S514,S515)	-6.83403	-13.8879	-14.3308	0.148915	0.0433081	0.0209213
si:dkeyp-113d7.10	(T338)	6.86689	0.344536	7.39001	0.0209213	0.148915	0.0209213
si:dkey-117m1.4	(S395)	-0.180331	-0.255811	-9.10579	0.0433081	0.386476	0.0433081
si:dkey-117m1.4	(S183)	0.274643	7.22666	7.19409	0.148915	0.0433081	0.0209213
ubxn7	(S296)	0.311377	7.58236	7.98093	0.148915	0.0433081	0.386476
foxg1b	(S39);(S31)	3.69931	5.4284	5.3279	0.0209213	0.0209213	0.0433081
tshz1	(S510,S514)	0.595925	0.242429	0.315005	0.0209213	0.0209213	0.0209213
dnttip2	(S83)	-0.863181	-0.233527	-0.305443	0.0209213	0.386476	0.0209213
dnttip2	(S295)	-0.366485	-0.397552	-0.757789	0.148915	0.0433081	0.0209213
si:ch211-13c6.2	(S203)	-6.95132	-7.28211	0.529172	0.148915	0.0209213	0.77283
marcksb	(S124,S127)	0.97376	-0.83604	1.66966	0.148915	0.77283	0.0433081
marcksb	(S124,S127)	-0.193469	-0.0722143	1.25123	1	1	0.0433081
si:ch211-214c7.4	(S667,S670)	6.9436	0.657431	6.39492	0.0433081	0.148915	0.563703
tmem209	(S257)	0.0213139	0	14.9621	1	1	0.0433081
pag1	(S285,T289)	-0.564376	0.334613	-2.42602	0.0209213	0.386476	0.0209213
pag1	(Y306)	-0.724579	-1.01541	1.62062	0.386476	0.0209213	0.77283
hsf1	(S285);(S285)	8.17078	-0.0653597	-0.0317011	0.0433081	0.77283	0.77283
tcf25	(S75);(S75)	-0.588209	-0.180739	0.0738702	0.0209213	0.386476	0.148915
atp2b1a	(S1159,T1169);(S1146,T1156)	0.933354	0.624859	-0.122479	0.0433081	0.148915	0.77283
atp2b1a	(T1182,T1184);(T1169,T1171)	-1.16503	0.550682	-8.04339	0.148915	0.386476	0.0433081
rbm27	(S979)	0.00794644	-0.73625	-0.559535	1	0.0209213	0.0209213
si:dkey-125i10.3	(S30)	-0.354291	-0.0841593	-0.769454	0.0433081	0.248213	0.0433081
palld	(S175,C180);(S175,C180)	-0.127817	-0.0712365	-0.790182	0.248213	0.248213	0.0433081
palld	(S905);(S905)	-7.74832	-8.37045	-0.130034	0.148915	0.0209213	0.563703
xirp2a	(T2936,T2938)	-0.119475	-0.0981768	-0.725753	0.0433081	0.0209213	0.0209213
xirp2a	(S2365)	-0.425778	-0.518413	-0.620938	0.148915	0.0209213	0.0433081
xirp2a	(S2365)	16.8774	16.1236	7.90856	0.0209213	1	1
xirp2a	(S392)	-0.0678574	0.643757	0.548334	0.77283	0.0209213	0.0433081
xirp2a	(T2954,S2956)	-0.26658	-0.150105	-1.15388	0.248213	0.148915	0.0209213
xirp2a	(S3295,S3298)	-17.4775	-8.81779	-17.7034	0.0209213	0.0209213	0.0209213
xirp2a	(S1835)	-1.23234	-1.27999	0.259845	0.148915	0.0209213	0.77283
xirp2a	(T2924,S2926)	16.0736	0.0247851	15.6917	0.0433081	1	0.248213
xirp2a	(S3135)	0.941676	0.586298	1.24385	0.0209213	0.0209213	0.0433081
xirp2a	(S3135,M3140)	10.3793	4.86385	10.3806	0.0209213	0.112351	0.0209213
xirp2a	(T1041)	-0.0322923	6.57573	4.80608	0.885234	0.0209213	0.563703
tdp1	(S13,S15)	-0.174031	-9.31256	-9.57894	0.248213	0.248213	0.0209213
myo15aa	(S886)	-0.228024	-0.0545191	-1.10616	0.386476	0.563703	0.0209213
esrp2	(S548,C552);(S548,C552);(S548,C552)	-8.39238	-8.65256	-0.482186	0.0209213	0.0209213	0.248213
kctd15a;kctd15l;kctd15	(S9);(S9);(S9)	-0.681192	-8.00322	-8.07238	0.148915	0.148915	0.0209213
fam83hb;fam83h	(S986,S988);(S986,S988)	0.122269	7.69529	0.132349	0.563703	0.0209213	0.885234
ttn.1	(T28012,S28014)	0.943084	0.829584	1.14173	0.0433081	0.0433081	0.0433081
ttn.1	(S520,S523,S526)	0.317199	0.506753	0.601132	0.563703	0.0209213	0.0209213
ttn.1	(S311)	-0.515403	-0.760033	-0.0406713	0.0433081	0.0209213	1
ttn.1	(S311)	-0.658424	-0.821347	-0.0925463	0.0433081	0.0209213	0.563703
ttn.1	(S1224)	-0.108057	0.0508359	-0.722634	1	1	0.0433081
rtf1	(S35,S37,S40,S42)	0.547553	1.04827	0.847455	0.193931	0.0209213	0.0209213
rtf1	(S688)	-0.702291	-7.63736	-0.156883	0.148915	0.0209213	1
phrf1	(S1410)	-0.374826	1.05515	0.425443	0.665006	0.0209213	0.386476
	(S60)	5.82812	6.99035	0.268432	0.386476	0.0209213	0.885234
	(M47,T48)	6.07746	7.07921	6.4696	0.0209213	0.0209213	0.148915
LOC100333482	(S78)	0.0353529	-0.130499	-0.674501	1	0.77283	0.0209213
gtf2f1	(S183);(S405)	-15.5405	0.341757	-15.524	0.0209213	0.77283	0.0209213
trpm4a	(S525,T527)	-7.66123	-15.2924	0.164364	0.0209213	0.0433081	0.77283
eppk1	(S1515)	-7.5906	0.0117857	-0.130762	0.0209213	0.248213	0.0433081
ahdc1	(S719,S720)	7.02633	0.404687	7.16251	0.386476	0.148915	0.0209213
aff4	(S771)	-0.383136	-0.641357	-0.363883	0.0209213	0.0209213	0.0209213
aff4	(S979)	7.23286	7.52452	-7.68572	0.148915	0.0209213	1
sept9a	(S39)	0.243778	0.635803	0.179782	0.563703	0.0433081	0.312321
ppp1r13l	(S106);(S106)	0.443462	0.109297	0.599317	0.0209213	0.0209213	0.0209213
ppp1r13l	(S194,S195);(S194,S195)	-6.8003	0.126868	1.24484	0.193931	0.248213	0.0209213
usp8	(S673)	9.27025	0.00620522	-0.0286287	0.0209213	0.563703	0.77283
sfpq	(S438,M442);(S438,M442)	1.10379	1.40511	0.369845	0.148915	0.0209213	0.563703
baz2ba	(T1517)	-0.199319	-15.3654	-7.80923	0.0209213	0.0209213	0.0209213
baz2ba	(T1517)	6.7937	13.4667	0	1	0.0433081	1
scaf1	(S1061)	-0.0539714	-0.192452	-8.58373	0.248213	0.148915	0.0209213
scaf1	(S1171,S1172,S1175,C1182)	7.16577	7.18634	7.31661	0.148915	0.0209213	0.386476
scaf1	(S1002)	-0.722411	-0.376539	-1.44949	0.0209213	0.386476	0.0433081
myo10l1	(S796)	-0.851136	-0.487807	0.175268	0.0209213	0.0433081	0.248213
dnah5l	(S1518)	7.1564	14.2454	7.23037	1	0.0433081	0.193931
mapk12	(Y183)	6.56818	6.59112	6.66244	0.386476	0.386476	0.0209213
gja1	(S329,Y336)	0	16.0359	0	1	0.0433081	1
phf8	(S702,S708)	8.28851	8.19675	16.4582	1	0.193931	0.0209213
phf8	(S910,S914,C925)	0.132036	0.592828	0.381183	0.248213	0.0433081	0.0433081
med19a	(S225)	15.1799	6.77024	7.52468	0.0433081	1	0.193931
tyw1	(S302,S305)	-0.0355426	0.784929	0.534286	1	0.0433081	0.0433081
Eva1a	(S115)	-7.86624	-0.0616965	-0.355766	0.0209213	0.77283	0.148915
ccdc85ca	(S217)	0.280904	0.66481	0.121055	0.386476	0.0209213	0.248213
mcrip1	(S20)	0	10.2696	20.9012	1	1	0.0209213
fgf12b	(S168,M173)	6.53679	6.44223	6.60188	0.0433081	0.148915	0.148915
jph1b	(S447)	11.5561	12.4785	7.5153	0.0209213	0.0209213	0.193931
lgalsl	(S17)	-14.6343	-14.2855	-0.694139	0.0433081	0.0209213	0.0433081
farsa	(S131)	7.74985	7.70088	7.45068	0.0433081	0.148915	0.248213
setdb1a	(T404,S406)	-0.0292687	8.94185	9.29985	1	0.0433081	0.148915
setdb1a	(S481)	-8.61612	-0.0692772	-0.199933	0.0433081	0.386476	0.0209213
setdb1a	(S792)	11.5704	0.395758	5.90895	0.0433081	1	0.112351
zbtb18	(S531,S532)	-0.199836	-0.403846	0.65526	0.77283	0.0209213	0.0209213
zbtb18	(S531,S532)	4.36337	3.90523	5.21483	0.248213	0.248213	0.0209213
znf516	(S443)	-0.724092	-0.660017	0.452309	0.77283	0.0209213	0.248213
top2b	(S1542)	-1.01103	-1.17515	-0.202467	0.386476	0.0209213	0.386476
irf2bp1	(S68)	-0.125626	-0.176606	-0.879004	0.0209213	0.148915	0.0433081
nol8	(S839)	0.433627	0.604687	0.336477	0.248213	0.0433081	0.0209213
nol8	(S839)	-7.47777	-0.0639274	-6.99969	0.0433081	0.563703	0.148915
safb	(T342)	0	9.51618	0.079021	0.77283	0.0433081	0.148915
vaspb	(S378)	1.12034	-0.301507	0.124536	0.0209213	0.563703	0.193931
znf592	(S320)	-0.782191	-0.581894	-0.0675363	0.0209213	0.148915	0.386476
vtg1	(S1144,S1145)	-0.0556335	-0.613299	-0.432095	0.148915	0.0433081	0.0209213
vtg1	(S1145,S1147,S1151)	-12.5481	-0.480786	-12.7989	0.0209213	0.0209213	0.0209213
vtg1	(S1144,S1145,S1151,M1155)	-0.151914	-0.616178	-0.272413	0.0209213	0.0209213	0.0209213
vtg1	(S1144,S1145,M1155)	-0.228387	-1.1541	-0.569081	0.0209213	0.0209213	0.0209213
vtg1	(S1145)	-0.156649	-0.721134	-0.489539	0.0209213	0.0433081	0.0209213
vtg1	(S1144)	-0.157843	-0.827601	-0.536658	0.0209213	0.0433081	0.0209213
vtg1	(S1151)	-0.108334	-0.72097	-0.382771	0.0433081	0.0209213	0.0209213
vtg1	(S1145,S1147,M1155)	-0.231181	-1.05811	-0.329137	0.0433081	0.0209213	0.0209213
vtg1	(S1144,S1145,S1147,S1151)	0.0438117	1.55232	1.32726	1	0.148915	0.0209213
vtg1	(S1144,S1145,M1155)	-1.33303	-10.8955	-0.346427	0.0433081	0.0433081	0.0209213
vtg1	(S1144,S1145,S1147,S1151)	-1.21765	-0.0567291	-9.60623	0.0209213	0.563703	0.148915
vtg1	(S1144)	-0.127931	-0.748985	-0.495359	0.248213	0.0433081	0.0209213
vtg1	(S1151)	-0.138617	-18.3509	-0.32416	0.148915	0.0209213	0.0209213
vtg1	(S1144,M1155)	-0.298936	-1.48046	-9.41906	0.0433081	0.0209213	0.0209213
vtg1	(S1072,S1076)	22.583	11.281	0.0898568	0.0209213	1	1
vtg1	(S1074,S1075,S1076)	0	11.0538	22.3778	1	0.193931	0.0433081
vtg1	(S1077)	-0.0236801	0	10.8866	0.885234	0.77283	0.0209213
vtg1	(S1071,S1080)	10.495	20.9538	10.5479	1	0.0433081	1
si:dkey-238c7.16	(S131)	1.0938	5.52406	-0.4837	0.148915	0.0433081	0.885234
ttc39c	(S6)	6.28581	7.2455	12.7695	1	0.112351	0.0209213
mef2aa	(S277)	1.37954	1.594	0.514568	0.0433081	0.0433081	0.148915
mef2aa	(C96,S98,C104,S108)	0.503306	1.28084	0.130629	0.563703	0.0433081	0.77283
chkb	(S89)	0.169094	0.341768	0.67692	0.248213	0.148915	0.0209213
rprd2a	(T593)	0	0	13.9085	1	1	0.0209213
taf1	(S1218,S1221)	15.7559	16.0047	0	0.0433081	0.248213	1
chd4a	(T1528,T1532)	8.49872	8.05862	8.53406	0.0433081	0.148915	0.0209213
chd4a	(S1283)	7.70767	7.77483	8.08844	0.248213	0.148915	0.0209213
vtg2	(S1146)	9.73029	9.63585	9.36425	0.0433081	0.148915	0.248213
rcor1	(S211,S219)	0	8.95734	18.1555	1	1	0.0209213
stx1b	(S14)	-9.31228	-9.33308	-9.29178	0.0209213	0.0209213	0.148915
stx1b	(S10,S14)	0.0426005	0.0631824	0.623346	0.148915	1	0.0433081
stx1b	(S98)	-0.655475	-0.269573	-0.995428	0.0433081	0.386476	0.0209213
bcl11aa	(S173,T176)	-0.181057	-8.70503	0.122414	0.77283	0.0209213	1
bcl11aa	(S173)	0.12213	15.9013	0	1	0.0209213	1
bcl11aa	(S18)	0.139549	8.51455	0.0135628	0.148915	0.0209213	0.563703
bcl11aa	(T697)	9.08169	9.01221	0.0766369	0.0209213	0.0209213	0.563703
bcl11aa	(S88)	0.193845	8.21294	8.31799	0.148915	0.0433081	0.0433081
med24	(S862,M870)	0	13.3982	7.23763	1	0.0433081	0.112351
igf2r	(S2390)	0.0737437	0.658942	0.162084	0.563703	0.0433081	0.0433081
grk7a	(S33,C42)	0.214739	-0.0305935	0.630795	0.665006	0.77283	0.0209213
usp9	(S593)	-1.11175	-1.1254	0.208376	0.386476	0.0209213	0.386476
rtn1a	(T424)	-0.311495	-0.0475651	-0.630511	0.0433081	0.563703	0.0209213
rtn1a	(S216)	-0.263814	-0.0881664	-0.684762	0.0433081	0.248213	0.0433081
gigyf2	(T395)	-0.317402	-0.846192	-0.85336	0.0209213	0.0209213	0.0209213
mapre3a	(S147)	-0.152688	-0.592432	-0.118552	0.0433081	0.0433081	0.0433081
badb	(S84);(S84)	-0.281807	-0.619343	-0.52226	0.0433081	0.0209213	0.0209213
zgc:56304	(T249)	8.55551	8.26966	16.8385	0.112351	0.112351	0.0209213
zgc:56304	(S242,T243,T249,T254)	-0.283252	-0.639116	-0.874849	0.386476	0.0209213	0.0209213
qrich1	(S197)	-8.97136	-0.195553	-0.463399	0.0433081	0.0433081	0.0433081
bckdha	(S338,S348)	-0.050007	0.33206	0.631856	0.665006	0.248213	0.0433081
bckdha	(S338)	-19.3321	-0.01782	0.12781	0.0433081	1	0.563703
pip5k1aa	(T524)	7.8806	0.51607	0.26039	0.0209213	1	0.885234
dpysl3	(M498,S510)	-19.2225	-9.67596	-0.287515	0.0209213	0.0209213	0.386476
yod1	(S95)	0.0474139	-0.265814	0.747298	0.563703	0.77283	0.0433081
2010-09-01	(S388)	1.71444	1.5867	1.54305	0.0209213	0.0433081	0.148915
rras2	(C181,S184)	-15.6623	-7.97428	0.0889774	0.0209213	0.0209213	0.386476
stmn1b	(S18)	0.36349	0.341393	0.644874	0.0433081	0.0209213	0.0433081
stmn1b	(T41)	-0.0603218	-0.0516598	-0.674137	0.386476	0.248213	0.0433081
tcp11l1	(S51)	8.86772	17.3222	17.7952	0.193931	0.248213	0.0433081
tcp11l1	(C395,S402)	-0.127819	-7.88456	-0.136988	0.0433081	0.0433081	0.248213
araf	(S267);(S263)	-7.86909	-7.77542	-0.673197	0.0209213	0.0433081	0.148915
ywhaba	(S210)	0.183765	0.267267	0.950092	0.193931	0.0209213	0.0209213
adam17a	(S792,S795)	-7.81571	-0.0620839	0.138493	0.0433081	0.386476	0.77283
hsp90aa1.2	(S229)	0.0821761	-0.873532	-0.471014	0.77283	0.0209213	0.0209213
crad	(S919)	-0.297751	-0.594776	-0.538493	0.0209213	0.0433081	0.0433081
ivns1abpa	(S335,S337)	1.64622	-0.0857162	0.140793	0.0209213	0.77283	0.563703
crybg1b	(S436)	1.09796	-0.363749	1.15985	0.0209213	0.77283	0.0209213
crybg1b	(S188)	0.235649	8.52254	8.3743	0.148915	0.0209213	0.248213
cdkn1ba	(S10)	0.0240663	-8.79349	-8.88094	1	0.0433081	0.0209213
taf3	(S309)	0.00225554	0.643581	-0.569792	0.563703	0.0433081	0.563703
nr2c1	(T254)	0	6.16362	11.1343	1	0.112351	0.0433081
hnrnpub	(S188,C206,C212)	0.914754	8.4648	1.39081	0.148915	0.0209213	0.148915
tprb	(S2157)	-0.473233	-0.613639	-0.306248	0.148915	0.0209213	0.386476
akap7	(S65)	0.414357	0.169167	0.664233	0.148915	0.248213	0.0209213
smek1	(S756,S759)	-8.46949	-8.5386	-16.8516	0.248213	0.0433081	0.0209213
clvs2	(S302)	0.0430113	-0.0659865	7.45639	0.885234	0.885234	0.0433081
si:dkey-174m14.3	(S406)	1.32829	0.139792	0.0108331	0.0209213	0.386476	0.563703
plpp6	(S48);(S48)	-0.140795	-0.110802	0.667784	0.77283	1	0.0209213
kmt2e	(T621,S626)	-1.01884	-1.45003	0.541506	0.77283	0.0209213	0.386476
sash1a	(T404,C405)	17.0074	8.38093	8.6182	0.0209213	1	0.112351
lemd3	(S165)	-1.11019	-1.12878	-0.00426003	0.0209213	0.0209213	0.563703
rab11a	(S190)	0	0	17.3025	1	1	0.0209213
reps1	(S561)	7.63779	7.54078	7.61503	0.0209213	0.148915	0.0433081
adcyap1b	(S83,S84)	7.07176	15.079	7.66131	1	0.0209213	1
DKEY-226M8.1	(S14,S15)	0.409596	0.61249	0.363718	0.0433081	0.0209213	0.0209213
nucks1a	(S19)	0.135087	0.0120104	-0.611036	0.563703	0.563703	0.0433081
nucks1a	(S52)	0.372465	-0.131389	0.932185	0.0433081	0.77283	0.0433081
nucks1a	(S59)	0.112439	-9.65463	-10.2871	0.77283	0.0433081	0.148915
nucks1a	(S56)	-9.46498	10.9413	9.92969	1	0.0433081	0.563703
mylpfb	(S17)	0.362931	0.638443	0.523033	0.148915	0.0433081	0.0433081
mylpfb	(S17)	0.270601	0.817596	0.595429	0.386476	0.0433081	0.0433081
mylpfb	(S17,M22)	-0.206347	-15.344	-6.96145	0.563703	0.0433081	0.148915
morc2	(S875)	19.0288	9.55024	19.0441	1	1	0.0209213
stat5a	(Y698)	-0.194926	-0.636478	0.612836	0.77283	0.0433081	0.0209213
stat5a	(Y698)	-0.0566422	-0.660682	0.401164	1	0.0433081	0.0433081
eif3ha	(S7)	0.0126999	-0.0223879	0.602353	0.563703	0.248213	0.0433081
eif3ha	(S7)	-0.101381	-0.160791	0.59189	0.77283	0.0433081	0.0433081
sh3bgr	(S154,S162)	-2.00148	0.0434764	-0.818487	0.0433081	0.248213	0.386476
sart1	(S573)	0.0809289	15.4548	0	1	0.0209213	1
pak2a	(S156)	9.70098	9.91388	20.4167	0.112351	0.193931	0.0433081
pak2a	(S59)	0.0382989	0.295928	0.651591	0.665006	0.0209213	0.0209213
dnajc5aa	(S11)	17.7065	0.0877769	0	0.0433081	1	1
rab11bb	(S190)	-0.219386	-9.79621	0.0371175	0.386476	0.0209213	1
cela1.3	(T71,C75,S78)	-0.0685698	-0.133	-0.732986	0.386476	0.0209213	0.0209213
zgc:92664	(S62)	-0.165406	-0.453341	-7.76733	0.386476	0.0433081	0.0433081
zgc:92664	(S62)	-6.72435	7.01328	-0.271289	1	0.0433081	0.77283
srsf5b	(S245)	-0.131198	-0.191011	-4.35273	0.386476	0.148915	0.0209213
srsf5b	(S122)	0.0675206	0.914051	2.03427	0.665006	0.148915	0.0433081
rps6	(S236,S240)	-0.69033	-0.838681	-0.400475	0.0209213	0.0209213	0.0433081
srfbp1	(S474)	-0.0988575	-0.052846	-7.5291	0.248213	0.386476	0.0209213
rpl12	(C162,T164)	0.701444	0.363774	0.636289	0.563703	0.0209213	0.0433081
snrnp70	(S455,S459,M463)	0.522764	0.177799	0.636086	0.0209213	0.386476	0.0209213
snrnp70	(S455,M463)	0.0197598	-0.209356	-1.32645	1	0.0209213	0.0209213
snrnp70	(S472,S475)	0.583091	0.820184	1.59168	0.312321	0.0433081	0.0209213
ppp1r12a	(S562);(S630)	-19.1865	-9.67836	-0.132184	0.0433081	0.0209213	0.563703
snw1	(S224,S232)	-0.793035	-1.51161	-1.5474	0.386476	0.0433081	0.0433081
si:ch211-114c12.2	(S162)	-0.199801	-7.58653	-7.75435	0.0433081	0.0433081	0.0433081
dbnla	(S297)	-0.276026	-0.163424	-0.609294	0.0209213	0.0433081	0.0433081
dbnla	(S297)	-0.167424	-0.0335191	-0.736112	0.0433081	0.386476	0.0433081
dbnla	(S297)	-0.303981	-0.223535	-1.47884	0.0433081	0.0433081	0.0433081
mapk11	(Y181)	-1.21845	-0.597874	0.152037	0.0433081	0.0433081	0.563703
rbm4.1	(S346)	-0.954189	-1.0657	0.0734411	0.386476	0.0209213	0.563703
rbm4.1	(S346)	-0.846488	-0.747104	0.204572	0.77283	0.0209213	0.563703
ppid	(S97,Y99)	8.49874	-0.0179781	8.70746	0.0209213	0.885234	0.0209213
sae1	(S214,C216)	0.0441072	7.23835	7.62887	0.563703	0.248213	0.0433081
eaf2	(S158,S159)	0.210822	15.9747	7.93292	1	0.0433081	0.112351
mapre1b	(S252)	1.74728	1.56387	1.55472	0.0209213	0.0209213	0.148915
hmga1a	(S36)	13.4942	13.445	13.5546	0.0433081	0.0433081	0.0209213
hmga1a	(S34,T38)	8.36776	16.7334	0	1	0.0209213	NaN
gkap1	(S22,S24,S26)	0.488407	0.322912	0.734796	0.148915	0.248213	0.0209213
gkap1	(S22,S24,S26,S28)	-0.0131822	0.402147	0.655947	1	0.0433081	0.0209213
marcksl1b	(T162)	0.470713	0.767641	1.15035	0.148915	0.0209213	0.0209213
bcl7ba	(S180,C181)	0.774111	0.0765274	0.66899	0.0209213	0.77283	0.0209213
ranbp1	(S60)	-0.380863	-0.354753	-0.589379	0.248213	0.248213	0.0209213
oxsr1b	(S324)	18.0859	0	0	0.0433081	1	1
chmp3	(S203)	0.348744	0.131102	10.0008	0.148915	0.148915	0.0433081
chmp3	(T196,M212)	0.174266	-0.0353536	0.905959	0.312321	0.77283	0.0433081
irf2bpl	(S524,S527)	0.154726	-20.1851	0.19026	0.0433081	0.0433081	0.0433081
irf2bpl	(S524)	-9.39815	0.187635	-9.52161	0.0433081	0.0209213	0.248213
irf2bpl	(S426)	0.292678	0.103985	8.95482	0.885234	0.248213	0.0433081
terf2ip	(S366)	-16.8804	-17.0434	-0.342583	0.0433081	0.0209213	0.0209213
eif4ebp2	(S61,T66)	-0.586284	-0.125683	-0.365843	0.0433081	0.386476	0.0209213
leo1	(S639)	-9.1551	-9.12594	-9.31846	0.148915	0.148915	0.0433081
asf1ba	(S193,M194,C196)	0.216019	-1.01265	0.701543	0.77283	0.0433081	0.0209213
jun	(S72)	0.105252	-0.123421	1.02322	0.0433081	0.0433081	0.0209213
jun	(S62)	0.242235	-0.116737	1.10517	0.312321	0.77283	0.0433081
irf2bp2a	(S368,S371)	0.724046	0.699661	-0.751406	0.77283	0.77283	0.0433081
irf2bp2a	(S366,S368,S371)	-0.312862	-0.356932	0.597125	0.77283	0.0209213	0.0433081
irf2bp2a	(S366,S368,S371)	-0.519765	-0.70947	0.388546	0.77283	0.0209213	0.386476
irf2bp2a	(S368)	-7.49942	-7.56865	-7.9707	0.248213	0.248213	0.0209213
hspa4b	(M524,T533)	-0.0173011	-0.724371	-0.512332	0.563703	0.0209213	0.148915
mcm4	(S23)	-0.11761	-0.510323	-1.35368	0.148915	0.0209213	0.0209213
mapk1	(Y196)	-0.555929	-0.816765	-0.22743	0.386476	0.0433081	1
aldoab;aldoaa	(S46);(S46)	-6.76662	-13.2219	-6.35985	0.0433081	0.0209213	0.248213
sox2	(S248)	0.0427924	0.110258	-0.59397	0.77283	0.148915	0.0209213
myoz1a	(Y31)	0.233389	6.6867	0.338304	0.563703	0.0209213	0.248213
myoz1a	(S227,C229)	7.33125	7.15715	7.55559	0.0433081	0.0209213	0.0433081
myoz1a	(M225,S227,C229)	-14.5659	-7.08532	-13.67	0.0209213	0.0433081	0.0209213
ywhabl	(S205)	0.926623	0.481231	0.903863	0.0433081	0.148915	0.0209213
csnk1e	(S391)	-0.0896246	-0.0901369	-0.591246	0.248213	0.386476	0.0209213
atp1a3a	(S722)	6.74008	6.71557	0.38449	0.0209213	0.563703	0.248213
snx27b	(S56)	-0.122356	-7.84396	0.349016	0.248213	0.0433081	0.77283
heatr3	(C133,C134,S143)	9.43149	9.22617	9.61592	0.148915	0.248213	0.0433081
ctnnbl1	(S45)	-0.366198	-1.24942	0.859585	0.563703	0.0209213	0.77283
nop58	(T480)	-0.277252	-0.295772	-0.680928	0.0209213	0.0433081	0.0433081
rplp2	(S102,S105)	2.07911	0.135255	-0.448946	0.0209213	0.386476	0.248213
rplp2	(S102)	0.629144	-0.114178	0.3049	0.0209213	0.77283	0.148915
rps28	(S23,C27)	9.88221	9.30669	9.04747	0.0433081	0.148915	0.248213
fez1	(S60)	0.121842	0.675475	0.245693	0.248213	0.0433081	0.248213
ahcyl2b	(S28,T31)	0.288892	0.00953706	0.651533	0.248213	1	0.0209213
ranbp3b	(C80,T84,S87,S89)	10.3718	0.769308	-8.26548	0.0209213	0.885234	1
ranbp3b	(C80,S87,S89)	16.3864	16.443	16.656	0.0209213	1	0.0209213
ranbp3b	(S302,S305,S306,T310)	15.9778	15.7236	7.8992	0.248213	0.0209213	1
ranbp3b	(T310)	-0.220463	-0.423184	-0.748093	0.0433081	0.0209213	0.0209213
ranbp3b	(C80,T84,S87,S89)	9.24538	8.98651	9.3636	0.0433081	0.386476	0.0209213
eif3a	(T574)	-0.358665	-0.389828	-0.737481	0.248213	0.248213	0.0209213
pi4k2a	(S45)	0.502349	1.48403	1.56957	0.148915	0.248213	0.0433081
phactr4b	(S240)	-15.8159	-0.0878621	-8.35835	0.0209213	0.386476	0.148915
eif4ebp1	(S103)	-8.29884	-0.330142	-16.6946	0.148915	0.0209213	0.0209213
carhsp1	(T13,S23,C32)	0.25674	17.4679	0	1	0.0209213	1
carhsp1	(S38)	0.174001	-0.949147	-0.325175	0.248213	0.0209213	0.386476
carhsp1	(S49)	-1.46364	-0.310057	-0.605412	0.0433081	0.386476	0.0209213
carhsp1	(S7)	-0.323076	0.0819647	-11.6291	0.563703	1	0.0209213
rad21a	(S153,T156)	-0.338882	0.29205	1.38477	0.563703	0.77283	0.0209213
rps3	(M236,T240)	-0.323384	-0.556541	-0.744699	0.0209213	0.0209213	0.0209213
rps3	(M236,T244)	-0.555844	-0.524863	-0.708522	0.0433081	0.0209213	0.0209213
cap1	(S301)	-0.904769	-0.15992	0.269659	0.0433081	1	0.386476
cav1	(M1,T2,S3,Y5,T9)	0.334535	0.0877885	0.869062	0.0433081	0.77283	0.0209213
cav1	(S17)	6.58745	6.53393	7.16268	0.148915	0.248213	0.0209213
cav1	(T9)	0.346788	0.0809617	0.864102	0.0433081	0.77283	0.0209213
cav1	(T9)	0.133197	0.0438845	0.872685	0.563703	0.563703	0.0209213
pgbd5	(S10)	-0.260089	0.0451893	0.861252	0.885234	0.885234	0.0209213
wtap	(S339)	-7.22889	-7.40302	-0.423666	0.0433081	0.0433081	0.563703
atg13	(S348)	0.469724	0.289904	7.88405	0.885234	0.885234	0.0433081
foxk1	(S166,S176)	0.0109161	-9.92552	-9.56413	0.77283	0.0209213	0.0209213
foxk1	(S398)	-0.0689201	-0.112066	-0.8761	0.0209213	0.0209213	0.0209213
foxk1	(S428)	0	16.2517	8.66051	1	0.0433081	0.193931
rxrba	(S9)	-8.93205	0.0173836	-0.262173	0.0209213	1	0.0209213
and3	(S256)	-0.0572521	-0.309614	-17.8357	0.386476	0.0433081	0.0209213
birc2	(S579)	0.787733	1.07893	1.24014	0.0209213	0.0209213	0.0433081
phb	(S150)	-7.71976	-0.662013	-0.491697	0.248213	0.0433081	0.0209213
ptk2bb	(S23)	-0.778826	-1.15973	-0.215166	0.148915	0.0209213	0.563703
ptk2bb	(S375)	-0.300778	-0.588897	-0.160294	0.77283	0.0209213	0.77283
ptk2bb	(S1001)	0.0762612	-0.328661	0.649756	0.248213	0.0433081	0.0209213
ptk2bb	(S23)	-0.755109	-1.17048	-0.0478737	0.148915	0.0209213	0.563703
ckmb	(S371)	0.0563318	-0.219856	-0.673302	1	0.563703	0.0209213
ckmb	(S371,M375)	-0.255782	-0.501265	-0.8021	0.248213	0.148915	0.0209213
cdv3	(M93,S94)	0	6.62248	6.81041	1	0.248213	0.0209213
ubl7b	(S226)	0.100264	0.647138	-0.00364393	0.665006	0.0433081	0.885234
ubl7b	(Y213,M225)	-0.00533592	-6.66478	-7.03212	0.563703	0.0433081	0.148915
krt18	(S22)	0.7047	0.345704	0.746202	0.148915	0.563703	0.0433081
tbx2b	(S325,S331)	9.78842	9.59749	-0.0738856	0.0433081	0.148915	0.885234
tbx2b	(S325)	0.0488238	-14.1981	-0.0596631	1	0.0433081	1
hspa4a	(S545)	14.2652	14.1105	13.9967	1	0.0209213	1
sdf4	(S44)	0.65399	0.493051	0.854604	0.148915	0.193931	0.0209213
stk3	(S315)	-0.186084	0.741573	1.12094	0.248213	0.0433081	0.0433081
stk3	(S315,M326)	-0.31183	-0.874359	-0.564037	0.148915	0.0433081	0.0433081
ppme1	(C234,S240)	-16.5076	-16.788	-8.66848	0.0209213	0.0209213	0.148915
nploc4	(S117)	-0.18204	-0.244335	0.601215	0.77283	0.0433081	0.0433081
mapk3	(Y218)	-0.739907	-1.06309	-0.409408	0.0433081	0.0209213	1
mapk3	(Y218)	-0.7845	-1.24452	-0.267601	0.0433081	0.0209213	1
rbm17	(S223,M235)	7.29821	14.6205	7.07498	0.112351	0.0433081	0.193931
kat7b	(S195)	0.705985	0.735055	0.701909	0.0433081	0.0433081	0.0209213
kat7b	(S9)	0.377951	0.855887	1.25527	0.248213	0.0209213	0.148915
kat7b	(S67,S69)	-9.5499	-0.385614	-18.1581	0.148915	0.0209213	0.0433081
kat7b	(S67,S69)	0	-0.265698	9.00206	0.77283	0.885234	0.0433081
kat7b	(S122,S124)	6.72943	0	13.0675	1	1	0.0209213
ubl4a	(S132)	-0.327935	-0.522818	-0.747759	0.248213	0.148915	0.0209213
matr3l1.1	(S350)	0	8.22848	16.4487	1	0.193931	0.0209213
matr3l1.1	(S302,S307)	0.139196	7.04496	-0.237848	0.885234	0.0209213	1
ldb3b	(S99)	0.0322985	-0.0388305	-0.612966	1	0.386476	0.0209213
ldb3b	(M97,S99)	-0.24978	-0.359273	-0.640629	0.148915	0.0433081	0.0209213
ldb3b	(M97,S99)	-0.211688	-0.220979	-0.612433	0.148915	0.248213	0.0209213
ldb3b	(S99,M101)	-0.326556	-0.475655	-0.702339	0.148915	0.0209213	0.0209213
ldb3b	(M97,S99,M101)	-0.122658	-0.36382	-0.66061	0.148915	0.0433081	0.0209213
ldb3b	(M97,S99,M101)	-0.364067	-0.658755	-0.93864	0.148915	0.0433081	0.0209213
srsf4	(S292)	15.3754	7.76588	15.1228	0.0433081	0.112351	0.0209213
srsf4	(S305)	0.312609	1.05832	1.62797	0.248213	0.0433081	0.148915
ptdss1	(C419,Y424,C434)	14.9051	7.54314	7.87618	0.0433081	1	0.112351
hnrnpc	(S160)	-0.98114	-1.10454	0.0726971	0.386476	0.0209213	0.563703
creb1a	(S248)	0	18.4662	0	1	0.0209213	1
creb1a	(S120)	1.1905	-0.246587	1.3032	0.248213	0.77283	0.0209213
creb1a	(S120)	0.0729069	-0.00372082	1.55543	0.386476	0.563703	0.0209213
sh3gl2a	(S281,M285,C289,C290)	-0.114936	-0.209072	-0.867561	0.386476	0.0433081	0.0433081
nap1l1	(Y54,M55)	6.97034	0	13.6695	1	1	0.0433081
tax1bp3	(S113)	-0.0896212	-0.310251	-0.703428	1	0.563703	0.0209213
tax1bp3	(S113)	-0.276374	-0.12439	-0.937215	1	0.563703	0.0433081
ppp2r5ea	(S33,S34)	9.02327	9.23293	-0.102213	0.148915	0.0433081	0.885234
kpna3	(S56,S60)	7.55077	0	8.06988	0.386476	0.77283	0.0209213
epb41b	(S830)(S994)(S1072)	0.0862547	0.602385	0.0534241	0.563703	0.0433081	1
hsp90a.1	(S696)	0.0642774	7.78739	0.149739	0.563703	0.0209213	0.885234
hic2	(C184,S191)	0.118142	-8.18945	-16.4235	0.77283	0.148915	0.0209213
sox10	(S65)	-0.156044	-0.238482	-0.687946	0.563703	0.248213	0.0209213
efnb2b	(S274,S277,S280)	0	-0.410431	7.85619	0.77283	0.885234	0.0209213
znf703	(S536)	-0.473167	-0.151323	-0.969259	0.0433081	0.148915	0.0433081
tlk1b	(S157)	-16.121	-0.509436	0.0107476	0.0433081	0.0433081	0.386476
tlk1b	(S168,S172,S174)	0.275874	-0.0584957	1.84985	0.0209213	0.563703	0.0209213
tlk1b	(S168,S172,S174)	1.90081	-0.233647	2.44841	0.0433081	0.77283	0.0209213
eif4ebp3l	(C58,S61)	-0.671555	-0.918165	-0.148964	0.0209213	0.0209213	0.563703
pbx4	(S137)	0.146396	0.899637	0.824053	0.386476	0.0433081	0.0433081
cyt1	(S49)	0.212741	-0.00989921	8.57477	0.248213	0.563703	0.0209213
cyt1	(S46)	-0.759076	-0.941446	-0.320815	0.148915	0.0209213	0.77283
dmrt2a	(S286)	-0.777428	-0.0795381	-0.711145	0.0433081	0.148915	0.0433081
si:ch211-113a14.11	(S140)	6.94803	13.8032	6.927	0.193931	0.0433081	1
arfip2a	(S96);(S77)	0.183251	8.10938	7.71827	0.148915	0.0433081	0.0433081
ablim2	(S375,S376)	0.0503458	-0.025587	8.57617	0.248213	0.77283	0.0209213
[truncated: 35 more rows]
