# Supplementary material for: Phosphoproteomic analysis reveals the diversity of signaling behind ErbB‐inhibitor‐induced phenotypes
Source: FEBS J. 2025 Jul 24;292(24):6557–75. doi: 10.1111/febs.70197 (PMC12713336; doi:10.1111/febs.70197)
Supplement: Supplementary file 1 — Table S1. A table of detected unique phosphopeptides from the embryos with protein mass spectrometry using data‐independent acquisition with tandem mass spectrometry (MS/MS). Table S2. A table of quantified phosphopeptides that were significantly altered between treatments. Table S3. Gene set enrichment analyses of the dysregulated signaling pathways. Table S4. Sequence similarity of human and zebrafish ERBB kinase domains. Table S5. A gene set enrichment analysis of the ontologies of the human phenotype ontology database of the phosphoproteomic data. Table S6. Numerical source data for graphs 2G, 2H, 3A, 3B, 4A, 4B, 5A, 6A, 6C, 6E, and 6F. [file FEBS-292-6557-s001.zip › febs70197-sup-0003-TableS3.xlsx]

## Sheet: Lapatinib_negatively_enriched
Supplemental Table 3. Gene set enrichment analyses (GSEAs) of the dysregulated signaling pathways.
NAME	GS<br> follow link to MSigDB	GS DETAILS	SIZE	ES	NES	NOM p-val	FDR q-val	FWER p-val	RANK AT MAX	LEADING EDGE	Column1
BENPORATH_ES_CORE_NINE_CORRELATED	BENPORATH_ES_CORE_NINE_CORRELATED	Details ...	37	-0.3832678	-2.762071	0.0	0.02340375	0.023	1397	tags=81%, list=43%, signal=141%
PID_AR_PATHWAY	PID_AR_PATHWAY	Details ...	24	-0.47662097	-2.7237418	0.0	0.016054885	0.032	1300	tags=88%, list=40%, signal=145%
DACOSTA_UV_RESPONSE_VIA_ERCC3_DN	DACOSTA_UV_RESPONSE_VIA_ERCC3_DN	Details ...	384	-0.111862116	-2.4743507	0.0	0.103991345	0.271	1593	tags=59%, list=49%, signal=103%
FIRESTEIN_CTNNB1_PATHWAY	FIRESTEIN_CTNNB1_PATHWAY	Details ...	14	-0.5317855	-2.4126437	0.0	0.12753415	0.397	1060	tags=86%, list=33%, signal=127%
REACTOME_FORMATION_OF_RNA_POL_II_ELONGATION_COMPLEX	REACTOME_FORMATION_OF_RNA_POL_II_ELONGATION_COMPLEX	Details ...	24	-0.41209477	-2.369154	0.0	0.14659087	0.516	1507	tags=88%, list=47%, signal=163%
WP_KLEEFSTRA_SYNDROME	WP_KLEEFSTRA_SYNDROME	Details ...	16	-0.47512436	-2.347364	0.0	0.14507331	0.572	1503	tags=94%, list=47%, signal=174%
REACTOME_RNA_POLYMERASE_II_PRE_TRANSCRIPTION_EVENTS	REACTOME_RNA_POLYMERASE_II_PRE_TRANSCRIPTION_EVENTS	Details ...	31	-0.3437837	-2.3065794	0.0	0.16761756	0.694	1507	tags=81%, list=47%, signal=150%
REACTOME_PROTEIN_PROTEIN_INTERACTIONS_AT_SYNAPSES	REACTOME_PROTEIN_PROTEIN_INTERACTIONS_AT_SYNAPSES	Details ...	33	-0.3358436	-2.286137	0.0	0.16918059	0.749	1571	tags=82%, list=49%, signal=158%
WP_1Q21_1_COPY_NUMBER_VARIATION_SYNDROME	WP_1Q21_1_COPY_NUMBER_VARIATION_SYNDROME	Details ...	14	-0.50852346	-2.2568316	0.0	0.18765429	0.817	904	tags=79%, list=28%, signal=109%
WP_LEUKOCYTE_INTRINSIC_HIPPO_PATHWAY_FUNCTIONS	WP_LEUKOCYTE_INTRINSIC_HIPPO_PATHWAY_FUNCTIONS	Details ...	8	-0.6355459	-2.2065637	0.0	0.24405234	0.91	780	tags=88%, list=24%, signal=115%
BIDUS_METASTASIS_UP	BIDUS_METASTASIS_UP	Details ...	78	-0.21021739	-2.1716092	0.004008016	0.28728428	0.953	1907	tags=79%, list=59%, signal=189%
JISON_SICKLE_CELL_DISEASE_DN	JISON_SICKLE_CELL_DISEASE_DN	Details ...	58	-0.24253088	-2.160233	0.0059288535	0.28298312	0.964	1293	tags=64%, list=40%, signal=104%
NAGASHIMA_NRG1_SIGNALING_DN	NAGASHIMA_NRG1_SIGNALING_DN	Details ...	10	-0.54214776	-2.155154	0.004016064	0.27119362	0.968	1163	tags=90%, list=36%, signal=140%
PID_RXR_VDR_PATHWAY	PID_RXR_VDR_PATHWAY	Details ...	5	-0.7517818	-2.1378338	0.0	0.28602403	0.978	807	tags=100%, list=25%, signal=133%
CHANDRAN_METASTASIS_DN	CHANDRAN_METASTASIS_DN	Details ...	56	-0.23776534	-2.0864625	0.0	0.37972364	0.996	1439	tags=68%, list=45%, signal=120%
RAO_BOUND_BY_SALL4_ISOFORM_B	RAO_BOUND_BY_SALL4_ISOFORM_B	Details ...	119	-0.16250905	-2.0607643	0.003929273	0.42057416	0.999	1858	tags=73%, list=57%, signal=166%
SCHAEFFER_PROSTATE_DEVELOPMENT_6HR_DN	SCHAEFFER_PROSTATE_DEVELOPMENT_6HR_DN	Details ...	177	-0.13445956	-2.0562685	0.0060362173	0.40597403	0.999	558	tags=30%, list=17%, signal=34%
REACTOME_NEUREXINS_AND_NEUROLIGINS	REACTOME_NEUREXINS_AND_NEUROLIGINS	Details ...	24	-0.35016626	-2.0439107	0.008163265	0.41465792	0.999	1571	tags=83%, list=49%, signal=161%
WP_GENES_TARGETED_BY_MIRNAS_IN_ADIPOCYTES	WP_GENES_TARGETED_BY_MIRNAS_IN_ADIPOCYTES	Details ...	5	-0.7223427	-2.0354033	0.0038387715	0.41541827	0.999	902	tags=100%, list=28%, signal=138%
BIOCARTA_EIF_PATHWAY	BIOCARTA_EIF_PATHWAY	Details ...	8	-0.5924318	-2.026099	0.0018975332	0.41941473	0.999	1323	tags=100%, list=41%, signal=169%
TCGA_GLIOBLASTOMA_COPY_NUMBER_DN	TCGA_GLIOBLASTOMA_COPY_NUMBER_DN		5	-0.7211032	-2.0141745	0.004032258	0.4320845	0.999	906	tags=100%, list=28%, signal=139%
RUTELLA_RESPONSE_TO_HGF_VS_CSF2RB_AND_IL4_DN	RUTELLA_RESPONSE_TO_HGF_VS_CSF2RB_AND_IL4_DN		66	-0.21107787	-1.9935993	0.0058708414	0.47204608	1.0	508	tags=36%, list=16%, signal=42%
LASTOWSKA_NEUROBLASTOMA_COPY_NUMBER_DN	LASTOWSKA_NEUROBLASTOMA_COPY_NUMBER_DN		211	-0.12110173	-1.9844941	0.00814664	0.47731134	1.0	1075	tags=45%, list=33%, signal=62%
WP_VEGFA_VEGFR2_SIGNALING	WP_VEGFA_VEGFR2_SIGNALING		150	-0.1376725	-1.9722784	0.004166667	0.49276736	1.0	1796	tags=69%, list=56%, signal=147%
WP_SRF_AND_MIRS_IN_SMOOTH_MUSCLE_DIFFERENTIATION_AND_PROLIFERATION	WP_SRF_AND_MIRS_IN_SMOOTH_MUSCLE_DIFFERENTIATION_AND_PROLIFERATION		5	-0.6950728	-1.966865	0.01004016	0.49018002	1.0	990	tags=100%, list=31%, signal=144%
DAZARD_RESPONSE_TO_UV_NHEK_DN	DAZARD_RESPONSE_TO_UV_NHEK_DN		126	-0.14664398	-1.9570996	0.010080645	0.500748	1.0	2008	tags=76%, list=62%, signal=193%
KEGG_NOTCH_SIGNALING_PATHWAY	KEGG_NOTCH_SIGNALING_PATHWAY		9	-0.5262178	-1.9531951	0.005905512	0.49315435	1.0	1537	tags=100%, list=48%, signal=190%
LUI_THYROID_CANCER_CLUSTER_1	LUI_THYROID_CANCER_CLUSTER_1		16	-0.41044775	-1.951312	0.006	0.48027158	1.0	1509	tags=88%, list=47%, signal=163%
BIOCARTA_IRES_PATHWAY	BIOCARTA_IRES_PATHWAY		5	-0.6870158	-1.9500325	0.008264462	0.4671029	1.0	1016	tags=100%, list=31%, signal=146%
REACTOME_RORA_ACTIVATES_GENE_EXPRESSION	REACTOME_RORA_ACTIVATES_GENE_EXPRESSION		6	-0.6507543	-1.940029	0.0058139535	0.48002747	1.0	595	tags=83%, list=18%, signal=102%
JI_RESPONSE_TO_FSH_DN	JI_RESPONSE_TO_FSH_DN		24	-0.33011222	-1.9244112	0.007677543	0.51099384	1.0	1770	tags=88%, list=55%, signal=192%
REACTOME_PKMTS_METHYLATE_HISTONE_LYSINES	REACTOME_PKMTS_METHYLATE_HISTONE_LYSINES		25	-0.3156595	-1.9105017	0.0121951215	0.538165	1.0	1445	tags=76%, list=45%, signal=136%
REACTOME_RAF_ACTIVATION	REACTOME_RAF_ACTIVATION		16	-0.39738804	-1.9036858	0.008080808	0.5434525	1.0	1349	tags=81%, list=42%, signal=139%
BUFFA_HYPOXIA_METAGENE	BUFFA_HYPOXIA_METAGENE		9	-0.51404834	-1.8997115	0.004115226	0.540939	1.0	858	tags=78%, list=27%, signal=106%
GINESTIER_BREAST_CANCER_ZNF217_AMPLIFIED_DN	GINESTIER_BREAST_CANCER_ZNF217_AMPLIFIED_DN		119	-0.15127937	-1.899037	0.016597511	0.52767265	1.0	1730	tags=68%, list=54%, signal=141%
REACTOME_REGULATION_OF_CDH19_EXPRESSION_AND_FUNCTION	REACTOME_REGULATION_OF_CDH19_EXPRESSION_AND_FUNCTION		5	-0.66581964	-1.8971981	0.009451796	0.5189415	1.0	438	tags=80%, list=14%, signal=92%
REACTOME_HIV_ELONGATION_ARREST_AND_RECOVERY	REACTOME_HIV_ELONGATION_ARREST_AND_RECOVERY		12	-0.45766044	-1.8969672	0.008179959	0.5054965	1.0	1490	tags=92%, list=46%, signal=169%
DACOSTA_UV_RESPONSE_VIA_ERCC3_COMMON_DN	DACOSTA_UV_RESPONSE_VIA_ERCC3_COMMON_DN		226	-0.109798096	-1.8740776	0.010224949	0.56084	1.0	2145	tags=77%, list=66%, signal=212%
LEIN_LOCALIZED_TO_PROXIMAL_DENDRITES	LEIN_LOCALIZED_TO_PROXIMAL_DENDRITES		13	-0.42459434	-1.8706398	0.012096774	0.5565945	1.0	1369	tags=85%, list=42%, signal=146%
REACTOME_DEADENYLATION_OF_MRNA	REACTOME_DEADENYLATION_OF_MRNA		11	-0.45773473	-1.86786	0.008097166	0.55139226	1.0	1171	tags=82%, list=36%, signal=128%
REACTOME_TP53_REGULATES_TRANSCRIPTION_OF_DNA_REPAIR_GENES	REACTOME_TP53_REGULATES_TRANSCRIPTION_OF_DNA_REPAIR_GENES		19	-0.35657772	-1.86184	0.0116054155	0.55842066	1.0	1577	tags=84%, list=49%, signal=163%
DAIRKEE_CANCER_PRONE_RESPONSE_BPA_E2	DAIRKEE_CANCER_PRONE_RESPONSE_BPA_E2		44	-0.23725332	-1.8584228	0.014553014	0.5568417	1.0	1081	tags=57%, list=33%, signal=84%
ULE_SPLICING_VIA_NOVA2	ULE_SPLICING_VIA_NOVA2		20	-0.35280198	-1.8583546	0.018832391	0.54405075	1.0	1615	tags=85%, list=50%, signal=169%
GRAESSMANN_APOPTOSIS_BY_DOXORUBICIN_DN	GRAESSMANN_APOPTOSIS_BY_DOXORUBICIN_DN		515	-0.07705672	-1.8583157	0.015238095	0.53183985	1.0	551	tags=23%, list=17%, signal=24%
GAUSSMANN_MLL_AF4_FUSION_TARGETS_G_UP	GAUSSMANN_MLL_AF4_FUSION_TARGETS_G_UP		38	-0.25364995	-1.8581984	0.015655577	0.5203695	1.0	1062	tags=58%, list=33%, signal=85%
VERHAAK_GLIOBLASTOMA_PRONEURAL	VERHAAK_GLIOBLASTOMA_PRONEURAL		62	-0.20063092	-1.8578306	0.020283977	0.50986356	1.0	981	tags=50%, list=30%, signal=70%
RICKMAN_HEAD_AND_NECK_CANCER_F	RICKMAN_HEAD_AND_NECK_CANCER_F		21	-0.34570155	-1.8575042	0.007858546	0.49992743	1.0	430	tags=48%, list=13%, signal=55%
REACTOME_CHROMATIN_MODIFYING_ENZYMES	REACTOME_CHROMATIN_MODIFYING_ENZYMES		104	-0.15655124	-1.8466245	0.014141414	0.52030885	1.0	1811	tags=71%, list=56%, signal=157%
BOYLAN_MULTIPLE_MYELOMA_PCA3_DN	BOYLAN_MULTIPLE_MYELOMA_PCA3_DN		14	-0.40717393	-1.8449094	0.014112903	0.51506126	1.0	1461	tags=86%, list=45%, signal=156%
WP_TUMOR_SUPPRESSOR_ACTIVITY_OF_SMARCB1	WP_TUMOR_SUPPRESSOR_ACTIVITY_OF_SMARCB1		8	-0.5189206	-1.8198963	0.02008032	0.57871276	1.0	752	tags=75%, list=23%, signal=98%
GRESHOCK_CANCER_COPY_NUMBER_UP	GRESHOCK_CANCER_COPY_NUMBER_UP		114	-0.14600568	-1.8162622	0.016260162	0.5787449	1.0	1020	tags=46%, list=32%, signal=64%
REACTOME_APOPTOTIC_EXECUTION_PHASE	REACTOME_APOPTOTIC_EXECUTION_PHASE		26	-0.30368537	-1.8091449	0.008830022	0.59047735	1.0	892	tags=58%, list=28%, signal=79%
CHENG_IMPRINTED_BY_ESTRADIOL	CHENG_IMPRINTED_BY_ESTRADIOL		23	-0.31284297	-1.8072817	0.020715632	0.58521515	1.0	1667	tags=83%, list=52%, signal=169%
REACTOME_G1_S_SPECIFIC_TRANSCRIPTION	REACTOME_G1_S_SPECIFIC_TRANSCRIPTION		10	-0.4643079	-1.8052886	0.012121212	0.58066916	1.0	1737	tags=100%, list=54%, signal=216%
SAKAI_CHRONIC_HEPATITIS_VS_LIVER_CANCER_UP	SAKAI_CHRONIC_HEPATITIS_VS_LIVER_CANCER_UP		18	-0.35217452	-1.8044089	0.015209125	0.57247996	1.0	1742	tags=89%, list=54%, signal=192%
HOLLERN_ADENOMYOEPITHELIAL_BREAST_TUMOR	HOLLERN_ADENOMYOEPITHELIAL_BREAST_TUMOR		7	-0.5494574	-1.802942	0.007920792	0.56658167	1.0	1461	tags=100%, list=45%, signal=182%
HOEBEKE_LYMPHOID_STEM_CELL_UP	HOEBEKE_LYMPHOID_STEM_CELL_UP		33	-0.26650375	-1.7987795	0.024761904	0.56963724	1.0	1499	tags=73%, list=46%, signal=134%
RAMALHO_STEMNESS_UP	RAMALHO_STEMNESS_UP		56	-0.20623422	-1.7895018	0.019305019	0.5887574	1.0	1366	tags=63%, list=42%, signal=106%
CERVERA_SDHB_TARGETS_1_DN	CERVERA_SDHB_TARGETS_1_DN		7	-0.5471539	-1.7888627	0.013409962	0.58075845	1.0	545	tags=71%, list=17%, signal=86%
CHIARETTI_T_ALL_RELAPSE_PROGNOSIS	CHIARETTI_T_ALL_RELAPSE_PROGNOSIS		7	-0.5554374	-1.7873679	0.009881423	0.5757405	1.0	980	tags=86%, list=30%, signal=123%
HAHTOLA_SEZARY_SYNDROM_UP	HAHTOLA_SEZARY_SYNDROM_UP		20	-0.32963884	-1.7849996	0.015904572	0.57368857	1.0	1851	tags=90%, list=57%, signal=209%
BASAKI_YBX1_TARGETS_DN	BASAKI_YBX1_TARGETS_DN		101	-0.15330565	-1.7771714	0.02255639	0.58957815	1.0	1121	tags=50%, list=35%, signal=73%
REACTOME_TCF_DEPENDENT_SIGNALING_IN_RESPONSE_TO_WNT	REACTOME_TCF_DEPENDENT_SIGNALING_IN_RESPONSE_TO_WNT		47	-0.22282642	-1.776789	0.01443299	0.5814545	1.0	2317	tags=94%, list=72%, signal=326%
SCHLOSSER_SERUM_RESPONSE_DN	SCHLOSSER_SERUM_RESPONSE_DN		182	-0.11424247	-1.7757286	0.01171875	0.5755487	1.0	1677	tags=63%, list=52%, signal=123%
WP_CELL_DIFFERENTIATION_EXPANDED_INDEX	WP_CELL_DIFFERENTIATION_EXPANDED_INDEX		8	-0.5	-1.7747637	0.015779093	0.56928664	1.0	1217	tags=88%, list=38%, signal=140%
REACTOME_DEACTIVATION_OF_THE_BETA_CATENIN_TRANSACTIVATING_COMPLEX	REACTOME_DEACTIVATION_OF_THE_BETA_CATENIN_TRANSACTIVATING_COMPLEX		23	-0.30956414	-1.771605	0.012658228	0.56944185	1.0	1537	tags=78%, list=48%, signal=148%
LEE_LIVER_CANCER_SURVIVAL_DN	LEE_LIVER_CANCER_SURVIVAL_DN		47	-0.21888508	-1.7652401	0.024390243	0.5809487	1.0	1023	tags=53%, list=32%, signal=77%
HOLLERN_EMT_BREAST_TUMOR_DN	HOLLERN_EMT_BREAST_TUMOR_DN		42	-0.23554263	-1.7624944	0.024390243	0.58059925	1.0	1866	tags=81%, list=58%, signal=189%
EBAUER_TARGETS_OF_PAX3_FOXO1_FUSION_UP	EBAUER_TARGETS_OF_PAX3_FOXO1_FUSION_UP		57	-0.19696091	-1.7589442	0.014553014	0.5830892	1.0	1020	tags=51%, list=32%, signal=73%
KEGG_LONG_TERM_POTENTIATION	KEGG_LONG_TERM_POTENTIATION		21	-0.31681275	-1.7565682	0.023715414	0.5822247	1.0	1754	tags=86%, list=54%, signal=186%
REACTOME_ACTIVATED_PKN1_STIMULATES_TRANSCRIPTION_OF_AR_ANDROGEN_RECEPTOR_REGULATED_GENES_KLK2_AND_KLK3	REACTOME_ACTIVATED_PKN1_STIMULATES_TRANSCRIPTION_OF_AR_ANDROGEN_RECEPTOR_REGULATED_GENES_KLK2_AND_KLK3		5	-0.6129532	-1.7515945	0.021568628	0.589642	1.0	1255	tags=100%, list=39%, signal=163%
BANDRES_RESPONSE_TO_CARMUSTIN_MGMT_24HR_DN	BANDRES_RESPONSE_TO_CARMUSTIN_MGMT_24HR_DN		6	-0.5798719	-1.7512671	0.020576132	0.582682	1.0	285	tags=67%, list=9%, signal=73%
SCHAEFFER_PROSTATE_DEVELOPMENT_AND_CANCER_BOX4_UP	SCHAEFFER_PROSTATE_DEVELOPMENT_AND_CANCER_BOX4_UP		7	-0.53165	-1.7493789	0.023255814	0.58044165	1.0	595	tags=71%, list=18%, signal=87%
TAKAO_RESPONSE_TO_UVB_RADIATION_DN	TAKAO_RESPONSE_TO_UVB_RADIATION_DN		36	-0.23960507	-1.7492958	0.012915129	0.57280856	1.0	941	tags=53%, list=29%, signal=74%
BLALOCK_ALZHEIMERS_DISEASE_UP	BLALOCK_ALZHEIMERS_DISEASE_UP		475	-0.076123185	-1.7455752	0.024809161	0.5763112	1.0	1846	tags=64%, list=57%, signal=126%
KEGG_MEDICUS_PATHOGEN_HCMV_US27_TO_CXCR4_GNB_G_PLCB_PKC_SIGNALING_PATHWAY	KEGG_MEDICUS_PATHOGEN_HCMV_US27_TO_CXCR4_GNB_G_PLCB_PKC_SIGNALING_PATHWAY		7	-0.535681	-1.7450815	0.013972056	0.5701109	1.0	582	tags=71%, list=18%, signal=87%
MULLIGHAN_NPM1_MUTATED_SIGNATURE_2_DN	MULLIGHAN_NPM1_MUTATED_SIGNATURE_2_DN		14	-0.39505458	-1.7427176	0.026156941	0.56975484	1.0	1500	tags=86%, list=46%, signal=159%
STEINER_ERYTHROCYTE_MEMBRANE_GENES	STEINER_ERYTHROCYTE_MEMBRANE_GENES		8	-0.49224564	-1.7355628	0.02631579	0.5838702	1.0	1646	tags=100%, list=51%, signal=203%
REACTOME_RNA_POLYMERASE_I_TRANSCRIPTION	REACTOME_RNA_POLYMERASE_I_TRANSCRIPTION		19	-0.3366914	-1.7336175	0.02255639	0.58200777	1.0	1811	tags=89%, list=56%, signal=202%
NADLER_OBESITY_DN	NADLER_OBESITY_DN		6	-0.5787353	-1.7307154	0.014	0.5838871	1.0	1366	tags=100%, list=42%, signal=173%
CHOI_ATL_STAGE_PREDICTOR	CHOI_ATL_STAGE_PREDICTOR		14	-0.38524368	-1.7282872	0.02	0.5840283	1.0	839	tags=64%, list=26%, signal=86%
KYNG_DNA_DAMAGE_BY_GAMMA_AND_UV_RADIATION	KYNG_DNA_DAMAGE_BY_GAMMA_AND_UV_RADIATION		17	-0.3457689	-1.7275327	0.024948025	0.5790626	1.0	1551	tags=82%, list=48%, signal=158%
IVANOVA_HEMATOPOIESIS_STEM_CELL_SHORT_TERM	IVANOVA_HEMATOPOIESIS_STEM_CELL_SHORT_TERM		8	-0.48852357	-1.7252026	0.027888447	0.5795993	1.0	850	tags=75%, list=26%, signal=102%
REACTOME_MET_ACTIVATES_RAP1_AND_RAC1	REACTOME_MET_ACTIVATES_RAP1_AND_RAC1		5	-0.62008053	-1.7247659	0.023210831	0.5738934	1.0	1232	tags=100%, list=38%, signal=161%
REACTOME_MRNA_SPLICING_MINOR_PATHWAY	REACTOME_MRNA_SPLICING_MINOR_PATHWAY		11	-0.42400718	-1.7230533	0.035363458	0.57273245	1.0	692	tags=64%, list=21%, signal=81%
WP_HIPPO_YAP_SIGNALING	WP_HIPPO_YAP_SIGNALING		11	-0.4308938	-1.7206056	0.026639344	0.5734757	1.0	376	tags=55%, list=12%, signal=62%
JI_RESPONSE_TO_FSH_UP	JI_RESPONSE_TO_FSH_UP		15	-0.3691431	-1.7181556	0.019305019	0.5745831	1.0	1830	tags=93%, list=57%, signal=214%
ZHENG_FOXP3_TARGETS_IN_T_LYMPHOCYTE_DN	ZHENG_FOXP3_TARGETS_IN_T_LYMPHOCYTE_DN		14	-0.38160348	-1.7175999	0.024691358	0.5696128	1.0	2005	tags=100%, list=62%, signal=262%
BOYLAN_MULTIPLE_MYELOMA_D_CLUSTER_DN	BOYLAN_MULTIPLE_MYELOMA_D_CLUSTER_DN		11	-0.4256442	-1.7119491	0.02414487	0.57971364	1.0	1862	tags=100%, list=58%, signal=235%
REACTOME_RECEPTOR_TYPE_TYROSINE_PROTEIN_PHOSPHATASES	REACTOME_RECEPTOR_TYPE_TYROSINE_PROTEIN_PHOSPHATASES		6	-0.57253563	-1.7087455	0.023404256	0.583175	1.0	1386	tags=100%, list=43%, signal=175%
REACTOME_APOPTOTIC_CLEAVAGE_OF_CELLULAR_PROTEINS	REACTOME_APOPTOTIC_CLEAVAGE_OF_CELLULAR_PROTEINS		23	-0.2916119	-1.7073555	0.017892644	0.581166	1.0	892	tags=57%, list=28%, signal=78%
REACTOME_FORMATION_OF_THE_BETA_CATENIN_TCF_TRANSACTIVATING_COMPLEX	REACTOME_FORMATION_OF_THE_BETA_CATENIN_TCF_TRANSACTIVATING_COMPLEX		19	-0.31608433	-1.7044168	0.0332681	0.5840206	1.0	1537	tags=79%, list=48%, signal=150%
HEDENFALK_BREAST_CANCER_BRACX_DN	HEDENFALK_BREAST_CANCER_BRACX_DN		10	-0.44276848	-1.7027508	0.01992032	0.58233607	1.0	1160	tags=80%, list=36%, signal=124%
REACTOME_TRANSCRIPTION_OF_E2F_TARGETS_UNDER_NEGATIVE_CONTROL_BY_P107_RBL1_AND_P130_RBL2_IN_COMPLEX_WITH_HDAC1	REACTOME_TRANSCRIPTION_OF_E2F_TARGETS_UNDER_NEGATIVE_CONTROL_BY_P107_RBL1_AND_P130_RBL2_IN_COMPLEX_WITH_HDAC1		7	-0.5258914	-1.7026215	0.036809817	0.5766178	1.0	1537	tags=100%, list=48%, signal=190%
REACTOME_TP53_REGULATES_TRANSCRIPTION_OF_CELL_CYCLE_GENES	REACTOME_TP53_REGULATES_TRANSCRIPTION_OF_CELL_CYCLE_GENES		15	-0.35782817	-1.7017671	0.023809524	0.57308906	1.0	1220	tags=73%, list=38%, signal=117%
WP_TRANSLATION_FACTORS	WP_TRANSLATION_FACTORS		20	-0.30778328	-1.696422	0.028282829	0.5837051	1.0	790	tags=55%, list=24%, signal=72%
WATANABE_RECTAL_CANCER_RADIOTHERAPY_RESPONSIVE_DN	WATANABE_RECTAL_CANCER_RADIOTHERAPY_RESPONSIVE_DN		20	-0.32085925	-1.6962689	0.031620555	0.57809913	1.0	1556	tags=80%, list=48%, signal=153%
MONNIER_POSTRADIATION_TUMOR_ESCAPE_UP	MONNIER_POSTRADIATION_TUMOR_ESCAPE_UP		125	-0.13340198	-1.6952157	0.027504912	0.5753826	1.0	1655	tags=64%, list=51%, signal=126%
REACTOME_RHO_GTPASES_ACTIVATE_PKNS	REACTOME_RHO_GTPASES_ACTIVATE_PKNS		18	-0.32724887	-1.683957	0.02414487	0.60258675	1.0	1463	tags=78%, list=45%, signal=141%
STANELLE_E2F1_TARGETS	STANELLE_E2F1_TARGETS		8	-0.5024814	-1.6826645	0.022869023	0.60032725	1.0	805	tags=75%, list=25%, signal=100%
FLOTHO_PEDIATRIC_ALL_THERAPY_RESPONSE_DN	FLOTHO_PEDIATRIC_ALL_THERAPY_RESPONSE_DN		8	-0.48883376	-1.6823375	0.031128405	0.59551233	1.0	849	tags=75%, list=26%, signal=101%
EBAUER_MYOGENIC_TARGETS_OF_PAX3_FOXO1_FUSION	EBAUER_MYOGENIC_TARGETS_OF_PAX3_FOXO1_FUSION		19	-0.3207201	-1.6800007	0.03966597	0.59731543	1.0	1352	tags=74%, list=42%, signal=126%
SCHAEFFER_PROSTATE_DEVELOPMENT_48HR_DN	SCHAEFFER_PROSTATE_DEVELOPMENT_48HR_DN		93	-0.14954081	-1.6787862	0.026052104	0.59526455	1.0	1582	tags=63%, list=49%, signal=121%
TAVOR_CEBPA_TARGETS_DN	TAVOR_CEBPA_TARGETS_DN		8	-0.47239453	-1.6743623	0.033009708	0.6022147	1.0	902	tags=75%, list=28%, signal=104%
HAMAI_APOPTOSIS_VIA_TRAIL_UP	HAMAI_APOPTOSIS_VIA_TRAIL_UP		218	-0.09868018	-1.6717821	0.016194332	0.6045531	1.0	1794	tags=65%, list=56%, signal=136%
BIOCARTA_CXCR4_PATHWAY	BIOCARTA_CXCR4_PATHWAY		9	-0.45888925	-1.6702211	0.030181086	0.6035993	1.0	1754	tags=100%, list=54%, signal=218%
REACTOME_SIGNALING_BY_HIPPO	REACTOME_SIGNALING_BY_HIPPO		12	-0.39865422	-1.6697413	0.026262626	0.59923345	1.0	1680	tags=92%, list=52%, signal=190%
DASU_IL6_SIGNALING_SCAR_UP	DASU_IL6_SIGNALING_SCAR_UP		12	-0.394824	-1.66652	0.026565464	0.6034587	1.0	615	tags=58%, list=19%, signal=72%
GAUSSMANN_MLL_AF4_FUSION_TARGETS_G_DN	GAUSSMANN_MLL_AF4_FUSION_TARGETS_G_DN		8	-0.48387095	-1.664723	0.015151516	0.60337776	1.0	1673	tags=100%, list=52%, signal=207%
WINTER_HYPOXIA_UP	WINTER_HYPOXIA_UP		19	-0.31564206	-1.6635851	0.03368421	0.60136825	1.0	858	tags=58%, list=27%, signal=78%
BOYLAN_MULTIPLE_MYELOMA_D_DN	BOYLAN_MULTIPLE_MYELOMA_D_DN		15	-0.35919592	-1.6584661	0.03629032	0.6106456	1.0	1862	tags=93%, list=58%, signal=219%
KEGG_MEDICUS_VARIANT_EML4_ALK_FUSION_KINASE_TO_PLCG_ERK_SIGNALING_PATHWAY	KEGG_MEDICUS_VARIANT_EML4_ALK_FUSION_KINASE_TO_PLCG_ERK_SIGNALING_PATHWAY		9	-0.45888925	-1.6566213	0.037037037	0.61092234	1.0	1754	tags=100%, list=54%, signal=218%
REACTOME_DEADENYLATION_DEPENDENT_MRNA_DECAY	REACTOME_DEADENYLATION_DEPENDENT_MRNA_DECAY		23	-0.28804857	-1.6550509	0.036885247	0.6105628	1.0	1325	tags=70%, list=41%, signal=117%
REACTOME_DOPAMINE_NEUROTRANSMITTER_RELEASE_CYCLE	REACTOME_DOPAMINE_NEUROTRANSMITTER_RELEASE_CYCLE		11	-0.39956534	-1.6533266	0.04489796	0.61035246	1.0	1946	tags=100%, list=60%, signal=250%
REACTOME_ABORTIVE_ELONGATION_OF_HIV_1_TRANSCRIPT_IN_THE_ABSENCE_OF_TAT	REACTOME_ABORTIVE_ELONGATION_OF_HIV_1_TRANSCRIPT_IN_THE_ABSENCE_OF_TAT		6	-0.54029757	-1.6504055	0.032	0.61403984	1.0	1490	tags=100%, list=46%, signal=185%
LEE_NEURAL_CREST_STEM_CELL_DN	LEE_NEURAL_CREST_STEM_CELL_DN		19	-0.31809917	-1.647436	0.04233871	0.6182648	1.0	680	tags=53%, list=21%, signal=66%
MIKKELSEN_IPS_ICP_WITH_H3K4ME3_AND_H327ME3	MIKKELSEN_IPS_ICP_WITH_H3K4ME3_AND_H327ME3		11	-0.40885097	-1.6427656	0.036363635	0.6272573	1.0	447	tags=55%, list=14%, signal=63%
PAPASPYRIDONOS_UNSTABLE_ATEROSCLEROTIC_PLAQUE_UP	PAPASPYRIDONOS_UNSTABLE_ATEROSCLEROTIC_PLAQUE_UP		6	-0.5358545	-1.6423782	0.027559055	0.623161	1.0	427	tags=67%, list=13%, signal=77%
KEGG_MEDICUS_REFERENCE_PROMOTION_OF_MICROTUBULE_GROWTH	KEGG_MEDICUS_REFERENCE_PROMOTION_OF_MICROTUBULE_GROWTH		6	-0.534408	-1.6411582	0.033932135	0.62184435	1.0	1509	tags=100%, list=47%, signal=187%
MARTORIATI_MDM4_TARGETS_FETAL_LIVER_DN	MARTORIATI_MDM4_TARGETS_FETAL_LIVER_DN		178	-0.10874668	-1.6368823	0.048879836	0.630219	1.0	1067	tags=43%, list=33%, signal=61%
LUI_THYROID_CANCER_PAX8_PPARG_UP	LUI_THYROID_CANCER_PAX8_PPARG_UP		17	-0.32617325	-1.6365685	0.04312115	0.6258381	1.0	1614	tags=82%, list=50%, signal=164%
REACTOME_SIGNALING_BY_ALK	REACTOME_SIGNALING_BY_ALK		8	-0.46526054	-1.6356232	0.031067962	0.6235929	1.0	1733	tags=100%, list=54%, signal=215%
REACTOME_POSITIVE_EPIGENETIC_REGULATION_OF_RRNA_EXPRESSION	REACTOME_POSITIVE_EPIGENETIC_REGULATION_OF_RRNA_EXPRESSION		21	-0.29906127	-1.631487	0.042826552	0.63104063	1.0	1811	tags=86%, list=56%, signal=194%
BIOCARTA_TEL_PATHWAY	BIOCARTA_TEL_PATHWAY		5	-0.57037497	-1.6225318	0.029350106	0.65375	1.0	746	tags=80%, list=23%, signal=104%
MARTINEZ_RESPONSE_TO_TRABECTEDIN_DN	MARTINEZ_RESPONSE_TO_TRABECTEDIN_DN		111	-0.13348977	-1.6211082	0.032818533	0.6533293	1.0	982	tags=43%, list=30%, signal=60%
CHARAFE_BREAST_CANCER_LUMINAL_VS_BASAL_UP	CHARAFE_BREAST_CANCER_LUMINAL_VS_BASAL_UP		111	-0.1333339	-1.6184442	0.0415879	0.6558859	1.0	1856	tags=70%, list=57%, signal=159%
LIAO_METASTASIS	LIAO_METASTASIS		164	-0.10929502	-1.617025	0.03353057	0.65546054	1.0	789	tags=35%, list=24%, signal=44%
CHEN_ETV5_TARGETS_TESTIS	CHEN_ETV5_TARGETS_TESTIS		7	-0.5052934	-1.61608	0.044145875	0.65348166	1.0	680	tags=71%, list=21%, signal=90%
REACTOME_TRANSCRIPTION_OF_THE_HIV_GENOME	REACTOME_TRANSCRIPTION_OF_THE_HIV_GENOME		22	-0.28884166	-1.6146736	0.04008016	0.65264285	1.0	2012	tags=91%, list=62%, signal=239%
DANG_MYC_TARGETS_DN	DANG_MYC_TARGETS_DN		5	-0.57037497	-1.61461	0.04330709	0.64782476	1.0	746	tags=80%, list=23%, signal=104%
WELCSH_BRCA1_TARGETS_DN	WELCSH_BRCA1_TARGETS_DN		55	-0.18958996	-1.6136273	0.042510122	0.64612186	1.0	809	tags=44%, list=25%, signal=57%
RAMALHO_STEMNESS_DN	RAMALHO_STEMNESS_DN		12	-0.3802277	-1.6124557	0.03869654	0.64512235	1.0	1470	tags=83%, list=45%, signal=152%
WP_MICROTUBULE_CYTOSKELETON_REGULATION	WP_MICROTUBULE_CYTOSKELETON_REGULATION		23	-0.2799057	-1.6118162	0.031809144	0.6422566	1.0	508	tags=43%, list=16%, signal=51%
JIANG_AGING_CEREBRAL_CORTEX_DN	JIANG_AGING_CEREBRAL_CORTEX_DN		11	-0.40918967	-1.6082215	0.057251908	0.64845395	1.0	1915	tags=100%, list=59%, signal=245%
VANHARANTA_UTERINE_FIBROID_WITH_7Q_DELETION_UP	VANHARANTA_UTERINE_FIBROID_WITH_7Q_DELETION_UP		14	-0.35532272	-1.6069142	0.04868914	0.6481626	1.0	1397	tags=79%, list=43%, signal=138%
REACTOME_ERCC6_CSB_AND_EHMT2_G9A_POSITIVELY_REGULATE_RRNA_EXPRESSION	REACTOME_ERCC6_CSB_AND_EHMT2_G9A_POSITIVELY_REGULATE_RRNA_EXPRESSION		13	-0.36451834	-1.6067393	0.054393306	0.6439971	1.0	1811	tags=92%, list=56%, signal=209%
RASHI_RESPONSE_TO_IONIZING_RADIATION_3	RASHI_RESPONSE_TO_IONIZING_RADIATION_3		17	-0.31490254	-1.6040494	0.050813008	0.64773303	1.0	1270	tags=71%, list=39%, signal=116%
YANAGIHARA_ESX1_TARGETS	YANAGIHARA_ESX1_TARGETS		10	-0.4121043	-1.6032243	0.045161292	0.64559066	1.0	1582	tags=90%, list=49%, signal=176%
BILD_CTNNB1_ONCOGENIC_SIGNATURE	BILD_CTNNB1_ONCOGENIC_SIGNATURE		38	-0.21838646	-1.6007738	0.042226486	0.6487272	1.0	1770	tags=76%, list=55%, signal=167%
REACTOME_FORMATION_OF_SENESCENCE_ASSOCIATED_HETEROCHROMATIN_FOCI_SAHF	REACTOME_FORMATION_OF_SENESCENCE_ASSOCIATED_HETEROCHROMATIN_FOCI_SAHF		7	-0.4984717	-1.6003567	0.036121674	0.64533216	1.0	702	tags=71%, list=22%, signal=91%
VALK_AML_CLUSTER_7	VALK_AML_CLUSTER_7		8	-0.45905706	-1.6002924	0.032193158	0.6409146	1.0	945	tags=75%, list=29%, signal=106%
PID_BETA_CATENIN_DEG_PATHWAY	PID_BETA_CATENIN_DEG_PATHWAY		7	-0.49102986	-1.5997621	0.040899795	0.63822263	1.0	726	tags=71%, list=22%, signal=92%
SENESE_HDAC3_TARGETS_UP	SENESE_HDAC3_TARGETS_UP		129	-0.12119556	-1.5969222	0.048879836	0.6420601	1.0	1504	tags=58%, list=47%, signal=104%
RAO_BOUND_BY_SALL4_ISOFORM_A	RAO_BOUND_BY_SALL4_ISOFORM_A		38	-0.22482947	-1.5941824	0.040567953	0.6461572	1.0	1069	tags=55%, list=33%, signal=82%
BANDRES_RESPONSE_TO_CARMUSTIN_MGMT_48HR_DN	BANDRES_RESPONSE_TO_CARMUSTIN_MGMT_48HR_DN		34	-0.23639773	-1.593988	0.046025105	0.64230597	1.0	861	tags=50%, list=27%, signal=67%
WP_7Q11_23_COPY_NUMBER_VARIATION_SYNDROME	WP_7Q11_23_COPY_NUMBER_VARIATION_SYNDROME		33	-0.24085179	-1.5938846	0.049603175	0.63825905	1.0	1679	tags=76%, list=52%, signal=156%
REACTOME_HSF1_DEPENDENT_TRANSACTIVATION	REACTOME_HSF1_DEPENDENT_TRANSACTIVATION		12	-0.3797101	-1.5917152	0.05179283	0.6407443	1.0	933	tags=67%, list=29%, signal=93%
BURTON_ADIPOGENESIS_12	BURTON_ADIPOGENESIS_12		14	-0.34284824	-1.5876219	0.053333335	0.6486262	1.0	1668	tags=86%, list=52%, signal=176%
MAHAJAN_RESPONSE_TO_IL1A_UP	MAHAJAN_RESPONSE_TO_IL1A_UP		13	-0.35257006	-1.5860668	0.04696673	0.64937335	1.0	855	tags=62%, list=26%, signal=83%
WP_HISTONE_MODIFICATIONS	WP_HISTONE_MODIFICATIONS		21	-0.2910531	-1.5857643	0.04761905	0.6460707	1.0	1375	tags=71%, list=43%, signal=124%
CHICAS_RB1_TARGETS_GROWING	CHICAS_RB1_TARGETS_GROWING		56	-0.1823947	-1.5817872	0.039447732	0.65426654	1.0	980	tags=48%, list=30%, signal=68%
REACTOME_HDMS_DEMETHYLATE_HISTONES	REACTOME_HDMS_DEMETHYLATE_HISTONES		14	-0.3469324	-1.5797573	0.047817048	0.65657395	1.0	1424	tags=79%, list=44%, signal=140%
GRYDER_PAX3FOXO1_ENHANCERS_IN_TADS	GRYDER_PAX3FOXO1_ENHANCERS_IN_TADS		277	-0.084448434	-1.5795451	0.026086956	0.6530209	1.0	1805	tags=64%, list=56%, signal=132%
JOHNSTONE_PARVB_TARGETS_2_DN	JOHNSTONE_PARVB_TARGETS_2_DN		83	-0.14978172	-1.5773711	0.050209206	0.6555345	1.0	2333	tags=87%, list=72%, signal=304%
DELASERNA_TARGETS_OF_MYOD_AND_SMARCA4	DELASERNA_TARGETS_OF_MYOD_AND_SMARCA4		6	-0.51115936	-1.5739491	0.04347826	0.66194355	1.0	1584	tags=100%, list=49%, signal=196%
BENPORATH_NOS_TARGETS	BENPORATH_NOS_TARGETS		55	-0.18023865	-1.5723164	0.06361829	0.6627939	1.0	1015	tags=49%, list=31%, signal=70%
GUO_HEX_TARGETS_UP	GUO_HEX_TARGETS_UP		28	-0.2467005	-1.5708796	0.04526749	0.6631237	1.0	134	tags=29%, list=4%, signal=30%
REACTOME_CHROMOSOME_MAINTENANCE	REACTOME_CHROMOSOME_MAINTENANCE		26	-0.2558184	-1.5699799	0.048262548	0.66158843	1.0	1667	tags=77%, list=52%, signal=158%
WP_16P11_2_PROXIMAL_DELETION_SYNDROME	WP_16P11_2_PROXIMAL_DELETION_SYNDROME		17	-0.3200622	-1.5683273	0.06122449	0.66256624	1.0	2204	tags=100%, list=68%, signal=313%
RODRIGUES_NTN1_TARGETS_DN	RODRIGUES_NTN1_TARGETS_DN		47	-0.1937139	-1.5676754	0.053254437	0.6601401	1.0	1447	tags=64%, list=45%, signal=114%
SCHAEFFER_SOX9_TARGETS_IN_PROSTATE_DEVELOPMENT_DN	SCHAEFFER_SOX9_TARGETS_IN_PROSTATE_DEVELOPMENT_DN		24	-0.26465088	-1.5671606	0.03937008	0.65749156	1.0	1980	tags=88%, list=61%, signal=224%
MCBRYAN_PUBERTAL_BREAST_6_7WK_UP	MCBRYAN_PUBERTAL_BREAST_6_7WK_UP		62	-0.16692786	-1.5631869	0.05327869	0.66574234	1.0	1557	tags=65%, list=48%, signal=122%
MARIADASON_RESPONSE_TO_BUTYRATE_SULINDAC_6	MARIADASON_RESPONSE_TO_BUTYRATE_SULINDAC_6		14	-0.3411169	-1.5623925	0.06370656	0.6641163	1.0	981	tags=64%, list=30%, signal=92%
ZHAN_MULTIPLE_MYELOMA_HP_DN	ZHAN_MULTIPLE_MYELOMA_HP_DN		8	-0.4550248	-1.5623682	0.05631068	0.66018546	1.0	958	tags=75%, list=30%, signal=106%
BIOCARTA_HSWI_SNF_PATHWAY	BIOCARTA_HSWI_SNF_PATHWAY		8	-0.44416872	-1.5605643	0.059880238	0.66160566	1.0	1397	tags=88%, list=43%, signal=154%
WP_SPLICING_FACTOR_NOVA_REGULATED_SYNAPTIC_PROTEINS	WP_SPLICING_FACTOR_NOVA_REGULATED_SYNAPTIC_PROTEINS		17	-0.30968803	-1.559	0.051587302	0.6623113	1.0	1667	tags=82%, list=52%, signal=169%
KEGG_LYSINE_DEGRADATION	KEGG_LYSINE_DEGRADATION		12	-0.3801242	-1.5573443	0.05905512	0.6631268	1.0	1201	tags=75%, list=37%, signal=119%
GENTILE_UV_RESPONSE_CLUSTER_D2	GENTILE_UV_RESPONSE_CLUSTER_D2		14	-0.34409127	-1.5556774	0.05510204	0.66449887	1.0	1664	tags=86%, list=51%, signal=176%
BILBAN_B_CLL_LPL_DN	BILBAN_B_CLL_LPL_DN		11	-0.3839575	-1.5556734	0.045908183	0.66057277	1.0	821	tags=64%, list=25%, signal=85%
MUELLER_COMMON_TARGETS_OF_AML_FUSIONS_DN	MUELLER_COMMON_TARGETS_OF_AML_FUSIONS_DN		7	-0.47428566	-1.5546428	0.053435113	0.6598086	1.0	780	tags=71%, list=24%, signal=94%
CHICAS_RB1_TARGETS_SENESCENT	CHICAS_RB1_TARGETS_SENESCENT		114	-0.12560348	-1.5537666	0.056862745	0.6587756	1.0	630	tags=32%, list=19%, signal=38%
HUMMERICH_BENIGN_SKIN_TUMOR_DN	HUMMERICH_BENIGN_SKIN_TUMOR_DN		6	-0.51115936	-1.5496253	0.05144033	0.6681213	1.0	1584	tags=100%, list=49%, signal=196%
NOUZOVA_METHYLATED_IN_APL	NOUZOVA_METHYLATED_IN_APL		7	-0.48186046	-1.548675	0.047808766	0.6670557	1.0	1679	tags=100%, list=52%, signal=208%
COLDREN_GEFITINIB_RESISTANCE_UP	COLDREN_GEFITINIB_RESISTANCE_UP		16	-0.32245022	-1.5460962	0.059961315	0.6710912	1.0	1388	tags=75%, list=43%, signal=131%
KEGG_SPLICEOSOME	KEGG_SPLICEOSOME		51	-0.18269625	-1.5458413	0.06666667	0.6679633	1.0	1828	tags=75%, list=57%, signal=169%
SHEPARD_CRASH_AND_BURN_MUTANT_UP	SHEPARD_CRASH_AND_BURN_MUTANT_UP		32	-0.23312499	-1.5424953	0.053949904	0.67400646	1.0	1073	tags=56%, list=33%, signal=83%
BONOME_OVARIAN_CANCER_POOR_SURVIVAL_DN	BONOME_OVARIAN_CANCER_POOR_SURVIVAL_DN		6	-0.5034098	-1.5391281	0.051587302	0.67997944	1.0	1609	tags=100%, list=50%, signal=199%
REACTOME_NONHOMOLOGOUS_END_JOINING_NHEJ	REACTOME_NONHOMOLOGOUS_END_JOINING_NHEJ		12	-0.36335403	-1.5386815	0.07561437	0.6775314	1.0	1255	tags=75%, list=39%, signal=122%
WP_NOTCH_SIGNALING	WP_NOTCH_SIGNALING		9	-0.41479644	-1.5376351	0.051485147	0.6771615	1.0	1537	tags=89%, list=48%, signal=169%
KEGG_LEUKOCYTE_TRANSENDOTHELIAL_MIGRATION	KEGG_LEUKOCYTE_TRANSENDOTHELIAL_MIGRATION		32	-0.23093748	-1.5372506	0.07201646	0.67459494	1.0	1484	tags=69%, list=46%, signal=126%
CHANDRAN_METASTASIS_TOP50_UP	CHANDRAN_METASTASIS_TOP50_UP		13	-0.35859197	-1.5363955	0.063872255	0.6736407	1.0	587	tags=54%, list=18%, signal=66%
MCDOWELL_ACUTE_LUNG_INJURY_DN	MCDOWELL_ACUTE_LUNG_INJURY_DN		8	-0.43579403	-1.535332	0.05679513	0.67335624	1.0	1020	tags=75%, list=32%, signal=109%
REACTOME_HIV_TRANSCRIPTION_ELONGATION	REACTOME_HIV_TRANSCRIPTION_ELONGATION		12	-0.36873704	-1.5353254	0.053045187	0.6696982	1.0	1507	tags=83%, list=47%, signal=156%
KEGG_LONG_TERM_DEPRESSION	KEGG_LONG_TERM_DEPRESSION		15	-0.33264944	-1.5334636	0.076771654	0.67173874	1.0	1301	tags=73%, list=40%, signal=122%
ONDER_CDH1_TARGETS_1_DN	ONDER_CDH1_TARGETS_1_DN		37	-0.21580173	-1.5334004	0.069767445	0.66831285	1.0	1670	tags=73%, list=52%, signal=149%
DAIRKEE_CANCER_PRONE_RESPONSE_E2	DAIRKEE_CANCER_PRONE_RESPONSE_E2		10	-0.3882682	-1.5307323	0.052966103	0.67326444	1.0	366	tags=50%, list=11%, signal=56%
REACTOME_B_WICH_COMPLEX_POSITIVELY_REGULATES_RRNA_EXPRESSION	REACTOME_B_WICH_COMPLEX_POSITIVELY_REGULATES_RRNA_EXPRESSION		10	-0.4086282	-1.5306388	0.07628866	0.66995615	1.0	1270	tags=80%, list=39%, signal=131%
PID_AVB3_INTEGRIN_PATHWAY	PID_AVB3_INTEGRIN_PATHWAY		17	-0.30853534	-1.5282499	0.05186722	0.6738448	1.0	530	tags=47%, list=16%, signal=56%
HOEGERKORP_CD44_TARGETS_DIRECT_UP	HOEGERKORP_CD44_TARGETS_DIRECT_UP		5	-0.54818714	-1.5262923	0.06854839	0.67629045	1.0	1464	tags=100%, list=45%, signal=183%
REACTOME_RHO_GTPASES_ACTIVATE_CIT	REACTOME_RHO_GTPASES_ACTIVATE_CIT		8	-0.42431763	-1.5205885	0.056179777	0.6908523	1.0	1461	tags=88%, list=45%, signal=159%
PID_RETINOIC_ACID_PATHWAY	PID_RETINOIC_ACID_PATHWAY		12	-0.3589027	-1.5199462	0.06846473	0.6892084	1.0	1808	tags=92%, list=56%, signal=207%
REACTOME_SIGNALING_BY_BRAF_AND_RAF1_FUSIONS	REACTOME_SIGNALING_BY_BRAF_AND_RAF1_FUSIONS		27	-0.24320795	-1.519273	0.057539683	0.68781406	1.0	1855	tags=81%, list=57%, signal=190%
BURTON_ADIPOGENESIS_9	BURTON_ADIPOGENESIS_9		16	-0.3112562	-1.5185044	0.074152544	0.68674684	1.0	414	tags=44%, list=13%, signal=50%
ASTON_MAJOR_DEPRESSIVE_DISORDER_UP	ASTON_MAJOR_DEPRESSIVE_DISORDER_UP		16	-0.32120645	-1.5184095	0.06420233	0.6834672	1.0	1594	tags=81%, list=49%, signal=160%
REACTOME_CDH11_HOMOTYPIC_AND_HETEROTYPIC_INTERACTIONS	REACTOME_CDH11_HOMOTYPIC_AND_HETEROTYPIC_INTERACTIONS		5	-0.5330647	-1.5170586	0.063917525	0.68414944	1.0	220	tags=60%, list=7%, signal=64%
BUYTAERT_PHOTODYNAMIC_THERAPY_STRESS_UP	BUYTAERT_PHOTODYNAMIC_THERAPY_STRESS_UP		253	-0.08771544	-1.5163195	0.07317073	0.6829132	1.0	1707	tags=61%, list=53%, signal=119%
REACTOME_ONCOGENIC_MAPK_SIGNALING	REACTOME_ONCOGENIC_MAPK_SIGNALING		33	-0.22154652	-1.5154942	0.072463766	0.6818689	1.0	1349	tags=64%, list=42%, signal=108%
REACTOME_NR1H2_AND_NR1H3_MEDIATED_SIGNALING	REACTOME_NR1H2_AND_NR1H3_MEDIATED_SIGNALING		9	-0.41845074	-1.5149468	0.061895553	0.6799595	1.0	807	tags=67%, list=25%, signal=89%
REACTOME_RAP1_SIGNALLING	REACTOME_RAP1_SIGNALLING		6	-0.5015499	-1.5131828	0.056751467	0.6821587	1.0	1615	tags=100%, list=50%, signal=200%
GUO_TARGETS_OF_IRS1_AND_IRS2	GUO_TARGETS_OF_IRS1_AND_IRS2		22	-0.26779947	-1.5126394	0.06844106	0.68029106	1.0	1345	tags=68%, list=42%, signal=116%
LE_EGR2_TARGETS_DN	LE_EGR2_TARGETS_DN		16	-0.3072139	-1.5115877	0.055226825	0.6800868	1.0	427	tags=44%, list=13%, signal=50%
REACTOME_MRNA_SPLICING	REACTOME_MRNA_SPLICING		85	-0.14439523	-1.5109243	0.053719006	0.6787106	1.0	1828	tags=71%, list=57%, signal=158%
REACTOME_TRANSCRIPTIONAL_REGULATION_OF_WHITE_ADIPOCYTE_DIFFERENTIATION	REACTOME_TRANSCRIPTIONAL_REGULATION_OF_WHITE_ADIPOCYTE_DIFFERENTIATION		17	-0.31230444	-1.5091913	0.06483301	0.68070644	1.0	708	tags=53%, list=22%, signal=67%
KINSEY_TARGETS_OF_EWSR1_FLII_FUSION_DN	KINSEY_TARGETS_OF_EWSR1_FLII_FUSION_DN		81	-0.1420008	-1.5065165	0.06841046	0.68542975	1.0	990	tags=44%, list=31%, signal=62%
CHYLA_CBFA2T3_TARGETS_DN	CHYLA_CBFA2T3_TARGETS_DN		45	-0.19071226	-1.5016787	0.06352459	0.6970737	1.0	686	tags=40%, list=21%, signal=50%
SABATES_COLORECTAL_ADENOMA_DN	SABATES_COLORECTAL_ADENOMA_DN		40	-0.20031327	-1.5004296	0.077689245	0.6972632	1.0	816	tags=45%, list=25%, signal=59%
WP_15Q11Q13_COPY_NUMBER_VARIATION	WP_15Q11Q13_COPY_NUMBER_VARIATION		18	-0.2991081	-1.4959229	0.08050848	0.7079301	1.0	1733	tags=83%, list=54%, signal=179%
REACTOME_TRANSCRIPTION_OF_E2F_TARGETS_UNDER_NEGATIVE_CONTROL_BY_DREAM_COMPLEX	REACTOME_TRANSCRIPTION_OF_E2F_TARGETS_UNDER_NEGATIVE_CONTROL_BY_DREAM_COMPLEX		9	-0.41479644	-1.4950749	0.092519686	0.7071365	1.0	1537	tags=89%, list=48%, signal=169%
GABRIELY_MIR21_TARGETS	GABRIELY_MIR21_TARGETS		117	-0.12076937	-1.4939095	0.07514451	0.707089	1.0	1006	tags=43%, list=31%, signal=60%
KEGG_MEDICUS_REFERENCE_CXCL12_CXCR4_PKC_ERK_SIGNALING_PATHAWAY	KEGG_MEDICUS_REFERENCE_CXCL12_CXCR4_PKC_ERK_SIGNALING_PATHAWAY		11	-0.3679546	-1.4902651	0.0729783	0.71526426	1.0	1754	tags=91%, list=54%, signal=198%
REACTOME_MTORC1_MEDIATED_SIGNALLING	REACTOME_MTORC1_MEDIATED_SIGNALLING		12	-0.35393372	-1.4873618	0.07474747	0.7210095	1.0	1016	tags=67%, list=31%, signal=97%
REACTOME_FORMATION_OF_THE_EARLY_ELONGATION_COMPLEX	REACTOME_FORMATION_OF_THE_EARLY_ELONGATION_COMPLEX		8	-0.44199753	-1.4863582	0.07370518	0.72074956	1.0	1808	tags=100%, list=56%, signal=226%
CHANDRAN_METASTASIS_TOP50_DN	CHANDRAN_METASTASIS_TOP50_DN		10	-0.3887027	-1.4851	0.076171875	0.7214504	1.0	1011	tags=70%, list=31%, signal=102%
KEGG_MEDICUS_VARIANT_HRAS_OVEREXPRESSION_TO_ERK_SIGNALING_PATHWAY	KEGG_MEDICUS_VARIANT_HRAS_OVEREXPRESSION_TO_ERK_SIGNALING_PATHWAY		7	-0.45860463	-1.4833211	0.06126482	0.7236737	1.0	1754	tags=100%, list=54%, signal=218%
BIOCARTA_CELL2CELL_PATHWAY	BIOCARTA_CELL2CELL_PATHWAY		5	-0.54186547	-1.4788057	0.07280514	0.7347792	1.0	838	tags=80%, list=26%, signal=108%
TURASHVILI_BREAST_DUCTAL_CARCINOMA_VS_DUCTAL_NORMAL_DN	TURASHVILI_BREAST_DUCTAL_CARCINOMA_VS_DUCTAL_NORMAL_DN		37	-0.2066489	-1.4774002	0.0831643	0.73588896	1.0	2136	tags=86%, list=66%, signal=252%
PID_INTEGRIN_A4B1_PATHWAY	PID_INTEGRIN_A4B1_PATHWAY		13	-0.33804095	-1.4772043	0.07779886	0.7331934	1.0	1399	tags=77%, list=43%, signal=135%
YAGUE_PRETUMOR_DRUG_RESISTANCE_DN	YAGUE_PRETUMOR_DRUG_RESISTANCE_DN		5	-0.53021383	-1.4745841	0.07436399	0.73815167	1.0	1522	tags=100%, list=47%, signal=189%
KEGG_TIGHT_JUNCTION	KEGG_TIGHT_JUNCTION		48	-0.17922945	-1.473268	0.08301158	0.7388573	1.0	979	tags=48%, list=30%, signal=68%
THEODOROU_MAMMARY_TUMORIGENESIS	THEODOROU_MAMMARY_TUMORIGENESIS		6	-0.4912172	-1.4725986	0.06138614	0.73772913	1.0	571	tags=67%, list=18%, signal=81%
GINESTIER_BREAST_CANCER_20Q13_AMPLIFICATION_DN	GINESTIER_BREAST_CANCER_20Q13_AMPLIFICATION_DN		69	-0.15282226	-1.4723706	0.072916664	0.73511773	1.0	876	tags=42%, list=27%, signal=56%
YORDY_RECIPROCAL_REGULATION_BY_ETS1_AND_SP100_DN	YORDY_RECIPROCAL_REGULATION_BY_ETS1_AND_SP100_DN		13	-0.3368461	-1.470795	0.07722772	0.7368378	1.0	657	tags=54%, list=20%, signal=67%
REACTOME_SEROTONIN_NEUROTRANSMITTER_RELEASE_CYCLE	REACTOME_SEROTONIN_NEUROTRANSMITTER_RELEASE_CYCLE		9	-0.3993174	-1.4662979	0.09259259	0.74856466	1.0	1946	tags=100%, list=60%, signal=251%
ZAMORA_NOS2_TARGETS_DN	ZAMORA_NOS2_TARGETS_DN		19	-0.28057072	-1.4652481	0.10062893	0.74859774	1.0	1481	tags=74%, list=46%, signal=135%
XU_AKT1_TARGETS_6HR	XU_AKT1_TARGETS_6HR		5	-0.53814685	-1.4644015	0.083333336	0.74804866	1.0	850	tags=80%, list=26%, signal=108%
MA_RAT_AGING_UP	MA_RAT_AGING_UP		16	-0.30254975	-1.4631888	0.086	0.748753	1.0	1250	tags=69%, list=39%, signal=112%
PID_ARF6_TRAFFICKING_PATHWAY	PID_ARF6_TRAFFICKING_PATHWAY		13	-0.33727625	-1.4617925	0.08921162	0.7500814	1.0	407	tags=46%, list=13%, signal=53%
LIU_PROSTATE_CANCER_DN	LIU_PROSTATE_CANCER_DN		105	-0.12286536	-1.4582127	0.08383234	0.7583852	1.0	1556	tags=60%, list=48%, signal=112%
REACTOME_EPIGENETIC_REGULATION_OF_GENE_EXPRESSION	REACTOME_EPIGENETIC_REGULATION_OF_GENE_EXPRESSION		65	-0.15503147	-1.4575939	0.08939709	0.7570501	1.0	1847	tags=72%, list=57%, signal=165%
JAEGER_METASTASIS_DN	JAEGER_METASTASIS_DN		57	-0.16534881	-1.4556065	0.09143969	0.760249	1.0	2141	tags=82%, list=66%, signal=240%
IIZUKA_LIVER_CANCER_PROGRESSION_G1_G2_DN	IIZUKA_LIVER_CANCER_PROGRESSION_G1_G2_DN		11	-0.36222515	-1.4530704	0.086872585	0.7651856	1.0	891	tags=64%, list=28%, signal=88%
WANG_TUMOR_INVASIVENESS_UP	WANG_TUMOR_INVASIVENESS_UP		118	-0.11892167	-1.4520463	0.09448819	0.7654367	1.0	918	tags=40%, list=28%, signal=54%
STAMBOLSKY_TARGETS_OF_MUTATED_TP53_UP	STAMBOLSKY_TARGETS_OF_MUTATED_TP53_UP		14	-0.32011893	-1.4517386	0.0872093	0.7631883	1.0	356	tags=43%, list=11%, signal=48%
REACTOME_SIGNALING_BY_RHO_GTPASES_MIRO_GTPASES_AND_RHOBTB3	REACTOME_SIGNALING_BY_RHO_GTPASES_MIRO_GTPASES_AND_RHOBTB3		285	-0.07874198	-1.4508331	0.094827585	0.7631061	1.0	1470	tags=53%, list=45%, signal=88%
LIN_MELANOMA_COPY_NUMBER_DN	LIN_MELANOMA_COPY_NUMBER_DN		11	-0.3575682	-1.4503299	0.06048387	0.76159805	1.0	906	tags=64%, list=28%, signal=88%
PID_HDAC_CLASSIII_PATHWAY	PID_HDAC_CLASSIII_PATHWAY		9	-0.39424968	-1.4499292	0.08383234	0.75962585	1.0	885	tags=67%, list=27%, signal=92%
REACTOME_TRANSCRIPTIONAL_REGULATION_BY_RUNX1	REACTOME_TRANSCRIPTIONAL_REGULATION_BY_RUNX1		51	-0.17456587	-1.4491452	0.087649405	0.75891155	1.0	1537	tags=65%, list=48%, signal=121%
REACTOME_DISEASES_OF_MITOTIC_CELL_CYCLE	REACTOME_DISEASES_OF_MITOTIC_CELL_CYCLE		9	-0.4047299	-1.4487873	0.08123791	0.7568739	1.0	133	tags=44%, list=4%, signal=46%
PETRETTO_CARDIAC_HYPERTROPHY	PETRETTO_CARDIAC_HYPERTROPHY		5	-0.52494574	-1.4481992	0.08506224	0.7555959	1.0	1539	tags=100%, list=48%, signal=191%
ODONNELL_TFRC_TARGETS_UP	ODONNELL_TFRC_TARGETS_UP		56	-0.16543715	-1.4474975	0.092519686	0.7546963	1.0	803	tags=41%, list=25%, signal=54%
REACTOME_APOPTOTIC_CLEAVAGE_OF_CELL_ADHESION_PROTEINS	REACTOME_APOPTOTIC_CLEAVAGE_OF_CELL_ADHESION_PROTEINS		7	-0.439557	-1.4468553	0.09218437	0.7536188	1.0	892	tags=71%, list=28%, signal=98%
CUI_TCF21_TARGETS_2_UP	CUI_TCF21_TARGETS_2_UP		87	-0.13358186	-1.4438977	0.1002004	0.7599679	1.0	1847	tags=70%, list=57%, signal=159%
SHEDDEN_LUNG_CANCER_GOOD_SURVIVAL_A5	SHEDDEN_LUNG_CANCER_GOOD_SURVIVAL_A5		24	-0.24823359	-1.441882	0.08221798	0.7634544	1.0	2302	tags=96%, list=71%, signal=331%
NIKOLSKY_BREAST_CANCER_12Q24_AMPLICON	NIKOLSKY_BREAST_CANCER_12Q24_AMPLICON		6	-0.4644555	-1.441552	0.09487666	0.76143956	1.0	1196	tags=83%, list=37%, signal=132%
WEINMANN_ADAPTATION_TO_HYPOXIA_DN	WEINMANN_ADAPTATION_TO_HYPOXIA_DN		6	-0.47871462	-1.4392614	0.09218437	0.76576304	1.0	1150	tags=83%, list=36%, signal=129%
CAFFAREL_RESPONSE_TO_THC_24HR_5_DN	CAFFAREL_RESPONSE_TO_THC_24HR_5_DN		9	-0.39862794	-1.4386109	0.0805501	0.76477504	1.0	1230	tags=78%, list=38%, signal=125%
ZHAN_MULTIPLE_MYELOMA_MF_DN	ZHAN_MULTIPLE_MYELOMA_MF_DN		12	-0.3386128	-1.437875	0.08846154	0.7641243	1.0	796	tags=58%, list=25%, signal=77%
SHEN_SMARCA2_TARGETS_UP	SHEN_SMARCA2_TARGETS_UP		135	-0.10753776	-1.4378146	0.111753374	0.7612233	1.0	458	tags=24%, list=14%, signal=27%
NABA_ECM_REGULATORS	NABA_ECM_REGULATORS		5	-0.5261853	-1.4374135	0.08396947	0.75944465	1.0	1535	tags=100%, list=47%, signal=190%
REACTOME_RNA_POLYMERASE_III_TRANSCRIPTION	REACTOME_RNA_POLYMERASE_III_TRANSCRIPTION		6	-0.4523662	-1.4303639	0.089613035	0.77986777	1.0	1235	tags=83%, list=38%, signal=135%
REACTOME_DEVELOPMENTAL_BIOLOGY	REACTOME_DEVELOPMENTAL_BIOLOGY		288	-0.074539565	-1.4292927	0.091976516	0.78019375	1.0	1016	tags=38%, list=31%, signal=51%
KEGG_ARRHYTHMOGENIC_RIGHT_VENTRICULAR_CARDIOMYOPATHY_ARVC	KEGG_ARRHYTHMOGENIC_RIGHT_VENTRICULAR_CARDIOMYOPATHY_ARVC		25	-0.24064857	-1.4283482	0.0951417	0.7802884	1.0	1427	tags=68%, list=44%, signal=121%
MIKKELSEN_MEF_ICP_WITH_H3K4ME3_AND_H3K27ME3	MIKKELSEN_MEF_ICP_WITH_H3K4ME3_AND_H3K27ME3		6	-0.46135566	-1.4255726	0.09823183	0.78634113	1.0	1206	tags=83%, list=37%, signal=133%
BONOME_OVARIAN_CANCER_SURVIVAL_SUBOPTIMAL_DEBULKING	BONOME_OVARIAN_CANCER_SURVIVAL_SUBOPTIMAL_DEBULKING		139	-0.10382691	-1.425162	0.104417674	0.7846032	1.0	1447	tags=55%, list=45%, signal=95%
DUTERTRE_ESTRADIOL_RESPONSE_6HR_UP	DUTERTRE_ESTRADIOL_RESPONSE_6HR_UP		54	-0.16326363	-1.4225129	0.09453782	0.7901753	1.0	1158	tags=52%, list=36%, signal=79%
WP_ARRHYTHMOGENIC_RIGHT_VENTRICULAR_CARDIOMYOPATHY	WP_ARRHYTHMOGENIC_RIGHT_VENTRICULAR_CARDIOMYOPATHY		25	-0.24064857	-1.4223652	0.11066398	0.7875371	1.0	1427	tags=68%, list=44%, signal=121%
WP_HIPPOCAMPAL_SYNAPTOGENESIS_AND_NEUROGENESIS	WP_HIPPOCAMPAL_SYNAPTOGENESIS_AND_NEUROGENESIS		10	-0.35872132	-1.4223173	0.11632653	0.78466994	1.0	1754	tags=90%, list=54%, signal=196%
KEGG_MEDICUS_REFERENCE_ADRB3_UCP1_SIGNALING_PATHWAY	KEGG_MEDICUS_REFERENCE_ADRB3_UCP1_SIGNALING_PATHWAY		10	-0.3692117	-1.4195161	0.10750507	0.79096925	1.0	1397	tags=80%, list=43%, signal=140%
TURASHVILI_BREAST_DUCTAL_CARCINOMA_VS_LOBULAR_NORMAL_DN	TURASHVILI_BREAST_DUCTAL_CARCINOMA_VS_LOBULAR_NORMAL_DN		14	-0.31439224	-1.4145832	0.09019608	0.80418664	1.0	1067	tags=64%, list=33%, signal=96%
WP_ID_SIGNALING_PATHWAY	WP_ID_SIGNALING_PATHWAY		5	-0.4925937	-1.4145521	0.08884297	0.80118734	1.0	997	tags=80%, list=31%, signal=116%
KUNINGER_IGF1_VS_PDGFB_TARGETS_UP	KUNINGER_IGF1_VS_PDGFB_TARGETS_UP		27	-0.2319755	-1.4144576	0.10483871	0.79843485	1.0	1891	tags=81%, list=59%, signal=195%
ONKEN_UVEAL_MELANOMA_UP	ONKEN_UVEAL_MELANOMA_UP		216	-0.08782787	-1.4144535	0.102	0.7953987	1.0	1397	tags=51%, list=43%, signal=84%
MARTINEZ_RB1_TARGETS_UP	MARTINEZ_RB1_TARGETS_UP		166	-0.09640128	-1.4137719	0.105367795	0.79470545	1.0	1925	tags=69%, list=60%, signal=161%
PID_SMAD2_3PATHWAY	PID_SMAD2_3PATHWAY		6	-0.4584625	-1.4118689	0.10294118	0.7978344	1.0	1754	tags=100%, list=54%, signal=218%
KEGG_MEDICUS_ENV_FACTOR_BPA_TO_RAS_ERK_SIGNALING_PATHWAY	KEGG_MEDICUS_ENV_FACTOR_BPA_TO_RAS_ERK_SIGNALING_PATHWAY		6	-0.4584625	-1.4116684	0.0875	0.7954863	1.0	1754	tags=100%, list=54%, signal=218%
KEGG_MEDICUS_VARIANT_TRK_FUSION_KINASE_TO_RAS_ERK_SIGNALING_PATHWAY	KEGG_MEDICUS_VARIANT_TRK_FUSION_KINASE_TO_RAS_ERK_SIGNALING_PATHWAY		6	-0.4584625	-1.4115982	0.1	0.79269075	1.0	1754	tags=100%, list=54%, signal=218%
FERRANDO_T_ALL_WITH_MLL_ENL_FUSION_DN	FERRANDO_T_ALL_WITH_MLL_ENL_FUSION_DN		25	-0.2328157	-1.4110346	0.10412574	0.79161257	1.0	935	tags=52%, list=29%, signal=73%
WILLIAMS_ESR2_TARGETS_UP	WILLIAMS_ESR2_TARGETS_UP		7	-0.43924692	-1.4097693	0.09448819	0.79286855	1.0	893	tags=71%, list=28%, signal=98%
REACTOME_RNA_POLYMERASE_II_TRANSCRIPTION	REACTOME_RNA_POLYMERASE_II_TRANSCRIPTION		315	-0.072632805	-1.4086336	0.111328125	0.79364353	1.0	1400	tags=50%, list=43%, signal=79%
BENPORATH_CYCLING_GENES	BENPORATH_CYCLING_GENES		189	-0.093021214	-1.4083422	0.102725364	0.7917497	1.0	1770	tags=63%, list=55%, signal=132%
HUMMERICH_MALIGNANT_SKIN_TUMOR_DN	HUMMERICH_MALIGNANT_SKIN_TUMOR_DN		5	-0.51100093	-1.4066823	0.103846155	0.7942261	1.0	1584	tags=100%, list=49%, signal=196%
BLALOCK_ALZHEIMERS_DISEASE_INCIPIENT_UP	BLALOCK_ALZHEIMERS_DISEASE_INCIPIENT_UP		120	-0.11077548	-1.405904	0.108481266	0.79387814	1.0	2188	tags=78%, list=68%, signal=233%
REACTOME_ACTIVATION_OF_ANTERIOR_HOX_GENES_IN_HINDBRAIN_DEVELOPMENT_DURING_EARLY_EMBRYOGENESIS	REACTOME_ACTIVATION_OF_ANTERIOR_HOX_GENES_IN_HINDBRAIN_DEVELOPMENT_DURING_EARLY_EMBRYOGENESIS		20	-0.25523037	-1.4033005	0.096525095	0.79969686	1.0	1282	tags=65%, list=40%, signal=107%
REACTOME_TP53_REGULATES_TRANSCRIPTION_OF_ADDITIONAL_CELL_CYCLE_GENES_WHOSE_EXACT_ROLE_IN_THE_P53_PATHWAY_REMAIN_UNCERTAIN	REACTOME_TP53_REGULATES_TRANSCRIPTION_OF_ADDITIONAL_CELL_CYCLE_GENES_WHOSE_EXACT_ROLE_IN_THE_P53_PATHWAY_REMAIN_UNCERTAIN		6	-0.472205	-1.4016807	0.1027668	0.8020506	1.0	1171	tags=83%, list=36%, signal=130%
HOLLERN_SOLID_NODULAR_BREAST_TUMOR_DN	HOLLERN_SOLID_NODULAR_BREAST_TUMOR_DN		5	-0.5204834	-1.4014189	0.12062257	0.80000895	1.0	907	tags=80%, list=28%, signal=111%
REACTOME_SIGNALING_BY_EGFR	REACTOME_SIGNALING_BY_EGFR		21	-0.25302902	-1.398272	0.09255533	0.80749446	1.0	1651	tags=76%, list=51%, signal=155%
REACTOME_RNA_POLYMERASE_I_TRANSCRIPTION_INITIATION	REACTOME_RNA_POLYMERASE_I_TRANSCRIPTION_INITIATION		15	-0.3080717	-1.3974521	0.12623274	0.8073719	1.0	1811	tags=87%, list=56%, signal=196%
NIKOLSKY_BREAST_CANCER_8P12_P11_AMPLICON	NIKOLSKY_BREAST_CANCER_8P12_P11_AMPLICON		13	-0.32425264	-1.3971087	0.10852713	0.8055261	1.0	1692	tags=85%, list=52%, signal=177%
REACTOME_EGFR_DOWNREGULATION	REACTOME_EGFR_DOWNREGULATION		14	-0.31221697	-1.3956274	0.10699589	0.8074326	1.0	1074	tags=64%, list=33%, signal=96%
KEGG_MEDICUS_REFERENCE_AGE_RAGE_SIGNALING_PATHWAY	KEGG_MEDICUS_REFERENCE_AGE_RAGE_SIGNALING_PATHWAY		6	-0.4584625	-1.3949795	0.10136452	0.8067011	1.0	1754	tags=100%, list=54%, signal=218%
PECE_MAMMARY_STEM_CELL_DN	PECE_MAMMARY_STEM_CELL_DN		43	-0.17850603	-1.3924646	0.1002004	0.812057	1.0	935	tags=47%, list=29%, signal=65%
PID_TCR_RAS_PATHWAY	PID_TCR_RAS_PATHWAY		6	-0.4584625	-1.3921874	0.08924949	0.81014353	1.0	1754	tags=100%, list=54%, signal=218%
PARK_HSC_VS_MULTIPOTENT_PROGENITORS_DN	PARK_HSC_VS_MULTIPOTENT_PROGENITORS_DN		5	-0.5114967	-1.3918653	0.105788425	0.8084022	1.0	936	tags=80%, list=29%, signal=112%
KEGG_MEDICUS_PATHOGEN_HCV_CORE_TO_ERK_SIGNALING_PATHWAY	KEGG_MEDICUS_PATHOGEN_HCV_CORE_TO_ERK_SIGNALING_PATHWAY		10	-0.35872132	-1.3916082	0.11623246	0.80639917	1.0	1754	tags=90%, list=54%, signal=196%
GREGORY_SYNTHETIC_LETHAL_WITH_IMATINIB	GREGORY_SYNTHETIC_LETHAL_WITH_IMATINIB		29	-0.21703789	-1.3912951	0.10805501	0.804587	1.0	1089	tags=55%, list=34%, signal=82%
REACTOME_NOREPINEPHRINE_NEUROTRANSMITTER_RELEASE_CYCLE	REACTOME_NOREPINEPHRINE_NEUROTRANSMITTER_RELEASE_CYCLE		8	-0.39919356	-1.3909316	0.102970295	0.8030191	1.0	1946	tags=100%, list=60%, signal=251%
GRAESSMANN_RESPONSE_TO_MC_AND_SERUM_DEPRIVATION_DN	GRAESSMANN_RESPONSE_TO_MC_AND_SERUM_DEPRIVATION_DN		16	-0.28669152	-1.3908737	0.12550607	0.8004071	1.0	695	tags=50%, list=22%, signal=63%
KEGG_MEDICUS_REFERENCE_ACTIVATION_OF_PRC2.2_BY_UBIQUITINATION_OF_H2AK119	KEGG_MEDICUS_REFERENCE_ACTIVATION_OF_PRC2.2_BY_UBIQUITINATION_OF_H2AK119		7	-0.43295678	-1.3907173	0.096045196	0.7981346	1.0	1375	tags=86%, list=43%, signal=149%
REACTOME_RHO_GTPASES_ACTIVATE_IQGAPS	REACTOME_RHO_GTPASES_ACTIVATE_IQGAPS		9	-0.3846658	-1.3903197	0.118	0.796596	1.0	1275	tags=78%, list=39%, signal=128%
WP_WNT_BETA_CATENIN_SIGNALING_PATHWAY_IN_LEUKEMIA	WP_WNT_BETA_CATENIN_SIGNALING_PATHWAY_IN_LEUKEMIA		11	-0.34368208	-1.389973	0.11111111	0.79502714	1.0	2126	tags=100%, list=66%, signal=291%
RUTELLA_RESPONSE_TO_CSF2RB_AND_IL4_UP	RUTELLA_RESPONSE_TO_CSF2RB_AND_IL4_UP		75	-0.13970649	-1.3891318	0.13131313	0.79518145	1.0	508	tags=29%, list=16%, signal=34%
BIOCARTA_EIF4_PATHWAY	BIOCARTA_EIF4_PATHWAY		15	-0.29056054	-1.388029	0.10183299	0.79598975	1.0	790	tags=53%, list=24%, signal=70%
DACOSTA_UV_RESPONSE_VIA_ERCC3_TTD_UP	DACOSTA_UV_RESPONSE_VIA_ERCC3_TTD_UP		14	-0.30955338	-1.3877562	0.13195877	0.7941053	1.0	2006	tags=93%, list=62%, signal=244%
XU_GH1_AUTOCRINE_TARGETS_DN	XU_GH1_AUTOCRINE_TARGETS_DN		29	-0.21856663	-1.3874338	0.11752577	0.7924212	1.0	1307	tags=62%, list=40%, signal=103%
SCHAEFFER_PROSTATE_DEVELOPMENT_AND_CANCER_BOX4_DN	SCHAEFFER_PROSTATE_DEVELOPMENT_AND_CANCER_BOX4_DN		12	-0.33084884	-1.3874325	0.12830958	0.7897351	1.0	821	tags=58%, list=25%, signal=78%
REACTOME_HSF1_ACTIVATION	REACTOME_HSF1_ACTIVATION		11	-0.35031468	-1.3872459	0.119521916	0.7876038	1.0	1517	tags=82%, list=47%, signal=154%
REACTOME_PROLONGED_ERK_ACTIVATION_EVENTS	REACTOME_PROLONGED_ERK_ACTIVATION_EVENTS		10	-0.35872132	-1.384932	0.11825726	0.79231864	1.0	1754	tags=90%, list=54%, signal=196%
REACTOME_GENE_AND_PROTEIN_EXPRESSION_BY_JAK_STAT_SIGNALING_AFTER_INTERLEUKIN_12_STIMULATION	REACTOME_GENE_AND_PROTEIN_EXPRESSION_BY_JAK_STAT_SIGNALING_AFTER_INTERLEUKIN_12_STIMULATION		8	-0.39485112	-1.3841664	0.11359404	0.7920302	1.0	748	tags=63%, list=23%, signal=81%
KEGG_MEDICUS_VARIANT_MUTATION_CAUSED_ABERRANT_ABETA_TO_AGE_RAGE_SIGNALING_PATHWAY	KEGG_MEDICUS_VARIANT_MUTATION_CAUSED_ABERRANT_ABETA_TO_AGE_RAGE_SIGNALING_PATHWAY		6	-0.4584625	-1.3823817	0.10663984	0.7952028	1.0	1754	tags=100%, list=54%, signal=218%
REACTOME_MET_PROMOTES_CELL_MOTILITY	REACTOME_MET_PROMOTES_CELL_MOTILITY		6	-0.45329612	-1.3810642	0.11155379	0.7969038	1.0	1232	tags=83%, list=38%, signal=134%
WP_MRNA_PROCESSING	WP_MRNA_PROCESSING		57	-0.15677856	-1.3807763	0.13654618	0.79513836	1.0	1828	tags=72%, list=57%, signal=163%
DING_LUNG_CANCER_BY_MUTATION_RATE	DING_LUNG_CANCER_BY_MUTATION_RATE		5	-0.49333745	-1.379985	0.1167002	0.7951076	1.0	1641	tags=100%, list=51%, signal=203%
KEGG_MEDICUS_REFERENCE_BREAK_INDUCED_REPLICATION	KEGG_MEDICUS_REFERENCE_BREAK_INDUCED_REPLICATION		5	-0.4896808	-1.3799362	0.12896825	0.7926412	1.0	360	tags=60%, list=11%, signal=67%
REACTOME_RNA_POLYMERASE_III_TRANSCRIPTION_TERMINATION	REACTOME_RNA_POLYMERASE_III_TRANSCRIPTION_TERMINATION		6	-0.4523662	-1.3798438	0.12291667	0.7903097	1.0	1235	tags=83%, list=38%, signal=135%
BIOCARTA_FAS_PATHWAY	BIOCARTA_FAS_PATHWAY		15	-0.2978551	-1.3791479	0.1325536	0.79003507	1.0	982	tags=60%, list=30%, signal=86%
KEGG_ARGININE_AND_PROLINE_METABOLISM	KEGG_ARGININE_AND_PROLINE_METABOLISM		5	-0.50312984	-1.3791361	0.12352941	0.78747225	1.0	963	tags=80%, list=30%, signal=114%
KEGG_MEDICUS_VARIANT_EML4_ALK_FUSION_KINASE_TO_RAS_ERK_SIGNALING_PATHWAY	KEGG_MEDICUS_VARIANT_EML4_ALK_FUSION_KINASE_TO_RAS_ERK_SIGNALING_PATHWAY		6	-0.4584625	-1.3787785	0.10330579	0.7861418	1.0	1754	tags=100%, list=54%, signal=218%
REACTOME_DNA_STRAND_ELONGATION	REACTOME_DNA_STRAND_ELONGATION		10	-0.3531968	-1.377466	0.10735586	0.7877511	1.0	479	tags=50%, list=15%, signal=59%
DARWICHE_PAPILLOMA_RISK_LOW_UP	DARWICHE_PAPILLOMA_RISK_LOW_UP		22	-0.24681392	-1.3770818	0.12055336	0.78647137	1.0	2000	tags=86%, list=62%, signal=225%
MATTIOLI_MULTIPLE_MYELOMA_WITH_14Q32_TRANSLOCATIONS	MATTIOLI_MULTIPLE_MYELOMA_WITH_14Q32_TRANSLOCATIONS		6	-0.44441	-1.376405	0.1211499	0.7861103	1.0	722	tags=67%, list=22%, signal=86%
SCHAEFFER_PROSTATE_DEVELOPMENT_AND_CANCER_BOX1_UP	SCHAEFFER_PROSTATE_DEVELOPMENT_AND_CANCER_BOX1_UP		6	-0.4615623	-1.3762265	0.13184585	0.7841401	1.0	1744	tags=100%, list=54%, signal=217%
KEGG_MEDICUS_VARIANT_MUTATION_ACTIVATED_EGFR_TO_PLCG_ERK_SIGNALING_PATHWAY	KEGG_MEDICUS_VARIANT_MUTATION_ACTIVATED_EGFR_TO_PLCG_ERK_SIGNALING_PATHWAY		10	-0.35872132	-1.376209	0.108411215	0.7817048	1.0	1754	tags=90%, list=54%, signal=196%
LIU_NASOPHARYNGEAL_CARCINOMA	LIU_NASOPHARYNGEAL_CARCINOMA		12	-0.3279503	-1.3759955	0.111753374	0.77991927	1.0	1369	tags=75%, list=42%, signal=130%
REACTOME_SIGNALING_BY_MODERATE_KINASE_ACTIVITY_BRAF_MUTANTS	REACTOME_SIGNALING_BY_MODERATE_KINASE_ACTIVITY_BRAF_MUTANTS		22	-0.24621919	-1.3758748	0.091836736	0.77781934	1.0	1855	tags=82%, list=57%, signal=191%
REACTOME_ATTENUATION_PHASE	REACTOME_ATTENUATION_PHASE		6	-0.45835918	-1.375655	0.120792076	0.7760916	1.0	677	tags=67%, list=21%, signal=84%
MEBARKI_HCC_PROGENITOR_WNT_UP_BLOCKED_BY_FZD8CRD	MEBARKI_HCC_PROGENITOR_WNT_UP_BLOCKED_BY_FZD8CRD		28	-0.21758515	-1.3753823	0.11462451	0.77444595	1.0	2305	tags=93%, list=71%, signal=321%
ZHANG_RESPONSE_TO_IKK_INHIBITOR_AND_TNF_DN	ZHANG_RESPONSE_TO_IKK_INHIBITOR_AND_TNF_DN		28	-0.22083998	-1.3744437	0.12550607	0.7750174	1.0	794	tags=46%, list=25%, signal=61%
REACTOME_TRAFFICKING_OF_AMPA_RECEPTORS	REACTOME_TRAFFICKING_OF_AMPA_RECEPTORS		11	-0.34732294	-1.3724302	0.103869654	0.7788222	1.0	939	tags=64%, list=29%, signal=89%
MOREAUX_B_LYMPHOCYTE_MATURATION_BY_TACI_UP	MOREAUX_B_LYMPHOCYTE_MATURATION_BY_TACI_UP		21	-0.24978127	-1.3711765	0.12938596	0.780462	1.0	738	tags=48%, list=23%, signal=61%
REACTOME_BACTERIAL_INFECTION_PATHWAYS	REACTOME_BACTERIAL_INFECTION_PATHWAYS		23	-0.24194182	-1.3711498	0.123791106	0.7781112	1.0	1754	tags=78%, list=54%, signal=170%
KENNY_CTNNB1_TARGETS_UP	KENNY_CTNNB1_TARGETS_UP		15	-0.29395914	-1.3698531	0.13111547	0.7798191	1.0	1210	tags=67%, list=37%, signal=106%
WP_AMYOTROPHIC_LATERAL_SCLEROSIS_ALS	WP_AMYOTROPHIC_LATERAL_SCLEROSIS_ALS		12	-0.3274327	-1.3696669	0.12101911	0.77791846	1.0	1640	tags=83%, list=51%, signal=169%
BHAT_ESR1_TARGETS_NOT_VIA_AKT1_DN	BHAT_ESR1_TARGETS_NOT_VIA_AKT1_DN		20	-0.25653797	-1.3690718	0.12605043	0.7774234	1.0	1601	tags=75%, list=50%, signal=148%
KEGG_MEDICUS_REFERENCE_EGF_EGFR_PLCG_ERK_SIGNALING_PATHWAY	KEGG_MEDICUS_REFERENCE_EGF_EGFR_PLCG_ERK_SIGNALING_PATHWAY		10	-0.35872132	-1.3677917	0.12997903	0.7791506	1.0	1754	tags=90%, list=54%, signal=196%
KEGG_MEDICUS_VARIANT_MUTATION_ACTIVATED_KRAS_NRAS_TO_ERK_SIGNALING_PATHWAY	KEGG_MEDICUS_VARIANT_MUTATION_ACTIVATED_KRAS_NRAS_TO_ERK_SIGNALING_PATHWAY		6	-0.4584625	-1.3676318	0.14229248	0.7772137	1.0	1754	tags=100%, list=54%, signal=218%
PID_ECADHERIN_NASCENT_AJ_PATHWAY	PID_ECADHERIN_NASCENT_AJ_PATHWAY		16	-0.28762436	-1.3675104	0.14345114	0.7751732	1.0	1904	tags=88%, list=59%, signal=212%
WP_NCRNAS_INVOLVED_IN_WNT_SIGNALING_IN_HEPATOCELLULAR_CARCINOMA	WP_NCRNAS_INVOLVED_IN_WNT_SIGNALING_IN_HEPATOCELLULAR_CARCINOMA		18	-0.26913506	-1.3654705	0.12452107	0.7791671	1.0	752	tags=50%, list=23%, signal=65%
WP_INFLUENCE_OF_LAMINOPATHIES_ON_WNT_SIGNALING	WP_INFLUENCE_OF_LAMINOPATHIES_ON_WNT_SIGNALING		12	-0.32453412	-1.3649706	0.14553015	0.7783426	1.0	572	tags=50%, list=18%, signal=61%
REACTOME_DISEASES_OF_SIGNAL_TRANSDUCTION_BY_GROWTH_FACTOR_RECEPTORS_AND_SECOND_MESSENGERS	REACTOME_DISEASES_OF_SIGNAL_TRANSDUCTION_BY_GROWTH_FACTOR_RECEPTORS_AND_SECOND_MESSENGERS		132	-0.10434018	-1.3648863	0.10429448	0.77623117	1.0	1367	tags=52%, list=42%, signal=87%
KYNG_WERNER_SYNDROM_AND_NORMAL_AGING_UP	KYNG_WERNER_SYNDROM_AND_NORMAL_AGING_UP		19	-0.26217505	-1.3647469	0.1199187	0.77431554	1.0	1370	tags=68%, list=42%, signal=118%
WOOD_EBV_EBNA1_TARGETS_DN	WOOD_EBV_EBNA1_TARGETS_DN		9	-0.3793912	-1.3643465	0.12450593	0.77316874	1.0	1292	tags=78%, list=40%, signal=129%
PID_HDAC_CLASSII_PATHWAY	PID_HDAC_CLASSII_PATHWAY		14	-0.2984995	-1.3638903	0.12745099	0.7722494	1.0	1349	tags=71%, list=42%, signal=122%
REACTOME_UPTAKE_AND_ACTIONS_OF_BACTERIAL_TOXINS	REACTOME_UPTAKE_AND_ACTIONS_OF_BACTERIAL_TOXINS		9	-0.37135863	-1.3636482	0.12922466	0.770665	1.0	1677	tags=89%, list=52%, signal=184%
FIGUEROA_AML_METHYLATION_CLUSTER_7_UP	FIGUEROA_AML_METHYLATION_CLUSTER_7_UP		29	-0.21647806	-1.3633801	0.12017167	0.7692268	1.0	645	tags=41%, list=20%, signal=51%
BIOCARTA_CARM_ER_PATHWAY	BIOCARTA_CARM_ER_PATHWAY		9	-0.36391217	-1.3623271	0.12139918	0.77035636	1.0	1701	tags=89%, list=53%, signal=187%
WONG_ENDMETRIUM_CANCER_DN	WONG_ENDMETRIUM_CANCER_DN		8	-0.39578164	-1.3618684	0.12655602	0.76951766	1.0	1149	tags=75%, list=36%, signal=116%
CHANGOLKAR_H2AFY_TARGETS_DN	CHANGOLKAR_H2AFY_TARGETS_DN		11	-0.33905333	-1.3585644	0.14087301	0.77777606	1.0	378	tags=45%, list=12%, signal=51%
CHIANG_LIVER_CANCER_SUBCLASS_POLYSOMY7_DN	CHIANG_LIVER_CANCER_SUBCLASS_POLYSOMY7_DN		5	-0.47573596	-1.357736	0.13737373	0.77802104	1.0	405	tags=60%, list=13%, signal=68%
BROWNE_HCMV_INFECTION_8HR_UP	BROWNE_HCMV_INFECTION_8HR_UP		25	-0.22805113	-1.3575789	0.13293651	0.7762194	1.0	821	tags=48%, list=25%, signal=64%
MARKEY_RB1_CHRONIC_LOF_UP	MARKEY_RB1_CHRONIC_LOF_UP		33	-0.19576193	-1.3555869	0.12761904	0.7800444	1.0	2215	tags=88%, list=69%, signal=276%
KIM_WT1_TARGETS_8HR_DN	KIM_WT1_TARGETS_8HR_DN		23	-0.23703712	-1.3550391	0.14486921	0.77938926	1.0	224	tags=30%, list=7%, signal=32%
SPIELMAN_LYMPHOBLAST_EUROPEAN_VS_ASIAN_UP	SPIELMAN_LYMPHOBLAST_EUROPEAN_VS_ASIAN_UP		117	-0.10875966	-1.3544914	0.12804878	0.7788701	1.0	1955	tags=71%, list=60%, signal=173%
REACTOME_Z_DECAY_DEGRADATION_OF_MATERNAL_MRNAS_BY_ZYGOTICALLY_EXPRESSED_FACTORS	REACTOME_Z_DECAY_DEGRADATION_OF_MATERNAL_MRNAS_BY_ZYGOTICALLY_EXPRESSED_FACTORS		6	-0.44420335	-1.35384	0.13671875	0.77857864	1.0	184	tags=50%, list=6%, signal=53%
REACTOME_DAG_AND_IP3_SIGNALING	REACTOME_DAG_AND_IP3_SIGNALING		16	-0.28264925	-1.3538378	0.13293651	0.7763209	1.0	2122	tags=94%, list=66%, signal=272%
PID_TGFBR_PATHWAY	PID_TGFBR_PATHWAY		16	-0.28544775	-1.3532438	0.13472486	0.7760473	1.0	1305	tags=69%, list=40%, signal=115%
KEGG_PRION_DISEASES	KEGG_PRION_DISEASES		6	-0.44544327	-1.3522692	0.13530655	0.7768991	1.0	1796	tags=100%, list=56%, signal=225%
CAFFAREL_RESPONSE_TO_THC_UP	CAFFAREL_RESPONSE_TO_THC_UP		11	-0.33242074	-1.3516716	0.15068494	0.77654254	1.0	987	tags=64%, list=31%, signal=91%
REACTOME_RHOF_GTPASE_CYCLE	REACTOME_RHOF_GTPASE_CYCLE		21	-0.2510418	-1.3490393	0.134	0.78260577	1.0	2273	tags=95%, list=70%, signal=319%
LINDGREN_BLADDER_CANCER_WITH_LOH_IN_CHR9Q	LINDGREN_BLADDER_CANCER_WITH_LOH_IN_CHR9Q		22	-0.2353724	-1.3483428	0.13095239	0.78260046	1.0	1596	tags=73%, list=49%, signal=143%
REACTOME_ACTIVATION_OF_THE_MRNA_UPON_BINDING_OF_THE_CAP_BINDING_COMPLEX_AND_EIFS_AND_SUBSEQUENT_BINDING_TO_43S	REACTOME_ACTIVATION_OF_THE_MRNA_UPON_BINDING_OF_THE_CAP_BINDING_COMPLEX_AND_EIFS_AND_SUBSEQUENT_BINDING_TO_43S		19	-0.26646683	-1.3482819	0.14791666	0.7805503	1.0	1016	tags=58%, list=31%, signal=84%
REACTOME_REGULATION_OF_CDH11_FUNCTION	REACTOME_REGULATION_OF_CDH11_FUNCTION		6	-0.43304402	-1.3478203	0.12345679	0.7798671	1.0	220	tags=50%, list=7%, signal=54%
FIGUEROA_AML_METHYLATION_CLUSTER_3_DN	FIGUEROA_AML_METHYLATION_CLUSTER_3_DN		5	-0.48069412	-1.347448	0.11919192	0.77876574	1.0	389	tags=60%, list=12%, signal=68%
WP_OVERLAP_BETWEEN_SIGNAL_TRANSDUCTION_PATHWAYS_CONTRIBUTING_TO_LMNA_LAMINOPATHIES	WP_OVERLAP_BETWEEN_SIGNAL_TRANSDUCTION_PATHWAYS_CONTRIBUTING_TO_LMNA_LAMINOPATHIES		16	-0.27736315	-1.3474437	0.11132438	0.77657914	1.0	321	tags=38%, list=10%, signal=41%
CAIRO_PML_TARGETS_BOUND_BY_MYC_UP	CAIRO_PML_TARGETS_BOUND_BY_MYC_UP		8	-0.38833746	-1.3468977	0.14426878	0.7761233	1.0	1173	tags=75%, list=36%, signal=117%
GOBERT_OLIGODENDROCYTE_DIFFERENTIATION_DN	GOBERT_OLIGODENDROCYTE_DIFFERENTIATION_DN		293	-0.07002219	-1.3456677	0.14285715	0.7776881	1.0	799	tags=31%, list=25%, signal=38%
REACTOME_LISTERIA_MONOCYTOGENES_ENTRY_INTO_HOST_CELLS	REACTOME_LISTERIA_MONOCYTOGENES_ENTRY_INTO_HOST_CELLS		9	-0.368187	-1.3452774	0.13562752	0.7768567	1.0	969	tags=67%, list=30%, signal=95%
PID_A6B1_A6B4_INTEGRIN_PATHWAY	PID_A6B1_A6B4_INTEGRIN_PATHWAY		12	-0.30993786	-1.3448734	0.11585366	0.7758909	1.0	1427	tags=75%, list=44%, signal=134%
KOINUMA_TARGETS_OF_SMAD2_OR_SMAD3	KOINUMA_TARGETS_OF_SMAD2_OR_SMAD3		219	-0.0808476	-1.3432215	0.1326923	0.77910346	1.0	392	tags=20%, list=12%, signal=21%
SMID_BREAST_CANCER_RELAPSE_IN_LUNG_UP	SMID_BREAST_CANCER_RELAPSE_IN_LUNG_UP		6	-0.4356272	-1.3413068	0.14522822	0.78295094	1.0	1289	tags=83%, list=40%, signal=138%
HOUNKPE_HOUSEKEEPING_GENES	HOUNKPE_HOUSEKEEPING_GENES		343	-0.066139065	-1.3393116	0.14529915	0.78690565	1.0	1996	tags=68%, list=62%, signal=158%
PELLICCIOTTA_HDAC_IN_ANTIGEN_PRESENTATION_DN	PELLICCIOTTA_HDAC_IN_ANTIGEN_PRESENTATION_DN		5	-0.47071582	-1.3377281	0.14176245	0.78954136	1.0	1714	tags=100%, list=53%, signal=213%
LAU_APOPTOSIS_CDKN2A_UP	LAU_APOPTOSIS_CDKN2A_UP		17	-0.26502603	-1.3376977	0.12734865	0.78748167	1.0	860	tags=53%, list=27%, signal=72%
REACTOME_POLYMERASE_SWITCHING_ON_THE_C_STRAND_OF_THE_TELOMERE	REACTOME_POLYMERASE_SWITCHING_ON_THE_C_STRAND_OF_THE_TELOMERE		7	-0.40434107	-1.3364792	0.1254902	0.78921807	1.0	1929	tags=100%, list=60%, signal=248%
LU_AGING_BRAIN_DN	LU_AGING_BRAIN_DN		43	-0.17447327	-1.336103	0.158	0.7881589	1.0	1474	tags=63%, list=46%, signal=114%
HUMMEL_BURKITTS_LYMPHOMA_UP	HUMMEL_BURKITTS_LYMPHOMA_UP		12	-0.31925464	-1.335952	0.1468254	0.78653896	1.0	1397	tags=75%, list=43%, signal=132%
VANDESLUIS_COMMD1_TARGETS_GROUP_3_DN	VANDESLUIS_COMMD1_TARGETS_GROUP_3_DN		6	-0.43759042	-1.335726	0.13292433	0.7850819	1.0	744	tags=67%, list=23%, signal=86%
KEGG_MEDICUS_REFERENCE_ESTABLISHMENT_OF_COHESION	KEGG_MEDICUS_REFERENCE_ESTABLISHMENT_OF_COHESION		5	-0.46470404	-1.3353976	0.124497995	0.78387064	1.0	1087	tags=80%, list=34%, signal=120%
REACTOME_RUNX1_REGULATES_GENES_INVOLVED_IN_MEGAKARYOCYTE_DIFFERENTIATION_AND_PLATELET_FUNCTION	REACTOME_RUNX1_REGULATES_GENES_INVOLVED_IN_MEGAKARYOCYTE_DIFFERENTIATION_AND_PLATELET_FUNCTION		17	-0.26925257	-1.3351728	0.14730291	0.78237474	1.0	1797	tags=82%, list=56%, signal=185%
BEGUM_TARGETS_OF_PAX3_FOXO1_FUSION_DN	BEGUM_TARGETS_OF_PAX3_FOXO1_FUSION_DN		10	-0.35058972	-1.3350878	0.15789473	0.78054184	1.0	1457	tags=80%, list=45%, signal=145%
REACTOME_FORMATION_OF_WDR5_CONTAINING_HISTONE_MODIFYING_COMPLEXES	REACTOME_FORMATION_OF_WDR5_CONTAINING_HISTONE_MODIFYING_COMPLEXES		24	-0.23036161	-1.3342347	0.13814433	0.78103817	1.0	1282	tags=63%, list=40%, signal=103%
KAAB_HEART_ATRIUM_VS_VENTRICLE_DN	KAAB_HEART_ATRIUM_VS_VENTRICLE_DN		50	-0.16155879	-1.3339347	0.13179916	0.7798549	1.0	909	tags=44%, list=28%, signal=60%
REACTOME_MRNA_CAPPING	REACTOME_MRNA_CAPPING		6	-0.4417235	-1.3332452	0.14741036	0.7798798	1.0	1808	tags=100%, list=56%, signal=227%
BILD_HRAS_ONCOGENIC_SIGNATURE	BILD_HRAS_ONCOGENIC_SIGNATURE		59	-0.14915574	-1.332034	0.14901961	0.7814405	1.0	952	tags=44%, list=29%, signal=61%
BOYLAN_MULTIPLE_MYELOMA_D_CLUSTER_UP	BOYLAN_MULTIPLE_MYELOMA_D_CLUSTER_UP		6	-0.4329407	-1.33149	0.13944224	0.78113836	1.0	759	tags=67%, list=23%, signal=87%
BRACHAT_RESPONSE_TO_CAMPTOTHECIN_DN	BRACHAT_RESPONSE_TO_CAMPTOTHECIN_DN		11	-0.32894918	-1.3309814	0.12783505	0.7805548	1.0	1292	tags=73%, list=40%, signal=121%
WP_22Q11_2_COPY_NUMBER_VARIATION_SYNDROME	WP_22Q11_2_COPY_NUMBER_VARIATION_SYNDROME		26	-0.21517345	-1.330738	0.15841584	0.77919394	1.0	1673	tags=73%, list=52%, signal=150%
WP_RETINOBLASTOMA_GENE_IN_CANCER	WP_RETINOBLASTOMA_GENE_IN_CANCER		28	-0.20804352	-1.3278302	0.1557377	0.7860522	1.0	2451	tags=96%, list=76%, signal=396%
DARWICHE_SKIN_TUMOR_PROMOTER_UP	DARWICHE_SKIN_TUMOR_PROMOTER_UP		20	-0.2440224	-1.3274016	0.13026053	0.7851759	1.0	2126	tags=90%, list=66%, signal=261%
REACTOME_CA_DEPENDENT_EVENTS	REACTOME_CA_DEPENDENT_EVENTS		15	-0.28164956	-1.3264645	0.14285715	0.786036	1.0	1896	tags=87%, list=59%, signal=209%
REACTOME_MATERNAL_TO_ZYGOTIC_TRANSITION_MZT	REACTOME_MATERNAL_TO_ZYGOTIC_TRANSITION_MZT		21	-0.23720545	-1.3260553	0.14880952	0.78528315	1.0	1394	tags=67%, list=43%, signal=116%
BOYAULT_LIVER_CANCER_SUBCLASS_G1_UP	BOYAULT_LIVER_CANCER_SUBCLASS_G1_UP		44	-0.16371049	-1.3251128	0.14227642	0.7860725	1.0	1242	tags=55%, list=38%, signal=87%
YAO_TEMPORAL_RESPONSE_TO_PROGESTERONE_CLUSTER_15	YAO_TEMPORAL_RESPONSE_TO_PROGESTERONE_CLUSTER_15		6	-0.43624717	-1.3240622	0.14478764	0.7872235	1.0	1287	tags=83%, list=40%, signal=138%
REACTOME_TRANSCRIPTIONAL_REGULATION_BY_THE_AP_2_TFAP2_FAMILY_OF_TRANSCRIPTION_FACTORS	REACTOME_TRANSCRIPTIONAL_REGULATION_BY_THE_AP_2_TFAP2_FAMILY_OF_TRANSCRIPTION_FACTORS		12	-0.31532088	-1.3212073	0.15891473	0.7938555	1.0	871	tags=58%, list=27%, signal=80%
WP_FRAGILE_X_SYNDROME	WP_FRAGILE_X_SYNDROME		46	-0.16534294	-1.3203136	0.14481409	0.79454976	1.0	1301	tags=57%, list=40%, signal=93%
MEDINA_SMARCA4_TARGETS	MEDINA_SMARCA4_TARGETS		9	-0.35553488	-1.3198097	0.1530815	0.79403484	1.0	1728	tags=89%, list=53%, signal=190%
REACTOME_SIGNALING_BY_WNT	REACTOME_SIGNALING_BY_WNT		68	-0.13655464	-1.319179	0.13939394	0.79401577	1.0	1280	tags=53%, list=40%, signal=86%
ABRAMSON_INTERACT_WITH_AIRE	ABRAMSON_INTERACT_WITH_AIRE		17	-0.26689228	-1.3190869	0.15873016	0.7922046	1.0	854	tags=53%, list=26%, signal=72%
BLANCO_MELO_HUMAN_PARAINFLUENZA_VIRUS_3_INFECTION_A594_CELLS_DN	BLANCO_MELO_HUMAN_PARAINFLUENZA_VIRUS_3_INFECTION_A594_CELLS_DN		14	-0.29059753	-1.3179662	0.1440678	0.79351515	1.0	2067	tags=93%, list=64%, signal=256%
GU_PDEF_TARGETS_DN	GU_PDEF_TARGETS_DN		5	-0.47195536	-1.3177396	0.15625	0.7921407	1.0	1710	tags=100%, list=53%, signal=212%
YAGI_AML_WITH_INV_16_TRANSLOCATION	YAGI_AML_WITH_INV_16_TRANSLOCATION		99	-0.11615034	-1.3155932	0.15841584	0.7968054	1.0	1955	tags=72%, list=60%, signal=176%
CHEOK_RESPONSE_TO_HD_MTX_UP	CHEOK_RESPONSE_TO_HD_MTX_UP		5	-0.46637744	-1.3148756	0.16255145	0.7970733	1.0	1728	tags=100%, list=53%, signal=215%
BIOCARTA_MPR_PATHWAY	BIOCARTA_MPR_PATHWAY		10	-0.34289262	-1.3148127	0.15490197	0.79517597	1.0	1805	tags=90%, list=56%, signal=203%
HOLLMANN_APOPTOSIS_VIA_CD40_UP	HOLLMANN_APOPTOSIS_VIA_CD40_UP		58	-0.14766528	-1.3143154	0.1336117	0.7946735	1.0	1817	tags=71%, list=56%, signal=159%
REACTOME_FACTORS_INVOLVED_IN_MEGAKARYOCYTE_DEVELOPMENT_AND_PLATELET_PRODUCTION	REACTOME_FACTORS_INVOLVED_IN_MEGAKARYOCYTE_DEVELOPMENT_AND_PLATELET_PRODUCTION		46	-0.16573869	-1.3141241	0.14688128	0.7932393	1.0	1370	tags=59%, list=42%, signal=100%
WU_HBX_TARGETS_1_DN	WU_HBX_TARGETS_1_DN		9	-0.35587963	-1.3134164	0.13840155	0.79344755	1.0	2086	tags=100%, list=65%, signal=281%
KEGG_MEDICUS_REFERENCE_TIGHT_JUNCTION_ACTIN_SIGNALING_PATHWAY	KEGG_MEDICUS_REFERENCE_TIGHT_JUNCTION_ACTIN_SIGNALING_PATHWAY		5	-0.47009605	-1.3130932	0.14115308	0.7924093	1.0	1716	tags=100%, list=53%, signal=213%
PID_ANTHRAX_PATHWAY	PID_ANTHRAX_PATHWAY		5	-0.4583204	-1.3121364	0.15071283	0.7933206	1.0	1754	tags=100%, list=54%, signal=218%
BARRIER_COLON_CANCER_RECURRENCE_UP	BARRIER_COLON_CANCER_RECURRENCE_UP		9	-0.3656359	-1.3120416	0.16877638	0.79159915	1.0	259	tags=44%, list=8%, signal=48%
KYNG_ENVIRONMENTAL_STRESS_RESPONSE_DN	KYNG_ENVIRONMENTAL_STRESS_RESPONSE_DN		6	-0.43552387	-1.3100672	0.16666667	0.7956163	1.0	212	tags=50%, list=7%, signal=53%
REACTOME_RHO_GTPASE_EFFECTORS	REACTOME_RHO_GTPASE_EFFECTORS		102	-0.111413874	-1.3098651	0.13851993	0.7942188	1.0	1902	tags=70%, list=59%, signal=164%
DEBIASI_APOPTOSIS_BY_REOVIRUS_INFECTION_UP	DEBIASI_APOPTOSIS_BY_REOVIRUS_INFECTION_UP		72	-0.13238397	-1.309771	0.13717695	0.7925152	1.0	2276	tags=83%, list=70%, signal=275%
KEGG_BASAL_TRANSCRIPTION_FACTORS	KEGG_BASAL_TRANSCRIPTION_FACTORS		6	-0.44967967	-1.3096412	0.15354331	0.790956	1.0	705	tags=67%, list=22%, signal=85%
CREIGHTON_ENDOCRINE_THERAPY_RESISTANCE_4	CREIGHTON_ENDOCRINE_THERAPY_RESISTANCE_4		57	-0.14681587	-1.3085308	0.13385826	0.79233664	1.0	839	tags=40%, list=26%, signal=54%
REACTOME_TYPE_I_HEMIDESMOSOME_ASSEMBLY	REACTOME_TYPE_I_HEMIDESMOSOME_ASSEMBLY		5	-0.45894018	-1.3081521	0.15927419	0.79152143	1.0	1752	tags=100%, list=54%, signal=218%
FIGUEROA_AML_METHYLATION_CLUSTER_3_UP	FIGUEROA_AML_METHYLATION_CLUSTER_3_UP		30	-0.20262337	-1.3081	0.14141414	0.78976434	1.0	645	tags=40%, list=20%, signal=50%
WP_BRAIN_DERIVED_NEUROTROPHIC_FACTOR_BDNF_SIGNALING_PATHWAY	WP_BRAIN_DERIVED_NEUROTROPHIC_FACTOR_BDNF_SIGNALING_PATHWAY		62	-0.14025643	-1.3076167	0.15690376	0.7893604	1.0	1016	tags=45%, list=31%, signal=65%
REACTOME_RAF_INDEPENDENT_MAPK1_3_ACTIVATION	REACTOME_RAF_INDEPENDENT_MAPK1_3_ACTIVATION		6	-0.4302542	-1.304436	0.1783567	0.7970783	1.0	1845	tags=100%, list=57%, signal=233%
REACTOME_INHIBITION_OF_DNA_RECOMBINATION_AT_TELOMERE	REACTOME_INHIBITION_OF_DNA_RECOMBINATION_AT_TELOMERE		7	-0.40434107	-1.303732	0.16666667	0.79735464	1.0	1929	tags=100%, list=60%, signal=248%
BLALOCK_ALZHEIMERS_DISEASE_INCIPIENT_DN	BLALOCK_ALZHEIMERS_DISEASE_INCIPIENT_DN		41	-0.17309353	-1.3034182	0.1637931	0.7963801	1.0	2523	tags=95%, list=78%, signal=428%
REACTOME_CELL_JUNCTION_ORGANIZATION	REACTOME_CELL_JUNCTION_ORGANIZATION		40	-0.1751253	-1.3022252	0.171875	0.7980945	1.0	1866	tags=75%, list=58%, signal=175%
ANDERSEN_CHOLANGIOCARCINOMA_CLASS2	ANDERSEN_CHOLANGIOCARCINOMA_CLASS2		21	-0.2310955	-1.3021278	0.15261044	0.7964679	1.0	798	tags=48%, list=25%, signal=63%
PID_LKB1_PATHWAY	PID_LKB1_PATHWAY		27	-0.20900212	-1.2995981	0.15789473	0.80232006	1.0	1007	tags=52%, list=31%, signal=75%
SHIPP_DLBCL_VS_FOLLICULAR_LYMPHOMA_DN	SHIPP_DLBCL_VS_FOLLICULAR_LYMPHOMA_DN		9	-0.3461923	-1.2989049	0.15354331	0.8023953	1.0	1399	tags=78%, list=43%, signal=137%
HOEGERKORP_CD44_TARGETS_DIRECT_DN	HOEGERKORP_CD44_TARGETS_DIRECT_DN		5	-0.4656337	-1.2980752	0.18234165	0.80314004	1.0	1084	tags=80%, list=34%, signal=120%
REACTOME_REGULATION_OF_HOMOTYPIC_CELL_CELL_ADHESION	REACTOME_REGULATION_OF_HOMOTYPIC_CELL_CELL_ADHESION		16	-0.26990047	-1.2970564	0.14255765	0.8043278	1.0	547	tags=44%, list=17%, signal=52%
WP_WNT_SIGNALING_PATHWAY_AND_PLURIPOTENCY	WP_WNT_SIGNALING_PATHWAY_AND_PLURIPOTENCY		30	-0.20472622	-1.2966515	0.1521739	0.8035975	1.0	746	tags=43%, list=23%, signal=56%
ELVIDGE_HIF1A_AND_HIF2A_TARGETS_DN	ELVIDGE_HIF1A_AND_HIF2A_TARGETS_DN		22	-0.2336165	-1.2959046	0.16768916	0.8039692	1.0	1014	tags=55%, list=31%, signal=79%
BIOCARTA_HIVNEF_PATHWAY	BIOCARTA_HIVNEF_PATHWAY		18	-0.25388926	-1.2958535	0.16396761	0.80221105	1.0	801	tags=50%, list=25%, signal=66%
REACTOME_ADHERENS_JUNCTIONS_INTERACTIONS	REACTOME_ADHERENS_JUNCTIONS_INTERACTIONS		21	-0.23400217	-1.2953556	0.17073171	0.8017668	1.0	1866	tags=81%, list=58%, signal=190%
WP_IL6_SIGNALING_PATHWAY	WP_IL6_SIGNALING_PATHWAY		15	-0.28164956	-1.2942199	0.1734694	0.8033751	1.0	1896	tags=87%, list=59%, signal=209%
PID_FOXO_PATHWAY	PID_FOXO_PATHWAY		16	-0.27176616	-1.2941796	0.16367266	0.80158466	1.0	1349	tags=69%, list=42%, signal=117%
SESTO_RESPONSE_TO_UV_C1	SESTO_RESPONSE_TO_UV_C1		16	-0.26523632	-1.293854	0.16798419	0.80063266	1.0	2178	tags=94%, list=67%, signal=286%
BENPORATH_OCT4_TARGETS	BENPORATH_OCT4_TARGETS		90	-0.115637586	-1.293765	0.15476191	0.7989959	1.0	2331	tags=83%, list=72%, signal=291%
BERNARD_PPAPDC1B_TARGETS_DN	BERNARD_PPAPDC1B_TARGETS_DN		14	-0.2875788	-1.2925075	0.15384616	0.8009141	1.0	1615	tags=79%, list=50%, signal=156%
REACTOME_NEGATIVE_REGULATION_OF_MAPK_PATHWAY	REACTOME_NEGATIVE_REGULATION_OF_MAPK_PATHWAY		18	-0.2509853	-1.2890412	0.16865079	0.8094269	1.0	1349	tags=67%, list=42%, signal=114%
DARWICHE_PAPILLOMA_PROGRESSION_RISK	DARWICHE_PAPILLOMA_PROGRESSION_RISK		14	-0.28025392	-1.288616	0.16470589	0.80883324	1.0	946	tags=57%, list=29%, signal=80%
BOYAULT_LIVER_CANCER_SUBCLASS_G23_UP	BOYAULT_LIVER_CANCER_SUBCLASS_G23_UP		13	-0.29679546	-1.2885133	0.184	0.8072326	1.0	2029	tags=92%, list=63%, signal=247%
LOPES_METHYLATED_IN_COLON_CANCER_DN	LOPES_METHYLATED_IN_COLON_CANCER_DN		7	-0.39884827	-1.2873914	0.16470589	0.80870444	1.0	1485	tags=86%, list=46%, signal=158%
REACTOME_NR1H3_NR1H2_REGULATE_GENE_EXPRESSION_LINKED_TO_CHOLESTEROL_TRANSPORT_AND_EFFLUX	REACTOME_NR1H3_NR1H2_REGULATE_GENE_EXPRESSION_LINKED_TO_CHOLESTEROL_TRANSPORT_AND_EFFLUX		8	-0.37655085	-1.285873	0.15471698	0.8113785	1.0	807	tags=63%, list=25%, signal=83%
KEGG_MEDICUS_REFERENCE_SKELETAL_TYPE_VGCC_RYR_SIGNALING	KEGG_MEDICUS_REFERENCE_SKELETAL_TYPE_VGCC_RYR_SIGNALING		6	-0.42942756	-1.2851117	0.18924303	0.8119296	1.0	1309	tags=83%, list=41%, signal=140%
HAHTOLA_MYCOSIS_FUNGOIDES_SKIN_UP	HAHTOLA_MYCOSIS_FUNGOIDES_SKIN_UP		42	-0.16854754	-1.2838762	0.16737288	0.8137325	1.0	1618	tags=67%, list=50%, signal=132%
PYEON_CANCER_HEAD_AND_NECK_VS_CERVICAL_UP	PYEON_CANCER_HEAD_AND_NECK_VS_CERVICAL_UP		65	-0.13447331	-1.2835289	0.16082475	0.8129144	1.0	2111	tags=78%, list=65%, signal=222%
SLEBOS_HEAD_AND_NECK_CANCER_WITH_HPV_UP	SLEBOS_HEAD_AND_NECK_CANCER_WITH_HPV_UP		11	-0.32118765	-1.2834644	0.18164062	0.81118935	1.0	1317	tags=73%, list=41%, signal=122%
REACTOME_DEGRADATION_OF_BETA_CATENIN_BY_THE_DESTRUCTION_COMPLEX	REACTOME_DEGRADATION_OF_BETA_CATENIN_BY_THE_DESTRUCTION_COMPLEX		22	-0.2290286	-1.2834399	0.17849898	0.8094011	1.0	2204	tags=91%, list=68%, signal=284%
GARY_CD5_TARGETS_DN	GARY_CD5_TARGETS_DN		108	-0.108443595	-1.2828661	0.1838843	0.80928624	1.0	560	tags=28%, list=17%, signal=32%
WP_CONSTITUTIVE_ANDROSTANE_RECEPTOR_PATHWAY	WP_CONSTITUTIVE_ANDROSTANE_RECEPTOR_PATHWAY		7	-0.38848278	-1.282519	0.15758754	0.8085124	1.0	595	tags=57%, list=18%, signal=70%
FLECHNER_PBL_KIDNEY_TRANSPLANT_REJECTED_VS_OK_UP	FLECHNER_PBL_KIDNEY_TRANSPLANT_REJECTED_VS_OK_UP		18	-0.25461525	-1.2822894	0.15686275	0.8073557	1.0	1876	tags=83%, list=58%, signal=198%
REACTOME_RESPONSE_TO_ELEVATED_PLATELET_CYTOSOLIC_CA2	REACTOME_RESPONSE_TO_ELEVATED_PLATELET_CYTOSOLIC_CA2		20	-0.2386052	-1.2819314	0.2	0.80660224	1.0	689	tags=45%, list=21%, signal=57%
SEKI_INFLAMMATORY_RESPONSE_LPS_DN	SEKI_INFLAMMATORY_RESPONSE_LPS_DN		6	-0.41671833	-1.2812673	0.20038536	0.8067527	1.0	1350	tags=83%, list=42%, signal=143%
LIEN_BREAST_CARCINOMA_METAPLASTIC_VS_DUCTAL_DN	LIEN_BREAST_CARCINOMA_METAPLASTIC_VS_DUCTAL_DN		11	-0.32262707	-1.2811029	0.15800416	0.80540925	1.0	1900	tags=91%, list=59%, signal=220%
REACTOME_HSP90_CHAPERONE_CYCLE_FOR_STEROID_HORMONE_RECEPTORS_SHR_IN_THE_PRESENCE_OF_LIGAND	REACTOME_HSP90_CHAPERONE_CYCLE_FOR_STEROID_HORMONE_RECEPTORS_SHR_IN_THE_PRESENCE_OF_LIGAND		13	-0.28838384	-1.2809011	0.1746988	0.80415773	1.0	813	tags=54%, list=25%, signal=72%
SIMBULAN_UV_RESPONSE_NORMAL_DN	SIMBULAN_UV_RESPONSE_NORMAL_DN		10	-0.3327747	-1.2802514	0.17173913	0.8043429	1.0	868	tags=60%, list=27%, signal=82%
KEGG_MISMATCH_REPAIR	KEGG_MISMATCH_REPAIR		7	-0.38892576	-1.2799897	0.16860466	0.80331475	1.0	1517	tags=86%, list=47%, signal=161%
ACEVEDO_NORMAL_TISSUE_ADJACENT_TO_LIVER_TUMOR_UP	ACEVEDO_NORMAL_TISSUE_ADJACENT_TO_LIVER_TUMOR_UP		37	-0.17815845	-1.2798083	0.19678715	0.802001	1.0	480	tags=32%, list=15%, signal=38%
GOBERT_CORE_OLIGODENDROCYTE_DIFFERENTIATION	GOBERT_CORE_OLIGODENDROCYTE_DIFFERENTIATION		8	-0.3653846	-1.2773305	0.17943548	0.8077486	1.0	439	tags=50%, list=14%, signal=58%
FLECHNER_PBL_KIDNEY_TRANSPLANT_OK_VS_DONOR_UP	FLECHNER_PBL_KIDNEY_TRANSPLANT_OK_VS_DONOR_UP		37	-0.17739712	-1.277329	0.16359918	0.8059375	1.0	1618	tags=68%, list=50%, signal=134%
WP_EFFECT_OF_PROGERIN_ON_GENES_INVOLVED_IN_HUTCHINSON_GILFORD_PROGERIA_SYNDROME	WP_EFFECT_OF_PROGERIN_ON_GENES_INVOLVED_IN_HUTCHINSON_GILFORD_PROGERIA_SYNDROME		14	-0.28655773	-1.2770988	0.17254902	0.8047506	1.0	2080	tags=93%, list=64%, signal=259%
CHIANG_LIVER_CANCER_SUBCLASS_UNANNOTATED_UP	CHIANG_LIVER_CANCER_SUBCLASS_UNANNOTATED_UP		23	-0.22600837	-1.2750101	0.19222903	0.80933964	1.0	962	tags=52%, list=30%, signal=74%
DURCHDEWALD_SKIN_CARCINOGENESIS_UP	DURCHDEWALD_SKIN_CARCINOGENESIS_UP		12	-0.3006211	-1.272894	0.17975207	0.8140765	1.0	1457	tags=75%, list=45%, signal=136%
HAHTOLA_SEZARY_SYNDROM_DN	HAHTOLA_SEZARY_SYNDROM_DN		6	-0.421988	-1.27279	0.17773438	0.81260926	1.0	1333	tags=83%, list=41%, signal=142%
LIN_MELANOMA_COPY_NUMBER_UP	LIN_MELANOMA_COPY_NUMBER_UP		20	-0.23611455	-1.2713047	0.1602434	0.81509584	1.0	1505	tags=70%, list=47%, signal=130%
HONMA_DOCETAXEL_RESISTANCE	HONMA_DOCETAXEL_RESISTANCE		6	-0.42012814	-1.271255	0.19335938	0.8134624	1.0	1339	tags=83%, list=41%, signal=142%
RIZ_ERYTHROID_DIFFERENTIATION_HBZ	RIZ_ERYTHROID_DIFFERENTIATION_HBZ		13	-0.28893346	-1.2711948	0.16033755	0.81187284	1.0	314	tags=38%, list=10%, signal=42%
REACTOME_NEGATIVE_FEEDBACK_REGULATION_OF_MAPK_PATHWAY	REACTOME_NEGATIVE_FEEDBACK_REGULATION_OF_MAPK_PATHWAY		5	-0.4583204	-1.2709714	0.18929255	0.8107519	1.0	1754	tags=100%, list=54%, signal=218%
REACTOME_OPIOID_SIGNALLING	REACTOME_OPIOID_SIGNALLING		22	-0.2290286	-1.2709616	0.19753087	0.8089957	1.0	2204	tags=91%, list=68%, signal=284%
CHARAFE_BREAST_CANCER_BASAL_VS_MESENCHYMAL_UP	CHARAFE_BREAST_CANCER_BASAL_VS_MESENCHYMAL_UP		20	-0.23823161	-1.2707537	0.18081181	0.8078457	1.0	1983	tags=85%, list=61%, signal=219%
BILANGES_SERUM_SENSITIVE_VIA_TSC2	BILANGES_SERUM_SENSITIVE_VIA_TSC2		9	-0.34681284	-1.2706891	0.18415841	0.80627406	1.0	1397	tags=78%, list=43%, signal=137%
NIKOLSKY_BREAST_CANCER_20Q11_AMPLICON	NIKOLSKY_BREAST_CANCER_20Q11_AMPLICON		7	-0.38560352	-1.2706491	0.17427386	0.8046283	1.0	1066	tags=71%, list=33%, signal=106%
GUILLAUMOND_KLF10_TARGETS_UP	GUILLAUMOND_KLF10_TARGETS_UP		8	-0.36631513	-1.2699122	0.1594203	0.805016	1.0	1648	tags=88%, list=51%, signal=178%
PETROVA_PROX1_TARGETS_DN	PETROVA_PROX1_TARGETS_DN		6	-0.4181649	-1.2697039	0.1694215	0.80398875	1.0	1884	tags=100%, list=58%, signal=239%
REACTOME_MYOGENESIS	REACTOME_MYOGENESIS		17	-0.26081783	-1.2695261	0.18801653	0.80276453	1.0	1634	tags=76%, list=51%, signal=154%
WP_WHITE_FAT_CELL_DIFFERENTIATION	WP_WHITE_FAT_CELL_DIFFERENTIATION		10	-0.33494726	-1.2676257	0.17864078	0.80672574	1.0	861	tags=60%, list=27%, signal=82%
PID_SYNDECAN_1_PATHWAY	PID_SYNDECAN_1_PATHWAY		5	-0.4583204	-1.266959	0.19878297	0.8069427	1.0	1754	tags=100%, list=54%, signal=218%
VARELA_ZMPSTE24_TARGETS_UP	VARELA_ZMPSTE24_TARGETS_UP		11	-0.3085151	-1.266644	0.18446602	0.80614454	1.0	1064	tags=64%, list=33%, signal=95%
SANSOM_APC_MYC_TARGETS	SANSOM_APC_MYC_TARGETS		66	-0.1329179	-1.266639	0.16565657	0.80442536	1.0	1490	tags=59%, list=46%, signal=107%
PID_AJDISS_2PATHWAY	PID_AJDISS_2PATHWAY		12	-0.30031052	-1.266438	0.17261904	0.8033215	1.0	650	tags=50%, list=20%, signal=62%
PID_IL2_PI3K_PATHWAY	PID_IL2_PI3K_PATHWAY		10	-0.33525762	-1.2655807	0.17872341	0.80413276	1.0	860	tags=60%, list=27%, signal=82%
REACTOME_TELOMERE_MAINTENANCE	REACTOME_TELOMERE_MAINTENANCE		20	-0.23599002	-1.2654679	0.17047817	0.8027601	1.0	1667	tags=75%, list=52%, signal=154%
KEGG_MEDICUS_PATHOGEN_HBV_LHBS_TO_PKC_ERK_SIGNALING_PATHWAY	KEGG_MEDICUS_PATHOGEN_HBV_LHBS_TO_PKC_ERK_SIGNALING_PATHWAY		9	-0.34746787	-1.2654182	0.15863454	0.8011728	1.0	1754	tags=89%, list=54%, signal=194%
HOSHIDA_LIVER_CANCER_LATE_RECURRENCE_DN	HOSHIDA_LIVER_CANCER_LATE_RECURRENCE_DN		15	-0.26954716	-1.265156	0.18571429	0.80020964	1.0	1504	tags=73%, list=47%, signal=137%
RORIE_TARGETS_OF_EWSR1_FLI1_FUSION_DN	RORIE_TARGETS_OF_EWSR1_FLI1_FUSION_DN		6	-0.4265344	-1.2650181	0.18467583	0.7988966	1.0	1857	tags=100%, list=57%, signal=235%
YAMAZAKI_TCEB3_TARGETS_DN	YAMAZAKI_TCEB3_TARGETS_DN		51	-0.15056303	-1.2648139	0.18093385	0.7977422	1.0	1043	tags=47%, list=32%, signal=68%
REACTOME_RMTS_METHYLATE_HISTONE_ARGININES	REACTOME_RMTS_METHYLATE_HISTONE_ARGININES		11	-0.31633312	-1.2640837	0.17190775	0.7981922	1.0	745	tags=55%, list=23%, signal=71%
WP_COMPLEMENT_SYSTEM_IN_NEURONAL_DEVELOPMENT_AND_PLASTICITY	WP_COMPLEMENT_SYSTEM_IN_NEURONAL_DEVELOPMENT_AND_PLASTICITY		16	-0.26119402	-1.2618878	0.19959678	0.8031104	1.0	979	tags=56%, list=30%, signal=80%
SCHLOSSER_SERUM_RESPONSE_UP	SCHLOSSER_SERUM_RESPONSE_UP		49	-0.15203856	-1.2618159	0.19839679	0.80162007	1.0	1232	tags=53%, list=38%, signal=84%
KEGG_MEDICUS_REFERENCE_CA2_PYK2_RAS_ERK_SIGNALING_PATHWAY	KEGG_MEDICUS_REFERENCE_CA2_PYK2_RAS_ERK_SIGNALING_PATHWAY		9	-0.34746787	-1.2616206	0.17716536	0.80048466	1.0	1754	tags=89%, list=54%, signal=194%
GENTILE_UV_RESPONSE_CLUSTER_D4	GENTILE_UV_RESPONSE_CLUSTER_D4		16	-0.26088306	-1.2613862	0.19384058	0.7995125	1.0	1788	tags=81%, list=55%, signal=181%
KEGG_MEDICUS_REFERENCE_CXCR4_GNB_G_PLCB_PKC_SIGNALING_PATHWAY	KEGG_MEDICUS_REFERENCE_CXCR4_GNB_G_PLCB_PKC_SIGNALING_PATHWAY		10	-0.32942274	-1.2610466	0.20858896	0.798764	1.0	1202	tags=70%, list=37%, signal=111%
PID_AR_TF_PATHWAY	PID_AR_TF_PATHWAY		21	-0.22642405	-1.2599663	0.1755424	0.80018157	1.0	813	tags=48%, list=25%, signal=63%
STONER_ESOPHAGEAL_CARCINOGENESIS_UP	STONER_ESOPHAGEAL_CARCINOGENESIS_UP		8	-0.3641439	-1.2599605	0.18969072	0.7985469	1.0	2059	tags=100%, list=64%, signal=275%
WP_SEROTONIN_RECEPTOR_2_AND_ELK_SRF_GATA4_SIGNALING	WP_SEROTONIN_RECEPTOR_2_AND_ELK_SRF_GATA4_SIGNALING		5	-0.4583204	-1.2592648	0.17208412	0.7989331	1.0	1754	tags=100%, list=54%, signal=218%
ZHENG_BOUND_BY_FOXP3	ZHENG_BOUND_BY_FOXP3		125	-0.09932409	-1.2591361	0.19262294	0.7976011	1.0	2278	tags=80%, list=70%, signal=261%
HUTTMANN_B_CLL_POOR_SURVIVAL_UP	HUTTMANN_B_CLL_POOR_SURVIVAL_UP		54	-0.14638835	-1.2570646	0.17907445	0.801987	1.0	254	tags=22%, list=8%, signal=24%
REACTOME_RHOQ_GTPASE_CYCLE	REACTOME_RHOQ_GTPASE_CYCLE		35	-0.17818491	-1.2570528	0.19126819	0.80036014	1.0	2571	tags=97%, list=80%, signal=470%
REACTOME_ION_HOMEOSTASIS	REACTOME_ION_HOMEOSTASIS		12	-0.29606622	-1.2556791	0.1826923	0.80254877	1.0	933	tags=58%, list=29%, signal=82%
BIOCARTA_BIOPEPTIDES_PATHWAY	BIOCARTA_BIOPEPTIDES_PATHWAY		12	-0.29202896	-1.2552208	0.1923077	0.80219305	1.0	1754	tags=83%, list=54%, signal=182%
FLECHNER_BIOPSY_KIDNEY_TRANSPLANT_OK_VS_DONOR_UP	FLECHNER_BIOPSY_KIDNEY_TRANSPLANT_OK_VS_DONOR_UP		157	-0.08759568	-1.2550061	0.18577075	0.80116934	1.0	1852	tags=66%, list=57%, signal=146%
WP_INSULIN_SIGNALING_IN_ADIPOCYTES_DIABETIC_CONDITION	WP_INSULIN_SIGNALING_IN_ADIPOCYTES_DIABETIC_CONDITION		6	-0.40411243	-1.2531633	0.2	0.80476743	1.0	852	tags=67%, list=26%, signal=90%
GRAHAM_CML_DIVIDING_VS_NORMAL_QUIESCENT_DN	GRAHAM_CML_DIVIDING_VS_NORMAL_QUIESCENT_DN		18	-0.24638736	-1.2528251	0.18315789	0.80411184	1.0	466	tags=39%, list=14%, signal=45%
ROPERO_HDAC2_TARGETS	ROPERO_HDAC2_TARGETS		19	-0.24494243	-1.2527008	0.19415449	0.8028262	1.0	2446	tags=100%, list=76%, signal=409%
REACTOME_DNA_DAMAGE_TELOMERE_STRESS_INDUCED_SENESCENCE	REACTOME_DNA_DAMAGE_TELOMERE_STRESS_INDUCED_SENESCENCE		14	-0.27408326	-1.2525618	0.18609408	0.8016017	1.0	735	tags=50%, list=23%, signal=64%
FIGUEROA_AML_METHYLATION_CLUSTER_6_UP	FIGUEROA_AML_METHYLATION_CLUSTER_6_UP		30	-0.1933375	-1.251575	0.17879418	0.8029421	1.0	567	tags=37%, list=18%, signal=44%
REACTOME_REGULATION_OF_NPAS4_GENE_EXPRESSION	REACTOME_REGULATION_OF_NPAS4_GENE_EXPRESSION		6	-0.4162017	-1.2505937	0.20711297	0.80424285	1.0	813	tags=67%, list=25%, signal=89%
MEBARKI_HCC_PROGENITOR_WNT_UP_CTNNB1_DEPENDENT_BLOCKED_BY_FZD8CRD	MEBARKI_HCC_PROGENITOR_WNT_UP_CTNNB1_DEPENDENT_BLOCKED_BY_FZD8CRD		15	-0.26424202	-1.249419	0.19373778	0.80613935	1.0	1952	tags=87%, list=60%, signal=218%
DAZARD_RESPONSE_TO_UV_SCC_DN	DAZARD_RESPONSE_TO_UV_SCC_DN		48	-0.15106782	-1.2490993	0.20576131	0.80543125	1.0	1944	tags=75%, list=60%, signal=185%
REACTOME_NEURONAL_SYSTEM	REACTOME_NEURONAL_SYSTEM		98	-0.10937317	-1.2489948	0.18562874	0.8041215	1.0	1637	tags=61%, list=51%, signal=120%
DE_YY1_TARGETS_DN	DE_YY1_TARGETS_DN		32	-0.1859375	-1.2468152	0.18329939	0.80863464	1.0	1527	tags=66%, list=47%, signal=123%
REACTOME_ACTIVATION_OF_GENE_EXPRESSION_BY_SREBF_SREBP	REACTOME_ACTIVATION_OF_GENE_EXPRESSION_BY_SREBF_SREBP		10	-0.31930482	-1.2465589	0.21611002	0.8078353	1.0	265	tags=40%, list=8%, signal=43%
REACTOME_SEMAPHORIN_INTERACTIONS	REACTOME_SEMAPHORIN_INTERACTIONS		24	-0.21415213	-1.246313	0.18945312	0.8069751	1.0	2142	tags=88%, list=66%, signal=258%
OZEN_MIR125B1_TARGETS	OZEN_MIR125B1_TARGETS		5	-0.44685465	-1.246123	0.2185567	0.805904	1.0	1791	tags=100%, list=55%, signal=224%
PID_INSULIN_PATHWAY	PID_INSULIN_PATHWAY		21	-0.22804052	-1.2452967	0.23031496	0.80658144	1.0	500	tags=38%, list=15%, signal=45%
CHICAS_RB1_TARGETS_LOW_SERUM	CHICAS_RB1_TARGETS_LOW_SERUM		20	-0.23051055	-1.2440319	0.22621565	0.80860287	1.0	715	tags=45%, list=22%, signal=57%
REACTOME_MAP2K_AND_MAPK_ACTIVATION	REACTOME_MAP2K_AND_MAPK_ACTIVATION		17	-0.25121212	-1.242012	0.19402985	0.8130217	1.0	1855	tags=82%, list=57%, signal=192%
SENESE_HDAC1_AND_HDAC2_TARGETS_UP	SENESE_HDAC1_AND_HDAC2_TARGETS_UP		51	-0.15071714	-1.2413521	0.19361277	0.8134543	1.0	1296	tags=55%, list=40%, signal=90%
REACTOME_CELL_CELL_COMMUNICATION	REACTOME_CELL_CELL_COMMUNICATION		51	-0.15082811	-1.2410288	0.21062993	0.8127977	1.0	1866	tags=73%, list=58%, signal=169%
MARTENS_TRETINOIN_RESPONSE_DN	MARTENS_TRETINOIN_RESPONSE_DN		146	-0.087660566	-1.2405388	0.20309478	0.8126341	1.0	2077	tags=73%, list=64%, signal=194%
WP_NOTCH_SIGNALING_PATHWAY	WP_NOTCH_SIGNALING_PATHWAY		10	-0.32576042	-1.2404599	0.18618043	0.81123406	1.0	1537	tags=80%, list=48%, signal=152%
WP_MECHANOREGULATION_AND_PATHOLOGY_OF_YAP_TAZ_VIA_HIPPO_AND_NON_HIPPO_MECHANISMS	WP_MECHANOREGULATION_AND_PATHOLOGY_OF_YAP_TAZ_VIA_HIPPO_AND_NON_HIPPO_MECHANISMS		23	-0.22121207	-1.239201	0.18442623	0.81326765	1.0	1680	tags=74%, list=52%, signal=153%
ROVERSI_GLIOMA_COPY_NUMBER_DN	ROVERSI_GLIOMA_COPY_NUMBER_DN		11	-0.30950293	-1.2385403	0.21247563	0.8136362	1.0	767	tags=55%, list=24%, signal=71%
WP_NEPHROTIC_SYNDROME	WP_NEPHROTIC_SYNDROME		9	-0.33750474	-1.2381761	0.20718816	0.8130644	1.0	1427	tags=78%, list=44%, signal=139%
REACTOME_PROCESSING_OF_CAPPED_INTRON_CONTAINING_PRE_MRNA	REACTOME_PROCESSING_OF_CAPPED_INTRON_CONTAINING_PRE_MRNA		120	-0.09822192	-1.2379576	0.19385797	0.81215227	1.0	1850	tags=67%, list=57%, signal=150%
MULLIGHAN_MLL_SIGNATURE_2_DN	MULLIGHAN_MLL_SIGNATURE_2_DN		68	-0.13159071	-1.2376418	0.21923077	0.81153136	1.0	963	tags=43%, list=30%, signal=59%
REACTOME_HUR_ELAVL1_BINDS_AND_STABILIZES_MRNA	REACTOME_HUR_ELAVL1_BINDS_AND_STABILIZES_MRNA		6	-0.41444513	-1.2362834	0.19871795	0.81392086	1.0	1896	tags=100%, list=59%, signal=241%
SPIRA_SMOKERS_LUNG_CANCER_UP	SPIRA_SMOKERS_LUNG_CANCER_UP		10	-0.3261949	-1.236146	0.2104247	0.812753	1.0	2182	tags=100%, list=68%, signal=307%
REACTOME_TRANSCRIPTIONAL_REGULATION_BY_RUNX3	REACTOME_TRANSCRIPTIONAL_REGULATION_BY_RUNX3		20	-0.22160646	-1.2360156	0.19327731	0.8115398	1.0	2198	tags=90%, list=68%, signal=280%
UDAYAKUMAR_MED1_TARGETS_UP	UDAYAKUMAR_MED1_TARGETS_UP		40	-0.16735588	-1.2357781	0.20711297	0.81061643	1.0	1810	tags=73%, list=56%, signal=163%
REACTOME_REGULATION_OF_CHOLESTEROL_BIOSYNTHESIS_BY_SREBP_SREBF	REACTOME_REGULATION_OF_CHOLESTEROL_BIOSYNTHESIS_BY_SREBP_SREBF		10	-0.31930482	-1.2344991	0.20916335	0.8127866	1.0	265	tags=40%, list=8%, signal=43%
QI_HYPOXIA_TARGETS_OF_HIF1A_AND_FOXA2	QI_HYPOXIA_TARGETS_OF_HIF1A_AND_FOXA2		9	-0.33440205	-1.234207	0.21428572	0.81212646	1.0	1437	tags=78%, list=44%, signal=140%
REACTOME_COHESIN_LOADING_ONTO_CHROMATIN	REACTOME_COHESIN_LOADING_ONTO_CHROMATIN		8	-0.35825062	-1.2337887	0.2122449	0.8117333	1.0	1674	tags=88%, list=52%, signal=181%
WP_10Q22Q23_COPY_NUMBER_VARIATION	WP_10Q22Q23_COPY_NUMBER_VARIATION		8	-0.35825062	-1.233234	0.2200393	0.81183213	1.0	1674	tags=88%, list=52%, signal=181%
IRITANI_MAD1_TARGETS_DN	IRITANI_MAD1_TARGETS_DN		11	-0.29666108	-1.2320371	0.21868365	0.8138523	1.0	1396	tags=73%, list=43%, signal=128%
WP_PATHWAYS_AFFECTED_IN_ADENOID_CYSTIC_CARCINOMA	WP_PATHWAYS_AFFECTED_IN_ADENOID_CYSTIC_CARCINOMA		29	-0.187249	-1.2318451	0.21428572	0.8128809	1.0	2076	tags=83%, list=64%, signal=229%
REACTOME_TRANSCRIPTION_COUPLED_NUCLEOTIDE_EXCISION_REPAIR_TC_NER	REACTOME_TRANSCRIPTION_COUPLED_NUCLEOTIDE_EXCISION_REPAIR_TC_NER		24	-0.20833334	-1.2307227	0.2173913	0.81457734	1.0	2430	tags=96%, list=75%, signal=383%
MCCABE_HOXC6_TARGETS_UP	MCCABE_HOXC6_TARGETS_UP		5	-0.43898356	-1.2303616	0.19842829	0.8140727	1.0	1170	tags=80%, list=36%, signal=125%
WP_STRIATED_MUSCLE_CONTRACTION_PATHWAY	WP_STRIATED_MUSCLE_CONTRACTION_PATHWAY		13	-0.28056967	-1.2288238	0.21765913	0.8170343	1.0	1584	tags=77%, list=49%, signal=150%
WP_PREGNANE_X_RECEPTOR_PATHWAY	WP_PREGNANE_X_RECEPTOR_PATHWAY		5	-0.44071892	-1.2286497	0.21868788	0.81600684	1.0	518	tags=60%, list=16%, signal=71%
IKEDA_MIR30_TARGETS_UP	IKEDA_MIR30_TARGETS_UP		53	-0.14328107	-1.228558	0.19308943	0.8147065	1.0	1192	tags=51%, list=37%, signal=79%
REACTOME_HIV_TRANSCRIPTION_INITIATION	REACTOME_HIV_TRANSCRIPTION_INITIATION		11	-0.30950293	-1.2282401	0.20564516	0.81410056	1.0	767	tags=55%, list=24%, signal=71%
CUI_TCF21_TARGETS_2_DN	CUI_TCF21_TARGETS_2_DN		247	-0.069556944	-1.2277077	0.21511628	0.81406105	1.0	1429	tags=51%, list=44%, signal=84%
WP_INSULIN_SIGNALING_IN_ADIPOCYTES_NORMAL_CONDITION	WP_INSULIN_SIGNALING_IN_ADIPOCYTES_NORMAL_CONDITION		6	-0.40411243	-1.2271923	0.2108209	0.8139795	1.0	852	tags=67%, list=26%, signal=90%
REACTOME_INTERLEUKIN_4_AND_INTERLEUKIN_13_SIGNALING	REACTOME_INTERLEUKIN_4_AND_INTERLEUKIN_13_SIGNALING		8	-0.36011165	-1.226951	0.21923077	0.81321555	1.0	860	tags=63%, list=27%, signal=85%
REACTOME_PRESYNAPTIC_DEPOLARIZATION_AND_CALCIUM_CHANNEL_OPENING	REACTOME_PRESYNAPTIC_DEPOLARIZATION_AND_CALCIUM_CHANNEL_OPENING		5	-0.43978924	-1.2265575	0.23895583	0.81284577	1.0	521	tags=60%, list=16%, signal=71%
FIGUEROA_AML_METHYLATION_CLUSTER_2_UP	FIGUEROA_AML_METHYLATION_CLUSTER_2_UP		14	-0.27488235	-1.2247488	0.22200392	0.81636775	1.0	1425	tags=71%, list=44%, signal=127%
KAUFFMANN_DNA_REPLICATION_GENES	KAUFFMANN_DNA_REPLICATION_GENES		43	-0.15651181	-1.2234735	0.21343873	0.8184696	1.0	479	tags=30%, list=15%, signal=35%
REACTOME_ROLE_OF_ABL_IN_ROBO_SLIT_SIGNALING	REACTOME_ROLE_OF_ABL_IN_ROBO_SLIT_SIGNALING		5	-0.44251627	-1.2227055	0.21881391	0.8191279	1.0	1805	tags=100%, list=56%, signal=226%
STARK_PREFRONTAL_CORTEX_22Q11_DELETION_UP	STARK_PREFRONTAL_CORTEX_22Q11_DELETION_UP		78	-0.119051106	-1.2221192	0.21030043	0.8192902	1.0	1573	tags=60%, list=49%, signal=115%
BAE_BRCA1_TARGETS_DN	BAE_BRCA1_TARGETS_DN		9	-0.32633504	-1.2221063	0.197556	0.8177771	1.0	1463	tags=78%, list=45%, signal=142%
MARTIN_INTERACT_WITH_HDAC	MARTIN_INTERACT_WITH_HDAC		18	-0.23670748	-1.2215296	0.21357286	0.8179498	1.0	1754	tags=78%, list=54%, signal=169%
REACTOME_DUAL_INCISION_IN_TC_NER	REACTOME_DUAL_INCISION_IN_TC_NER		18	-0.24109799	-1.2214416	0.21818182	0.8166672	1.0	2099	tags=89%, list=65%, signal=252%
PID_WNT_CANONICAL_PATHWAY	PID_WNT_CANONICAL_PATHWAY		8	-0.35514888	-1.2212088	0.187251	0.8157856	1.0	1280	tags=75%, list=40%, signal=124%
EPPERT_CE_HSC_LSC	EPPERT_CE_HSC_LSC		11	-0.30490243	-1.2211239	0.19916143	0.81451356	1.0	488	tags=45%, list=15%, signal=53%
JAZAG_TGFB1_SIGNALING_VIA_SMAD4_UP	JAZAG_TGFB1_SIGNALING_VIA_SMAD4_UP		27	-0.19609405	-1.2207396	0.2104247	0.81415504	1.0	2006	tags=81%, list=62%, signal=213%
YAO_TEMPORAL_RESPONSE_TO_PROGESTERONE_CLUSTER_16	YAO_TEMPORAL_RESPONSE_TO_PROGESTERONE_CLUSTER_16		11	-0.2993988	-1.2201959	0.21499014	0.81426907	1.0	1681	tags=82%, list=52%, signal=170%
DELACROIX_RARG_BOUND_MEF	DELACROIX_RARG_BOUND_MEF		68	-0.12716593	-1.219863	0.19277108	0.8137615	1.0	1785	tags=68%, list=55%, signal=148%
PUJANA_ATM_PCC_NETWORK	PUJANA_ATM_PCC_NETWORK		374	-0.057130188	-1.2197429	0.21052632	0.8125692	1.0	2050	tags=68%, list=63%, signal=166%
IWANAGA_CARCINOGENESIS_BY_KRAS_UP	IWANAGA_CARCINOGENESIS_BY_KRAS_UP		37	-0.17271921	-1.2185686	0.20987654	0.81435335	1.0	1895	tags=76%, list=59%, signal=181%
REACTOME_INTERFERON_GAMMA_SIGNALING	REACTOME_INTERFERON_GAMMA_SIGNALING		14	-0.26915562	-1.2169971	0.22176592	0.817374	1.0	2136	tags=93%, list=66%, signal=273%
WP_TRANSCRIPTION_CO_FACTORS_SKI_AND_SKIL_PROTEIN_PARTNERS	WP_TRANSCRIPTION_CO_FACTORS_SKI_AND_SKIL_PROTEIN_PARTNERS		8	-0.33995038	-1.2167113	0.2192623	0.8166385	1.0	1733	tags=88%, list=54%, signal=188%
BIOCARTA_GH_PATHWAY	BIOCARTA_GH_PATHWAY		12	-0.29202896	-1.2166655	0.21686748	0.81528205	1.0	1754	tags=83%, list=54%, signal=182%
WHITFIELD_CELL_CYCLE_M_G1	WHITFIELD_CELL_CYCLE_M_G1		45	-0.15416099	-1.2154009	0.21856867	0.817475	1.0	1808	tags=71%, list=56%, signal=159%
MOREAUX_MULTIPLE_MYELOMA_BY_TACI_DN	MOREAUX_MULTIPLE_MYELOMA_BY_TACI_DN		32	-0.1809375	-1.2153022	0.23298968	0.8162764	1.0	2351	tags=91%, list=73%, signal=329%
BRUINS_UVC_RESPONSE_EARLY_LATE	BRUINS_UVC_RESPONSE_EARLY_LATE		95	-0.10593762	-1.2136797	0.21443737	0.8194493	1.0	1812	tags=66%, list=56%, signal=147%
PID_MET_PATHWAY	PID_MET_PATHWAY		45	-0.1554928	-1.2133633	0.23425196	0.8188542	1.0	1301	tags=56%, list=40%, signal=92%
CAFFAREL_RESPONSE_TO_THC_DN	CAFFAREL_RESPONSE_TO_THC_DN		7	-0.3733333	-1.2128886	0.22306238	0.8187755	1.0	2029	tags=100%, list=63%, signal=268%
PETROVA_ENDOTHELIUM_LYMPHATIC_VS_BLOOD_UP	PETROVA_ENDOTHELIUM_LYMPHATIC_VS_BLOOD_UP		29	-0.19108161	-1.2124339	0.20392157	0.8186756	1.0	392	tags=31%, list=12%, signal=35%
REACTOME_PLATELET_HOMEOSTASIS	REACTOME_PLATELET_HOMEOSTASIS		11	-0.3011487	-1.2124039	0.21653543	0.817277	1.0	2263	tags=100%, list=70%, signal=332%
ZHOU_INFLAMMATORY_RESPONSE_LIVE_UP	ZHOU_INFLAMMATORY_RESPONSE_LIVE_UP		97	-0.108660124	-1.2116331	0.2159091	0.8180942	1.0	2126	tags=76%, list=66%, signal=216%
WP_FAMILIAL_PARTIAL_LIPODYSTROPHY	WP_FAMILIAL_PARTIAL_LIPODYSTROPHY		7	-0.36646727	-1.2112852	0.21995927	0.81767285	1.0	666	tags=57%, list=21%, signal=72%
WP_EUKARYOTIC_TRANSCRIPTION_INITIATION	WP_EUKARYOTIC_TRANSCRIPTION_INITIATION		7	-0.37860462	-1.2112726	0.22153209	0.8162469	1.0	2012	tags=100%, list=62%, signal=264%
REACTOME_FORMATION_OF_THE_CORNIFIED_ENVELOPE	REACTOME_FORMATION_OF_THE_CORNIFIED_ENVELOPE		10	-0.31688395	-1.2109668	0.21551724	0.81566745	1.0	2212	tags=100%, list=68%, signal=316%
LOPEZ_MESOTHELIOMA_SURVIVAL_DN	LOPEZ_MESOTHELIOMA_SURVIVAL_DN		5	-0.44623488	-1.2104893	0.25754526	0.8156651	1.0	1793	tags=100%, list=55%, signal=224%
SEIDEN_ONCOGENESIS_BY_MET	SEIDEN_ONCOGENESIS_BY_MET		20	-0.2235367	-1.2098974	0.21975806	0.8159704	1.0	899	tags=50%, list=28%, signal=69%
REACTOME_RHO_GTPASES_ACTIVATE_ROCKS	REACTOME_RHO_GTPASES_ACTIVATE_ROCKS		9	-0.3269556	-1.2096891	0.2397541	0.81504476	1.0	1461	tags=78%, list=45%, signal=142%
YAO_HOXA10_TARGETS_VIA_PROGESTERONE_UP	YAO_HOXA10_TARGETS_VIA_PROGESTERONE_UP		14	-0.26103166	-1.2094632	0.22764228	0.8143017	1.0	777	tags=50%, list=24%, signal=66%
BROWNE_HCMV_INFECTION_10HR_DN	BROWNE_HCMV_INFECTION_10HR_DN		20	-0.23007469	-1.2092334	0.21829522	0.81351984	1.0	878	tags=50%, list=27%, signal=68%
PID_BETA_CATENIN_NUC_PATHWAY	PID_BETA_CATENIN_NUC_PATHWAY		27	-0.19303171	-1.2089741	0.23602484	0.8128587	1.0	1537	tags=67%, list=48%, signal=126%
MCBRYAN_PUBERTAL_BREAST_5_6WK_DN	MCBRYAN_PUBERTAL_BREAST_5_6WK_DN		55	-0.13911352	-1.20829	0.22093023	0.8133272	1.0	1557	tags=62%, list=48%, signal=117%
STEIN_ESRRA_TARGETS_RESPONSIVE_TO_ESTROGEN_UP	STEIN_ESRRA_TARGETS_RESPONSIVE_TO_ESTROGEN_UP		5	-0.42008054	-1.2082616	0.21666667	0.8119708	1.0	1231	tags=80%, list=38%, signal=129%
WATANABE_COLON_CANCER_MSI_VS_MSS_DN	WATANABE_COLON_CANCER_MSI_VS_MSS_DN		13	-0.2749779	-1.2078762	0.20850202	0.81160766	1.0	1602	tags=77%, list=50%, signal=152%
SMID_BREAST_CANCER_BASAL_UP	SMID_BREAST_CANCER_BASAL_UP		140	-0.089391984	-1.2076328	0.21188119	0.81094193	1.0	1987	tags=70%, list=61%, signal=174%
KEGG_MEDICUS_VARIANT_MUTATION_ACTIVATED_FGFR3_TO_RAS_ERK_SIGNALING_PATHWAY	KEGG_MEDICUS_VARIANT_MUTATION_ACTIVATED_FGFR3_TO_RAS_ERK_SIGNALING_PATHWAY		10	-0.30937308	-1.2071584	0.2281746	0.8108721	1.0	1913	tags=90%, list=59%, signal=220%
LEE_LIVER_CANCER_DENA_DN	LEE_LIVER_CANCER_DENA_DN		10	-0.3111732	-1.2068149	0.21807465	0.81038505	1.0	1584	tags=80%, list=49%, signal=156%
ZHAN_MULTIPLE_MYELOMA_CD1_VS_CD2_DN	ZHAN_MULTIPLE_MYELOMA_CD1_VS_CD2_DN		16	-0.25435323	-1.206338	0.22037423	0.81037945	1.0	799	tags=50%, list=25%, signal=66%
REACTOME_RAC1_GTPASE_CYCLE	REACTOME_RAC1_GTPASE_CYCLE		91	-0.109795645	-1.206167	0.21230158	0.80944026	1.0	2604	tags=91%, list=81%, signal=456%
FISCHER_G1_S_CELL_CYCLE	FISCHER_G1_S_CELL_CYCLE		54	-0.14173834	-1.2060636	0.22131148	0.8083276	1.0	987	tags=44%, list=31%, signal=63%
BIOCARTA_PITX2_PATHWAY	BIOCARTA_PITX2_PATHWAY		8	-0.34336227	-1.2058431	0.24055666	0.80761373	1.0	2126	tags=100%, list=66%, signal=292%
PID_NECTIN_PATHWAY	PID_NECTIN_PATHWAY		11	-0.29688686	-1.2053056	0.24509804	0.8077228	1.0	220	tags=36%, list=7%, signal=39%
CASORELLI_ACUTE_PROMYELOCYTIC_LEUKEMIA_DN	CASORELLI_ACUTE_PROMYELOCYTIC_LEUKEMIA_DN		182	-0.079250574	-1.2048963	0.23856859	0.8074609	1.0	1837	tags=64%, list=57%, signal=141%
REACTOME_TERMINATION_OF_TRANSLESION_DNA_SYNTHESIS	REACTOME_TERMINATION_OF_TRANSLESION_DNA_SYNTHESIS		8	-0.35297766	-1.202224	0.23279352	0.8134263	1.0	479	tags=50%, list=15%, signal=59%
REACTOME_PKA_MEDIATED_PHOSPHORYLATION_OF_CREB	REACTOME_PKA_MEDIATED_PHOSPHORYLATION_OF_CREB		8	-0.34243175	-1.2005285	0.22243346	0.8170199	1.0	513	tags=50%, list=16%, signal=59%
WP_MALE_INFERTILITY	WP_MALE_INFERTILITY		21	-0.21826756	-1.2005064	0.24279836	0.8156792	1.0	1147	tags=57%, list=35%, signal=88%
BHATTACHARYA_EMBRYONIC_STEM_CELL	BHATTACHARYA_EMBRYONIC_STEM_CELL		23	-0.2066877	-1.1999042	0.2200393	0.8160016	1.0	1024	tags=52%, list=32%, signal=76%
DASU_IL6_SIGNALING_UP	DASU_IL6_SIGNALING_UP		12	-0.28405797	-1.1993337	0.22623575	0.8162439	1.0	2049	tags=92%, list=63%, signal=250%
ZHU_CMV_24_HR_UP	ZHU_CMV_24_HR_UP		16	-0.24968904	-1.1985985	0.21822034	0.8170129	1.0	1016	tags=56%, list=31%, signal=82%
PICCALUGA_ANGIOIMMUNOBLASTIC_LYMPHOMA_UP	PICCALUGA_ANGIOIMMUNOBLASTIC_LYMPHOMA_UP		33	-0.1775839	-1.1974007	0.22291666	0.819027	1.0	902	tags=45%, list=28%, signal=62%
TAKEDA_TARGETS_OF_NUP98_HOXA9_FUSION_10D_DN	TAKEDA_TARGETS_OF_NUP98_HOXA9_FUSION_10D_DN		13	-0.27509737	-1.1960344	0.2370518	0.8215294	1.0	1353	tags=69%, list=42%, signal=119%
BROWNE_HCMV_INFECTION_12HR_UP	BROWNE_HCMV_INFECTION_12HR_UP		23	-0.21184982	-1.1953803	0.2729124	0.822088	1.0	1429	tags=65%, list=44%, signal=116%
WP_ENDODERM_DIFFERENTIATION	WP_ENDODERM_DIFFERENTIATION		45	-0.15363106	-1.1953105	0.24568138	0.8209088	1.0	876	tags=42%, list=27%, signal=57%
REACTOME_KERATINIZATION	REACTOME_KERATINIZATION		10	-0.31688395	-1.1950705	0.2281059	0.8201601	1.0	2212	tags=100%, list=68%, signal=316%
REACTOME_SENSORY_PROCESSING_OF_SOUND	REACTOME_SENSORY_PROCESSING_OF_SOUND		24	-0.19950126	-1.1947819	0.24899599	0.8195815	1.0	1381	tags=63%, list=43%, signal=108%
PID_E2F_PATHWAY	PID_E2F_PATHWAY		24	-0.20355362	-1.1945438	0.25826445	0.8188949	1.0	1772	tags=75%, list=55%, signal=165%
REACTOME_SIGNALING_BY_NOTCH1	REACTOME_SIGNALING_BY_NOTCH1		16	-0.25155473	-1.1942328	0.24361493	0.8184008	1.0	2020	tags=88%, list=63%, signal=232%
CASORELLI_ACUTE_PROMYELOCYTIC_LEUKEMIA_UP	CASORELLI_ACUTE_PROMYELOCYTIC_LEUKEMIA_UP		45	-0.14748804	-1.1928802	0.23236515	0.82087713	1.0	321	tags=24%, list=10%, signal=27%
PUJANA_BRCA1_PCC_NETWORK	PUJANA_BRCA1_PCC_NETWORK		431	-0.052187204	-1.192055	0.23242188	0.82184786	1.0	1947	tags=65%, list=60%, signal=141%
LIU_SOX4_TARGETS_DN	LIU_SOX4_TARGETS_DN		90	-0.10889733	-1.1920079	0.20916335	0.8206223	1.0	808	tags=36%, list=25%, signal=46%
BLANCO_MELO_COVID19_SARS_COV_2_POS_PATIENT_LUNG_TISSUE_DN	BLANCO_MELO_COVID19_SARS_COV_2_POS_PATIENT_LUNG_TISSUE_DN		50	-0.14319298	-1.1912049	0.25882354	0.82156396	1.0	1226	tags=52%, list=38%, signal=82%
TAYLOR_METHYLATED_IN_ACUTE_LYMPHOBLASTIC_LEUKEMIA	TAYLOR_METHYLATED_IN_ACUTE_LYMPHOBLASTIC_LEUKEMIA		17	-0.23889852	-1.1905258	0.21541502	0.8221272	1.0	944	tags=53%, list=29%, signal=74%
WP_COMMON_PATHWAYS_UNDERLYING_DRUG_ADDICTION	WP_COMMON_PATHWAYS_UNDERLYING_DRUG_ADDICTION		11	-0.3011487	-1.189685	0.23865877	0.8229779	1.0	2263	tags=100%, list=70%, signal=332%
WNT_SIGNALING	WNT_SIGNALING		18	-0.22962043	-1.1896231	0.24236642	0.8217907	1.0	879	tags=50%, list=27%, signal=68%
WP_MESODERMAL_COMMITMENT_PATHWAY	WP_MESODERMAL_COMMITMENT_PATHWAY		46	-0.14514588	-1.1884345	0.22700587	0.82395416	1.0	733	tags=37%, list=23%, signal=47%
MEBARKI_HCC_PROGENITOR_WNT_UP	MEBARKI_HCC_PROGENITOR_WNT_UP		34	-0.17128351	-1.187971	0.25585938	0.8238867	1.0	2305	tags=88%, list=71%, signal=304%
KAMMINGA_EZH2_TARGETS	KAMMINGA_EZH2_TARGETS		15	-0.24969429	-1.1876701	0.24091779	0.8233342	1.0	706	tags=47%, list=22%, signal=59%
KEGG_MEDICUS_REFERENCE_GNRH_GNRHR_PLCB_PKC_SIGNALING_PATHWAY	KEGG_MEDICUS_REFERENCE_GNRH_GNRHR_PLCB_PKC_SIGNALING_PATHWAY		8	-0.33343673	-1.1870506	0.24	0.8237152	1.0	1754	tags=88%, list=54%, signal=191%
SCHLOSSER_MYC_TARGETS_REPRESSED_BY_SERUM	SCHLOSSER_MYC_TARGETS_REPRESSED_BY_SERUM		42	-0.1556501	-1.1869888	0.2553648	0.8225483	1.0	1890	tags=74%, list=58%, signal=175%
KEGG_MEDICUS_REFERENCE_ACH_CHRN_RAS_ERK_SIGNALING_PATHWAY	KEGG_MEDICUS_REFERENCE_ACH_CHRN_RAS_ERK_SIGNALING_PATHWAY		8	-0.34460297	-1.1868249	0.24737945	0.82165664	1.0	2122	tags=100%, list=66%, signal=290%
TAKADA_GASTRIC_CANCER_COPY_NUMBER_DN	TAKADA_GASTRIC_CANCER_COPY_NUMBER_DN		6	-0.38737342	-1.1861396	0.24596775	0.8221852	1.0	906	tags=67%, list=28%, signal=92%
WP_TYPE_2_PAPILLARY_RENAL_CELL_CARCINOMA	WP_TYPE_2_PAPILLARY_RENAL_CELL_CARCINOMA		7	-0.3632779	-1.1859738	0.24098672	0.8213114	1.0	1138	tags=71%, list=35%, signal=110%
REACTOME_RUNX1_REGULATES_TRANSCRIPTION_OF_GENES_INVOLVED_IN_DIFFERENTIATION_OF_HSCS	REACTOME_RUNX1_REGULATES_TRANSCRIPTION_OF_GENES_INVOLVED_IN_DIFFERENTIATION_OF_HSCS		15	-0.2559942	-1.1854663	0.25680932	0.8213198	1.0	2194	tags=93%, list=68%, signal=289%
WANG_TUMOR_INVASIVENESS_DN	WANG_TUMOR_INVASIVENESS_DN		60	-0.13280788	-1.1852211	0.24236253	0.82067335	1.0	1896	tags=72%, list=59%, signal=170%
DOUGLAS_BMI1_TARGETS_UP	DOUGLAS_BMI1_TARGETS_UP		110	-0.09832278	-1.184185	0.25369978	0.82238626	1.0	1692	tags=62%, list=52%, signal=125%
LIU_OVARIAN_CANCER_TUMORS_AND_XENOGRAFTS_XDGS_UP	LIU_OVARIAN_CANCER_TUMORS_AND_XENOGRAFTS_XDGS_UP		17	-0.23624553	-1.1841736	0.24568966	0.8210641	1.0	1713	tags=76%, list=53%, signal=162%
KEGG_MEDICUS_REFERENCE_FLT3LG_FLT3_RAS_ERK_SIGNALING_PATHWAY	KEGG_MEDICUS_REFERENCE_FLT3LG_FLT3_RAS_ERK_SIGNALING_PATHWAY		8	-0.33343673	-1.1838101	0.24844721	0.82071686	1.0	1754	tags=88%, list=54%, signal=191%
BACOLOD_RESISTANCE_TO_ALKYLATING_AGENTS_DN	BACOLOD_RESISTANCE_TO_ALKYLATING_AGENTS_DN		16	-0.24968904	-1.1830904	0.24430642	0.82145935	1.0	2026	tags=88%, list=63%, signal=233%
PID_CXCR4_PATHWAY	PID_CXCR4_PATHWAY		21	-0.21869764	-1.1829321	0.23735408	0.82052106	1.0	530	tags=38%, list=16%, signal=45%
SIG_REGULATION_OF_THE_ACTIN_CYTOSKELETON_BY_RHO_GTPASES	SIG_REGULATION_OF_THE_ACTIN_CYTOSKELETON_BY_RHO_GTPASES		14	-0.26382846	-1.1825	0.25195312	0.8204076	1.0	2384	tags=100%, list=74%, signal=379%
KEGG_MEDICUS_PATHOGEN_HBV_HBX_TO_RAS_ERK_SIGNALING_PATHWAY	KEGG_MEDICUS_PATHOGEN_HBV_HBX_TO_RAS_ERK_SIGNALING_PATHWAY		8	-0.33343673	-1.1804615	0.27058825	0.82475096	1.0	1754	tags=88%, list=54%, signal=191%
IVANOVA_HEMATOPOIESIS_MATURE_CELL	IVANOVA_HEMATOPOIESIS_MATURE_CELL		63	-0.12235595	-1.1799653	0.24055666	0.82473433	1.0	1101	tags=46%, list=34%, signal=68%
ZHAN_MULTIPLE_MYELOMA_CD1_AND_CD2_DN	ZHAN_MULTIPLE_MYELOMA_CD1_AND_CD2_DN		13	-0.2734724	-1.1796252	0.24439919	0.82436365	1.0	861	tags=54%, list=27%, signal=73%
MARTINEZ_TP53_TARGETS_UP	MARTINEZ_TP53_TARGETS_UP		126	-0.09078179	-1.1794003	0.23076923	0.8236013	1.0	1925	tags=68%, list=60%, signal=162%
WANG_RECURRENT_LIVER_CANCER_UP	WANG_RECURRENT_LIVER_CANCER_UP		5	-0.42627826	-1.1788268	0.23506744	0.8239445	1.0	1211	tags=80%, list=37%, signal=128%
WP_ADIPOGENESIS	WP_ADIPOGENESIS		31	-0.17740427	-1.1780031	0.24356435	0.8249977	1.0	997	tags=48%, list=31%, signal=69%
IVANOVA_HEMATOPOIESIS_STEM_CELL_LONG_TERM	IVANOVA_HEMATOPOIESIS_STEM_CELL_LONG_TERM		59	-0.13035302	-1.1775358	0.23874755	0.8249928	1.0	1176	tags=49%, list=36%, signal=76%
REACTOME_G_PROTEIN_MEDIATED_EVENTS	REACTOME_G_PROTEIN_MEDIATED_EVENTS		17	-0.23845941	-1.1775101	0.26814517	0.823756	1.0	1896	tags=82%, list=59%, signal=198%
KEGG_MEDICUS_REFERENCE_COHESIN_DISSOCIATION_IN_PROPHASE	KEGG_MEDICUS_REFERENCE_COHESIN_DISSOCIATION_IN_PROPHASE		5	-0.41605204	-1.1770648	0.23838384	0.823701	1.0	1244	tags=80%, list=38%, signal=130%
KEGG_MEDICUS_REFERENCE_KITLG_KIT_RAS_ERK_SIGNALING_PATHWAY	KEGG_MEDICUS_REFERENCE_KITLG_KIT_RAS_ERK_SIGNALING_PATHWAY		8	-0.33343673	-1.1770223	0.26434427	0.82250327	1.0	1754	tags=88%, list=54%, signal=191%
HOLLEMAN_PREDNISOLONE_RESISTANCE_ALL_UP	HOLLEMAN_PREDNISOLONE_RESISTANCE_ALL_UP		5	-0.413449	-1.176232	0.25097275	0.8234256	1.0	606	tags=60%, list=19%, signal=74%
REACTOME_RHO_GTPASES_ACTIVATE_PAKS	REACTOME_RHO_GTPASES_ACTIVATE_PAKS		11	-0.2885326	-1.1746805	0.25609756	0.82657933	1.0	1716	tags=82%, list=53%, signal=174%
THEILGAARD_NEUTROPHIL_AT_SKIN_WOUND_UP	THEILGAARD_NEUTROPHIL_AT_SKIN_WOUND_UP		18	-0.23397638	-1.1736981	0.25440314	0.828115	1.0	865	tags=50%, list=27%, signal=68%
REACTOME_REGULATION_OF_TP53_ACTIVITY_THROUGH_ACETYLATION	REACTOME_REGULATION_OF_TP53_ACTIVITY_THROUGH_ACETYLATION		18	-0.2304847	-1.1732959	0.25482625	0.8279985	1.0	1774	tags=78%, list=55%, signal=171%
KEGG_MEDICUS_REFERENCE_E2_ER_RAS_ERK_SIGNALING_PATHWAY	KEGG_MEDICUS_REFERENCE_E2_ER_RAS_ERK_SIGNALING_PATHWAY		8	-0.34460297	-1.1720483	0.2690678	0.8300823	1.0	2122	tags=100%, list=66%, signal=290%
DANG_REGULATED_BY_MYC_DN	DANG_REGULATED_BY_MYC_DN		49	-0.13924739	-1.1717792	0.2388664	0.829575	1.0	811	tags=39%, list=25%, signal=51%
REACTOME_CRMPS_IN_SEMA3A_SIGNALING	REACTOME_CRMPS_IN_SEMA3A_SIGNALING		8	-0.34336227	-1.1715502	0.25490198	0.8289247	1.0	2126	tags=100%, list=66%, signal=292%
CARRILLOREIXACH_HEPATOBLASTOMA_VS_NORMAL_UP	CARRILLOREIXACH_HEPATOBLASTOMA_VS_NORMAL_UP		197	-0.07428228	-1.1715357	0.254	0.82765836	1.0	2056	tags=71%, list=64%, signal=182%
KEGG_MEDICUS_VARIANT_FZD7_OVEREXPRESSION_TO_WNT_SIGNALING_PATHWAY	KEGG_MEDICUS_VARIANT_FZD7_OVEREXPRESSION_TO_WNT_SIGNALING_PATHWAY		9	-0.3259558	-1.1712484	0.2662835	0.8272129	1.0	746	tags=56%, list=23%, signal=72%
KEGG_MEDICUS_REFERENCE_HGF_MET_RAS_ERK_SIGNALING_PATHWAY	KEGG_MEDICUS_REFERENCE_HGF_MET_RAS_ERK_SIGNALING_PATHWAY		8	-0.33343673	-1.1707958	0.2644135	0.8271222	1.0	1754	tags=88%, list=54%, signal=191%
PARENT_MTOR_SIGNALING_UP	PARENT_MTOR_SIGNALING_UP		144	-0.083801076	-1.1705878	0.247505	0.82641155	1.0	1650	tags=59%, list=51%, signal=115%
KEGG_MEDICUS_VARIANT_BCR_ABL_FUSION_KINASE_TO_RAS_ERK_SIGNALING_PATHWAY	KEGG_MEDICUS_VARIANT_BCR_ABL_FUSION_KINASE_TO_RAS_ERK_SIGNALING_PATHWAY		8	-0.33343673	-1.1700034	0.26488706	0.82680565	1.0	1754	tags=88%, list=54%, signal=191%
WEINMANN_ADAPTATION_TO_HYPOXIA_UP	WEINMANN_ADAPTATION_TO_HYPOXIA_UP		6	-0.38820004	-1.168962	0.27021697	0.82842195	1.0	1442	tags=83%, list=45%, signal=150%
BERTUCCI_MEDULLARY_VS_DUCTAL_BREAST_CANCER_UP	BERTUCCI_MEDULLARY_VS_DUCTAL_BREAST_CANCER_UP		31	-0.17484456	-1.1677195	0.2576336	0.8307414	1.0	1735	tags=71%, list=54%, signal=152%
PID_MYC_REPRESS_PATHWAY	PID_MYC_REPRESS_PATHWAY		13	-0.26384208	-1.1675444	0.24807692	0.8299447	1.0	892	tags=54%, list=28%, signal=74%
BROWNE_HCMV_INFECTION_2HR_DN	BROWNE_HCMV_INFECTION_2HR_DN		15	-0.2457569	-1.1675222	0.27676767	0.82869077	1.0	1796	tags=80%, list=56%, signal=179%
MARTINEZ_RESPONSE_TO_TRABECTEDIN	MARTINEZ_RESPONSE_TO_TRABECTEDIN		22	-0.21186629	-1.16704	0.25992063	0.8287915	1.0	790	tags=45%, list=24%, signal=60%
REACTOME_FGFR2_ALTERNATIVE_SPLICING	REACTOME_FGFR2_ALTERNATIVE_SPLICING		7	-0.35840526	-1.166914	0.26086956	0.8279023	1.0	692	tags=57%, list=21%, signal=73%
KEGG_MEDICUS_VARIANT_MUTATION_ACTIVATED_MET_TO_RAS_ERK_SIGNALING_PATHWAY	KEGG_MEDICUS_VARIANT_MUTATION_ACTIVATED_MET_TO_RAS_ERK_SIGNALING_PATHWAY		8	-0.33343673	-1.1667244	0.26272914	0.8271359	1.0	1754	tags=88%, list=54%, signal=191%
KEGG_VIRAL_MYOCARDITIS	KEGG_VIRAL_MYOCARDITIS		12	-0.27505174	-1.1658262	0.29215688	0.8283929	1.0	1270	tags=67%, list=39%, signal=109%
REACTOME_ALK_MUTANTS_BIND_TKIS	REACTOME_ALK_MUTANTS_BIND_TKIS		7	-0.3565448	-1.1656113	0.2638298	0.8277583	1.0	698	tags=57%, list=22%, signal=73%
REACTOME_WNT5A_DEPENDENT_INTERNALIZATION_OF_FZD4	REACTOME_WNT5A_DEPENDENT_INTERNALIZATION_OF_FZD4		5	-0.42088625	-1.1649272	0.29959515	0.8282737	1.0	582	tags=60%, list=18%, signal=73%
SMIRNOV_RESPONSE_TO_IR_6HR_DN	SMIRNOV_RESPONSE_TO_IR_6HR_DN		29	-0.18147855	-1.16474	0.25478926	0.82752395	1.0	980	tags=48%, list=30%, signal=69%
MOREAUX_B_LYMPHOCYTE_MATURATION_BY_TACI_DN	MOREAUX_B_LYMPHOCYTE_MATURATION_BY_TACI_DN		14	-0.26041016	-1.1644822	0.2688391	0.8270154	1.0	779	tags=50%, list=24%, signal=66%
DING_LUNG_CANCER_MUTATED_FREQUENTLY	DING_LUNG_CANCER_MUTATED_FREQUENTLY		5	-0.42162997	-1.1641493	0.2591171	0.8266552	1.0	1226	tags=80%, list=38%, signal=129%
HADDAD_B_LYMPHOCYTE_PROGENITOR	HADDAD_B_LYMPHOCYTE_PROGENITOR		81	-0.10948122	-1.1641377	0.23214285	0.82541966	1.0	2090	tags=75%, list=65%, signal=208%
KEGG_MEDICUS_REFERENCE_IGF_IGF1R_RAS_ERK_SIGNALING_PATHWAY	KEGG_MEDICUS_REFERENCE_IGF_IGF1R_RAS_ERK_SIGNALING_PATHWAY		8	-0.33343673	-1.1639403	0.27992278	0.82467145	1.0	1754	tags=88%, list=54%, signal=191%
DOANE_BREAST_CANCER_ESR1_UP	DOANE_BREAST_CANCER_ESR1_UP		17	-0.2331351	-1.1629816	0.2642998	0.826124	1.0	1723	tags=76%, list=53%, signal=163%
BILANGES_SERUM_RESPONSE_TRANSLATION	BILANGES_SERUM_RESPONSE_TRANSLATION		11	-0.28311363	-1.1629322	0.26736844	0.8250037	1.0	852	tags=55%, list=26%, signal=74%
GRYDER_PAX3FOXO1_ENHANCERS_KO_DOWN	GRYDER_PAX3FOXO1_ENHANCERS_KO_DOWN		108	-0.100168355	-1.1627015	0.28230616	0.82433224	1.0	1334	tags=51%, list=41%, signal=84%
BENPORATH_MYC_MAX_TARGETS	BENPORATH_MYC_MAX_TARGETS		171	-0.08067728	-1.1613295	0.27405858	0.82691115	1.0	1474	tags=53%, list=46%, signal=93%
KEGG_MEDICUS_VARIANT_IGF2_OVEREXPRESSION_TO_RAS_ERK_SIGNALING_PATHWAY	KEGG_MEDICUS_VARIANT_IGF2_OVEREXPRESSION_TO_RAS_ERK_SIGNALING_PATHWAY		8	-0.33343673	-1.1613015	0.25963488	0.8257386	1.0	1754	tags=88%, list=54%, signal=191%
KEGG_MEDICUS_VARIANT_MET_OVEREXPRESSION_TO_RAS_ERK_SIGNALING_PATHWAY	KEGG_MEDICUS_VARIANT_MET_OVEREXPRESSION_TO_RAS_ERK_SIGNALING_PATHWAY		8	-0.33343673	-1.160351	0.25416666	0.82707703	1.0	1754	tags=88%, list=54%, signal=191%
BIOCARTA_CHEMICAL_PATHWAY	BIOCARTA_CHEMICAL_PATHWAY		5	-0.42088625	-1.1597042	0.26019418	0.8276545	1.0	582	tags=60%, list=18%, signal=73%
BRUECKNER_TARGETS_OF_MIRLET7A3_DN	BRUECKNER_TARGETS_OF_MIRLET7A3_DN		14	-0.25419512	-1.1590651	0.26045626	0.8282597	1.0	799	tags=50%, list=25%, signal=66%
MIKKELSEN_ES_LCP_WITH_H3K4ME3	MIKKELSEN_ES_LCP_WITH_H3K4ME3		17	-0.23908149	-1.1586084	0.28	0.82823354	1.0	1894	tags=82%, list=59%, signal=198%
KEGG_MEDICUS_VARIANT_DUPLICATION_OR_MUTATION_ACTIVATED_FLT3_TO_RAS_ERK_SIGNALING_PATHWAY	KEGG_MEDICUS_VARIANT_DUPLICATION_OR_MUTATION_ACTIVATED_FLT3_TO_RAS_ERK_SIGNALING_PATHWAY		8	-0.33343673	-1.1583514	0.27005872	0.82766473	1.0	1754	tags=88%, list=54%, signal=191%
KEGG_NATURAL_KILLER_CELL_MEDIATED_CYTOTOXICITY	KEGG_NATURAL_KILLER_CELL_MEDIATED_CYTOTOXICITY		19	-0.22281194	-1.1582831	0.2765531	0.826579	1.0	2347	tags=95%, list=73%, signal=344%
BIOCARTA_VEGF_PATHWAY	BIOCARTA_VEGF_PATHWAY		8	-0.32444167	-1.1547782	0.2631579	0.83504087	1.0	1783	tags=88%, list=55%, signal=195%
WEIGEL_OXIDATIVE_STRESS_BY_HNE_AND_TBH	WEIGEL_OXIDATIVE_STRESS_BY_HNE_AND_TBH		16	-0.24315919	-1.154292	0.28	0.8351227	1.0	2249	tags=94%, list=70%, signal=307%
WOTTON_RUNX_TARGETS_UP	WOTTON_RUNX_TARGETS_UP		5	-0.41282922	-1.1536999	0.2992278	0.83553743	1.0	608	tags=60%, list=19%, signal=74%
BENPORATH_ES_2	BENPORATH_ES_2		7	-0.3597785	-1.1515375	0.2642998	0.84033954	1.0	1611	tags=86%, list=50%, signal=171%
KEGG_MEDICUS_VARIANT_MUTATION_ACTIVATED_KIT_TO_RAS_ERK_SIGNALING_PATHWAY	KEGG_MEDICUS_VARIANT_MUTATION_ACTIVATED_KIT_TO_RAS_ERK_SIGNALING_PATHWAY		8	-0.33343673	-1.1512928	0.27875245	0.83979356	1.0	1754	tags=88%, list=54%, signal=191%
COLLIS_PRKDC_SUBSTRATES	COLLIS_PRKDC_SUBSTRATES		9	-0.3067191	-1.1512483	0.28	0.83870244	1.0	808	tags=56%, list=25%, signal=74%
KEGG_MEDICUS_REFERENCE_P4_PR_RAS_ERK_SIGNALING_PATHWAY	KEGG_MEDICUS_REFERENCE_P4_PR_RAS_ERK_SIGNALING_PATHWAY		8	-0.33343673	-1.1505125	0.3031579	0.8394042	1.0	1754	tags=88%, list=54%, signal=191%
WELCH_GATA1_TARGETS	WELCH_GATA1_TARGETS		6	-0.38582352	-1.1504353	0.295858	0.83835614	1.0	911	tags=67%, list=28%, signal=93%
KEGG_HEDGEHOG_SIGNALING_PATHWAY	KEGG_HEDGEHOG_SIGNALING_PATHWAY		7	-0.34786263	-1.1504005	0.2751938	0.837213	1.0	726	tags=57%, list=22%, signal=74%
REACTOME_EXTRACELLULAR_MATRIX_ORGANIZATION	REACTOME_EXTRACELLULAR_MATRIX_ORGANIZATION		22	-0.2041631	-1.1500065	0.28947368	0.8370355	1.0	1990	tags=82%, list=62%, signal=211%
REACTOME_LGI_ADAM_INTERACTIONS	REACTOME_LGI_ADAM_INTERACTIONS		5	-0.40198323	-1.14993	0.2777778	0.83606255	1.0	643	tags=60%, list=20%, signal=75%
SENGUPTA_NASOPHARYNGEAL_CARCINOMA_WITH_LMP1_UP	SENGUPTA_NASOPHARYNGEAL_CARCINOMA_WITH_LMP1_UP		87	-0.105750784	-1.1491253	0.28719008	0.8370527	1.0	560	tags=28%, list=17%, signal=32%
BLANCO_MELO_COVID19_SARS_COV_2_INFECTION_A594_ACE2_EXPRESSING_CELLS_RUXOLITINIB_UP	BLANCO_MELO_COVID19_SARS_COV_2_INFECTION_A594_ACE2_EXPRESSING_CELLS_RUXOLITINIB_UP		78	-0.113335945	-1.1486685	0.2656904	0.8370857	1.0	638	tags=31%, list=20%, signal=37%
GRAESSMANN_APOPTOSIS_BY_SERUM_DEPRIVATION_DN	GRAESSMANN_APOPTOSIS_BY_SERUM_DEPRIVATION_DN		48	-0.141541	-1.1472077	0.27220076	0.8398758	1.0	695	tags=35%, list=22%, signal=44%
AUNG_GASTRIC_CANCER	AUNG_GASTRIC_CANCER		12	-0.2721532	-1.1468402	0.28429425	0.83968055	1.0	1818	tags=83%, list=56%, signal=190%
WU_APOPTOSIS_BY_CDKN1A_VIA_TP53	WU_APOPTOSIS_BY_CDKN1A_VIA_TP53		14	-0.25144276	-1.1467847	0.2837838	0.83860195	1.0	2193	tags=93%, list=68%, signal=288%
ONKEN_UVEAL_MELANOMA_DN	ONKEN_UVEAL_MELANOMA_DN		125	-0.08998519	-1.1464782	0.27178425	0.8382527	1.0	2669	tags=91%, list=83%, signal=503%
ZHAN_MULTIPLE_MYELOMA_CD1_AND_CD2_UP	ZHAN_MULTIPLE_MYELOMA_CD1_AND_CD2_UP		22	-0.20625883	-1.1458913	0.28	0.83871764	1.0	2424	tags=95%, list=75%, signal=379%
KEGG_MEDICUS_REFERENCE_GLYCOLYSIS	KEGG_MEDICUS_REFERENCE_GLYCOLYSIS		6	-0.38468692	-1.1456655	0.28309572	0.8381155	1.0	1992	tags=100%, list=62%, signal=260%
WU_HBX_TARGETS_2_DN	WU_HBX_TARGETS_2_DN		5	-0.41431668	-1.1456528	0.30753967	0.836927	1.0	1896	tags=100%, list=59%, signal=242%
ACOSTA_PROLIFERATION_INDEPENDENT_MYC_TARGETS_DN	ACOSTA_PROLIFERATION_INDEPENDENT_MYC_TARGETS_DN		21	-0.2039418	-1.1442853	0.27659574	0.83966756	1.0	1193	tags=57%, list=37%, signal=90%
KEGG_MEDICUS_PATHOGEN_HCMV_GB_TO_PDGFR_RAS_ERK_SIGNALING_PATHWAY	KEGG_MEDICUS_PATHOGEN_HCMV_GB_TO_PDGFR_RAS_ERK_SIGNALING_PATHWAY		8	-0.33343673	-1.1439764	0.27220076	0.8393245	1.0	1754	tags=88%, list=54%, signal=191%
PID_RAC1_PATHWAY	PID_RAC1_PATHWAY		24	-0.19118871	-1.1439308	0.277666	0.8382388	1.0	1677	tags=71%, list=52%, signal=146%
JINESH_BLEBBISHIELD_VS_LIVE_CONTROL_DN	JINESH_BLEBBISHIELD_VS_LIVE_CONTROL_DN		39	-0.154858	-1.1437715	0.2862823	0.83744186	1.0	501	tags=31%, list=16%, signal=36%
KEGG_MEDICUS_REFERENCE_PDGF_PDGFR_RAS_ERK_SIGNALING_PATHWAY	KEGG_MEDICUS_REFERENCE_PDGF_PDGFR_RAS_ERK_SIGNALING_PATHWAY		8	-0.33343673	-1.1434135	0.26968503	0.837172	1.0	1754	tags=88%, list=54%, signal=191%
YAMASHITA_LIVER_CANCER_STEM_CELL_UP	YAMASHITA_LIVER_CANCER_STEM_CELL_UP		13	-0.2651564	-1.141901	0.28875968	0.84039646	1.0	1385	tags=69%, list=43%, signal=121%
CHIARETTI_ACUTE_LYMPHOBLASTIC_LEUKEMIA_ZAP70	CHIARETTI_ACUTE_LYMPHOBLASTIC_LEUKEMIA_ZAP70		14	-0.24442865	-1.1414533	0.28747433	0.84038746	1.0	1523	tags=71%, list=47%, signal=134%
REACTOME_RNA_POLYMERASE_II_TRANSCRIBES_SNRNA_GENES	REACTOME_RNA_POLYMERASE_II_TRANSCRIBES_SNRNA_GENES		25	-0.18697847	-1.1413977	0.2937743	0.83935326	1.0	1082	tags=52%, list=33%, signal=78%
KEGG_CHRONIC_MYELOID_LEUKEMIA	KEGG_CHRONIC_MYELOID_LEUKEMIA		26	-0.18990833	-1.1412363	0.27626458	0.8385936	1.0	1754	tags=73%, list=54%, signal=159%
GUILLAUMOND_KLF10_TARGETS_DN	GUILLAUMOND_KLF10_TARGETS_DN		6	-0.3864435	-1.1412297	0.28902954	0.8374061	1.0	909	tags=67%, list=28%, signal=93%
LEE_TARGETS_OF_PTCH1_AND_SUFU_UP	LEE_TARGETS_OF_PTCH1_AND_SUFU_UP		17	-0.23042719	-1.140642	0.28893444	0.837776	1.0	591	tags=41%, list=18%, signal=50%
CREIGHTON_ENDOCRINE_THERAPY_RESISTANCE_2	CREIGHTON_ENDOCRINE_THERAPY_RESISTANCE_2		63	-0.12148442	-1.1404564	0.28947368	0.8370556	1.0	2335	tags=84%, list=72%, signal=297%
REACTOME_FORMATION_OF_TC_NER_PRE_INCISION_COMPLEX	REACTOME_FORMATION_OF_TC_NER_PRE_INCISION_COMPLEX		14	-0.25361803	-1.1401079	0.29607844	0.836831	1.0	2186	tags=93%, list=68%, signal=286%
CHO_NR4A1_TARGETS	CHO_NR4A1_TARGETS		6	-0.37342426	-1.1397125	0.2845361	0.8367338	1.0	951	tags=67%, list=29%, signal=94%
DER_IFN_BETA_RESPONSE_UP	DER_IFN_BETA_RESPONSE_UP		15	-0.24700029	-1.1393303	0.29708737	0.83658797	1.0	1792	tags=80%, list=55%, signal=179%
FRASOR_TAMOXIFEN_RESPONSE_UP	FRASOR_TAMOXIFEN_RESPONSE_UP		16	-0.2335199	-1.1379796	0.28225806	0.83913636	1.0	1876	tags=81%, list=58%, signal=193%
REACTOME_ION_TRANSPORT_BY_P_TYPE_ATPASES	REACTOME_ION_TRANSPORT_BY_P_TYPE_ATPASES		10	-0.29894477	-1.136946	0.29132232	0.84085494	1.0	977	tags=60%, list=30%, signal=86%
BIOCARTA_AKT_PATHWAY	BIOCARTA_AKT_PATHWAY		7	-0.35282388	-1.1368515	0.2816092	0.83991086	1.0	710	tags=57%, list=22%, signal=73%
HSIAO_HOUSEKEEPING_GENES	HSIAO_HOUSEKEEPING_GENES		116	-0.091109306	-1.1358824	0.27935222	0.8414325	1.0	1556	tags=57%, list=48%, signal=106%
WP_COHESIN_COMPLEX_CORNELIA_DE_LANGE_SYNDROME	WP_COHESIN_COMPLEX_CORNELIA_DE_LANGE_SYNDROME		13	-0.25707933	-1.1358765	0.27767354	0.84024405	1.0	1411	tags=69%, list=44%, signal=122%
WP_DISTURBED_PATHWAYS_IN_DUCHENNE_MUSCULAR_DYSTROPHY	WP_DISTURBED_PATHWAYS_IN_DUCHENNE_MUSCULAR_DYSTROPHY		13	-0.2609267	-1.1353599	0.29006085	0.84056485	1.0	1150	tags=62%, list=36%, signal=95%
UDAYAKUMAR_MED1_TARGETS_DN	UDAYAKUMAR_MED1_TARGETS_DN		62	-0.12414776	-1.1351657	0.29268292	0.83990973	1.0	1849	tags=69%, list=57%, signal=159%
KEGG_MEDICUS_VARIANT_AMPLIFIED_PDGFR_TO_RAS_ERK_SIGNALING_PATHWAY	KEGG_MEDICUS_VARIANT_AMPLIFIED_PDGFR_TO_RAS_ERK_SIGNALING_PATHWAY		8	-0.33343673	-1.1349019	0.27559054	0.8394698	1.0	1754	tags=88%, list=54%, signal=191%
MAGRANGEAS_MULTIPLE_MYELOMA_IGLL_VS_IGLK_UP	MAGRANGEAS_MULTIPLE_MYELOMA_IGLL_VS_IGLK_UP		10	-0.29832405	-1.1347331	0.30938125	0.83876413	1.0	979	tags=60%, list=30%, signal=86%
WP_FOLLICLE_STIMULATING_HORMONE_FSH_SIGNALING_PATHWAY	WP_FOLLICLE_STIMULATING_HORMONE_FSH_SIGNALING_PATHWAY		13	-0.2679045	-1.134092	0.282	0.839418	1.0	2122	tags=92%, list=66%, signal=268%
WANG_RESPONSE_TO_BEXAROTENE_DN	WANG_RESPONSE_TO_BEXAROTENE_DN		7	-0.34892577	-1.133783	0.29239765	0.83906674	1.0	1646	tags=86%, list=51%, signal=174%
REACTOME_INTERACTION_BETWEEN_L1_AND_ANKYRINS	REACTOME_INTERACTION_BETWEEN_L1_AND_ANKYRINS		14	-0.25357363	-1.1331768	0.29013538	0.8395022	1.0	801	tags=50%, list=25%, signal=66%
DISTECHE_ESCAPED_FROM_X_INACTIVATION	DISTECHE_ESCAPED_FROM_X_INACTIVATION		6	-0.37828064	-1.1329315	0.31771895	0.8389865	1.0	1474	tags=83%, list=46%, signal=153%
FOURNIER_ACINAR_DEVELOPMENT_LATE_2	FOURNIER_ACINAR_DEVELOPMENT_LATE_2		75	-0.11107593	-1.1328065	0.26587301	0.8381335	1.0	1805	tags=67%, list=56%, signal=147%
LI_WILMS_TUMOR_ANAPLASTIC_UP	LI_WILMS_TUMOR_ANAPLASTIC_UP		8	-0.32289082	-1.131212	0.2769231	0.84141177	1.0	980	tags=63%, list=30%, signal=89%
SHEPARD_CRASH_AND_BURN_MUTANT_DN	SHEPARD_CRASH_AND_BURN_MUTANT_DN		57	-0.12832712	-1.1311944	0.29249012	0.8402811	1.0	841	tags=39%, list=26%, signal=51%
DEURIG_T_CELL_PROLYMPHOCYTIC_LEUKEMIA_UP	DEURIG_T_CELL_PROLYMPHOCYTIC_LEUKEMIA_UP		78	-0.112165265	-1.130563	0.305835	0.8408384	1.0	766	tags=35%, list=24%, signal=44%
DEBIASI_APOPTOSIS_BY_REOVIRUS_INFECTION_DN	DEBIASI_APOPTOSIS_BY_REOVIRUS_INFECTION_DN		80	-0.10907359	-1.1302813	0.2972441	0.8403969	1.0	1556	tags=59%, list=48%, signal=110%
KEGG_VASCULAR_SMOOTH_MUSCLE_CONTRACTION	KEGG_VASCULAR_SMOOTH_MUSCLE_CONTRACTION		26	-0.18978836	-1.1302799	0.29583332	0.83922756	1.0	2003	tags=81%, list=62%, signal=211%
PACHER_TARGETS_OF_IGF1_AND_IGF2_UP	PACHER_TARGETS_OF_IGF1_AND_IGF2_UP		8	-0.33188584	-1.1297919	0.30625	0.83939767	1.0	951	tags=63%, list=29%, signal=88%
KOHOUTEK_CCNT2_TARGETS	KOHOUTEK_CCNT2_TARGETS		5	-0.39603347	-1.1284182	0.3018868	0.84200567	1.0	1955	tags=100%, list=60%, signal=253%
REACTOME_RECRUITMENT_OF_MITOTIC_CENTROSOME_PROTEINS_AND_COMPLEXES	REACTOME_RECRUITMENT_OF_MITOTIC_CENTROSOME_PROTEINS_AND_COMPLEXES		19	-0.2189133	-1.1283258	0.30078125	0.84107596	1.0	1509	tags=68%, list=47%, signal=128%
KEGG_MEDICUS_REFERENCE_RAC_CDC42_PAK_ERK_SIGNALING_PATHWAY	KEGG_MEDICUS_REFERENCE_RAC_CDC42_PAK_ERK_SIGNALING_PATHWAY		7	-0.33829457	-1.1282502	0.29149798	0.8401466	1.0	2142	tags=100%, list=66%, signal=296%
PEREZ_TP53_TARGETS	PEREZ_TP53_TARGETS		230	-0.066306554	-1.1280669	0.28094304	0.8394695	1.0	1432	tags=50%, list=44%, signal=84%
RICKMAN_TUMOR_DIFFERENTIATED_MODERATELY_VS_POORLY_DN	RICKMAN_TUMOR_DIFFERENTIATED_MODERATELY_VS_POORLY_DN		8	-0.32289082	-1.1279231	0.3117409	0.8387191	1.0	980	tags=63%, list=30%, signal=89%
WANG_BARRETTS_ESOPHAGUS_AND_ESOPHAGUS_CANCER_DN	WANG_BARRETTS_ESOPHAGUS_AND_ESOPHAGUS_CANCER_DN		5	-0.40873876	-1.1277983	0.3040153	0.8379414	1.0	1914	tags=100%, list=59%, signal=245%
GAUSSMANN_MLL_AF4_FUSION_TARGETS_C_UP	GAUSSMANN_MLL_AF4_FUSION_TARGETS_C_UP		39	-0.15370964	-1.125611	0.3007968	0.8427932	1.0	1582	tags=64%, list=49%, signal=124%
REACTOME_DNA_DAMAGE_BYPASS	REACTOME_DNA_DAMAGE_BYPASS		11	-0.26982018	-1.1251751	0.30802602	0.84281087	1.0	601	tags=45%, list=19%, signal=56%
KEGG_MEDICUS_VARIANT_MUTATION_INACTIVATED_APC_TO_WNT_SIGNALING_PATHWAY	KEGG_MEDICUS_VARIANT_MUTATION_INACTIVATED_APC_TO_WNT_SIGNALING_PATHWAY		7	-0.34166107	-1.1236024	0.28884462	0.84588987	1.0	746	tags=57%, list=23%, signal=74%
MACLACHLAN_BRCA1_TARGETS_DN	MACLACHLAN_BRCA1_TARGETS_DN		5	-0.40799502	-1.1235275	0.28456914	0.84496313	1.0	1270	tags=80%, list=39%, signal=132%
JEPSEN_SMRT_TARGETS	JEPSEN_SMRT_TARGETS		7	-0.3442746	-1.1233724	0.31287128	0.84422714	1.0	1661	tags=86%, list=51%, signal=176%
EPPERT_LSC_R	EPPERT_LSC_R		18	-0.22229138	-1.1230567	0.29980275	0.84388405	1.0	723	tags=44%, list=22%, signal=57%
MIDORIKAWA_AMPLIFIED_IN_LIVER_CANCER	MIDORIKAWA_AMPLIFIED_IN_LIVER_CANCER		16	-0.23258705	-1.1228001	0.30339321	0.8434247	1.0	1273	tags=63%, list=39%, signal=103%
JAZAERI_BREAST_CANCER_BRCA1_VS_BRCA2_DN	JAZAERI_BREAST_CANCER_BRCA1_VS_BRCA2_DN		9	-0.30799463	-1.1223443	0.30912864	0.8435038	1.0	1163	tags=67%, list=36%, signal=104%
KEGG_MEDICUS_ENV_FACTOR_NNK_NNN_TO_RAS_ERK_SIGNALING_PATHWAY	KEGG_MEDICUS_ENV_FACTOR_NNK_NNN_TO_RAS_ERK_SIGNALING_PATHWAY		8	-0.33343673	-1.1223135	0.31610337	0.84242076	1.0	1754	tags=88%, list=54%, signal=191%
WP_IL_24_SIGNALING_PATHWAY	WP_IL_24_SIGNALING_PATHWAY		52	-0.13035798	-1.1222329	0.31809145	0.8415159	1.0	1016	tags=44%, list=31%, signal=63%
TARTE_PLASMA_CELL_VS_B_LYMPHOCYTE_DN	TARTE_PLASMA_CELL_VS_B_LYMPHOCYTE_DN		6	-0.3750775	-1.1221727	0.29637095	0.84050894	1.0	407	tags=50%, list=13%, signal=57%
HOSHIDA_LIVER_CANCER_SUBCLASS_S2	HOSHIDA_LIVER_CANCER_SUBCLASS_S2		39	-0.1537257	-1.1216944	0.3049505	0.8406988	1.0	256	tags=23%, list=8%, signal=25%
REACTOME_M_DECAY_DEGRADATION_OF_MATERNAL_MRNAS_BY_MATERNALLY_STORED_FACTORS	REACTOME_M_DECAY_DEGRADATION_OF_MATERNAL_MRNAS_BY_MATERNALLY_STORED_FACTORS		9	-0.30551246	-1.1216494	0.29817444	0.83967185	1.0	1171	tags=67%, list=36%, signal=104%
KEGG_GLIOMA	KEGG_GLIOMA		20	-0.20890409	-1.1207464	0.3090129	0.8410567	1.0	1754	tags=75%, list=54%, signal=163%
MIKKELSEN_NPC_ICP_WITH_H3K4ME3	MIKKELSEN_NPC_ICP_WITH_H3K4ME3		76	-0.110633045	-1.1200995	0.31007752	0.8417346	1.0	2331	tags=83%, list=72%, signal=290%
WP_10Q11_21Q11_23_COPY_NUMBER_VARIATION_SYNDROME	WP_10Q11_21Q11_23_COPY_NUMBER_VARIATION_SYNDROME		25	-0.1929529	-1.1193668	0.31458333	0.84255326	1.0	675	tags=40%, list=21%, signal=50%
GRADE_COLON_AND_RECTAL_CANCER_UP	GRADE_COLON_AND_RECTAL_CANCER_UP		79	-0.10894587	-1.1189466	0.29012346	0.8425281	1.0	2194	tags=78%, list=68%, signal=238%
REACTOME_MISMATCH_REPAIR	REACTOME_MISMATCH_REPAIR		6	-0.36495143	-1.1187513	0.3118503	0.84190714	1.0	1517	tags=83%, list=47%, signal=157%
WP_SARS_COV_2_MITOCHONDRIAL_CHRONIC_OXIDATIVE_STRESS_AND_ENDOTHELIAL_DYSFUNCTION	WP_SARS_COV_2_MITOCHONDRIAL_CHRONIC_OXIDATIVE_STRESS_AND_ENDOTHELIAL_DYSFUNCTION		5	-0.40409046	-1.118202	0.32051283	0.842151	1.0	1929	tags=100%, list=60%, signal=248%
BIOCARTA_MTOR_PATHWAY	BIOCARTA_MTOR_PATHWAY		12	-0.27028984	-1.1180559	0.3225191	0.8413906	1.0	1016	tags=58%, list=31%, signal=85%
REACTOME_DEPOSITION_OF_NEW_CENPA_CONTAINING_NUCLEOSOMES_AT_THE_CENTROMERE	REACTOME_DEPOSITION_OF_NEW_CENPA_CONTAINING_NUCLEOSOMES_AT_THE_CENTROMERE		7	-0.3470653	-1.1177405	0.30038023	0.8410903	1.0	1652	tags=86%, list=51%, signal=175%
MANN_RESPONSE_TO_AMIFOSTINE_UP	MANN_RESPONSE_TO_AMIFOSTINE_UP		6	-0.36412483	-1.1174484	0.3246493	0.8407496	1.0	981	tags=67%, list=30%, signal=96%
MYLLYKANGAS_AMPLIFICATION_HOT_SPOT_17	MYLLYKANGAS_AMPLIFICATION_HOT_SPOT_17		7	-0.35202655	-1.1173818	0.2919132	0.8398091	1.0	1636	tags=86%, list=51%, signal=173%
PID_SHP2_PATHWAY	PID_SHP2_PATHWAY		13	-0.2524195	-1.1173075	0.31428573	0.8388783	1.0	1426	tags=69%, list=44%, signal=123%
WP_G_PROTEIN_SIGNALING_PATHWAYS	WP_G_PROTEIN_SIGNALING_PATHWAYS		23	-0.19179752	-1.1172038	0.30327868	0.8380246	1.0	2477	tags=96%, list=77%, signal=407%
REACTOME_LAGGING_STRAND_SYNTHESIS	REACTOME_LAGGING_STRAND_SYNTHESIS		6	-0.36495143	-1.1169848	0.32264528	0.83749074	1.0	1517	tags=83%, list=47%, signal=157%
CONCANNON_APOPTOSIS_BY_EPOXOMICIN_UP	CONCANNON_APOPTOSIS_BY_EPOXOMICIN_UP		57	-0.12615556	-1.116928	0.30268198	0.83651596	1.0	1018	tags=44%, list=31%, signal=63%
MILI_PSEUDOPODIA_CHEMOTAXIS_UP	MILI_PSEUDOPODIA_CHEMOTAXIS_UP		34	-0.16032077	-1.115672	0.29853863	0.8387536	1.0	2245	tags=85%, list=69%, signal=276%
RAO_BOUND_BY_SALL4	RAO_BOUND_BY_SALL4		67	-0.118011825	-1.11563	0.34146342	0.837725	1.0	1750	tags=66%, list=54%, signal=140%
WP_INTERLEUKIN_11_SIGNALING_PATHWAY	WP_INTERLEUKIN_11_SIGNALING_PATHWAY		11	-0.27673504	-1.1151662	0.336	0.83784086	1.0	1754	tags=82%, list=54%, signal=178%
WP_ABNORMAL_CALCIUM_HANDLING_AND_ITS_EFFECTS_ON_MUSCLE_CONTRACTION_IN_DMD	WP_ABNORMAL_CALCIUM_HANDLING_AND_ITS_EFFECTS_ON_MUSCLE_CONTRACTION_IN_DMD		5	-0.4062597	-1.1145124	0.32480314	0.8384562	1.0	1922	tags=100%, list=59%, signal=246%
SHEPARD_BMYB_TARGETS	SHEPARD_BMYB_TARGETS		25	-0.18898657	-1.1140114	0.31160897	0.8386925	1.0	817	tags=44%, list=25%, signal=58%
REACTOME_SEMA3A_PAK_DEPENDENT_AXON_REPULSION	REACTOME_SEMA3A_PAK_DEPENDENT_AXON_REPULSION		7	-0.33829457	-1.1127862	0.32677165	0.84092104	1.0	2142	tags=100%, list=66%, signal=296%
KRIGE_RESPONSE_TO_TOSEDOSTAT_6HR_UP	KRIGE_RESPONSE_TO_TOSEDOSTAT_6HR_UP		218	-0.06791551	-1.1127613	0.29350105	0.83987075	1.0	1353	tags=48%, list=42%, signal=77%
KEGG_MEDICUS_REFERENCE_CXCR_GNB_G_ERK_SIGNALING_PATHWAY	KEGG_MEDICUS_REFERENCE_CXCR_GNB_G_ERK_SIGNALING_PATHWAY		5	-0.40471023	-1.1115206	0.32115385	0.8420946	1.0	1927	tags=100%, list=60%, signal=247%
BOSCO_TH1_CYTOTOXIC_MODULE	BOSCO_TH1_CYTOTOXIC_MODULE		8	-0.32009926	-1.1113813	0.30273438	0.8413779	1.0	1797	tags=88%, list=56%, signal=197%
REACTOME_REPRESSION_OF_WNT_TARGET_GENES	REACTOME_REPRESSION_OF_WNT_TARGET_GENES		8	-0.32102978	-1.1109674	0.3102767	0.841473	1.0	2198	tags=100%, list=68%, signal=312%
WOO_LIVER_CANCER_RECURRENCE_UP	WOO_LIVER_CANCER_RECURRENCE_UP		26	-0.18165454	-1.1104075	0.3096647	0.841906	1.0	786	tags=42%, list=24%, signal=55%
REACTOME_HEME_SIGNALING	REACTOME_HEME_SIGNALING		16	-0.23351988	-1.1103184	0.31262136	0.84101105	1.0	260	tags=31%, list=8%, signal=34%
REACTOME_REGULATION_OF_PLK1_ACTIVITY_AT_G2_M_TRANSITION	REACTOME_REGULATION_OF_PLK1_ACTIVITY_AT_G2_M_TRANSITION		21	-0.20139106	-1.1100667	0.31417623	0.840575	1.0	1509	tags=67%, list=47%, signal=124%
WP_PROGERIA_ASSOCIATED_LIPODYSTROPHY	WP_PROGERIA_ASSOCIATED_LIPODYSTROPHY		5	-0.3948559	-1.1097034	0.30868763	0.8404638	1.0	666	tags=60%, list=21%, signal=75%
IWANAGA_CARCINOGENESIS_BY_KRAS_PTEN_DN	IWANAGA_CARCINOGENESIS_BY_KRAS_PTEN_DN		91	-0.10037398	-1.1090631	0.32024795	0.8410096	1.0	1355	tags=52%, list=42%, signal=86%
KEGG_ACUTE_MYELOID_LEUKEMIA	KEGG_ACUTE_MYELOID_LEUKEMIA		22	-0.1987822	-1.1086215	0.32170543	0.8411151	1.0	2448	tags=95%, list=76%, signal=391%
REACTOME_MITOTIC_G2_G2_M_PHASES	REACTOME_MITOTIC_G2_G2_M_PHASES		41	-0.1450115	-1.1076709	0.31600833	0.84258366	1.0	1509	tags=61%, list=47%, signal=113%
BARIS_THYROID_CANCER_DN	BARIS_THYROID_CANCER_DN		15	-0.2404932	-1.1072013	0.3070707	0.84279746	1.0	1382	tags=67%, list=43%, signal=116%
WP_CILIARY_LANDSCAPE	WP_CILIARY_LANDSCAPE		55	-0.12745588	-1.1068171	0.3249027	0.84269065	1.0	360	tags=24%, list=11%, signal=26%
POMEROY_MEDULLOBLASTOMA_DESMOPLASIC_VS_CLASSIC_UP	POMEROY_MEDULLOBLASTOMA_DESMOPLASIC_VS_CLASSIC_UP		14	-0.24309686	-1.1066688	0.3125	0.8420132	1.0	1989	tags=86%, list=62%, signal=222%
BIOCARTA_PAR1_PATHWAY	BIOCARTA_PAR1_PATHWAY		6	-0.36381483	-1.1063033	0.33066133	0.84189487	1.0	982	tags=67%, list=30%, signal=96%
PID_LIS1_PATHWAY	PID_LIS1_PATHWAY		8	-0.31916875	-1.1059839	0.32945737	0.84163415	1.0	2204	tags=100%, list=68%, signal=314%
MATZUK_SPERMATOCYTE	MATZUK_SPERMATOCYTE		6	-0.361025	-1.105937	0.32231405	0.84067345	1.0	991	tags=67%, list=31%, signal=96%
AIGNER_ZEB1_TARGETS	AIGNER_ZEB1_TARGETS		12	-0.26563147	-1.1056757	0.31893003	0.84024596	1.0	1839	tags=83%, list=57%, signal=193%
LU_AGING_BRAIN_UP	LU_AGING_BRAIN_UP		80	-0.10755075	-1.1053989	0.2994012	0.8399467	1.0	1682	tags=63%, list=52%, signal=127%
OUELLET_OVARIAN_CANCER_INVASIVE_VS_LMP_UP	OUELLET_OVARIAN_CANCER_INVASIVE_VS_LMP_UP		29	-0.17385639	-1.1046447	0.32371134	0.8408255	1.0	1896	tags=76%, list=59%, signal=182%
PID_ERB_GENOMIC_PATHWAY	PID_ERB_GENOMIC_PATHWAY		5	-0.3975829	-1.1040429	0.31187123	0.84141344	1.0	1950	tags=100%, list=60%, signal=252%
PID_ERA_GENOMIC_PATHWAY	PID_ERA_GENOMIC_PATHWAY		16	-0.22761193	-1.1034404	0.32604373	0.84193105	1.0	885	tags=50%, list=27%, signal=69%
KEGG_MEDICUS_VARIANT_MUTATION_INACTIVATED_AXIN_TO_WNT_SIGNALING_PATHWAY	KEGG_MEDICUS_VARIANT_MUTATION_INACTIVATED_AXIN_TO_WNT_SIGNALING_PATHWAY		7	-0.34166107	-1.1031519	0.31875	0.8415745	1.0	746	tags=57%, list=23%, signal=74%
SCHEIDEREIT_IKK_TARGETS	SCHEIDEREIT_IKK_TARGETS		7	-0.3407752	-1.1019982	0.35871744	0.84355193	1.0	2134	tags=100%, list=66%, signal=294%
KEGG_DNA_REPLICATION	KEGG_DNA_REPLICATION		12	-0.26977223	-1.1019969	0.326	0.8424745	1.0	479	tags=42%, list=15%, signal=49%
BROWNE_HCMV_INFECTION_20HR_UP	BROWNE_HCMV_INFECTION_20HR_UP		71	-0.11303252	-1.1019628	0.3427992	0.8414619	1.0	281	tags=20%, list=9%, signal=21%
KEGG_PYRIMIDINE_METABOLISM	KEGG_PYRIMIDINE_METABOLISM		17	-0.22878051	-1.1016139	0.31941545	0.84134185	1.0	1737	tags=76%, list=54%, signal=164%
HOLLERN_EMT_BREAST_TUMOR_UP	HOLLERN_EMT_BREAST_TUMOR_UP		25	-0.18255067	-1.1015397	0.32874015	0.8404937	1.0	2389	tags=92%, list=74%, signal=350%
PID_NOTCH_PATHWAY	PID_NOTCH_PATHWAY		14	-0.24007812	-1.1012253	0.32924336	0.84029526	1.0	1537	tags=71%, list=48%, signal=136%
WP_EGF_EGFR_SIGNALING_PATHWAY	WP_EGF_EGFR_SIGNALING_PATHWAY		82	-0.10325202	-1.1003058	0.314	0.8416771	1.0	1410	tags=54%, list=44%, signal=93%
BIOCARTA_NDKDYNAMIN_PATHWAY	BIOCARTA_NDKDYNAMIN_PATHWAY		7	-0.3364341	-1.0997735	0.32386363	0.8420538	1.0	2148	tags=100%, list=66%, signal=298%
REACTOME_SARS_COV_1_MODULATES_HOST_TRANSLATION_MACHINERY	REACTOME_SARS_COV_1_MODULATES_HOST_TRANSLATION_MACHINERY		11	-0.27605766	-1.0982709	0.31764707	0.8449436	1.0	2050	tags=91%, list=63%, signal=248%
REACTOME_SMAD2_SMAD3_SMAD4_HETEROTRIMER_REGULATES_TRANSCRIPTION	REACTOME_SMAD2_SMAD3_SMAD4_HETEROTRIMER_REGULATES_TRANSCRIPTION		14	-0.24438426	-1.0981094	0.32032853	0.84429115	1.0	1754	tags=79%, list=54%, signal=171%
SUNG_METASTASIS_STROMA_UP	SUNG_METASTASIS_STROMA_UP		19	-0.20227039	-1.0979583	0.3306773	0.84363145	1.0	2413	tags=95%, list=75%, signal=372%
SILIGAN_TARGETS_OF_EWS_FLI1_FUSION_UP	SILIGAN_TARGETS_OF_EWS_FLI1_FUSION_UP		8	-0.31296524	-1.0978571	0.33808553	0.84287095	1.0	608	tags=50%, list=19%, signal=61%
YAGI_AML_WITH_T_9_11_TRANSLOCATION	YAGI_AML_WITH_T_9_11_TRANSLOCATION		36	-0.1587401	-1.0956053	0.34980237	0.8479064	1.0	571	tags=33%, list=18%, signal=40%
TARTE_PLASMA_CELL_VS_PLASMABLAST_DN	TARTE_PLASMA_CELL_VS_PLASMABLAST_DN		77	-0.11009118	-1.0955901	0.31809524	0.84687406	1.0	2340	tags=83%, list=72%, signal=294%
DUNNE_TARGETS_OF_AML1_MTG8_FUSION_DN	DUNNE_TARGETS_OF_AML1_MTG8_FUSION_DN		8	-0.31978908	-1.095575	0.34004024	0.8458638	1.0	990	tags=63%, list=31%, signal=90%
YU_MYC_TARGETS_DN	YU_MYC_TARGETS_DN		11	-0.2733764	-1.095043	0.35757574	0.84623706	1.0	1471	tags=73%, list=46%, signal=133%
KEGG_MELANOGENESIS	KEGG_MELANOGENESIS		25	-0.1815279	-1.0941207	0.33267328	0.84763724	1.0	2263	tags=88%, list=70%, signal=291%
KEGG_MEDICUS_REFERENCE_HOMOLOGOUS_RECOMBINATION	KEGG_MEDICUS_REFERENCE_HOMOLOGOUS_RECOMBINATION		6	-0.36495143	-1.0940242	0.3059548	0.84683496	1.0	1517	tags=83%, list=47%, signal=157%
KEGG_MEDICUS_REFERENCE_ORIGIN_UNWINDING_AND_ELONGATION	KEGG_MEDICUS_REFERENCE_ORIGIN_UNWINDING_AND_ELONGATION		9	-0.2973765	-1.0935526	0.33463797	0.84703636	1.0	479	tags=44%, list=15%, signal=52%
REACTOME_EGR2_AND_SOX10_MEDIATED_INITIATION_OF_SCHWANN_CELL_MYELINATION	REACTOME_EGR2_AND_SOX10_MEDIATED_INITIATION_OF_SCHWANN_CELL_MYELINATION		7	-0.33838314	-1.0927446	0.33264032	0.8480958	1.0	1680	tags=86%, list=52%, signal=178%
BASSO_B_LYMPHOCYTE_NETWORK	BASSO_B_LYMPHOCYTE_NETWORK		26	-0.18355003	-1.0924581	0.32586557	0.8477551	1.0	407	tags=31%, list=13%, signal=35%
REACTOME_INITIATION_OF_NUCLEAR_ENVELOPE_NE_REFORMATION	REACTOME_INITIATION_OF_NUCLEAR_ENVELOPE_NE_REFORMATION		8	-0.32009923	-1.091358	0.34046692	0.8496783	1.0	585	tags=50%, list=18%, signal=61%
RICKMAN_TUMOR_DIFFERENTIATED_WELL_VS_POORLY_UP	RICKMAN_TUMOR_DIFFERENTIATED_WELL_VS_POORLY_UP		80	-0.10387053	-1.0909213	0.3371869	0.8497164	1.0	1128	tags=45%, list=35%, signal=67%
ODONNELL_METASTASIS_UP	ODONNELL_METASTASIS_UP		13	-0.2504122	-1.0903093	0.31730768	0.8503306	1.0	438	tags=38%, list=14%, signal=44%
FLECHNER_BIOPSY_KIDNEY_TRANSPLANT_REJECTED_VS_OK_DN	FLECHNER_BIOPSY_KIDNEY_TRANSPLANT_REJECTED_VS_OK_DN		117	-0.08861725	-1.0899141	0.30508474	0.85036325	1.0	1852	tags=66%, list=57%, signal=149%
CHENG_RESPONSE_TO_NICKEL_ACETATE	CHENG_RESPONSE_TO_NICKEL_ACETATE		7	-0.3317386	-1.0892342	0.33333334	0.8511198	1.0	778	tags=57%, list=24%, signal=75%
BIOCARTA_MTA3_PATHWAY	BIOCARTA_MTA3_PATHWAY		8	-0.31575683	-1.0892284	0.34108528	0.85007936	1.0	1811	tags=88%, list=56%, signal=199%
REACTOME_TRANSCRIPTIONAL_REGULATION_BY_VENTX	REACTOME_TRANSCRIPTIONAL_REGULATION_BY_VENTX		12	-0.26614904	-1.0890818	0.3510848	0.8494501	1.0	760	tags=50%, list=24%, signal=65%
KEGG_THYROID_CANCER	KEGG_THYROID_CANCER		13	-0.24429469	-1.0888201	0.34387353	0.8490816	1.0	2198	tags=92%, list=68%, signal=287%
KEGG_MEDICUS_REFERENCE_COHESIN_LOADING	KEGG_MEDICUS_REFERENCE_COHESIN_LOADING		7	-0.3402436	-1.088305	0.34069982	0.8494498	1.0	1674	tags=86%, list=52%, signal=177%
GAZDA_DIAMOND_BLACKFAN_ANEMIA_MYELOID_UP	GAZDA_DIAMOND_BLACKFAN_ANEMIA_MYELOID_UP		5	-0.39603347	-1.0878372	0.32515338	0.8496643	1.0	1955	tags=100%, list=60%, signal=253%
WHITFIELD_CELL_CYCLE_G1_S	WHITFIELD_CELL_CYCLE_G1_S		37	-0.15224802	-1.0876012	0.3059548	0.84928274	1.0	1611	tags=65%, list=50%, signal=128%
SESTO_RESPONSE_TO_UV_C5	SESTO_RESPONSE_TO_UV_C5		24	-0.18765587	-1.0872868	0.33142856	0.8489902	1.0	2227	tags=88%, list=69%, signal=279%
WP_SEROTONIN_RECEPTOR_4_6_7_AND_NR3C_SIGNALING	WP_SEROTONIN_RECEPTOR_4_6_7_AND_NR3C_SIGNALING		9	-0.30096185	-1.0870509	0.34799236	0.84854054	1.0	2263	tags=100%, list=70%, signal=333%
WANG_RESPONSE_TO_GSK3_INHIBITOR_SB216763_UP	WANG_RESPONSE_TO_GSK3_INHIBITOR_SB216763_UP		66	-0.11758451	-1.0867152	0.3463035	0.8484441	1.0	804	tags=36%, list=25%, signal=47%
CROMER_METASTASIS_DN	CROMER_METASTASIS_DN		24	-0.1851621	-1.0866995	0.33667335	0.84743667	1.0	1427	tags=63%, list=44%, signal=111%
AMUNDSON_RESPONSE_TO_ARSENITE	AMUNDSON_RESPONSE_TO_ARSENITE		49	-0.12996979	-1.0861672	0.33461538	0.8478257	1.0	1698	tags=65%, list=53%, signal=136%
REACTOME_RECOGNITION_OF_DNA_DAMAGE_BY_PCNA_CONTAINING_REPLICATION_COMPLEX	REACTOME_RECOGNITION_OF_DNA_DAMAGE_BY_PCNA_CONTAINING_REPLICATION_COMPLEX		8	-0.31513646	-1.0858775	0.34131736	0.847548	1.0	601	tags=50%, list=19%, signal=61%
BIOCARTA_IL2RB_PATHWAY	BIOCARTA_IL2RB_PATHWAY		13	-0.2475685	-1.0856363	0.3384913	0.8471344	1.0	1193	tags=62%, list=37%, signal=97%
MEBARKI_HCC_PROGENITOR_WNT_UP_CTNNB1_DEPENDENT	MEBARKI_HCC_PROGENITOR_WNT_UP_CTNNB1_DEPENDENT		17	-0.22104105	-1.0852969	0.36134455	0.8470075	1.0	1952	tags=82%, list=60%, signal=207%
PID_ECADHERIN_STABILIZATION_PATHWAY	PID_ECADHERIN_STABILIZATION_PATHWAY		18	-0.21216209	-1.0851356	0.32761905	0.84641445	1.0	576	tags=39%, list=18%, signal=47%
LOPEZ_MBD_TARGETS	LOPEZ_MBD_TARGETS		220	-0.06484367	-1.0849781	0.34607646	0.8457977	1.0	2215	tags=75%, list=69%, signal=221%
BONOME_OVARIAN_CANCER_SURVIVAL_OPTIMAL_DEBULKING	BONOME_OVARIAN_CANCER_SURVIVAL_OPTIMAL_DEBULKING		54	-0.124105535	-1.084936	0.31931165	0.84487885	1.0	1462	tags=57%, list=45%, signal=103%
REACTOME_TRANSCRIPTIONAL_REGULATION_BY_TP53	REACTOME_TRANSCRIPTIONAL_REGULATION_BY_TP53		112	-0.08800366	-1.0843852	0.32783505	0.8453028	1.0	1631	tags=59%, list=50%, signal=115%
LINDGREN_BLADDER_CANCER_CLUSTER_3_DN	LINDGREN_BLADDER_CANCER_CLUSTER_3_DN		54	-0.123685986	-1.0841835	0.35353535	0.8447991	1.0	2002	tags=74%, list=62%, signal=191%
WANG_LMO4_TARGETS_DN	WANG_LMO4_TARGETS_DN		109	-0.09042411	-1.0836462	0.3188119	0.8451946	1.0	2832	tags=96%, list=88%, signal=752%
WP_SARS_COV_2_INNATE_IMMUNITY_EVASION_AND_CELL_SPECIFIC_IMMUNE_RESPONSE	WP_SARS_COV_2_INNATE_IMMUNITY_EVASION_AND_CELL_SPECIFIC_IMMUNE_RESPONSE		6	-0.361025	-1.0831482	0.34697855	0.84540033	1.0	991	tags=67%, list=31%, signal=96%
VANTVEER_BREAST_CANCER_BRCA1_UP	VANTVEER_BREAST_CANCER_BRCA1_UP		11	-0.26945326	-1.0818226	0.31854838	0.8478563	1.0	896	tags=55%, list=28%, signal=75%
HOEBEKE_LYMPHOID_STEM_CELL_DN	HOEBEKE_LYMPHOID_STEM_CELL_DN		18	-0.21748602	-1.081148	0.33802816	0.84861374	1.0	918	tags=50%, list=28%, signal=69%
BANDRES_RESPONSE_TO_CARMUSTIN_WITHOUT_MGMT_48HR_DN	BANDRES_RESPONSE_TO_CARMUSTIN_WITHOUT_MGMT_48HR_DN		9	-0.29086083	-1.0800625	0.35160682	0.8504469	1.0	500	tags=44%, list=15%, signal=52%
BRUINS_UVC_RESPONSE_VIA_TP53_GROUP_A	BRUINS_UVC_RESPONSE_VIA_TP53_GROUP_A		158	-0.0748952	-1.079527	0.36399218	0.8507817	1.0	2205	tags=75%, list=68%, signal=225%
PASINI_SUZ12_TARGETS_UP	PASINI_SUZ12_TARGETS_UP		20	-0.2036737	-1.0794183	0.3706721	0.8500546	1.0	2094	tags=85%, list=65%, signal=240%
SCHEIDEREIT_IKK_INTERACTING_PROTEINS	SCHEIDEREIT_IKK_INTERACTING_PROTEINS		15	-0.22863951	-1.0793486	0.336714	0.84923255	1.0	2282	tags=93%, list=71%, signal=316%
BRUINS_UVC_RESPONSE_VIA_TP53_GROUP_B	BRUINS_UVC_RESPONSE_VIA_TP53_GROUP_B		90	-0.09703652	-1.0771848	0.36472946	0.8540195	1.0	953	tags=39%, list=29%, signal=54%
ROVERSI_GLIOMA_LOH_REGIONS	ROVERSI_GLIOMA_LOH_REGIONS		8	-0.30397022	-1.0764998	0.33399603	0.8548184	1.0	1445	tags=75%, list=45%, signal=135%
ELVIDGE_HIF1A_TARGETS_DN	ELVIDGE_HIF1A_TARGETS_DN		16	-0.22232585	-1.0759887	0.34969324	0.8551121	1.0	902	tags=50%, list=28%, signal=69%
LAIHO_COLORECTAL_CANCER_SERRATED_DN	LAIHO_COLORECTAL_CANCER_SERRATED_DN		34	-0.15618216	-1.0758072	0.35351562	0.85454726	1.0	1878	tags=74%, list=58%, signal=174%
WANG_TARGETS_OF_MLL_CBP_FUSION_UP	WANG_TARGETS_OF_MLL_CBP_FUSION_UP		11	-0.26685667	-1.0755466	0.34296724	0.85421705	1.0	1492	tags=73%, list=46%, signal=135%
WP_ANDROGEN_RECEPTOR_SIGNALING_PATHWAY	WP_ANDROGEN_RECEPTOR_SIGNALING_PATHWAY		31	-0.16317485	-1.0751556	0.34577602	0.85420424	1.0	417	tags=29%, list=13%, signal=33%
KANG_DOXORUBICIN_RESISTANCE_DN	KANG_DOXORUBICIN_RESISTANCE_DN		6	-0.3549287	-1.074962	0.36345777	0.85369056	1.0	2088	tags=100%, list=65%, signal=282%
ACEVEDO_METHYLATED_IN_LIVER_CANCER_DN	ACEVEDO_METHYLATED_IN_LIVER_CANCER_DN		138	-0.08083903	-1.073812	0.336714	0.85572267	1.0	1039	tags=40%, list=32%, signal=56%
KONDO_PROSTATE_CANCER_HCP_WITH_H3K27ME3	KONDO_PROSTATE_CANCER_HCP_WITH_H3K27ME3		27	-0.17559367	-1.0731571	0.3586338	0.8564112	1.0	1952	tags=78%, list=60%, signal=195%
MARTINEZ_RESPONSE_TO_TRABECTEDIN_UP	MARTINEZ_RESPONSE_TO_TRABECTEDIN_UP		10	-0.27808815	-1.0718569	0.354251	0.8587779	1.0	2337	tags=100%, list=72%, signal=360%
SANSOM_APC_TARGETS_REQUIRE_MYC	SANSOM_APC_TARGETS_REQUIRE_MYC		57	-0.11988949	-1.0710201	0.3592233	0.85993034	1.0	1208	tags=49%, list=37%, signal=77%
REACTOME_GAP_JUNCTION_TRAFFICKING_AND_REGULATION	REACTOME_GAP_JUNCTION_TRAFFICKING_AND_REGULATION		9	-0.29189506	-1.070255	0.36659878	0.8608924	1.0	1574	tags=78%, list=49%, signal=151%
SIMBULAN_UV_RESPONSE_IMMORTALIZED_DN	SIMBULAN_UV_RESPONSE_IMMORTALIZED_DN		11	-0.26493746	-1.0697775	0.38381743	0.861199	1.0	1792	tags=82%, list=55%, signal=183%
REACTOME_COPI_MEDIATED_ANTEROGRADE_TRANSPORT	REACTOME_COPI_MEDIATED_ANTEROGRADE_TRANSPORT		24	-0.1821488	-1.0691767	0.36820924	0.8617895	1.0	1302	tags=58%, list=40%, signal=97%
WP_TGF_BETA_SIGNALING_PATHWAY	WP_TGF_BETA_SIGNALING_PATHWAY		46	-0.1334234	-1.0683453	0.3640082	0.8630449	1.0	1754	tags=67%, list=54%, signal=145%
REACTOME_PRE_NOTCH_EXPRESSION_AND_PROCESSING	REACTOME_PRE_NOTCH_EXPRESSION_AND_PROCESSING		11	-0.2659253	-1.0682794	0.34545454	0.86218005	1.0	1495	tags=73%, list=46%, signal=135%
KEGG_MEDICUS_REFERENCE_LONG_PATCH_BER	KEGG_MEDICUS_REFERENCE_LONG_PATCH_BER		5	-0.38326615	-1.0678666	0.35062242	0.8622553	1.0	57	tags=40%, list=2%, signal=41%
MCLACHLAN_DENTAL_CARIES_DN	MCLACHLAN_DENTAL_CARIES_DN		15	-0.22787274	-1.0675043	0.3488372	0.8621407	1.0	2069	tags=87%, list=64%, signal=240%
REACTOME_ACETYLCHOLINE_NEUROTRANSMITTER_RELEASE_CYCLE	REACTOME_ACETYLCHOLINE_NEUROTRANSMITTER_RELEASE_CYCLE		9	-0.28789604	-1.066687	0.3782696	0.8632447	1.0	1946	tags=89%, list=60%, signal=223%
BRACHAT_RESPONSE_TO_METHOTREXATE_DN	BRACHAT_RESPONSE_TO_METHOTREXATE_DN		6	-0.34645587	-1.0662606	0.3489796	0.86327946	1.0	1038	tags=67%, list=32%, signal=98%
CROONQUIST_NRAS_SIGNALING_DN	CROONQUIST_NRAS_SIGNALING_DN		19	-0.20197552	-1.0655172	0.35188866	0.8642933	1.0	883	tags=47%, list=27%, signal=65%
WENDT_COHESIN_TARGETS_UP	WENDT_COHESIN_TARGETS_UP		17	-0.21494828	-1.0641639	0.36717063	0.8667328	1.0	1021	tags=53%, list=32%, signal=77%
WEI_MIR34A_TARGETS	WEI_MIR34A_TARGETS		47	-0.13562246	-1.0639331	0.39068827	0.8663223	1.0	463	tags=28%, list=14%, signal=32%
BIOCARTA_PYK2_PATHWAY	BIOCARTA_PYK2_PATHWAY		17	-0.2234928	-1.0632179	0.34331337	0.867186	1.0	1754	tags=76%, list=54%, signal=166%
PID_IGF1_PATHWAY	PID_IGF1_PATHWAY		18	-0.2088087	-1.0630902	0.39921722	0.8665035	1.0	1305	tags=61%, list=40%, signal=102%
MORI_MATURE_B_LYMPHOCYTE_DN	MORI_MATURE_B_LYMPHOCYTE_DN		17	-0.21626565	-1.0629717	0.3664825	0.86585027	1.0	1397	tags=65%, list=43%, signal=113%
LIM_MAMMARY_STEM_CELL_DN	LIM_MAMMARY_STEM_CELL_DN		72	-0.10587201	-1.0629555	0.3717694	0.86489457	1.0	1866	tags=68%, list=58%, signal=157%
HOFFMANN_LARGE_TO_SMALL_PRE_BII_LYMPHOCYTE_UP	HOFFMANN_LARGE_TO_SMALL_PRE_BII_LYMPHOCYTE_UP		46	-0.13570239	-1.0627035	0.38266385	0.8645309	1.0	1817	tags=70%, list=56%, signal=157%
REACTOME_RHOBTB1_GTPASE_CYCLE	REACTOME_RHOBTB1_GTPASE_CYCLE		11	-0.26823968	-1.0625651	0.36514524	0.8639032	1.0	2369	tags=100%, list=73%, signal=373%
REACTOME_NOTCH1_INTRACELLULAR_DOMAIN_REGULATES_TRANSCRIPTION	REACTOME_NOTCH1_INTRACELLULAR_DOMAIN_REGULATES_TRANSCRIPTION		13	-0.24422298	-1.062547	0.36767676	0.8629497	1.0	1701	tags=77%, list=53%, signal=162%
PARK_HSC_MARKERS	PARK_HSC_MARKERS		17	-0.21608266	-1.0624082	0.36418512	0.8622877	1.0	447	tags=35%, list=14%, signal=41%
REACTOME_ER_TO_GOLGI_ANTEROGRADE_TRANSPORT	REACTOME_ER_TO_GOLGI_ANTEROGRADE_TRANSPORT		32	-0.16031249	-1.0618699	0.35952848	0.8627184	1.0	801	tags=41%, list=25%, signal=53%
WANG_IMMORTALIZED_BY_HOXA9_AND_MEIS1_UP	WANG_IMMORTALIZED_BY_HOXA9_AND_MEIS1_UP		5	-0.3775023	-1.0616816	0.36489153	0.8622302	1.0	722	tags=60%, list=22%, signal=77%
REACTOME_COLLAGEN_FORMATION	REACTOME_COLLAGEN_FORMATION		5	-0.38518748	-1.0616212	0.34325397	0.8613887	1.0	1990	tags=100%, list=62%, signal=260%
WINZEN_DEGRADED_VIA_KHSRP	WINZEN_DEGRADED_VIA_KHSRP		9	-0.29086083	-1.0606958	0.37627813	0.8627398	1.0	500	tags=44%, list=15%, signal=52%
WP_KIT_RECEPTOR_SIGNALING_PATHWAY	WP_KIT_RECEPTOR_SIGNALING_PATHWAY		25	-0.17899594	-1.0602926	0.36483932	0.86285824	1.0	1754	tags=72%, list=54%, signal=156%
MYLLYKANGAS_AMPLIFICATION_HOT_SPOT_9	MYLLYKANGAS_AMPLIFICATION_HOT_SPOT_9		6	-0.3438727	-1.0580428	0.3643264	0.8678584	1.0	1585	tags=83%, list=49%, signal=163%
CHEMNITZ_RESPONSE_TO_PROSTAGLANDIN_E2_DN	CHEMNITZ_RESPONSE_TO_PROSTAGLANDIN_E2_DN		81	-0.101351336	-1.0580015	0.36647174	0.8669638	1.0	1557	tags=58%, list=48%, signal=109%
PID_AURORA_A_PATHWAY	PID_AURORA_A_PATHWAY		13	-0.24243075	-1.0579275	0.3678862	0.86617404	1.0	2204	tags=92%, list=68%, signal=289%
SHIN_B_CELL_LYMPHOMA_CLUSTER_7	SHIN_B_CELL_LYMPHOMA_CLUSTER_7		6	-0.34438932	-1.0577018	0.37190083	0.86580074	1.0	506	tags=50%, list=16%, signal=59%
MIKKELSEN_IPS_ICP_WITH_H3K27ME3	MIKKELSEN_IPS_ICP_WITH_H3K27ME3		6	-0.34779912	-1.0571271	0.3575526	0.8663855	1.0	2111	tags=100%, list=65%, signal=288%
BIOCARTA_TNFR1_PATHWAY	BIOCARTA_TNFR1_PATHWAY		15	-0.2308776	-1.0566021	0.36978132	0.8667918	1.0	982	tags=53%, list=30%, signal=76%
KOHN_EMT_EPITHELIAL	KOHN_EMT_EPITHELIAL		8	-0.30707195	-1.056431	0.38636363	0.866279	1.0	1839	tags=88%, list=57%, signal=203%
WP_MELATONIN_METABOLISM_AND_EFFECTS	WP_MELATONIN_METABOLISM_AND_EFFECTS		10	-0.27653635	-1.0559506	0.36523438	0.866448	1.0	726	tags=50%, list=22%, signal=64%
REACTOME_ACTIVATION_OF_AMPK_DOWNSTREAM_OF_NMDARS	REACTOME_ACTIVATION_OF_AMPK_DOWNSTREAM_OF_NMDARS		7	-0.32398665	-1.0557404	0.36893204	0.86603445	1.0	803	tags=57%, list=25%, signal=76%
WP_INTEGRATED_CANCER_PATHWAY	WP_INTEGRATED_CANCER_PATHWAY		10	-0.27032903	-1.0557133	0.36811024	0.86510897	1.0	746	tags=50%, list=23%, signal=65%
REACTOME_CASPASE_MEDIATED_CLEAVAGE_OF_CYTOSKELETAL_PROTEINS	REACTOME_CASPASE_MEDIATED_CLEAVAGE_OF_CYTOSKELETAL_PROTEINS		7	-0.3246068	-1.0553441	0.38716355	0.8651353	1.0	801	tags=57%, list=25%, signal=76%
KEGG_MEDICUS_PATHOGEN_SALMONELLA_AVRA_TO_BETA_CATENIN_SIGNALING_PATHWAY	KEGG_MEDICUS_PATHOGEN_SALMONELLA_AVRA_TO_BETA_CATENIN_SIGNALING_PATHWAY		5	-0.37006506	-1.0543708	0.373444	0.86661166	1.0	746	tags=60%, list=23%, signal=78%
REACTOME_TGF_BETA_RECEPTOR_SIGNALING_IN_EMT_EPITHELIAL_TO_MESENCHYMAL_TRANSITION	REACTOME_TGF_BETA_RECEPTOR_SIGNALING_IN_EMT_EPITHELIAL_TO_MESENCHYMAL_TRANSITION		5	-0.381035	-1.0542613	0.3800813	0.86593455	1.0	1357	tags=80%, list=42%, signal=138%
REACTOME_MRNA_DECAY_BY_5_TO_3_EXORIBONUCLEASE	REACTOME_MRNA_DECAY_BY_5_TO_3_EXORIBONUCLEASE		7	-0.323588	-1.0535493	0.3935743	0.8668289	1.0	1266	tags=71%, list=39%, signal=117%
PYEON_HPV_POSITIVE_TUMORS_UP	PYEON_HPV_POSITIVE_TUMORS_UP		24	-0.18017457	-1.052216	0.37525773	0.8692956	1.0	2251	tags=88%, list=70%, signal=286%
WP_WNT_SIGNALING	WP_WNT_SIGNALING		33	-0.15257609	-1.051053	0.38047808	0.87127626	1.0	982	tags=45%, list=30%, signal=65%
STEARMAN_LUNG_CANCER_EARLY_VS_LATE_DN	STEARMAN_LUNG_CANCER_EARLY_VS_LATE_DN		7	-0.3207973	-1.0501589	0.37881875	0.8725859	1.0	1275	tags=71%, list=39%, signal=118%
HINATA_NFKB_TARGETS_KERATINOCYTE_DN	HINATA_NFKB_TARGETS_KERATINOCYTE_DN		8	-0.3111042	-1.0499476	0.38832998	0.87218684	1.0	1422	tags=75%, list=44%, signal=134%
RICKMAN_TUMOR_DIFFERENTIATED_WELL_VS_POORLY_DN	RICKMAN_TUMOR_DIFFERENTIATED_WELL_VS_POORLY_DN		90	-0.0976448	-1.0488665	0.38787878	0.8739255	1.0	2603	tags=90%, list=81%, signal=450%
TAKEDA_TARGETS_OF_NUP98_HOXA9_FUSION_8D_DN	TAKEDA_TARGETS_OF_NUP98_HOXA9_FUSION_8D_DN		19	-0.2071191	-1.0474176	0.39468303	0.87656796	1.0	1717	tags=74%, list=53%, signal=156%
REACTOME_SMOOTH_MUSCLE_CONTRACTION	REACTOME_SMOOTH_MUSCLE_CONTRACTION		16	-0.21797262	-1.0472107	0.36594912	0.8761442	1.0	1522	tags=69%, list=47%, signal=129%
ALONSO_METASTASIS_DN	ALONSO_METASTASIS_DN		6	-0.34170282	-1.0471926	0.38603696	0.87521553	1.0	1592	tags=83%, list=49%, signal=164%
KEGG_MEDICUS_REFERENCE_WNT_SIGNALING_PATHWAY	KEGG_MEDICUS_REFERENCE_WNT_SIGNALING_PATHWAY		10	-0.27032903	-1.0470611	0.39766082	0.87465143	1.0	746	tags=50%, list=23%, signal=65%
DACOSTA_UV_RESPONSE_VIA_ERCC3_XPCS_DN	DACOSTA_UV_RESPONSE_VIA_ERCC3_XPCS_DN		34	-0.1545451	-1.046956	0.3699187	0.8739476	1.0	1503	tags=62%, list=47%, signal=114%
KIM_GERMINAL_CENTER_T_HELPER_DN	KIM_GERMINAL_CENTER_T_HELPER_DN		7	-0.31809518	-1.0467012	0.38728324	0.87364644	1.0	822	tags=57%, list=25%, signal=76%
REACTOME_RHO_GTPASE_CYCLE	REACTOME_RHO_GTPASE_CYCLE		207	-0.06381283	-1.0464205	0.35841584	0.8734347	1.0	1463	tags=51%, list=45%, signal=88%
BENPORATH_NANOG_TARGETS	BENPORATH_NANOG_TARGETS		259	-0.0584488	-1.0463246	0.37065637	0.8726881	1.0	551	tags=22%, list=17%, signal=25%
DESERT_STEM_CELL_HEPATOCELLULAR_CARCINOMA_SUBCLASS_UP	DESERT_STEM_CELL_HEPATOCELLULAR_CARCINOMA_SUBCLASS_UP		74	-0.10479603	-1.04622	0.37449393	0.87199545	1.0	1024	tags=42%, list=32%, signal=60%
HENDRICKS_SMARCA4_TARGETS_UP	HENDRICKS_SMARCA4_TARGETS_UP		10	-0.26890132	-1.045767	0.3814433	0.87215596	1.0	1397	tags=70%, list=43%, signal=123%
REACTOME_MISCELLANEOUS_TRANSPORT_AND_BINDING_EVENTS	REACTOME_MISCELLANEOUS_TRANSPORT_AND_BINDING_EVENTS		7	-0.315083	-1.0453923	0.38323355	0.87212914	1.0	370	tags=43%, list=11%, signal=48%
REACTOME_TRANSLESION_SYNTHESIS_BY_POLK	REACTOME_TRANSLESION_SYNTHESIS_BY_POLK		5	-0.3758909	-1.0449187	0.39711934	0.8724398	1.0	2020	tags=100%, list=63%, signal=266%
REACTOME_RHOBTB2_GTPASE_CYCLE	REACTOME_RHOBTB2_GTPASE_CYCLE		10	-0.26300436	-1.0438769	0.38195777	0.8741614	1.0	1416	tags=70%, list=44%, signal=124%
HELLER_HDAC_TARGETS_DN	HELLER_HDAC_TARGETS_DN		64	-0.11000631	-1.0437206	0.37751004	0.87358683	1.0	1117	tags=45%, list=35%, signal=68%
LANDIS_ERBB2_BREAST_TUMORS_324_DN	LANDIS_ERBB2_BREAST_TUMORS_324_DN		23	-0.18079585	-1.043496	0.39263803	0.87324077	1.0	545	tags=35%, list=17%, signal=42%
KEGG_TASTE_TRANSDUCTION	KEGG_TASTE_TRANSDUCTION		6	-0.34221947	-1.0433866	0.40227705	0.87254596	1.0	513	tags=50%, list=16%, signal=59%
REACTOME_INTERLEUKIN_12_SIGNALING	REACTOME_INTERLEUKIN_12_SIGNALING		10	-0.26970828	-1.0426813	0.38223937	0.8734329	1.0	748	tags=50%, list=23%, signal=65%
BIOCARTA_MCM_PATHWAY	BIOCARTA_MCM_PATHWAY		7	-0.31818378	-1.0421019	0.35881105	0.873945	1.0	360	tags=43%, list=11%, signal=48%
TOYOTA_TARGETS_OF_MIR34B_AND_MIR34C	TOYOTA_TARGETS_OF_MIR34B_AND_MIR34C		124	-0.08153779	-1.0416315	0.38047808	0.8742236	1.0	321	tags=18%, list=10%, signal=19%
WP_DNA_REPLICATION	WP_DNA_REPLICATION		13	-0.23767531	-1.0416203	0.38506877	0.8732875	1.0	479	tags=38%, list=15%, signal=45%
WP_GLIOBLASTOMA_SIGNALING_PATHWAYS	WP_GLIOBLASTOMA_SIGNALING_PATHWAYS		37	-0.1450662	-1.0415266	0.38367346	0.87258905	1.0	1896	tags=73%, list=59%, signal=175%
ENK_UV_RESPONSE_KERATINOCYTE_DN	ENK_UV_RESPONSE_KERATINOCYTE_DN		164	-0.07332974	-1.041109	0.39363816	0.8727046	1.0	1057	tags=40%, list=33%, signal=56%
SMIRNOV_RESPONSE_TO_IR_2HR_DN	SMIRNOV_RESPONSE_TO_IR_2HR_DN		14	-0.23035602	-1.0411057	0.3808554	0.8717574	1.0	2030	tags=86%, list=63%, signal=229%
DARWICHE_PAPILLOMA_RISK_HIGH_DN	DARWICHE_PAPILLOMA_RISK_HIGH_DN		30	-0.15838018	-1.040926	0.3875969	0.87127423	1.0	248	tags=23%, list=8%, signal=25%
PID_RHOA_PATHWAY	PID_RHOA_PATHWAY		23	-0.17835706	-1.04087	0.38381743	0.8704415	1.0	1677	tags=70%, list=52%, signal=144%
REACTOME_MTOR_SIGNALLING	REACTOME_MTOR_SIGNALLING		20	-0.19215438	-1.0403255	0.37869823	0.8709441	1.0	515	tags=35%, list=16%, signal=41%
LIEN_BREAST_CARCINOMA_METAPLASTIC	LIEN_BREAST_CARCINOMA_METAPLASTIC		6	-0.34366605	-1.0396233	0.43013102	0.87183493	1.0	1047	tags=67%, list=32%, signal=98%
KEGG_GAP_JUNCTION	KEGG_GAP_JUNCTION		20	-0.19900371	-1.0396048	0.37848607	0.8709353	1.0	1301	tags=60%, list=40%, signal=100%
PASQUALUCCI_LYMPHOMA_BY_GC_STAGE_DN	PASQUALUCCI_LYMPHOMA_BY_GC_STAGE_DN		45	-0.13212703	-1.0387956	0.37623763	0.8720782	1.0	1160	tags=49%, list=36%, signal=75%
MARTINEZ_RB1_AND_TP53_TARGETS_UP	MARTINEZ_RB1_AND_TP53_TARGETS_UP		121	-0.080992274	-1.0387609	0.38679245	0.8712048	1.0	2153	tags=74%, list=67%, signal=214%
HUMMERICH_SKIN_CANCER_PROGRESSION_DN	HUMMERICH_SKIN_CANCER_PROGRESSION_DN		24	-0.17820033	-1.0384378	0.39618644	0.871087	1.0	1584	tags=67%, list=49%, signal=130%
BOYAULT_LIVER_CANCER_SUBCLASS_G6_DN	BOYAULT_LIVER_CANCER_SUBCLASS_G6_DN		6	-0.34294277	-1.0382924	0.37549406	0.87050515	1.0	1588	tags=83%, list=49%, signal=164%
REACTOME_BINDING_OF_TCF_LEF_CTNNB1_TO_TARGET_GENE_PROMOTERS	REACTOME_BINDING_OF_TCF_LEF_CTNNB1_TO_TARGET_GENE_PROMOTERS		5	-0.37006506	-1.0381615	0.3864542	0.8698796	1.0	746	tags=60%, list=23%, signal=78%
HOOI_ST7_TARGETS_DN	HOOI_ST7_TARGETS_DN		21	-0.18885973	-1.0379258	0.39163497	0.86954033	1.0	318	tags=29%, list=10%, signal=31%
GRAHAM_NORMAL_QUIESCENT_VS_NORMAL_DIVIDING_UP	GRAHAM_NORMAL_QUIESCENT_VS_NORMAL_DIVIDING_UP		13	-0.24171384	-1.0378145	0.3940043	0.868876	1.0	466	tags=38%, list=14%, signal=45%
JOHNSTONE_PARVB_TARGETS_3_DN	JOHNSTONE_PARVB_TARGETS_3_DN		235	-0.061587855	-1.0373925	0.4026465	0.8689457	1.0	1233	tags=44%, list=38%, signal=66%
VANDESLUIS_COMMD1_TARGETS_GROUP_3_UP	VANDESLUIS_COMMD1_TARGETS_GROUP_3_UP		13	-0.23844	-1.03717	0.37708333	0.86857307	1.0	1471	tags=69%, list=46%, signal=127%
JOHANSSON_BRAIN_CANCER_EARLY_VS_LATE_DN	JOHANSSON_BRAIN_CANCER_EARLY_VS_LATE_DN		9	-0.2775537	-1.0371226	0.38899803	0.86776525	1.0	902	tags=56%, list=28%, signal=77%
APRELIKOVA_BRCA1_TARGETS	APRELIKOVA_BRCA1_TARGETS		15	-0.21782196	-1.0367719	0.4024145	0.86775756	1.0	1024	tags=53%, list=32%, signal=78%
XU_GH1_EXOGENOUS_TARGETS_UP	XU_GH1_EXOGENOUS_TARGETS_UP		8	-0.30707195	-1.0367651	0.41897234	0.86684483	1.0	627	tags=50%, list=19%, signal=62%
MATTIOLI_MGUS_VS_PCL	MATTIOLI_MGUS_VS_PCL		30	-0.15975432	-1.0366558	0.37371662	0.8661788	1.0	890	tags=43%, list=28%, signal=59%
REACTOME_G2_M_DNA_DAMAGE_CHECKPOINT	REACTOME_G2_M_DNA_DAMAGE_CHECKPOINT		19	-0.19525939	-1.0364991	0.38132295	0.8656396	1.0	1585	tags=68%, list=49%, signal=133%
KEGG_MEDICUS_REFERENCE_MISMATCH_REPAIR	KEGG_MEDICUS_REFERENCE_MISMATCH_REPAIR		8	-0.2924938	-1.0362285	0.37525773	0.8653911	1.0	674	tags=50%, list=21%, signal=63%
LAIHO_COLORECTAL_CANCER_SERRATED_UP	LAIHO_COLORECTAL_CANCER_SERRATED_UP		29	-0.15831062	-1.0360107	0.41501975	0.86502004	1.0	1500	tags=62%, list=46%, signal=115%
SUZUKI_CTCFL_TARGETS_UP	SUZUKI_CTCFL_TARGETS_UP		5	-0.36597458	-1.0359756	0.37621832	0.864168	1.0	2052	tags=100%, list=63%, signal=273%
PEART_HDAC_PROLIFERATION_CLUSTER_DN	PEART_HDAC_PROLIFERATION_CLUSTER_DN		20	-0.19196759	-1.0353973	0.41516966	0.86468506	1.0	1162	tags=55%, list=36%, signal=85%
ONDER_CDH1_TARGETS_2_DN	ONDER_CDH1_TARGETS_2_DN		99	-0.0884717	-1.0344636	0.38866398	0.8661194	1.0	2662	tags=91%, list=82%, signal=500%
WP_INTERACTOME_OF_POLYCOMB_REPRESSIVE_COMPLEX_2_PRC2	WP_INTERACTOME_OF_POLYCOMB_REPRESSIVE_COMPLEX_2_PRC2		5	-0.37545705	-1.0343764	0.41152263	0.86542106	1.0	1375	tags=80%, list=43%, signal=139%
REACTOME_G0_AND_EARLY_G1	REACTOME_G0_AND_EARLY_G1		11	-0.25288588	-1.0342776	0.39034206	0.8647547	1.0	1537	tags=73%, list=48%, signal=138%
SYED_ESTRADIOL_RESPONSE	SYED_ESTRADIOL_RESPONSE		8	-0.2934243	-1.0334224	0.38372093	0.8660025	1.0	1883	tags=88%, list=58%, signal=209%
REACTOME_TRANSCRIPTIONAL_REGULATION_OF_PLURIPOTENT_STEM_CELLS	REACTOME_TRANSCRIPTIONAL_REGULATION_OF_PLURIPOTENT_STEM_CELLS		6	-0.34294277	-1.0331835	0.39344263	0.8656875	1.0	1588	tags=83%, list=49%, signal=164%
LIAO_HAVE_SOX4_BINDING_SITES	LIAO_HAVE_SOX4_BINDING_SITES		14	-0.2312439	-1.0330286	0.39499035	0.8651547	1.0	2258	tags=93%, list=70%, signal=307%
WP_LNCRNA_IN_CANONICAL_WNT_SIGNALING_AND_COLORECTAL_CANCER	WP_LNCRNA_IN_CANONICAL_WNT_SIGNALING_AND_COLORECTAL_CANCER		23	-0.17991517	-1.0328747	0.40711462	0.8646444	1.0	1672	tags=70%, list=52%, signal=143%
BOSCO_INTERFERON_INDUCED_ANTIVIRAL_MODULE	BOSCO_INTERFERON_INDUCED_ANTIVIRAL_MODULE		5	-0.37093276	-1.0326667	0.3875	0.8642833	1.0	2036	tags=100%, list=63%, signal=270%
FIGUEROA_AML_METHYLATION_CLUSTER_1_DN	FIGUEROA_AML_METHYLATION_CLUSTER_1_DN		7	-0.3122923	-1.031303	0.40943396	0.866819	1.0	379	tags=43%, list=12%, signal=48%
MUNSHI_MULTIPLE_MYELOMA_DN	MUNSHI_MULTIPLE_MYELOMA_DN		5	-0.3686396	-1.031241	0.41544884	0.86605763	1.0	1397	tags=80%, list=43%, signal=141%
SENESE_HDAC2_TARGETS_UP	SENESE_HDAC2_TARGETS_UP		27	-0.16597907	-1.0291522	0.41505793	0.87045765	1.0	1504	tags=63%, list=47%, signal=117%
CHEMNITZ_RESPONSE_TO_PROSTAGLANDIN_E2_UP	CHEMNITZ_RESPONSE_TO_PROSTAGLANDIN_E2_UP		45	-0.13275458	-1.0288379	0.4163424	0.87036324	1.0	1158	tags=49%, list=36%, signal=75%
REACTOME_FOXO_MEDIATED_TRANSCRIPTION_OF_OXIDATIVE_STRESS_METABOLIC_AND_NEURONAL_GENES	REACTOME_FOXO_MEDIATED_TRANSCRIPTION_OF_OXIDATIVE_STRESS_METABOLIC_AND_NEURONAL_GENES		10	-0.26492864	-1.0285058	0.41482967	0.8702879	1.0	1733	tags=80%, list=54%, signal=172%
BIOCARTA_PPARA_PATHWAY	BIOCARTA_PPARA_PATHWAY		19	-0.19560339	-1.028481	0.41119692	0.86943525	1.0	1754	tags=74%, list=54%, signal=160%
BIOCARTA_CDK5_PATHWAY	BIOCARTA_CDK5_PATHWAY		5	-0.37465137	-1.0283065	0.40816328	0.868952	1.0	2024	tags=100%, list=63%, signal=267%
REACTOME_NEUROTRANSMITTER_RECEPTORS_AND_POSTSYNAPTIC_SIGNAL_TRANSMISSION	REACTOME_NEUROTRANSMITTER_RECEPTORS_AND_POSTSYNAPTIC_SIGNAL_TRANSMISSION		48	-0.12835006	-1.0276077	0.41245136	0.86985695	1.0	939	tags=42%, list=29%, signal=58%
MASSARWEH_RESPONSE_TO_ESTRADIOL	MASSARWEH_RESPONSE_TO_ESTRADIOL		17	-0.20647696	-1.0262538	0.4075547	0.872487	1.0	668	tags=41%, list=21%, signal=52%
KEGG_MEDICUS_VARIANT_MUTATION_CAUSED_ABERRANT_HTT_TO_ANTEROGRADE_AXONAL_TRANSPORT	KEGG_MEDICUS_VARIANT_MUTATION_CAUSED_ABERRANT_HTT_TO_ANTEROGRADE_AXONAL_TRANSPORT		6	-0.33880967	-1.0257888	0.40524194	0.8727741	1.0	2140	tags=100%, list=66%, signal=295%
TURASHVILI_BREAST_DUCTAL_CARCINOMA_VS_LOBULAR_NORMAL_UP	TURASHVILI_BREAST_DUCTAL_CARCINOMA_VS_LOBULAR_NORMAL_UP		13	-0.23961094	-1.0254759	0.4040404	0.87266034	1.0	970	tags=54%, list=30%, signal=77%
KEGG_MEDICUS_VARIANT_CDH1_REDUCED_EXPRESSION_TO_BETA_CATENIN_SIGNALING_PATHWAY	KEGG_MEDICUS_VARIANT_CDH1_REDUCED_EXPRESSION_TO_BETA_CATENIN_SIGNALING_PATHWAY		5	-0.37006506	-1.0254277	0.418	0.8718557	1.0	746	tags=60%, list=23%, signal=78%
WP_DNA_MISMATCH_REPAIR	WP_DNA_MISMATCH_REPAIR		8	-0.2924938	-1.0247957	0.4073359	0.8725608	1.0	674	tags=50%, list=21%, signal=63%
KEGG_WNT_SIGNALING_PATHWAY	KEGG_WNT_SIGNALING_PATHWAY		41	-0.13598458	-1.0246097	0.40202022	0.8721165	1.0	986	tags=44%, list=31%, signal=62%
RODRIGUES_THYROID_CARCINOMA_POORLY_DIFFERENTIATED_UP	RODRIGUES_THYROID_CARCINOMA_POORLY_DIFFERENTIATED_UP		151	-0.07286271	-1.0240948	0.42161018	0.87245303	1.0	1339	tags=48%, list=41%, signal=79%
SESTO_RESPONSE_TO_UV_C8	SESTO_RESPONSE_TO_UV_C8		24	-0.16926435	-1.023998	0.4137214	0.8718131	1.0	1478	tags=63%, list=46%, signal=114%
REACTOME_NCAM1_INTERACTIONS	REACTOME_NCAM1_INTERACTIONS		5	-0.3683297	-1.0237868	0.41325536	0.8714871	1.0	1398	tags=80%, list=43%, signal=141%
REACTOME_HDACS_DEACETYLATE_HISTONES	REACTOME_HDACS_DEACETYLATE_HISTONES		20	-0.19115815	-1.023782	0.4003984	0.8705926	1.0	1811	tags=75%, list=56%, signal=170%
WP_GLYCOLYSIS_IN_SENESCENCE	WP_GLYCOLYSIS_IN_SENESCENCE		5	-0.36839166	-1.0226322	0.41851106	0.87261105	1.0	105	tags=40%, list=3%, signal=41%
INAMURA_LUNG_CANCER_SCC_SUBTYPES_UP	INAMURA_LUNG_CANCER_SCC_SUBTYPES_UP		6	-0.33426327	-1.021841	0.40944883	0.8737477	1.0	1616	tags=83%, list=50%, signal=166%
REACTOME_ESTROGEN_DEPENDENT_GENE_EXPRESSION	REACTOME_ESTROGEN_DEPENDENT_GENE_EXPRESSION		38	-0.14566788	-1.0204717	0.40518963	0.87628305	1.0	1577	tags=63%, list=49%, signal=122%
REACTOME_SIGNALING_BY_WNT_IN_CANCER	REACTOME_SIGNALING_BY_WNT_IN_CANCER		9	-0.28286275	-1.0197396	0.39795917	0.87724745	1.0	1244	tags=67%, list=38%, signal=108%
HIRSCH_CELLULAR_TRANSFORMATION_SIGNATURE_DN	HIRSCH_CELLULAR_TRANSFORMATION_SIGNATURE_DN		34	-0.14566088	-1.0196357	0.41468254	0.8766197	1.0	2482	tags=91%, list=77%, signal=389%
BOSCO_EPITHELIAL_DIFFERENTIATION_MODULE	BOSCO_EPITHELIAL_DIFFERENTIATION_MODULE		9	-0.27910507	-1.0193117	0.40625	0.8765336	1.0	897	tags=56%, list=28%, signal=77%
BLANCO_MELO_COVID19_SARS_COV_2_INFECTION_A594_ACE2_EXPRESSING_CELLS_UP	BLANCO_MELO_COVID19_SARS_COV_2_INFECTION_A594_ACE2_EXPRESSING_CELLS_UP		74	-0.099558376	-1.0192302	0.42217898	0.875822	1.0	1652	tags=61%, list=51%, signal=122%
KOKKINAKIS_METHIONINE_DEPRIVATION_48HR_DN	KOKKINAKIS_METHIONINE_DEPRIVATION_48HR_DN		15	-0.21979068	-1.0191776	0.41463414	0.875048	1.0	2095	tags=87%, list=65%, signal=245%
REACTOME_SEMA4D_IN_SEMAPHORIN_SIGNALING	REACTOME_SEMA4D_IN_SEMAPHORIN_SIGNALING		8	-0.29900745	-1.0191705	0.4178218	0.874163	1.0	1461	tags=75%, list=45%, signal=137%
REACTOME_CELL_CELL_JUNCTION_ORGANIZATION	REACTOME_CELL_CELL_JUNCTION_ORGANIZATION		30	-0.15775557	-1.018854	0.4032258	0.8741053	1.0	1866	tags=73%, list=58%, signal=172%
REACTOME_RUNX3_REGULATES_WNT_SIGNALING	REACTOME_RUNX3_REGULATES_WNT_SIGNALING		5	-0.37006506	-1.0179721	0.41257367	0.87543374	1.0	746	tags=60%, list=23%, signal=78%
WP_NPHP1_DELETION_SYNDROME	WP_NPHP1_DELETION_SYNDROME		7	-0.3154374	-1.017228	0.41291586	0.87639624	1.0	1754	tags=86%, list=54%, signal=187%
LINDGREN_BLADDER_CANCER_CLUSTER_1_UP	LINDGREN_BLADDER_CANCER_CLUSTER_1_UP		24	-0.17529094	-1.0169919	0.40588236	0.87607676	1.0	516	tags=33%, list=16%, signal=39%
WP_THERMOGENESIS	WP_THERMOGENESIS		35	-0.14674471	-1.0159832	0.40115163	0.8776777	1.0	917	tags=43%, list=28%, signal=59%
HOLLERN_SQUAMOUS_BREAST_TUMOR	HOLLERN_SQUAMOUS_BREAST_TUMOR		20	-0.18997508	-1.0157918	0.42585552	0.87723035	1.0	2138	tags=85%, list=66%, signal=250%
KEGG_MEDICUS_ENV_FACTOR_METALS_TO_RAS_ERK_SIGNALING_PATHWAY	KEGG_MEDICUS_ENV_FACTOR_METALS_TO_RAS_ERK_SIGNALING_PATHWAY		7	-0.3154374	-1.0152295	0.42156863	0.87772924	1.0	1754	tags=86%, list=54%, signal=187%
BLANCO_MELO_MERS_COV_INFECTION_MCR5_CELLS_UP	BLANCO_MELO_MERS_COV_INFECTION_MCR5_CELLS_UP		37	-0.14457557	-1.0151478	0.4	0.8770465	1.0	762	tags=38%, list=24%, signal=49%
REACTOME_INTERLEUKIN_37_SIGNALING	REACTOME_INTERLEUKIN_37_SIGNALING		6	-0.33323002	-1.0148836	0.43265307	0.8768416	1.0	2158	tags=100%, list=67%, signal=300%
KEGG_MEDICUS_VARIANT_LRP6_OVEREXPRESSION_TO_WNT_SIGNALING_PATHWAY	KEGG_MEDICUS_VARIANT_LRP6_OVEREXPRESSION_TO_WNT_SIGNALING_PATHWAY		10	-0.27032903	-1.014424	0.4198783	0.8771236	1.0	746	tags=50%, list=23%, signal=65%
HOFMANN_CELL_LYMPHOMA_UP	HOFMANN_CELL_LYMPHOMA_UP		11	-0.24647903	-1.0138022	0.406639	0.87780523	1.0	970	tags=55%, list=30%, signal=78%
REACTOME_DISASSEMBLY_OF_THE_DESTRUCTION_COMPLEX_AND_RECRUITMENT_OF_AXIN_TO_THE_MEMBRANE	REACTOME_DISASSEMBLY_OF_THE_DESTRUCTION_COMPLEX_AND_RECRUITMENT_OF_AXIN_TO_THE_MEMBRANE		9	-0.27169305	-1.0137	0.42940038	0.87716275	1.0	1280	tags=67%, list=40%, signal=110%
REACTOME_GLUTAMATE_NEUROTRANSMITTER_RELEASE_CYCLE	REACTOME_GLUTAMATE_NEUROTRANSMITTER_RELEASE_CYCLE		11	-0.25122067	-1.0134951	0.42094457	0.87674457	1.0	2130	tags=91%, list=66%, signal=266%
FIRESTEIN_PROLIFERATION	FIRESTEIN_PROLIFERATION		54	-0.116949864	-1.0132236	0.42857143	0.87652034	1.0	1784	tags=67%, list=55%, signal=146%
LEE_LIVER_CANCER_MYC_TGFA_UP	LEE_LIVER_CANCER_MYC_TGFA_UP		5	-0.36089244	-1.012782	0.43625498	0.87679803	1.0	1422	tags=80%, list=44%, signal=143%
YIH_RESPONSE_TO_ARSENITE_C2	YIH_RESPONSE_TO_ARSENITE_C2		6	-0.33333334	-1.0123171	0.43570057	0.8770505	1.0	1619	tags=83%, list=50%, signal=167%
WP_7Q11_23_DISTAL_COPY_NUMBER_VARIATION	WP_7Q11_23_DISTAL_COPY_NUMBER_VARIATION		6	-0.3362265	-1.0117314	0.42031872	0.8775756	1.0	1071	tags=67%, list=33%, signal=100%
KEGG_MEDICUS_VARIANT_RET_FUSION_KINASE_TO_RAS_ERK_SIGNALING_PATHWAY	KEGG_MEDICUS_VARIANT_RET_FUSION_KINASE_TO_RAS_ERK_SIGNALING_PATHWAY		7	-0.3154374	-1.0115333	0.43541667	0.8771835	1.0	1754	tags=86%, list=54%, signal=187%
WP_METABOLIC_REPROGRAMMING_IN_PANCREATIC_CANCER	WP_METABOLIC_REPROGRAMMING_IN_PANCREATIC_CANCER		8	-0.2878412	-1.0113015	0.41764706	0.8768561	1.0	2305	tags=100%, list=71%, signal=348%
PID_RAS_PATHWAY	PID_RAS_PATHWAY		12	-0.23995857	-1.011262	0.42798355	0.8760838	1.0	1383	tags=67%, list=43%, signal=116%
WP_FAS_LIGAND_PATHWAY_AND_STRESS_INDUCTION_OF_HEAT_SHOCK_PROTEINS	WP_FAS_LIGAND_PATHWAY_AND_STRESS_INDUCTION_OF_HEAT_SHOCK_PROTEINS		18	-0.19729656	-1.010076	0.4387755	0.87821645	1.0	1342	tags=61%, list=42%, signal=104%
PICCALUGA_ANGIOIMMUNOBLASTIC_LYMPHOMA_DN	PICCALUGA_ANGIOIMMUNOBLASTIC_LYMPHOMA_DN		33	-0.14601153	-1.0095261	0.44050103	0.87865853	1.0	1003	tags=45%, list=31%, signal=65%
KEGG_MEDICUS_ENV_FACTOR_E2_TO_RAS_ERK_SIGNALING_PATHWAY	KEGG_MEDICUS_ENV_FACTOR_E2_TO_RAS_ERK_SIGNALING_PATHWAY		7	-0.3154374	-1.0090989	0.42256215	0.87885565	1.0	1754	tags=86%, list=54%, signal=187%
OISHI_CHOLANGIOMA_STEM_CELL_LIKE_UP	OISHI_CHOLANGIOMA_STEM_CELL_LIKE_UP		80	-0.09701775	-1.0087581	0.4332061	0.87882096	1.0	1392	tags=52%, list=43%, signal=90%
MEBARKI_HCC_PROGENITOR_FZD8CRD_DN	MEBARKI_HCC_PROGENITOR_FZD8CRD_DN		45	-0.12698112	-1.0083455	0.41365463	0.87899107	1.0	530	tags=29%, list=16%, signal=34%
WP_4_HYDROXYTAMOXIFEN_DEXAMETHASONE_AND_RETINOIC_ACIDS_REGULATION_OF_P27_EXPRESSION	WP_4_HYDROXYTAMOXIFEN_DEXAMETHASONE_AND_RETINOIC_ACIDS_REGULATION_OF_P27_EXPRESSION		12	-0.24130434	-1.0075607	0.4205021	0.88010556	1.0	2456	tags=100%, list=76%, signal=415%
REACTOME_REGULATION_OF_RUNX2_EXPRESSION_AND_ACTIVITY	REACTOME_REGULATION_OF_RUNX2_EXPRESSION_AND_ACTIVITY		12	-0.2390269	-1.0065172	0.4334601	0.8818346	1.0	2194	tags=92%, list=68%, signal=284%
REACTOME_MHC_CLASS_II_ANTIGEN_PRESENTATION	REACTOME_MHC_CLASS_II_ANTIGEN_PRESENTATION		19	-0.1935394	-1.0062152	0.4312115	0.88170433	1.0	740	tags=42%, list=23%, signal=54%
REACTOME_TRANSLESION_SYNTHESIS_BY_Y_FAMILY_DNA_POLYMERASES_BYPASSES_LESIONS_ON_DNA_TEMPLATE	REACTOME_TRANSLESION_SYNTHESIS_BY_Y_FAMILY_DNA_POLYMERASES_BYPASSES_LESIONS_ON_DNA_TEMPLATE		10	-0.26213536	-1.0042666	0.42767295	0.88571995	1.0	126	tags=30%, list=4%, signal=31%
DELASERNA_MYOD_TARGETS_DN	DELASERNA_MYOD_TARGETS_DN		14	-0.22480687	-1.004238	0.4509804	0.8849086	1.0	1817	tags=79%, list=56%, signal=179%
REACTOME_HIV_LIFE_CYCLE	REACTOME_HIV_LIFE_CYCLE		53	-0.11859075	-1.0035844	0.43079922	0.8856827	1.0	2856	tags=100%, list=88%, signal=845%
ZHENG_IL22_SIGNALING_DN	ZHENG_IL22_SIGNALING_DN		9	-0.2720378	-1.0033784	0.45020747	0.8853348	1.0	1638	tags=78%, list=51%, signal=157%
KEGG_MEDICUS_REFERENCE_CA2_ENTRY_VOLTAGE_GATED_CA2_CHANNEL	KEGG_MEDICUS_REFERENCE_CA2_ENTRY_VOLTAGE_GATED_CA2_CHANNEL		7	-0.31158355	-1.003291	0.44621515	0.88468367	1.0	843	tags=57%, list=26%, signal=77%
HOSHIDA_LIVER_CANCER_SURVIVAL_DN	HOSHIDA_LIVER_CANCER_SURVIVAL_DN		19	-0.18695432	-1.0030435	0.4288703	0.8844044	1.0	2122	tags=84%, list=66%, signal=244%
MANNE_COVID19_NONICU_VS_HEALTHY_DONOR_PLATELETS_DN	MANNE_COVID19_NONICU_VS_HEALTHY_DONOR_PLATELETS_DN		43	-0.12974831	-1.0025084	0.4151329	0.8848917	1.0	865	tags=40%, list=27%, signal=53%
GLASS_IGF2BP1_CLIP_TARGETS_KNOCKDOWN_DN	GLASS_IGF2BP1_CLIP_TARGETS_KNOCKDOWN_DN		42	-0.13136289	-1.0022407	0.45808968	0.8847079	1.0	1121	tags=48%, list=35%, signal=72%
BLANCO_MELO_COVID19_SARS_COV_2_POS_PATIENT_LUNG_TISSUE_UP	BLANCO_MELO_COVID19_SARS_COV_2_POS_PATIENT_LUNG_TISSUE_UP		9	-0.28155273	-1.0017617	0.46963564	0.88508075	1.0	530	tags=44%, list=16%, signal=53%
PID_HES_HEY_PATHWAY	PID_HES_HEY_PATHWAY		14	-0.22422977	-1.0009794	0.43975905	0.8862367	1.0	1588	tags=71%, list=49%, signal=140%
MIKKELSEN_ES_HCP_WITH_H3_UNMETHYLATED	MIKKELSEN_ES_HCP_WITH_H3_UNMETHYLATED		12	-0.23944096	-1.0008962	0.44351465	0.8855674	1.0	846	tags=50%, list=26%, signal=67%
REACTOME_TRANSPORT_TO_THE_GOLGI_AND_SUBSEQUENT_MODIFICATION	REACTOME_TRANSPORT_TO_THE_GOLGI_AND_SUBSEQUENT_MODIFICATION		33	-0.14792502	-1.0007278	0.43052837	0.8851147	1.0	801	tags=39%, list=25%, signal=52%
KIM_MYCN_AMPLIFICATION_TARGETS_DN	KIM_MYCN_AMPLIFICATION_TARGETS_DN		25	-0.16551292	-1.0004966	0.46034816	0.88482213	1.0	763	tags=40%, list=24%, signal=52%
HIRSCH_CELLULAR_TRANSFORMATION_SIGNATURE_UP	HIRSCH_CELLULAR_TRANSFORMATION_SIGNATURE_UP		43	-0.1257666	-0.99891174	0.43687373	0.88793904	1.0	1479	tags=58%, list=46%, signal=106%
FERREIRA_EWINGS_SARCOMA_UNSTABLE_VS_STABLE_UP	FERREIRA_EWINGS_SARCOMA_UNSTABLE_VS_STABLE_UP		52	-0.11717461	-0.9988948	0.41130605	0.887106	1.0	685	tags=33%, list=21%, signal=41%
WP_HAIR_FOLLICLE_DEVELOPMENT_ORGANOGENESIS_PART_2_OF_3	WP_HAIR_FOLLICLE_DEVELOPMENT_ORGANOGENESIS_PART_2_OF_3		7	-0.30387595	-0.9988827	0.4347015	0.8862687	1.0	2253	tags=100%, list=70%, signal=329%
MARIADASON_RESPONSE_TO_BUTYRATE_SULINDAC_4	MARIADASON_RESPONSE_TO_BUTYRATE_SULINDAC_4		5	-0.36628446	-0.9988438	0.4266145	0.8854906	1.0	2051	tags=100%, list=63%, signal=273%
MALONEY_RESPONSE_TO_17AAG_DN	MALONEY_RESPONSE_TO_17AAG_DN		26	-0.16245979	-0.9977944	0.4352227	0.8872209	1.0	1842	tags=73%, list=57%, signal=169%
REACTOME_DNA_DOUBLE_STRAND_BREAK_RESPONSE	REACTOME_DNA_DOUBLE_STRAND_BREAK_RESPONSE		17	-0.20129903	-0.9977033	0.4490196	0.8865702	1.0	1255	tags=59%, list=39%, signal=96%
REACTOME_NUCLEAR_RECEPTOR_TRANSCRIPTION_PATHWAY	REACTOME_NUCLEAR_RECEPTOR_TRANSCRIPTION_PATHWAY		10	-0.25679705	-0.9974997	0.4338843	0.88621587	1.0	1436	tags=70%, list=44%, signal=126%
REACTOME_RECRUITMENT_OF_NUMA_TO_MITOTIC_CENTROSOMES	REACTOME_RECRUITMENT_OF_NUMA_TO_MITOTIC_CENTROSOMES		20	-0.18455788	-0.99739665	0.4460581	0.8856113	1.0	1509	tags=65%, list=47%, signal=121%
BRUECKNER_TARGETS_OF_MIRLET7A3_UP	BRUECKNER_TARGETS_OF_MIRLET7A3_UP		23	-0.17377755	-0.99733835	0.44423077	0.88489985	1.0	427	tags=30%, list=13%, signal=35%
WP_NUCLEOTIDE_EXCISION_REPAIR_IN_XERODERMA_PIGMENTOSUM	WP_NUCLEOTIDE_EXCISION_REPAIR_IN_XERODERMA_PIGMENTOSUM		24	-0.16510807	-0.9959768	0.42857143	0.8874269	1.0	2434	tags=92%, list=75%, signal=369%
REACTOME_RND3_GTPASE_CYCLE	REACTOME_RND3_GTPASE_CYCLE		24	-0.16687448	-0.9955301	0.44680852	0.88763624	1.0	1351	tags=58%, list=42%, signal=99%
CHEN_LVAD_SUPPORT_OF_FAILING_HEART_DN	CHEN_LVAD_SUPPORT_OF_FAILING_HEART_DN		5	-0.36244187	-0.99551576	0.4387352	0.8868141	1.0	1417	tags=80%, list=44%, signal=142%
FISCHER_DREAM_TARGETS	FISCHER_DREAM_TARGETS		263	-0.055195194	-0.99511653	0.43629342	0.88693476	1.0	980	tags=35%, list=30%, signal=47%
ELVIDGE_HYPOXIA_BY_DMOG_DN	ELVIDGE_HYPOXIA_BY_DMOG_DN		12	-0.23581778	-0.99500394	0.45186642	0.88636947	1.0	319	tags=33%, list=10%, signal=37%
COATES_MACROPHAGE_M1_VS_M2_UP	COATES_MACROPHAGE_M1_VS_M2_UP		13	-0.22472338	-0.99484557	0.46092185	0.8858896	1.0	2261	tags=92%, list=70%, signal=306%
WP_G13_SIGNALING_PATHWAY	WP_G13_SIGNALING_PATHWAY		14	-0.21472964	-0.9939032	0.43548387	0.88744056	1.0	2542	tags=100%, list=79%, signal=466%
REACTOME_REGULATION_OF_RAS_BY_GAPS	REACTOME_REGULATION_OF_RAS_BY_GAPS		12	-0.23623188	-0.9934227	0.4533074	0.88777965	1.0	2203	tags=92%, list=68%, signal=287%
WP_VITAMIN_D_IN_INFLAMMATORY_DISEASES	WP_VITAMIN_D_IN_INFLAMMATORY_DISEASES		5	-0.34787726	-0.9922973	0.4491018	0.88976234	1.0	1464	tags=80%, list=45%, signal=146%
YOSHIMURA_MAPK8_TARGETS_DN	YOSHIMURA_MAPK8_TARGETS_DN		105	-0.08187368	-0.990889	0.43933055	0.89245623	1.0	1007	tags=39%, list=31%, signal=55%
WP_NUCLEAR_RECEPTORS	WP_NUCLEAR_RECEPTORS		5	-0.35655406	-0.9898084	0.45898438	0.8942548	1.0	1436	tags=80%, list=44%, signal=144%
REACTOME_RHO_GTPASES_ACTIVATE_NADPH_OXIDASES	REACTOME_RHO_GTPASES_ACTIVATE_NADPH_OXIDASES		8	-0.28908187	-0.98979115	0.44467214	0.8934346	1.0	1897	tags=88%, list=59%, signal=211%
LIANG_HEMATOPOIESIS_STEM_CELL_NUMBER_SMALL_VS_HUGE_DN	LIANG_HEMATOPOIESIS_STEM_CELL_NUMBER_SMALL_VS_HUGE_DN		6	-0.32734036	-0.98867875	0.45686275	0.89525795	1.0	561	tags=50%, list=17%, signal=60%
WP_GDNF_RET_SIGNALING_AXIS	WP_GDNF_RET_SIGNALING_AXIS		8	-0.28877172	-0.9883464	0.43796992	0.8952593	1.0	282	tags=38%, list=9%, signal=41%
WP_ENERGY_METABOLISM	WP_ENERGY_METABOLISM		21	-0.18021385	-0.98808736	0.44057378	0.89500135	1.0	1577	tags=67%, list=49%, signal=129%
MA_MYELOID_DIFFERENTIATION_UP	MA_MYELOID_DIFFERENTIATION_UP		9	-0.27065882	-0.9872798	0.4456929	0.8961472	1.0	206	tags=33%, list=6%, signal=36%
BOYLAN_MULTIPLE_MYELOMA_C_UP	BOYLAN_MULTIPLE_MYELOMA_C_UP		18	-0.1941506	-0.98720735	0.45019156	0.8954812	1.0	2609	tags=100%, list=81%, signal=516%
REACTOME_CIRCADIAN_CLOCK	REACTOME_CIRCADIAN_CLOCK		24	-0.16957606	-0.98713744	0.4446764	0.89477926	1.0	265	tags=25%, list=8%, signal=27%
YAO_TEMPORAL_RESPONSE_TO_PROGESTERONE_CLUSTER_17	YAO_TEMPORAL_RESPONSE_TO_PROGESTERONE_CLUSTER_17		34	-0.14275464	-0.9865586	0.46370968	0.8953923	1.0	2016	tags=76%, list=62%, signal=201%
REN_ALVEOLAR_RHABDOMYOSARCOMA_UP	REN_ALVEOLAR_RHABDOMYOSARCOMA_UP		33	-0.14702511	-0.98645896	0.46583852	0.8947592	1.0	608	tags=33%, list=19%, signal=41%
ACEVEDO_LIVER_CANCER_WITH_H3K27ME3_DN	ACEVEDO_LIVER_CANCER_WITH_H3K27ME3_DN		25	-0.16627376	-0.98643535	0.45136186	0.893957	1.0	502	tags=32%, list=16%, signal=38%
REACTOME_PLATELET_SENSITIZATION_BY_LDL	REACTOME_PLATELET_SENSITIZATION_BY_LDL		5	-0.34787726	-0.9858963	0.4580777	0.89445394	1.0	1464	tags=80%, list=45%, signal=146%
BIOCARTA_IGF1R_PATHWAY	BIOCARTA_IGF1R_PATHWAY		13	-0.22775824	-0.9858709	0.4711934	0.89365363	1.0	1754	tags=77%, list=54%, signal=168%
STARK_HYPPOCAMPUS_22Q11_DELETION_UP	STARK_HYPPOCAMPUS_22Q11_DELETION_UP		17	-0.19864604	-0.98577154	0.46666667	0.89302695	1.0	2024	tags=82%, list=63%, signal=219%
REACTOME_RRNA_MODIFICATION_IN_THE_NUCLEUS_AND_CYTOSOL	REACTOME_RRNA_MODIFICATION_IN_THE_NUCLEUS_AND_CYTOSOL		18	-0.19090094	-0.98510253	0.4367589	0.8938937	1.0	1183	tags=56%, list=37%, signal=87%
REACTOME_DEPOLYMERIZATION_OF_THE_NUCLEAR_LAMINA	REACTOME_DEPOLYMERIZATION_OF_THE_NUCLEAR_LAMINA		9	-0.2654187	-0.9847769	0.4751491	0.8938094	1.0	582	tags=44%, list=18%, signal=54%
ZHENG_GLIOBLASTOMA_PLASTICITY_DN	ZHENG_GLIOBLASTOMA_PLASTICITY_DN		14	-0.21499598	-0.9845594	0.45564517	0.8934778	1.0	1156	tags=57%, list=36%, signal=89%
DARWICHE_SQUAMOUS_CELL_CARCINOMA_DN	DARWICHE_SQUAMOUS_CELL_CARCINOMA_DN		32	-0.14374998	-0.98390245	0.44508672	0.8942333	1.0	248	tags=22%, list=8%, signal=23%
SIG_PIP3_SIGNALING_IN_CARDIAC_MYOCTES	SIG_PIP3_SIGNALING_IN_CARDIAC_MYOCTES		37	-0.1368608	-0.9838895	0.4422311	0.89340526	1.0	874	tags=41%, list=27%, signal=55%
TURASHVILI_BREAST_LOBULAR_CARCINOMA_VS_DUCTAL_NORMAL_DN	TURASHVILI_BREAST_LOBULAR_CARCINOMA_VS_DUCTAL_NORMAL_DN		18	-0.20116852	-0.9827588	0.46464646	0.89525944	1.0	1150	tags=56%, list=36%, signal=86%
KEGG_ADHERENS_JUNCTION	KEGG_ADHERENS_JUNCTION		26	-0.16543496	-0.98234665	0.46498054	0.8954475	1.0	838	tags=42%, list=26%, signal=57%
LEIN_NEURON_MARKERS	LEIN_NEURON_MARKERS		21	-0.18077739	-0.98225343	0.46346155	0.894834	1.0	1883	tags=76%, list=58%, signal=181%
AMBROSINI_FLAVOPIRIDOL_TREATMENT_TP53	AMBROSINI_FLAVOPIRIDOL_TREATMENT_TP53		33	-0.14417385	-0.98094827	0.46414343	0.8971833	1.0	813	tags=39%, list=25%, signal=52%
REACTOME_RHOBTB_GTPASE_CYCLE	REACTOME_RHOBTB_GTPASE_CYCLE		16	-0.20584576	-0.98085845	0.47035572	0.89653486	1.0	2369	tags=94%, list=73%, signal=349%
CADWELL_ATG16L1_TARGETS_DN	CADWELL_ATG16L1_TARGETS_DN		14	-0.21765958	-0.9801173	0.46653542	0.8975412	1.0	1840	tags=79%, list=57%, signal=182%
SENESE_HDAC1_AND_HDAC2_TARGETS_DN	SENESE_HDAC1_AND_HDAC2_TARGETS_DN		42	-0.12937751	-0.9798263	0.4593496	0.8974292	1.0	1666	tags=64%, list=52%, signal=131%
XU_CREBBP_TARGETS_UP	XU_CREBBP_TARGETS_UP		6	-0.3251705	-0.97844946	0.47717842	0.9000034	1.0	568	tags=50%, list=18%, signal=61%
BARRIER_COLON_CANCER_RECURRENCE_DN	BARRIER_COLON_CANCER_RECURRENCE_DN		5	-0.3613263	-0.97803676	0.46548325	0.9001477	1.0	2067	tags=100%, list=64%, signal=277%
CHIANG_LIVER_CANCER_SUBCLASS_PROLIFERATION_UP	CHIANG_LIVER_CANCER_SUBCLASS_PROLIFERATION_UP		44	-0.122419275	-0.9771228	0.45109782	0.9015649	1.0	786	tags=36%, list=24%, signal=47%
REACTOME_MITOTIC_TELOPHASE_CYTOKINESIS	REACTOME_MITOTIC_TELOPHASE_CYTOKINESIS		9	-0.26086807	-0.9770906	0.47464502	0.9008073	1.0	1674	tags=78%, list=52%, signal=161%
MIKKELSEN_MCV6_LCP_WITH_H3K4ME3	MIKKELSEN_MCV6_LCP_WITH_H3K4ME3		20	-0.17658778	-0.9766104	0.46365422	0.9011713	1.0	1373	tags=60%, list=42%, signal=104%
DACOSTA_UV_RESPONSE_VIA_ERCC3_XPCS_UP	DACOSTA_UV_RESPONSE_VIA_ERCC3_XPCS_UP		5	-0.35357916	-0.97535676	0.46796116	0.903295	1.0	2092	tags=100%, list=65%, signal=283%
WP_APOPTOSIS_RELATED_NETWORK_DUE_TO_ALTERED_NOTCH3_IN_OVARIAN_CANCER	WP_APOPTOSIS_RELATED_NETWORK_DUE_TO_ALTERED_NOTCH3_IN_OVARIAN_CANCER		17	-0.19527945	-0.9748802	0.46449137	0.90358645	1.0	704	tags=41%, list=22%, signal=52%
REACTOME_TELOMERE_C_STRAND_LAGGING_STRAND_SYNTHESIS	REACTOME_TELOMERE_C_STRAND_LAGGING_STRAND_SYNTHESIS		12	-0.23768115	-0.9747859	0.47544205	0.9029756	1.0	1929	tags=83%, list=60%, signal=206%
ALFANO_MYC_TARGETS	ALFANO_MYC_TARGETS		59	-0.10790194	-0.9735096	0.47070312	0.9053436	1.0	809	tags=36%, list=25%, signal=47%
REACTOME_GAP_FILLING_DNA_REPAIR_SYNTHESIS_AND_LIGATION_IN_GG_NER	REACTOME_GAP_FILLING_DNA_REPAIR_SYNTHESIS_AND_LIGATION_IN_GG_NER		10	-0.25288644	-0.97339815	0.48707753	0.90475774	1.0	479	tags=40%, list=15%, signal=47%
REACTOME_REGULATION_OF_LOCALIZATION_OF_FOXO_TRANSCRIPTION_FACTORS	REACTOME_REGULATION_OF_LOCALIZATION_OF_FOXO_TRANSCRIPTION_FACTORS		7	-0.29785156	-0.97297525	0.47280335	0.90493137	1.0	1349	tags=71%, list=42%, signal=122%
CAFFAREL_RESPONSE_TO_THC_8HR_5_UP	CAFFAREL_RESPONSE_TO_THC_8HR_5_UP		5	-0.34979853	-0.97240233	0.47083333	0.90544885	1.0	165	tags=40%, list=5%, signal=42%
REACTOME_SIGNALING_BY_NTRKS	REACTOME_SIGNALING_BY_NTRKS		43	-0.123360075	-0.9717367	0.48362234	0.9062817	1.0	1637	tags=63%, list=51%, signal=126%
MOREAUX_MULTIPLE_MYELOMA_BY_TACI_UP	MOREAUX_MULTIPLE_MYELOMA_BY_TACI_UP		78	-0.09476774	-0.97133076	0.4682081	0.9064513	1.0	738	tags=32%, list=23%, signal=41%
REACTOME_SIGNALING_BY_NTRK2_TRKB	REACTOME_SIGNALING_BY_NTRK2_TRKB		8	-0.2748139	-0.97129405	0.47021276	0.9056908	1.0	2347	tags=100%, list=73%, signal=364%
LEE_AGING_CEREBELLUM_UP	LEE_AGING_CEREBELLUM_UP		14	-0.21188846	-0.9707606	0.4711934	0.90617347	1.0	1166	tags=57%, list=36%, signal=89%
REACTOME_HATS_ACETYLATE_HISTONES	REACTOME_HATS_ACETYLATE_HISTONES		38	-0.13520417	-0.9701337	0.5	0.90683454	1.0	2546	tags=92%, list=79%, signal=429%
WANG_SMARCE1_TARGETS_UP	WANG_SMARCE1_TARGETS_UP		55	-0.11315421	-0.9699324	0.47969052	0.90646046	1.0	1757	tags=65%, list=54%, signal=141%
REACTOME_ESTABLISHMENT_OF_SISTER_CHROMATID_COHESION	REACTOME_ESTABLISHMENT_OF_SISTER_CHROMATID_COHESION		9	-0.26086807	-0.96978164	0.46530613	0.90599096	1.0	1674	tags=78%, list=52%, signal=161%
GARCIA_TARGETS_OF_FLI1_AND_DAX1_UP	GARCIA_TARGETS_OF_FLI1_AND_DAX1_UP		9	-0.25924778	-0.9697225	0.47826087	0.90528405	1.0	961	tags=56%, list=30%, signal=79%
WP_EGFR_TYROSINE_KINASE_INHIBITOR_RESISTANCE	WP_EGFR_TYROSINE_KINASE_INHIBITOR_RESISTANCE		31	-0.14757487	-0.9684775	0.45833334	0.9074939	1.0	1301	tags=55%, list=40%, signal=91%
BIOCARTA_NTHI_PATHWAY	BIOCARTA_NTHI_PATHWAY		5	-0.34787726	-0.9671103	0.47679326	0.91003233	1.0	1464	tags=80%, list=45%, signal=146%
KYNG_ENVIRONMENTAL_STRESS_RESPONSE_UP	KYNG_ENVIRONMENTAL_STRESS_RESPONSE_UP		21	-0.17497887	-0.9666099	0.4562118	0.9104401	1.0	1286	tags=57%, list=40%, signal=94%
REACTOME_SIGNALING_BY_THE_B_CELL_RECEPTOR_BCR	REACTOME_SIGNALING_BY_THE_B_CELL_RECEPTOR_BCR		15	-0.20843436	-0.9665571	0.4940945	0.9097251	1.0	2347	tags=93%, list=73%, signal=339%
BIOCARTA_CELLCYCLE_PATHWAY	BIOCARTA_CELLCYCLE_PATHWAY		7	-0.2986932	-0.96642315	0.48814228	0.9092115	1.0	1808	tags=86%, list=56%, signal=194%
BHAT_ESR1_TARGETS_NOT_VIA_AKT1_UP	BHAT_ESR1_TARGETS_NOT_VIA_AKT1_UP		53	-0.114673525	-0.9636568	0.47942388	0.91523296	1.0	1100	tags=45%, list=34%, signal=68%
CROMER_TUMORIGENESIS_DN	CROMER_TUMORIGENESIS_DN		6	-0.321864	-0.9635158	0.45542637	0.914716	1.0	1656	tags=83%, list=51%, signal=171%
BIOCARTA_NOS1_PATHWAY	BIOCARTA_NOS1_PATHWAY		11	-0.24295107	-0.96343637	0.4979757	0.91408277	1.0	1569	tags=73%, list=49%, signal=141%
GROSS_HYPOXIA_VIA_ELK3_ONLY_UP	GROSS_HYPOXIA_VIA_ELK3_ONLY_UP		10	-0.24686532	-0.9624897	0.48790324	0.91548306	1.0	1468	tags=70%, list=45%, signal=128%
YAO_TEMPORAL_RESPONSE_TO_PROGESTERONE_CLUSTER_7	YAO_TEMPORAL_RESPONSE_TO_PROGESTERONE_CLUSTER_7		17	-0.19002832	-0.9615064	0.49788135	0.91703933	1.0	911	tags=47%, list=28%, signal=65%
ROSTY_CERVICAL_CANCER_PROLIFERATION_CLUSTER	ROSTY_CERVICAL_CANCER_PROLIFERATION_CLUSTER		35	-0.13862103	-0.9613315	0.49501	0.91662955	1.0	1220	tags=51%, list=38%, signal=82%
DARWICHE_SQUAMOUS_CELL_CARCINOMA_UP	DARWICHE_SQUAMOUS_CELL_CARCINOMA_UP		19	-0.18570937	-0.96126205	0.48906562	0.9159549	1.0	2126	tags=84%, list=66%, signal=245%
REACTOME_BMAL1_CLOCK_NPAS2_ACTIVATES_CIRCADIAN_GENE_EXPRESSION	REACTOME_BMAL1_CLOCK_NPAS2_ACTIVATES_CIRCADIAN_GENE_EXPRESSION		9	-0.2613852	-0.96120393	0.49325627	0.915263	1.0	595	tags=44%, list=18%, signal=54%
HARRIS_BRAIN_CANCER_PROGENITORS	HARRIS_BRAIN_CANCER_PROGENITORS		7	-0.29328898	-0.96073705	0.47239265	0.9156073	1.0	902	tags=57%, list=28%, signal=79%
SCHLOSSER_MYC_TARGETS_AND_SERUM_RESPONSE_DN	SCHLOSSER_MYC_TARGETS_AND_SERUM_RESPONSE_DN		14	-0.2111338	-0.9599599	0.49469215	0.91673565	1.0	1861	tags=79%, list=58%, signal=184%
WP_THYROXINE_THYROID_HORMONE_PRODUCTION	WP_THYROXINE_THYROID_HORMONE_PRODUCTION		9	-0.2621781	-0.9598995	0.5018868	0.91604596	1.0	2388	tags=100%, list=74%, signal=382%
BERENJENO_ROCK_SIGNALING_NOT_VIA_RHOA_DN	BERENJENO_ROCK_SIGNALING_NOT_VIA_RHOA_DN		11	-0.23860459	-0.9588293	0.49098197	0.9178984	1.0	1583	tags=73%, list=49%, signal=142%
FOROUTAN_INTEGRATED_TGFB_EMT_DN	FOROUTAN_INTEGRATED_TGFB_EMT_DN		21	-0.17364417	-0.95821804	0.46761134	0.9185485	1.0	1752	tags=71%, list=54%, signal=155%
SANSOM_APC_TARGETS	SANSOM_APC_TARGETS		46	-0.12060919	-0.95727766	0.5154639	0.9200554	1.0	1303	tags=52%, list=40%, signal=86%
NIKOLSKY_BREAST_CANCER_17Q21_Q25_AMPLICON	NIKOLSKY_BREAST_CANCER_17Q21_Q25_AMPLICON		68	-0.10087754	-0.95713735	0.494	0.9195643	1.0	1583	tags=59%, list=49%, signal=113%
BOYLAN_MULTIPLE_MYELOMA_C_D_UP	BOYLAN_MULTIPLE_MYELOMA_C_D_UP		38	-0.13194148	-0.95705044	0.48387095	0.9189624	1.0	1876	tags=71%, list=58%, signal=167%
CHEN_LUNG_CANCER_SURVIVAL	CHEN_LUNG_CANCER_SURVIVAL		6	-0.31060135	-0.95638126	0.48979592	0.91978216	1.0	2231	tags=100%, list=69%, signal=322%
REACTOME_GENERATION_OF_SECOND_MESSENGER_MOLECULES	REACTOME_GENERATION_OF_SECOND_MESSENGER_MOLECULES		6	-0.31525108	-0.95628923	0.4593496	0.91915447	1.0	2216	tags=100%, list=69%, signal=318%
REACTOME_ANTI_INFLAMMATORY_RESPONSE_FAVOURING_LEISHMANIA_PARASITE_INFECTION	REACTOME_ANTI_INFLAMMATORY_RESPONSE_FAVOURING_LEISHMANIA_PARASITE_INFECTION		13	-0.22410208	-0.95602727	0.5	0.91897565	1.0	2263	tags=92%, list=70%, signal=307%
WP_WNT_SIGNALING_PATHWAY	WP_WNT_SIGNALING_PATHWAY		23	-0.17070197	-0.95601505	0.5009634	0.91816777	1.0	1280	tags=57%, list=40%, signal=93%
WP_17Q12_COPY_NUMBER_VARIATION_SYNDROME	WP_17Q12_COPY_NUMBER_VARIATION_SYNDROME		15	-0.20739816	-0.95460737	0.47965738	0.9207301	1.0	1273	tags=60%, list=39%, signal=99%
GRAESSMANN_RESPONSE_TO_MC_AND_DOXORUBICIN_DN	GRAESSMANN_RESPONSE_TO_MC_AND_DOXORUBICIN_DN		217	-0.0564734	-0.95439005	0.5236295	0.92041796	1.0	1901	tags=64%, list=59%, signal=145%
REACTOME_REGULATION_OF_TP53_ACTIVITY_THROUGH_METHYLATION	REACTOME_REGULATION_OF_TP53_ACTIVITY_THROUGH_METHYLATION		6	-0.3217607	-0.9543103	0.5	0.9197929	1.0	2195	tags=100%, list=68%, signal=311%
BILBAN_B_CLL_LPL_UP	BILBAN_B_CLL_LPL_UP		19	-0.18418595	-0.954155	0.48508945	0.91932744	1.0	2301	tags=89%, list=71%, signal=309%
HOELZEL_NF1_TARGETS_UP	HOELZEL_NF1_TARGETS_UP		26	-0.15778106	-0.9540642	0.48473284	0.918691	1.0	1857	tags=73%, list=57%, signal=170%
REACTOME_RNA_POLYMERASE_I_PROMOTER_ESCAPE	REACTOME_RNA_POLYMERASE_I_PROMOTER_ESCAPE		6	-0.31246126	-0.952638	0.48080808	0.9213117	1.0	2225	tags=100%, list=69%, signal=320%
LEE_EARLY_T_LYMPHOCYTE_DN	LEE_EARLY_T_LYMPHOCYTE_DN		7	-0.2902768	-0.95238066	0.4897541	0.92114764	1.0	450	tags=43%, list=14%, signal=50%
TONKS_TARGETS_OF_RUNX1_RUNX1T1_FUSION_HSC_UP	TONKS_TARGETS_OF_RUNX1_RUNX1T1_FUSION_HSC_UP		43	-0.12353509	-0.9522536	0.4762846	0.92060715	1.0	509	tags=28%, list=16%, signal=33%
GROSS_HIF1A_TARGETS_DN	GROSS_HIF1A_TARGETS_DN		5	-0.3353579	-0.9521841	0.5116279	0.9199482	1.0	858	tags=60%, list=27%, signal=82%
JAZAG_TGFB1_SIGNALING_DN	JAZAG_TGFB1_SIGNALING_DN		10	-0.24593422	-0.9512233	0.50309277	0.9214649	1.0	1471	tags=70%, list=46%, signal=128%
AMIT_SERUM_RESPONSE_480_MCF10A	AMIT_SERUM_RESPONSE_480_MCF10A		6	-0.31401116	-0.9508428	0.51097804	0.9215202	1.0	2220	tags=100%, list=69%, signal=319%
DUAN_PRDM5_TARGETS	DUAN_PRDM5_TARGETS		17	-0.19002832	-0.95074356	0.4952199	0.9209306	1.0	911	tags=47%, list=28%, signal=65%
BREDEMEYER_RAG_SIGNALING_VIA_ATM_NOT_VIA_NFKB_UP	BREDEMEYER_RAG_SIGNALING_VIA_ATM_NOT_VIA_NFKB_UP		13	-0.21444784	-0.9504653	0.5117271	0.92076266	1.0	1051	tags=54%, list=33%, signal=79%
MCCABE_BOUND_BY_HOXC6	MCCABE_BOUND_BY_HOXC6		80	-0.08889592	-0.94995695	0.498998	0.92119277	1.0	1256	tags=48%, list=39%, signal=76%
GEISS_RESPONSE_TO_DSRNA_DN	GEISS_RESPONSE_TO_DSRNA_DN		6	-0.31742096	-0.9497607	0.50282484	0.9208673	1.0	2209	tags=100%, list=68%, signal=315%
WP_IL_7_SIGNALING_PATHWAY	WP_IL_7_SIGNALING_PATHWAY		7	-0.296124	-0.94957745	0.51428574	0.9204777	1.0	2278	tags=100%, list=70%, signal=338%
BLANCO_MELO_INFLUENZA_A_INFECTION_A594_CELLS_DN	BLANCO_MELO_INFLUENZA_A_INFECTION_A594_CELLS_DN		18	-0.18256934	-0.9489722	0.50749063	0.92111015	1.0	312	tags=28%, list=10%, signal=31%
NIKOLSKY_BREAST_CANCER_8Q12_Q22_AMPLICON	NIKOLSKY_BREAST_CANCER_8Q12_Q22_AMPLICON		29	-0.14984873	-0.9487862	0.484	0.92071795	1.0	1750	tags=69%, list=54%, signal=149%
TANG_SENESCENCE_TP53_TARGETS_UP	TANG_SENESCENCE_TP53_TARGETS_UP		9	-0.25700694	-0.94863456	0.52087474	0.9202773	1.0	250	tags=33%, list=8%, signal=36%
KEGG_MEDICUS_PATHOGEN_SARS_COV_2_NSP1_TO_TRANSLATION_INITIATION	KEGG_MEDICUS_PATHOGEN_SARS_COV_2_NSP1_TO_TRANSLATION_INITIATION		9	-0.25562796	-0.9485142	0.5147059	0.91973037	1.0	2050	tags=89%, list=63%, signal=242%
REACTOME_HIV_INFECTION	REACTOME_HIV_INFECTION		62	-0.10275771	-0.9461007	0.504931	0.9247797	1.0	2803	tags=97%, list=87%, signal=715%
REACTOME_CAMK_IV_MEDIATED_PHOSPHORYLATION_OF_CREB	REACTOME_CAMK_IV_MEDIATED_PHOSPHORYLATION_OF_CREB		5	-0.3442826	-0.9454793	0.51458335	0.92548364	1.0	2122	tags=100%, list=66%, signal=291%
ENGELMANN_CANCER_PROGENITORS_DN	ENGELMANN_CANCER_PROGENITORS_DN		9	-0.25190473	-0.94546187	0.5232068	0.924702	1.0	2062	tags=89%, list=64%, signal=245%
BIOCARTA_ALK_PATHWAY	BIOCARTA_ALK_PATHWAY		10	-0.24326506	-0.94502527	0.5019455	0.92492425	1.0	2126	tags=90%, list=66%, signal=262%
WANG_LSD1_TARGETS_DN	WANG_LSD1_TARGETS_DN		9	-0.25655878	-0.94456965	0.4970297	0.9252831	1.0	2047	tags=89%, list=63%, signal=242%
FALVELLA_SMOKERS_WITH_LUNG_CANCER	FALVELLA_SMOKERS_WITH_LUNG_CANCER		21	-0.17331791	-0.9444953	0.49790794	0.92462975	1.0	214	tags=24%, list=7%, signal=25%
ONDER_CDH1_TARGETS_3_DN	ONDER_CDH1_TARGETS_3_DN		6	-0.30223188	-0.9440264	0.51229507	0.9249505	1.0	2258	tags=100%, list=70%, signal=331%
WATANABE_RECTAL_CANCER_RADIOTHERAPY_RESPONSIVE_UP	WATANABE_RECTAL_CANCER_RADIOTHERAPY_RESPONSIVE_UP		34	-0.13523157	-0.94380605	0.5	0.92467284	1.0	1945	tags=74%, list=60%, signal=183%
ZHU_CMV_ALL_UP	ZHU_CMV_ALL_UP		18	-0.18699442	-0.9436834	0.52007645	0.9241264	1.0	1016	tags=50%, list=31%, signal=73%
REACTOME_CELL_CYCLE	REACTOME_CELL_CYCLE		183	-0.06129575	-0.9434766	0.50992066	0.92379576	1.0	2322	tags=78%, list=72%, signal=260%
SESTO_RESPONSE_TO_UV_C2	SESTO_RESPONSE_TO_UV_C2		24	-0.16219868	-0.9433274	0.53521127	0.9233077	1.0	1770	tags=71%, list=55%, signal=155%
WP_MAPK_PATHWAY_IN_CONGENITAL_THYROID_CANCER	WP_MAPK_PATHWAY_IN_CONGENITAL_THYROID_CANCER		11	-0.23493548	-0.9429558	0.5038168	0.9233795	1.0	1301	tags=64%, list=40%, signal=106%
KEGG_MEDICUS_PATHOGEN_SALMONELLA_SOPB_TO_RHOA_SIGNALING_PATHWAY	KEGG_MEDICUS_PATHOGEN_SALMONELLA_SOPB_TO_RHOA_SIGNALING_PATHWAY		5	-0.34167957	-0.9423571	0.5168317	0.92395794	1.0	1484	tags=80%, list=46%, signal=148%
WP_IMATINIB_AND_CHRONIC_MYELOID_LEUKEMIA	WP_IMATINIB_AND_CHRONIC_MYELOID_LEUKEMIA		5	-0.3434149	-0.9422605	0.49215686	0.9233866	1.0	832	tags=60%, list=26%, signal=81%
MAGRANGEAS_MULTIPLE_MYELOMA_IGG_VS_IGA_DN	MAGRANGEAS_MULTIPLE_MYELOMA_IGG_VS_IGA_DN		6	-0.3119446	-0.941906	0.5009862	0.9234692	1.0	1688	tags=83%, list=52%, signal=174%
RAY_TARGETS_OF_P210_BCR_ABL_FUSION_UP	RAY_TARGETS_OF_P210_BCR_ABL_FUSION_UP		8	-0.27109182	-0.94155085	0.5135659	0.92349946	1.0	1147	tags=63%, list=35%, signal=97%
RASHI_RESPONSE_TO_IONIZING_RADIATION_5	RASHI_RESPONSE_TO_IONIZING_RADIATION_5		34	-0.13523155	-0.9412182	0.51689863	0.92351234	1.0	329	tags=24%, list=10%, signal=26%
REACTOME_POTENTIAL_THERAPEUTICS_FOR_SARS	REACTOME_POTENTIAL_THERAPEUTICS_FOR_SARS		33	-0.13835764	-0.9406023	0.52577317	0.9241902	1.0	1811	tags=70%, list=56%, signal=157%
REACTOME_PROCESSIVE_SYNTHESIS_ON_THE_LAGGING_STRAND	REACTOME_PROCESSIVE_SYNTHESIS_ON_THE_LAGGING_STRAND		5	-0.33145335	-0.9404917	0.53677934	0.9236539	1.0	1517	tags=80%, list=47%, signal=151%
ELVIDGE_HYPOXIA_BY_DMOG_UP	ELVIDGE_HYPOXIA_BY_DMOG_UP		23	-0.16601406	-0.9401847	0.50509167	0.923601	1.0	1014	tags=48%, list=31%, signal=69%
KIM_GERMINAL_CENTER_T_HELPER_UP	KIM_GERMINAL_CENTER_T_HELPER_UP		19	-0.1779121	-0.9395125	0.5364373	0.9245005	1.0	450	tags=32%, list=14%, signal=36%
REACTOME_SIGNALING_BY_NOTCH1_PEST_DOMAIN_MUTANTS_IN_CANCER	REACTOME_SIGNALING_BY_NOTCH1_PEST_DOMAIN_MUTANTS_IN_CANCER		12	-0.22484471	-0.9390183	0.508	0.92490274	1.0	1701	tags=75%, list=53%, signal=158%
YAGI_AML_WITH_11Q23_REARRANGED	YAGI_AML_WITH_11Q23_REARRANGED		84	-0.08970167	-0.93898547	0.5068493	0.92417616	1.0	1527	tags=56%, list=47%, signal=103%
ELVIDGE_HYPOXIA_UP	ELVIDGE_HYPOXIA_UP		31	-0.14194156	-0.9371944	0.5141129	0.9276847	1.0	902	tags=42%, list=28%, signal=58%
REACTOME_SIGNALING_BY_FGFR2	REACTOME_SIGNALING_BY_FGFR2		19	-0.18207283	-0.93684703	0.525355	0.9276475	1.0	2648	tags=100%, list=82%, signal=550%
DODD_NASOPHARYNGEAL_CARCINOMA_DN	DODD_NASOPHARYNGEAL_CARCINOMA_DN		318	-0.046735995	-0.9362929	0.5125523	0.92819417	1.0	871	tags=31%, list=27%, signal=38%
MALTA_CURATED_STEMNESS_MARKERS	MALTA_CURATED_STEMNESS_MARKERS		8	-0.26830024	-0.93508005	0.5155642	0.93031245	1.0	752	tags=50%, list=23%, signal=65%
SPIELMAN_LYMPHOBLAST_EUROPEAN_VS_ASIAN_DN	SPIELMAN_LYMPHOBLAST_EUROPEAN_VS_ASIAN_DN		149	-0.06607572	-0.93484014	0.518	0.9300868	1.0	1012	tags=38%, list=31%, signal=52%
IVANOVA_HEMATOPOIESIS_STEM_CELL_AND_PROGENITOR	IVANOVA_HEMATOPOIESIS_STEM_CELL_AND_PROGENITOR		131	-0.071540564	-0.9339398	0.5267035	0.93141323	1.0	2271	tags=77%, list=70%, signal=249%
SARRIO_EPITHELIAL_MESENCHYMAL_TRANSITION_DN	SARRIO_EPITHELIAL_MESENCHYMAL_TRANSITION_DN		20	-0.17833124	-0.933159	0.53474903	0.9324583	1.0	1529	tags=65%, list=47%, signal=123%
BIOCARTA_PDZS_PATHWAY	BIOCARTA_PDZS_PATHWAY		13	-0.21487798	-0.93286425	0.519084	0.9323439	1.0	801	tags=46%, list=25%, signal=61%
NAKAMURA_ADIPOGENESIS_EARLY_UP	NAKAMURA_ADIPOGENESIS_EARLY_UP		10	-0.23960276	-0.9326345	0.5476673	0.9320435	1.0	845	tags=50%, list=26%, signal=67%
PID_MTOR_4PATHWAY	PID_MTOR_4PATHWAY		38	-0.12849753	-0.9319898	0.5225806	0.9328202	1.0	1887	tags=71%, list=58%, signal=169%
SAKAI_TUMOR_INFILTRATING_MONOCYTES_DN	SAKAI_TUMOR_INFILTRATING_MONOCYTES_DN		22	-0.16918716	-0.93150103	0.5294118	0.9332448	1.0	927	tags=45%, list=29%, signal=63%
MILI_PSEUDOPODIA_HAPTOTAXIS_UP	MILI_PSEUDOPODIA_HAPTOTAXIS_UP		197	-0.058301214	-0.930876	0.52716297	0.9338936	1.0	2367	tags=79%, list=73%, signal=276%
ROESSLER_LIVER_CANCER_METASTASIS_DN	ROESSLER_LIVER_CANCER_METASTASIS_DN		14	-0.20789307	-0.93080133	0.51984125	0.93325925	1.0	948	tags=50%, list=29%, signal=70%
ALONSO_METASTASIS_EMT_UP	ALONSO_METASTASIS_EMT_UP		7	-0.28066438	-0.93049026	0.54780877	0.93319815	1.0	481	tags=43%, list=15%, signal=50%
DANG_BOUND_BY_MYC	DANG_BOUND_BY_MYC		231	-0.054670107	-0.93021584	0.53333336	0.93307847	1.0	1348	tags=47%, list=42%, signal=74%
MEISSNER_BRAIN_ICP_WITH_H3K4ME3	MEISSNER_BRAIN_ICP_WITH_H3K4ME3		7	-0.2796899	-0.9301275	0.5329218	0.93249345	1.0	2331	tags=100%, list=72%, signal=358%
MELLMAN_TUT1_TARGETS_DN	MELLMAN_TUT1_TARGETS_DN		11	-0.23191555	-0.93012714	0.50727654	0.93169117	1.0	2486	tags=100%, list=77%, signal=432%
SANSOM_APC_TARGETS_UP	SANSOM_APC_TARGETS_UP		30	-0.14484698	-0.92975295	0.5085066	0.93179154	1.0	2446	tags=90%, list=76%, signal=367%
REACTOME_MITOTIC_PROPHASE	REACTOME_MITOTIC_PROPHASE		34	-0.13350256	-0.92974657	0.51704544	0.93100303	1.0	2711	tags=97%, list=84%, signal=596%
BENPORATH_SOX2_TARGETS	BENPORATH_SOX2_TARGETS		216	-0.055727463	-0.9297093	0.5308411	0.9302761	1.0	1015	tags=37%, list=31%, signal=50%
ACEVEDO_LIVER_CANCER_WITH_H3K9ME3_UP	ACEVEDO_LIVER_CANCER_WITH_H3K9ME3_UP		16	-0.1896766	-0.9293253	0.52156866	0.930392	1.0	199	tags=25%, list=6%, signal=27%
KEGG_OLFACTORY_TRANSDUCTION	KEGG_OLFACTORY_TRANSDUCTION		7	-0.2836766	-0.92885154	0.55397147	0.93072224	1.0	933	tags=57%, list=29%, signal=80%
WANG_SMARCE1_TARGETS_DN	WANG_SMARCE1_TARGETS_DN		63	-0.09935035	-0.9279763	0.54545456	0.9320077	1.0	1020	tags=41%, list=32%, signal=59%
ZHAN_MULTIPLE_MYELOMA_CD2_DN	ZHAN_MULTIPLE_MYELOMA_CD2_DN		10	-0.24376166	-0.92745984	0.55757576	0.93243396	1.0	1478	tags=70%, list=46%, signal=129%
FOSTER_TOLERANT_MACROPHAGE_DN	FOSTER_TOLERANT_MACROPHAGE_DN		107	-0.078818694	-0.9266653	0.5325444	0.93345475	1.0	1416	tags=51%, list=44%, signal=88%
ZHANG_BREAST_CANCER_PROGENITORS_DN	ZHANG_BREAST_CANCER_PROGENITORS_DN		34	-0.13376006	-0.92665666	0.5184466	0.9326704	1.0	2425	tags=88%, list=75%, signal=350%
CREIGHTON_AKT1_SIGNALING_VIA_MTOR_UP	CREIGHTON_AKT1_SIGNALING_VIA_MTOR_UP		9	-0.24993968	-0.9264327	0.5409182	0.932399	1.0	991	tags=56%, list=31%, signal=80%
CEBALLOS_TARGETS_OF_TP53_AND_MYC_DN	CEBALLOS_TARGETS_OF_TP53_AND_MYC_DN		5	-0.33306473	-0.9264132	0.5321285	0.9316484	1.0	219	tags=40%, list=7%, signal=43%
WP_NSP1_FROM_SARS_COV_2_INHIBITS_TRANSLATION_INITIATION_IN_THE_HOST_CELL	WP_NSP1_FROM_SARS_COV_2_INHIBITS_TRANSLATION_INITIATION_IN_THE_HOST_CELL		6	-0.30440173	-0.92603225	0.53166986	0.9317817	1.0	635	tags=50%, list=20%, signal=62%
SENESE_HDAC1_TARGETS_DN	SENESE_HDAC1_TARGETS_DN		69	-0.09652366	-0.92530376	0.5389105	0.9326857	1.0	1663	tags=61%, list=51%, signal=123%
KANG_IMMORTALIZED_BY_TERT_DN	KANG_IMMORTALIZED_BY_TERT_DN		13	-0.2140177	-0.9251827	0.554	0.9321773	1.0	1301	tags=62%, list=40%, signal=103%
ZHONG_SECRETOME_OF_LUNG_CANCER_AND_ENDOTHELIUM	ZHONG_SECRETOME_OF_LUNG_CANCER_AND_ENDOTHELIUM		13	-0.21277508	-0.92508763	0.5243129	0.9316262	1.0	1305	tags=62%, list=40%, signal=103%
KEGG_CELL_CYCLE	KEGG_CELL_CYCLE		29	-0.14343233	-0.9247648	0.53781515	0.93160534	1.0	1882	tags=72%, list=58%, signal=172%
MITSIADES_RESPONSE_TO_APLIDIN_DN	MITSIADES_RESPONSE_TO_APLIDIN_DN		96	-0.08173891	-0.924661	0.54274356	0.9310771	1.0	1024	tags=40%, list=32%, signal=56%
REACTOME_ACTIVATION_OF_NMDA_RECEPTORS_AND_POSTSYNAPTIC_EVENTS	REACTOME_ACTIVATION_OF_NMDA_RECEPTORS_AND_POSTSYNAPTIC_EVENTS		36	-0.12974553	-0.9241216	0.5282258	0.9315398	1.0	933	tags=42%, list=29%, signal=58%
REACTOME_DOWNSTREAM_SIGNALING_EVENTS_OF_B_CELL_RECEPTOR_BCR	REACTOME_DOWNSTREAM_SIGNALING_EVENTS_OF_B_CELL_RECEPTOR_BCR		12	-0.22163561	-0.9235008	0.55397147	0.93223983	1.0	2250	tags=92%, list=70%, signal=301%
BERENJENO_TRANSFORMED_BY_RHOA_FOREVER_DN	BERENJENO_TRANSFORMED_BY_RHOA_FOREVER_DN		12	-0.22204965	-0.92251074	0.56	0.93371654	1.0	902	tags=50%, list=28%, signal=69%
BLALOCK_ALZHEIMERS_DISEASE_DN	BLALOCK_ALZHEIMERS_DISEASE_DN		293	-0.048625812	-0.9221269	0.5243902	0.9338399	1.0	2340	tags=77%, list=72%, signal=253%
WP_MAMMALIAN_DISORDER_OF_SEXUAL_DEVELOPMENT	WP_MAMMALIAN_DISORDER_OF_SEXUAL_DEVELOPMENT		5	-0.33275485	-0.921629	0.55226827	0.93426925	1.0	220	tags=40%, list=7%, signal=43%
WP_PLEURAL_MESOTHELIOMA	WP_PLEURAL_MESOTHELIOMA		119	-0.0716971	-0.92145187	0.52708334	0.9339227	1.0	321	tags=17%, list=10%, signal=18%
NIKOLSKY_BREAST_CANCER_8Q23_Q24_AMPLICON	NIKOLSKY_BREAST_CANCER_8Q23_Q24_AMPLICON		30	-0.14234854	-0.92096	0.5471698	0.934293	1.0	2454	tags=90%, list=76%, signal=370%
NIKOLSKY_BREAST_CANCER_17Q11_Q21_AMPLICON	NIKOLSKY_BREAST_CANCER_17Q11_Q21_AMPLICON		28	-0.14481896	-0.9188996	0.5510597	0.93832165	1.0	1961	tags=75%, list=61%, signal=189%
REACTOME_TRANSMISSION_ACROSS_CHEMICAL_SYNAPSES	REACTOME_TRANSMISSION_ACROSS_CHEMICAL_SYNAPSES		68	-0.094110236	-0.91889054	0.546	0.9375494	1.0	939	tags=38%, list=29%, signal=53%
VERRECCHIA_DELAYED_RESPONSE_TO_TGFB1	VERRECCHIA_DELAYED_RESPONSE_TO_TGFB1		13	-0.21005088	-0.918723	0.5313131	0.93713045	1.0	1811	tags=77%, list=56%, signal=174%
FAELT_B_CLL_WITH_VH3_21_UP	FAELT_B_CLL_WITH_VH3_21_UP		13	-0.2126556	-0.9186471	0.55375254	0.9365311	1.0	1554	tags=69%, list=48%, signal=133%
RYAN_MANTLE_CELL_LYMPHOMA_NOTCH_DIRECT_UP	RYAN_MANTLE_CELL_LYMPHOMA_NOTCH_DIRECT_UP		27	-0.14832148	-0.9185085	0.55193484	0.93606806	1.0	1800	tags=70%, list=56%, signal=157%
GARGALOVIC_RESPONSE_TO_OXIDIZED_PHOSPHOLIPIDS_BLUE_DN	GARGALOVIC_RESPONSE_TO_OXIDIZED_PHOSPHOLIPIDS_BLUE_DN		15	-0.19624905	-0.9179401	0.5610687	0.93661934	1.0	447	tags=33%, list=14%, signal=39%
MCBRYAN_PUBERTAL_BREAST_5_6WK_UP	MCBRYAN_PUBERTAL_BREAST_5_6WK_UP		25	-0.15392578	-0.9178733	0.5594542	0.93598676	1.0	1188	tags=52%, list=37%, signal=82%
WP_PERTURBATIONS_TO_HOST_CELL_AUTOPHAGY_INDUCED_BY_SARS_COV_2_PROTEINS	WP_PERTURBATIONS_TO_HOST_CELL_AUTOPHAGY_INDUCED_BY_SARS_COV_2_PROTEINS		11	-0.22691989	-0.9171681	0.5462185	0.93682736	1.0	1033	tags=55%, list=32%, signal=80%
WP_TARGET_OF_RAPAMYCIN_SIGNALING	WP_TARGET_OF_RAPAMYCIN_SIGNALING		15	-0.2014299	-0.91585046	0.53564155	0.9391358	1.0	2585	tags=100%, list=80%, signal=497%
LINDVALL_IMMORTALIZED_BY_TERT_UP	LINDVALL_IMMORTALIZED_BY_TERT_UP		16	-0.19154228	-0.91536707	0.5489022	0.9394467	1.0	2415	tags=94%, list=75%, signal=369%
BIOCARTA_STATHMIN_PATHWAY	BIOCARTA_STATHMIN_PATHWAY		6	-0.30605498	-0.9140439	0.5406504	0.9417304	1.0	1707	tags=83%, list=53%, signal=176%
TONKS_TARGETS_OF_RUNX1_RUNX1T1_FUSION_MONOCYTE_DN	TONKS_TARGETS_OF_RUNX1_RUNX1T1_FUSION_MONOCYTE_DN		7	-0.2793355	-0.91371524	0.5485714	0.9417456	1.0	947	tags=57%, list=29%, signal=81%
BIOCARTA_G1_PATHWAY	BIOCARTA_G1_PATHWAY		6	-0.30171522	-0.9135919	0.563745	0.94124746	1.0	105	tags=33%, list=3%, signal=34%
KEGG_REGULATION_OF_ACTIN_CYTOSKELETON	KEGG_REGULATION_OF_ACTIN_CYTOSKELETON		67	-0.09699369	-0.91328174	0.5645514	0.94119066	1.0	1913	tags=69%, list=59%, signal=165%
WP_COPPER_HOMEOSTASIS	WP_COPPER_HOMEOSTASIS		9	-0.25421453	-0.91319	0.5564202	0.94062257	1.0	259	tags=33%, list=8%, signal=36%
HOFMANN_CELL_LYMPHOMA_DN	HOFMANN_CELL_LYMPHOMA_DN		9	-0.2505947	-0.91280943	0.5435606	0.94070023	1.0	1348	tags=67%, list=42%, signal=114%
REACTOME_ACTIVATION_OF_RAC1	REACTOME_ACTIVATION_OF_RAC1		9	-0.250836	-0.91196907	0.5841996	0.94190395	1.0	629	tags=44%, list=19%, signal=55%
SCHWAB_TARGETS_OF_BMYB_POLYMORPHIC_VARIANTS_DN	SCHWAB_TARGETS_OF_BMYB_POLYMORPHIC_VARIANTS_DN		5	-0.33089554	-0.91172796	0.55212355	0.9416769	1.0	226	tags=40%, list=7%, signal=43%
BLANCO_MELO_COVID19_SARS_COV_2_INFECTION_A594_CELLS_UP	BLANCO_MELO_COVID19_SARS_COV_2_INFECTION_A594_CELLS_UP		9	-0.24866413	-0.9113939	0.5579399	0.9416625	1.0	636	tags=44%, list=20%, signal=55%
PID_BMP_PATHWAY	PID_BMP_PATHWAY		10	-0.24146494	-0.9105392	0.5452632	0.9428989	1.0	2455	tags=100%, list=76%, signal=415%
REACTOME_FCGR3A_MEDIATED_IL10_SYNTHESIS	REACTOME_FCGR3A_MEDIATED_IL10_SYNTHESIS		8	-0.2593052	-0.9096588	0.5458167	0.9441586	1.0	1589	tags=75%, list=49%, signal=147%
GROSS_HYPOXIA_VIA_ELK3_ONLY_DN	GROSS_HYPOXIA_VIA_ELK3_ONLY_DN		16	-0.18874377	-0.90963644	0.5557851	0.9434299	1.0	2626	tags=100%, list=81%, signal=531%
RICKMAN_HEAD_AND_NECK_CANCER_A	RICKMAN_HEAD_AND_NECK_CANCER_A		14	-0.19914763	-0.90883696	0.55145633	0.9446155	1.0	1207	tags=57%, list=37%, signal=91%
HUMMERICH_SKIN_CANCER_PROGRESSION_UP	HUMMERICH_SKIN_CANCER_PROGRESSION_UP		7	-0.27366552	-0.9087588	0.5681342	0.9440314	1.0	1427	tags=71%, list=44%, signal=128%
REACTOME_PCNA_DEPENDENT_LONG_PATCH_BASE_EXCISION_REPAIR	REACTOME_PCNA_DEPENDENT_LONG_PATCH_BASE_EXCISION_REPAIR		7	-0.28128454	-0.9076569	0.55375254	0.94585836	1.0	479	tags=43%, list=15%, signal=50%
PID_ENDOTHELIN_PATHWAY	PID_ENDOTHELIN_PATHWAY		19	-0.17104854	-0.90704304	0.57637477	0.9464675	1.0	2003	tags=79%, list=62%, signal=206%
REACTOME_CONSTITUTIVE_SIGNALING_BY_OVEREXPRESSED_ERBB2	REACTOME_CONSTITUTIVE_SIGNALING_BY_OVEREXPRESSED_ERBB2		6	-0.29840875	-0.907001	0.5684411	0.94577354	1.0	1193	tags=67%, list=37%, signal=105%
REACTOME_SIGNALING_BY_FGFR2_IN_DISEASE	REACTOME_SIGNALING_BY_FGFR2_IN_DISEASE		7	-0.2747287	-0.9062284	0.56782943	0.9467724	1.0	2347	tags=100%, list=73%, signal=364%
PID_ERBB1_INTERNALIZATION_PATHWAY	PID_ERBB1_INTERNALIZATION_PATHWAY		19	-0.17471784	-0.9053183	0.56589144	0.9480367	1.0	1651	tags=68%, list=51%, signal=139%
KEGG_ERBB_SIGNALING_PATHWAY	KEGG_ERBB_SIGNALING_PATHWAY		44	-0.11831298	-0.905257	0.5395833	0.94741356	1.0	1754	tags=66%, list=54%, signal=142%
SENESE_HDAC3_TARGETS_DN	SENESE_HDAC3_TARGETS_DN		135	-0.06834571	-0.9049654	0.5700389	0.9473327	1.0	1944	tags=67%, list=60%, signal=160%
PID_PDGFRA_PATHWAY	PID_PDGFRA_PATHWAY		8	-0.2593052	-0.90480554	0.55668014	0.9469406	1.0	1589	tags=75%, list=49%, signal=147%
VANTVEER_BREAST_CANCER_METASTASIS_DN	VANTVEER_BREAST_CANCER_METASTASIS_DN		31	-0.1396842	-0.9043786	0.555332	0.9471503	1.0	1222	tags=52%, list=38%, signal=82%
REACTOME_AGGREPHAGY	REACTOME_AGGREPHAGY		11	-0.22666587	-0.9033392	0.5700197	0.94881237	1.0	740	tags=45%, list=23%, signal=59%
HOFMANN_MYELODYSPLASTIC_SYNDROM_LOW_RISK_DN	HOFMANN_MYELODYSPLASTIC_SYNDROM_LOW_RISK_DN		6	-0.2962389	-0.9030369	0.55241936	0.94874954	1.0	1200	tags=67%, list=37%, signal=106%
WP_CELL_CYCLE	WP_CELL_CYCLE		29	-0.14343233	-0.9029865	0.5641026	0.9481039	1.0	1882	tags=72%, list=58%, signal=172%
RUTELLA_RESPONSE_TO_HGF_DN	RUTELLA_RESPONSE_TO_HGF_DN		65	-0.09592677	-0.9026619	0.56827307	0.9480532	1.0	990	tags=40%, list=31%, signal=57%
REACTOME_RHOU_GTPASE_CYCLE	REACTOME_RHOU_GTPASE_CYCLE		24	-0.1581463	-0.9013965	0.5502958	0.95016724	1.0	2591	tags=96%, list=80%, signal=480%
SASSON_RESPONSE_TO_GONADOTROPHINS_UP	SASSON_RESPONSE_TO_GONADOTROPHINS_UP		24	-0.15471739	-0.90131086	0.5862069	0.94957894	1.0	986	tags=46%, list=31%, signal=65%
FAELT_B_CLL_WITH_VH_REARRANGEMENTS_UP	FAELT_B_CLL_WITH_VH_REARRANGEMENTS_UP		12	-0.21387161	-0.8997165	0.5497076	0.95249295	1.0	1467	tags=67%, list=45%, signal=122%
RASHI_RESPONSE_TO_IONIZING_RADIATION_6	RASHI_RESPONSE_TO_IONIZING_RADIATION_6		12	-0.20993789	-0.8993924	0.5791583	0.95249957	1.0	2557	tags=100%, list=79%, signal=477%
MALONEY_RESPONSE_TO_17AAG_UP	MALONEY_RESPONSE_TO_17AAG_UP		7	-0.27561456	-0.8992765	0.55263156	0.9519888	1.0	959	tags=57%, list=30%, signal=81%
KIM_GASTRIC_CANCER_CHEMOSENSITIVITY	KIM_GASTRIC_CANCER_CHEMOSENSITIVITY		26	-0.14755985	-0.8992685	0.54901963	0.9512352	1.0	2387	tags=88%, list=74%, signal=336%
REACTOME_CELL_CYCLE_MITOTIC	REACTOME_CELL_CYCLE_MITOTIC		150	-0.064620376	-0.8989242	0.5731463	0.9512465	1.0	2646	tags=88%, list=82%, signal=463%
ZHOU_TNF_SIGNALING_30MIN	ZHOU_TNF_SIGNALING_30MIN		11	-0.22401285	-0.898843	0.56626505	0.95066917	1.0	1630	tags=73%, list=50%, signal=146%
REACTOME_GASTRULATION	REACTOME_GASTRULATION		22	-0.1626451	-0.8985181	0.546875	0.9506673	1.0	948	tags=45%, list=29%, signal=64%
PID_ATR_PATHWAY	PID_ATR_PATHWAY		9	-0.24259663	-0.8984749	0.5539419	0.950003	1.0	2092	tags=89%, list=65%, signal=251%
BROWNE_HCMV_INFECTION_30MIN_UP	BROWNE_HCMV_INFECTION_30MIN_UP		11	-0.22500068	-0.8981573	0.5917526	0.94997007	1.0	1333	tags=64%, list=41%, signal=108%
WOOD_EBV_EBNA1_TARGETS_UP	WOOD_EBV_EBNA1_TARGETS_UP		24	-0.15367831	-0.89808655	0.5936255	0.9493529	1.0	316	tags=25%, list=10%, signal=28%
WHITFIELD_CELL_CYCLE_LITERATURE	WHITFIELD_CELL_CYCLE_LITERATURE		9	-0.24132107	-0.8976975	0.5717054	0.9494802	1.0	1737	tags=78%, list=54%, signal=168%
WP_GLUCOCORTICOID_RECEPTOR_PATHWAY	WP_GLUCOCORTICOID_RECEPTOR_PATHWAY		16	-0.18718904	-0.89745855	0.572314	0.9492377	1.0	813	tags=44%, list=25%, signal=58%
XU_HGF_SIGNALING_NOT_VIA_AKT1_48HR_DN	XU_HGF_SIGNALING_NOT_VIA_AKT1_48HR_DN		8	-0.26116624	-0.8965061	0.5617284	0.950604	1.0	1583	tags=75%, list=49%, signal=147%
REACTOME_INTERLEUKIN_12_FAMILY_SIGNALING	REACTOME_INTERLEUKIN_12_FAMILY_SIGNALING		11	-0.22418217	-0.8952262	0.57763976	0.95283324	1.0	748	tags=45%, list=23%, signal=59%
POMEROY_MEDULLOBLASTOMA_PROGNOSIS_DN	POMEROY_MEDULLOBLASTOMA_PROGNOSIS_DN		9	-0.24480298	-0.8943209	0.5762004	0.95415896	1.0	2444	tags=100%, list=76%, signal=409%
SAGIV_CD24_TARGETS_UP	SAGIV_CD24_TARGETS_UP		11	-0.22446445	-0.89373875	0.5875486	0.9547456	1.0	2510	tags=100%, list=78%, signal=446%
BENPORATH_PROLIFERATION	BENPORATH_PROLIFERATION		35	-0.12703873	-0.89372593	0.5968064	0.9539977	1.0	980	tags=43%, list=30%, signal=61%
THUM_SYSTOLIC_HEART_FAILURE_DN	THUM_SYSTOLIC_HEART_FAILURE_DN		72	-0.09124473	-0.89360285	0.5726316	0.953501	1.0	386	tags=21%, list=12%, signal=23%
LIU_TARGETS_OF_VMYB_VS_CMYB_DN	LIU_TARGETS_OF_VMYB_VS_CMYB_DN		6	-0.29489565	-0.8935329	0.56666666	0.9528901	1.0	1743	tags=83%, list=54%, signal=181%
WP_ARYL_HYDROCARBON_RECEPTOR_PATHWAY_WP2586	WP_ARYL_HYDROCARBON_RECEPTOR_PATHWAY_WP2586		14	-0.19892566	-0.89251316	0.58939093	0.95438385	1.0	746	tags=43%, list=23%, signal=55%
BERTUCCI_MEDULLARY_VS_DUCTAL_BREAST_CANCER_DN	BERTUCCI_MEDULLARY_VS_DUCTAL_BREAST_CANCER_DN		44	-0.1142637	-0.89243793	0.5797101	0.9538148	1.0	1620	tags=61%, list=50%, signal=121%
ZHANG_TARGETS_OF_EWSR1_FLI1_FUSION	ZHANG_TARGETS_OF_EWSR1_FLI1_FUSION		25	-0.14831305	-0.8914376	0.59546316	0.9553353	1.0	1206	tags=52%, list=37%, signal=82%
VALK_AML_CLUSTER_8	VALK_AML_CLUSTER_8		6	-0.30099195	-0.8913506	0.5915493	0.95477706	1.0	646	tags=50%, list=20%, signal=62%
CHANDRAN_METASTASIS_UP	CHANDRAN_METASTASIS_UP		69	-0.0908237	-0.8913302	0.588843	0.9540536	1.0	2571	tags=88%, list=80%, signal=423%
BLANCO_MELO_COVID19_SARS_COV_2_INFECTION_A594_CELLS_DN	BLANCO_MELO_COVID19_SARS_COV_2_INFECTION_A594_CELLS_DN		11	-0.21884787	-0.8909344	0.5772201	0.95415074	1.0	1059	tags=55%, list=33%, signal=81%
REACTOME_TRANSCRIPTIONAL_ACTIVATION_OF_MITOCHONDRIAL_BIOGENESIS	REACTOME_TRANSCRIPTIONAL_ACTIVATION_OF_MITOCHONDRIAL_BIOGENESIS		15	-0.18740022	-0.890495	0.57230145	0.9544373	1.0	260	tags=27%, list=8%, signal=29%
TIEN_INTESTINE_PROBIOTICS_2HR_DN	TIEN_INTESTINE_PROBIOTICS_2HR_DN		26	-0.14753586	-0.8896756	0.583682	0.9556237	1.0	2760	tags=100%, list=85%, signal=679%
REACTOME_RHOH_GTPASE_CYCLE	REACTOME_RHOH_GTPASE_CYCLE		20	-0.16481942	-0.8894788	0.55888224	0.95530313	1.0	2542	tags=95%, list=79%, signal=442%
KEGG_MEDICUS_REFERENCE_ACTIVATION_OF_PRC2.2_BY_UBIQUITINATION_OF_H2AK119_IN_GERMLINE_GENES	KEGG_MEDICUS_REFERENCE_ACTIVATION_OF_PRC2.2_BY_UBIQUITINATION_OF_H2AK119_IN_GERMLINE_GENES		9	-0.23976971	-0.8890607	0.5797101	0.9555047	1.0	1742	tags=78%, list=54%, signal=168%
WANG_ESOPHAGUS_CANCER_VS_NORMAL_DN	WANG_ESOPHAGUS_CANCER_VS_NORMAL_DN		23	-0.15279038	-0.88886964	0.5751073	0.9551995	1.0	1478	tags=61%, list=46%, signal=111%
WP_KALLMANN_SYNDROME	WP_KALLMANN_SYNDROME		6	-0.29148585	-0.8888286	0.58691204	0.9545486	1.0	1754	tags=83%, list=54%, signal=182%
TURASHVILI_BREAST_CARCINOMA_DUCTAL_VS_LOBULAR_UP	TURASHVILI_BREAST_CARCINOMA_DUCTAL_VS_LOBULAR_UP		5	-0.31862408	-0.88879144	0.6032389	0.95387375	1.0	912	tags=60%, list=28%, signal=83%
GEORGES_TARGETS_OF_MIR192_AND_MIR215	GEORGES_TARGETS_OF_MIR192_AND_MIR215		196	-0.055766203	-0.88809204	0.57520324	0.9546844	1.0	953	tags=35%, list=29%, signal=46%
YAGI_AML_WITH_T_8_21_TRANSLOCATION	YAGI_AML_WITH_T_8_21_TRANSLOCATION		87	-0.08256126	-0.88801664	0.5826772	0.9541157	1.0	2639	tags=90%, list=82%, signal=475%
JINESH_BLEBBISHIELD_TO_IMMUNE_CELL_FUSION_PBSHMS_UP	JINESH_BLEBBISHIELD_TO_IMMUNE_CELL_FUSION_PBSHMS_UP		90	-0.082120344	-0.8872879	0.5875486	0.9550727	1.0	1754	tags=62%, list=54%, signal=132%
KEGG_MEDICUS_PATHOGEN_KSHV_LANA_TO_WNT_SIGNALING_PATHWAY	KEGG_MEDICUS_PATHOGEN_KSHV_LANA_TO_WNT_SIGNALING_PATHWAY		5	-0.3207313	-0.88703203	0.577821	0.9548774	1.0	2198	tags=100%, list=68%, signal=312%
TURASHVILI_BREAST_LOBULAR_CARCINOMA_VS_LOBULAR_NORMAL_DN	TURASHVILI_BREAST_LOBULAR_CARCINOMA_VS_LOBULAR_NORMAL_DN		8	-0.25496277	-0.8860583	0.57947683	0.9563358	1.0	2007	tags=88%, list=62%, signal=230%
GOLDRATH_IMMUNE_MEMORY	GOLDRATH_IMMUNE_MEMORY		17	-0.18221569	-0.8858614	0.59082216	0.9560119	1.0	746	tags=41%, list=23%, signal=53%
BIOCARTA_PLCE_PATHWAY	BIOCARTA_PLCE_PATHWAY		5	-0.3153393	-0.8854763	0.5868263	0.95613694	1.0	1569	tags=80%, list=49%, signal=155%
REACTOME_INLB_MEDIATED_ENTRY_OF_LISTERIA_MONOCYTOGENES_INTO_HOST_CELL	REACTOME_INLB_MEDIATED_ENTRY_OF_LISTERIA_MONOCYTOGENES_INTO_HOST_CELL		7	-0.2725138	-0.8849603	0.5986985	0.9565561	1.0	969	tags=57%, list=30%, signal=81%
STEIN_ESRRA_TARGETS	STEIN_ESRRA_TARGETS		96	-0.07759352	-0.8845861	0.6004184	0.9566159	1.0	1845	tags=65%, list=57%, signal=146%
KAYO_CALORIE_RESTRICTION_MUSCLE_DN	KAYO_CALORIE_RESTRICTION_MUSCLE_DN		15	-0.18659203	-0.88442576	0.57894737	0.95625764	1.0	909	tags=47%, list=28%, signal=65%
REACTOME_METALLOPROTEASE_DUBS	REACTOME_METALLOPROTEASE_DUBS		5	-0.32011154	-0.88311553	0.612	0.9584498	1.0	2200	tags=100%, list=68%, signal=313%
BIOCARTA_VIP_PATHWAY	BIOCARTA_VIP_PATHWAY		8	-0.2593052	-0.88294506	0.5883534	0.95808095	1.0	1589	tags=75%, list=49%, signal=147%
MARIADASON_REGULATED_BY_HISTONE_ACETYLATION_DN	MARIADASON_REGULATED_BY_HISTONE_ACETYLATION_DN		11	-0.22612964	-0.8829318	0.58203125	0.9573564	1.0	1917	tags=82%, list=59%, signal=200%
CERVERA_SDHB_TARGETS_2	CERVERA_SDHB_TARGETS_2		15	-0.18876797	-0.8826872	0.5980582	0.9571518	1.0	902	tags=47%, list=28%, signal=64%
POMEROY_MEDULLOBLASTOMA_PROGNOSIS_UP	POMEROY_MEDULLOBLASTOMA_PROGNOSIS_UP		12	-0.2085921	-0.88265556	0.615534	0.95645136	1.0	676	tags=42%, list=21%, signal=52%
PID_P38_GAMMA_DELTA_PATHWAY	PID_P38_GAMMA_DELTA_PATHWAY		7	-0.26901436	-0.88261104	0.6105675	0.9557867	1.0	1442	tags=71%, list=45%, signal=129%
REACTOME_E3_UBIQUITIN_LIGASES_UBIQUITINATE_TARGET_PROTEINS	REACTOME_E3_UBIQUITIN_LIGASES_UBIQUITINATE_TARGET_PROTEINS		8	-0.25093052	-0.8820586	0.5778612	0.9563075	1.0	2020	tags=88%, list=63%, signal=233%
BIOCARTA_CFTR_PATHWAY	BIOCARTA_CFTR_PATHWAY		5	-0.3153393	-0.8818021	0.624498	0.9561473	1.0	1569	tags=80%, list=49%, signal=155%
BIOCARTA_WNT_PATHWAY	BIOCARTA_WNT_PATHWAY		7	-0.26848277	-0.8817855	0.60655737	0.9554334	1.0	982	tags=57%, list=30%, signal=82%
HU_GENOTOXIC_DAMAGE_24HR	HU_GENOTOXIC_DAMAGE_24HR		9	-0.2387355	-0.88169646	0.61382115	0.9548878	1.0	668	tags=44%, list=21%, signal=56%
REACTOME_BASIGIN_INTERACTIONS	REACTOME_BASIGIN_INTERACTIONS		7	-0.26569209	-0.8815447	0.5991903	0.9544749	1.0	991	tags=57%, list=31%, signal=82%
REACTOME_S_PHASE	REACTOME_S_PHASE		46	-0.113130815	-0.8814229	0.5952849	0.95400083	1.0	2451	tags=87%, list=76%, signal=355%
KIM_WT1_TARGETS_12HR_DN	KIM_WT1_TARGETS_12HR_DN		51	-0.10751951	-0.8812848	0.59063137	0.9535628	1.0	2384	tags=84%, list=74%, signal=316%
LEE_LIVER_CANCER_DENA_UP	LEE_LIVER_CANCER_DENA_UP		7	-0.26768547	-0.8811715	0.58565736	0.9530735	1.0	1908	tags=86%, list=59%, signal=209%
SUZUKI_AMPLIFIED_IN_ORAL_CANCER	SUZUKI_AMPLIFIED_IN_ORAL_CANCER		5	-0.32141304	-0.8809926	0.61354584	0.9527354	1.0	903	tags=60%, list=28%, signal=83%
WP_FBXL10_ENHANCEMENT_OF_MAP_ERK_SIGNALING_IN_DIFFUSE_LARGE_B_CELL_LYMPHOMA	WP_FBXL10_ENHANCEMENT_OF_MAP_ERK_SIGNALING_IN_DIFFUSE_LARGE_B_CELL_LYMPHOMA		6	-0.29148585	-0.8809447	0.60271317	0.952108	1.0	1754	tags=83%, list=54%, signal=182%
CHIARADONNA_NEOPLASTIC_TRANSFORMATION_KRAS_DN	CHIARADONNA_NEOPLASTIC_TRANSFORMATION_KRAS_DN		25	-0.1487496	-0.8807375	0.6156863	0.95183486	1.0	1851	tags=72%, list=57%, signal=167%
SIG_INSULIN_RECEPTOR_PATHWAY_IN_CARDIAC_MYOCYTES	SIG_INSULIN_RECEPTOR_PATHWAY_IN_CARDIAC_MYOCYTES		29	-0.13586399	-0.8803012	0.61491936	0.952004	1.0	1349	tags=55%, list=42%, signal=94%
SAGIV_CD24_TARGETS_DN	SAGIV_CD24_TARGETS_DN		5	-0.3170127	-0.880094	0.599182	0.95172155	1.0	2210	tags=100%, list=68%, signal=316%
MARKS_ACETYLATED_NON_HISTONE_PROTEINS	MARKS_ACETYLATED_NON_HISTONE_PROTEINS		5	-0.31038114	-0.8791936	0.6075949	0.9529211	1.0	1585	tags=80%, list=49%, signal=157%
ONO_FOXP3_TARGETS_DN	ONO_FOXP3_TARGETS_DN		6	-0.29530895	-0.87904435	0.6023622	0.95252246	1.0	1203	tags=67%, list=37%, signal=106%
WP_MBDNF_AND_PROBDNF_REGULATION_OF_GABA_NEUROTRANSMISSION	WP_MBDNF_AND_PROBDNF_REGULATION_OF_GABA_NEUROTRANSMISSION		6	-0.29231247	-0.8784451	0.6007752	0.9530965	1.0	2290	tags=100%, list=71%, signal=342%
REACTOME_SEMA4D_INDUCED_CELL_MIGRATION_AND_GROWTH_CONE_COLLAPSE	REACTOME_SEMA4D_INDUCED_CELL_MIGRATION_AND_GROWTH_CONE_COLLAPSE		7	-0.2631229	-0.8781303	0.56827307	0.9530557	1.0	1461	tags=71%, list=45%, signal=130%
MEISSNER_NPC_HCP_WITH_H3_UNMETHYLATED	MEISSNER_NPC_HCP_WITH_H3_UNMETHYLATED		71	-0.09037076	-0.8773622	0.58674467	0.9540324	1.0	2219	tags=77%, list=69%, signal=242%
GAZDA_DIAMOND_BLACKFAN_ANEMIA_MYELOID_DN	GAZDA_DIAMOND_BLACKFAN_ANEMIA_MYELOID_DN		7	-0.2714064	-0.8771403	0.6234818	0.95376116	1.0	1896	tags=86%, list=59%, signal=207%
GROSS_HYPOXIA_VIA_ELK3_AND_HIF1A_UP	GROSS_HYPOXIA_VIA_ELK3_AND_HIF1A_UP		21	-0.16228442	-0.8767973	0.60365856	0.9537742	1.0	2558	tags=95%, list=79%, signal=454%
PUIFFE_INVASION_INHIBITED_BY_ASCITES_UP	PUIFFE_INVASION_INHIBITED_BY_ASCITES_UP		23	-0.1550124	-0.87636906	0.60956174	0.95399547	1.0	2314	tags=87%, list=72%, signal=304%
WP_INHIBITION_OF_EXOSOME_BIOGENESIS_AND_SECRETION_BY_MANUMYCIN_A_IN_CRPC_CELLS	WP_INHIBITION_OF_EXOSOME_BIOGENESIS_AND_SECRETION_BY_MANUMYCIN_A_IN_CRPC_CELLS		6	-0.29148585	-0.8762549	0.6087866	0.9534838	1.0	1754	tags=83%, list=54%, signal=182%
PROVENZANI_METASTASIS_UP	PROVENZANI_METASTASIS_UP		46	-0.109255165	-0.87623733	0.57843137	0.9527795	1.0	1831	tags=67%, list=57%, signal=153%
REACTOME_DDX58_IFIH1_MEDIATED_INDUCTION_OF_INTERFERON_ALPHA_BETA	REACTOME_DDX58_IFIH1_MEDIATED_INDUCTION_OF_INTERFERON_ALPHA_BETA		8	-0.25093052	-0.8761498	0.61569417	0.9522395	1.0	2020	tags=88%, list=63%, signal=233%
REACTOME_PROTEIN_UBIQUITINATION	REACTOME_PROTEIN_UBIQUITINATION		12	-0.20879915	-0.8750948	0.610687	0.9538594	1.0	2022	tags=83%, list=63%, signal=222%
REACTOME_SIGNALING_BY_INTERLEUKINS	REACTOME_SIGNALING_BY_INTERLEUKINS		81	-0.08266629	-0.8732636	0.60210526	0.9571621	1.0	2374	tags=81%, list=73%, signal=299%
REACTOME_FLT3_SIGNALING_IN_DISEASE	REACTOME_FLT3_SIGNALING_IN_DISEASE		10	-0.22749846	-0.87233245	0.5968992	0.9584253	1.0	2500	tags=100%, list=77%, signal=440%
REACTOME_GERM_LAYER_FORMATION_AT_GASTRULATION	REACTOME_GERM_LAYER_FORMATION_AT_GASTRULATION		5	-0.3074682	-0.8721395	0.6519115	0.95810306	1.0	948	tags=60%, list=29%, signal=85%
MIKKELSEN_ES_ICP_WITH_H3K4ME3_AND_H3K27ME3	MIKKELSEN_ES_ICP_WITH_H3K4ME3_AND_H3K27ME3		13	-0.20082678	-0.8715003	0.627451	0.9587944	1.0	349	tags=31%, list=11%, signal=34%
REACTOME_NEPHRIN_FAMILY_INTERACTIONS	REACTOME_NEPHRIN_FAMILY_INTERACTIONS		9	-0.24035579	-0.8711296	0.60365856	0.9588886	1.0	1381	tags=67%, list=43%, signal=116%
KEGG_MEDICUS_REFERENCE_EGF_EGFR_RAS_ERK_SIGNALING_PATHWAY	KEGG_MEDICUS_REFERENCE_EGF_EGFR_RAS_ERK_SIGNALING_PATHWAY		9	-0.23604648	-0.8710565	0.61490685	0.958317	1.0	1754	tags=78%, list=54%, signal=170%
GARGALOVIC_RESPONSE_TO_OXIDIZED_PHOSPHOLIPIDS_RED_DN	GARGALOVIC_RESPONSE_TO_OXIDIZED_PHOSPHOLIPIDS_RED_DN		7	-0.27012175	-0.87084496	0.59745765	0.95802605	1.0	515	tags=43%, list=16%, signal=51%
KEGG_MEDICUS_VARIANT_AMPLIFIED_EGFR_TO_RAS_ERK_SIGNALING_PATHWAY	KEGG_MEDICUS_VARIANT_AMPLIFIED_EGFR_TO_RAS_ERK_SIGNALING_PATHWAY		9	-0.23604648	-0.8706232	0.6088632	0.95778984	1.0	1754	tags=78%, list=54%, signal=170%
KEGG_MEDICUS_REFERENCE_EREG_EGFR_RAS_ERK_SIGNALING_PATHWAY	KEGG_MEDICUS_REFERENCE_EREG_EGFR_RAS_ERK_SIGNALING_PATHWAY		9	-0.23604648	-0.8705469	0.5860735	0.9572361	1.0	1754	tags=78%, list=54%, signal=170%
REACTOME_BIOLOGICAL_OXIDATIONS	REACTOME_BIOLOGICAL_OXIDATIONS		9	-0.23594306	-0.87015146	0.60119045	0.95742846	1.0	677	tags=44%, list=21%, signal=56%
CHOI_ATL_CHRONIC_VS_ACUTE_DN	CHOI_ATL_CHRONIC_VS_ACUTE_DN		5	-0.3123024	-0.86995256	0.6456693	0.95715576	1.0	286	tags=40%, list=9%, signal=44%
ZHAN_MULTIPLE_MYELOMA_MS_UP	ZHAN_MULTIPLE_MYELOMA_MS_UP		14	-0.18933673	-0.86990637	0.64646465	0.95653003	1.0	546	tags=36%, list=17%, signal=43%
TIEN_INTESTINE_PROBIOTICS_6HR_UP	TIEN_INTESTINE_PROBIOTICS_6HR_UP		16	-0.18252487	-0.8698508	0.60157794	0.9559318	1.0	2444	tags=94%, list=76%, signal=383%
WP_HEART_DEVELOPMENT	WP_HEART_DEVELOPMENT		16	-0.17910448	-0.8698328	0.62830186	0.95524436	1.0	2455	tags=94%, list=76%, signal=388%
BIOCARTA_MAL_PATHWAY	BIOCARTA_MAL_PATHWAY		9	-0.23604648	-0.8692239	0.6221766	0.95579404	1.0	1754	tags=78%, list=54%, signal=170%
RIZ_ERYTHROID_DIFFERENTIATION_HEMGN	RIZ_ERYTHROID_DIFFERENTIATION_HEMGN		8	-0.24844913	-0.86887336	0.6059322	0.95585716	1.0	1220	tags=63%, list=38%, signal=100%
MORI_PLASMA_CELL_DN	MORI_PLASMA_CELL_DN		11	-0.2131184	-0.8682024	0.6296296	0.9565925	1.0	196	tags=27%, list=6%, signal=29%
WP_PATHOGENIC_ESCHERICHIA_COLI_INFECTION	WP_PATHOGENIC_ESCHERICHIA_COLI_INFECTION		14	-0.19208914	-0.8681263	0.5854617	0.9560246	1.0	2384	tags=93%, list=74%, signal=352%
WP_ANDROGEN_RECEPTOR_NETWORK_IN_PROSTATE_CANCER	WP_ANDROGEN_RECEPTOR_NETWORK_IN_PROSTATE_CANCER		41	-0.112381615	-0.86803263	0.62401575	0.9554883	1.0	746	tags=34%, list=23%, signal=44%
KEGG_MEDICUS_REFERENCE_TGFA_EGFR_RAS_ERK_SIGNALING_PATHWAY	KEGG_MEDICUS_REFERENCE_TGFA_EGFR_RAS_ERK_SIGNALING_PATHWAY		9	-0.23604648	-0.8679523	0.61538464	0.95495474	1.0	1754	tags=78%, list=54%, signal=170%
BIOCARTA_CREB_PATHWAY	BIOCARTA_CREB_PATHWAY		12	-0.20838508	-0.86738116	0.6305221	0.9554673	1.0	1754	tags=75%, list=54%, signal=163%
LASTOWSKA_NEUROBLASTOMA_COPY_NUMBER_UP	LASTOWSKA_NEUROBLASTOMA_COPY_NUMBER_UP		44	-0.11198241	-0.86701596	0.609375	0.95557	1.0	1260	tags=50%, list=39%, signal=81%
REACTOME_CONDENSATION_OF_PROPHASE_CHROMOSOMES	REACTOME_CONDENSATION_OF_PROPHASE_CHROMOSOMES		6	-0.2769167	-0.86657536	0.6234818	0.9558347	1.0	1801	tags=83%, list=56%, signal=188%
KEGG_MEDICUS_VARIANT_MUTATION_INACTIVATED_PRKAR1A_TO_CRHR_PKA_ACTH_SIGNALING_PATHWAY	KEGG_MEDICUS_VARIANT_MUTATION_INACTIVATED_PRKAR1A_TO_CRHR_PKA_ACTH_SIGNALING_PATHWAY		5	-0.31013322	-0.8662632	0.6440329	0.9557647	1.0	293	tags=40%, list=9%, signal=44%
ZHAN_MULTIPLE_MYELOMA_MF_UP	ZHAN_MULTIPLE_MYELOMA_MF_UP		6	-0.2847696	-0.8658473	0.6045198	0.95591044	1.0	1237	tags=67%, list=38%, signal=108%
ZWANG_EGF_PERSISTENTLY_DN	ZWANG_EGF_PERSISTENTLY_DN		12	-0.21180123	-0.8656116	0.6187625	0.9556738	1.0	1743	tags=75%, list=54%, signal=162%
KEGG_MEDICUS_REFERENCE_AREG_EGFR_RAS_ERK_SIGNALING_PATHWAY	KEGG_MEDICUS_REFERENCE_AREG_EGFR_RAS_ERK_SIGNALING_PATHWAY		9	-0.23604648	-0.8654273	0.62035227	0.95533895	1.0	1754	tags=78%, list=54%, signal=170%
GALE_APL_WITH_FLT3_MUTATED_UP	GALE_APL_WITH_FLT3_MUTATED_UP		10	-0.22439481	-0.86501664	0.6036217	0.9555249	1.0	894	tags=50%, list=28%, signal=69%
DANG_REGULATED_BY_MYC_UP	DANG_REGULATED_BY_MYC_UP		21	-0.15743501	-0.86487424	0.6232465	0.9551334	1.0	265	tags=24%, list=8%, signal=26%
TURASHVILI_BREAST_DUCTAL_CARCINOMA_VS_DUCTAL_NORMAL_UP	TURASHVILI_BREAST_DUCTAL_CARCINOMA_VS_DUCTAL_NORMAL_UP		7	-0.26910293	-0.86467224	0.6293996	0.95486015	1.0	980	tags=57%, list=30%, signal=82%
REACTOME_TP53_REGULATES_TRANSCRIPTION_OF_CELL_DEATH_GENES	REACTOME_TP53_REGULATES_TRANSCRIPTION_OF_CELL_DEATH_GENES		6	-0.28890267	-0.8646452	0.6334012	0.95419466	1.0	2301	tags=100%, list=71%, signal=347%
BIOCARTA_TRKA_PATHWAY	BIOCARTA_TRKA_PATHWAY		5	-0.3091416	-0.86400974	0.64837396	0.95485914	1.0	1589	tags=80%, list=49%, signal=157%
LEIN_PONS_MARKERS	LEIN_PONS_MARKERS		14	-0.19315453	-0.8637422	0.62447256	0.9547328	1.0	72	tags=21%, list=2%, signal=22%
WANG_RESPONSE_TO_GSK3_INHIBITOR_SB216763_DN	WANG_RESPONSE_TO_GSK3_INHIBITOR_SB216763_DN		73	-0.08645879	-0.8637377	0.599182	0.9540208	1.0	879	tags=36%, list=27%, signal=48%
WP_IL_5_SIGNALING_PATHWAY	WP_IL_5_SIGNALING_PATHWAY		13	-0.19800702	-0.86362356	0.62906307	0.95357126	1.0	2347	tags=92%, list=73%, signal=336%
PID_TCR_JNK_PATHWAY	PID_TCR_JNK_PATHWAY		8	-0.25403225	-0.8631617	0.63293654	0.9538469	1.0	1202	tags=63%, list=37%, signal=99%
REACTOME_SIGNALING_BY_FGFR_IN_DISEASE	REACTOME_SIGNALING_BY_FGFR_IN_DISEASE		19	-0.1649221	-0.8629277	0.62056077	0.9536464	1.0	2533	tags=95%, list=78%, signal=435%
KEGG_MEDICUS_VARIANT_MUTATION_INACTIVATED_FGF8_TO_RAS_ERK_SIGNALING_PATHWAY	KEGG_MEDICUS_VARIANT_MUTATION_INACTIVATED_FGF8_TO_RAS_ERK_SIGNALING_PATHWAY		9	-0.23604648	-0.86266005	0.6468254	0.95345944	1.0	1754	tags=78%, list=54%, signal=170%
HAHTOLA_MYCOSIS_FUNGOIDES_CD4_UP	HAHTOLA_MYCOSIS_FUNGOIDES_CD4_UP		5	-0.3069724	-0.8625098	0.6468254	0.953072	1.0	1596	tags=80%, list=49%, signal=158%
NIKOLSKY_BREAST_CANCER_12Q13_Q21_AMPLICON	NIKOLSKY_BREAST_CANCER_12Q13_Q21_AMPLICON		8	-0.25	-0.8620825	0.6218324	0.9532568	1.0	2427	tags=100%, list=75%, signal=400%
SENGUPTA_NASOPHARYNGEAL_CARCINOMA_WITH_LMP1_DN	SENGUPTA_NASOPHARYNGEAL_CARCINOMA_WITH_LMP1_DN		16	-0.18065919	-0.8608705	0.6223092	0.95518434	1.0	1642	tags=69%, list=51%, signal=139%
FOSTER_KDM1A_TARGETS_UP	FOSTER_KDM1A_TARGETS_UP		25	-0.1428126	-0.86077476	0.6443203	0.9546693	1.0	2775	tags=100%, list=86%, signal=702%
POS_HISTAMINE_RESPONSE_NETWORK	POS_HISTAMINE_RESPONSE_NETWORK		7	-0.2689258	-0.8604841	0.64489794	0.9546029	1.0	1904	tags=86%, list=59%, signal=208%
KEGG_ANTIGEN_PROCESSING_AND_PRESENTATION	KEGG_ANTIGEN_PROCESSING_AND_PRESENTATION		6	-0.2817731	-0.86014026	0.6396761	0.9546355	1.0	2324	tags=100%, list=72%, signal=355%
REACTOME_SIGNALING_BY_RECEPTOR_TYROSINE_KINASES	REACTOME_SIGNALING_BY_RECEPTOR_TYROSINE_KINASES		128	-0.0650773	-0.8598075	0.62941176	0.95465815	1.0	1011	tags=38%, list=31%, signal=52%
REACTOME_GAP_JUNCTION_ASSEMBLY	REACTOME_GAP_JUNCTION_ASSEMBLY		5	-0.31378987	-0.8597878	0.63729507	0.953996	1.0	1574	tags=80%, list=49%, signal=156%
REACTOME_INTERFERON_SIGNALING	REACTOME_INTERFERON_SIGNALING		49	-0.10440027	-0.85914326	0.6563786	0.9546621	1.0	790	tags=35%, list=24%, signal=45%
KEGG_MEDICUS_REFERENCE_CORE_NER_REACTION	KEGG_MEDICUS_REFERENCE_CORE_NER_REACTION		8	-0.24906948	-0.8586114	0.6135922	0.95504826	1.0	2430	tags=100%, list=75%, signal=402%
GARGALOVIC_RESPONSE_TO_OXIDIZED_PHOSPHOLIPIDS_GREY_DN	GARGALOVIC_RESPONSE_TO_OXIDIZED_PHOSPHOLIPIDS_GREY_DN		18	-0.16950151	-0.85825497	0.6498054	0.9550931	1.0	354	tags=28%, list=11%, signal=31%
BURTON_ADIPOGENESIS_PEAK_AT_0HR	BURTON_ADIPOGENESIS_PEAK_AT_0HR		8	-0.24317618	-0.8581973	0.64489794	0.95450383	1.0	429	tags=38%, list=13%, signal=43%
CHEN_HOXA5_TARGETS_9HR_UP	CHEN_HOXA5_TARGETS_9HR_UP		58	-0.09523497	-0.85741556	0.62890625	0.9554583	1.0	1259	tags=48%, list=39%, signal=78%
KEGG_PATHOGENIC_ESCHERICHIA_COLI_INFECTION	KEGG_PATHOGENIC_ESCHERICHIA_COLI_INFECTION		14	-0.19208914	-0.8573769	0.6528926	0.954836	1.0	2384	tags=93%, list=74%, signal=352%
REACTOME_DEGRADATION_OF_DVL	REACTOME_DEGRADATION_OF_DVL		10	-0.22216016	-0.8573021	0.6410788	0.9542828	1.0	2194	tags=90%, list=68%, signal=279%
BLANCO_MELO_RESPIRATORY_SYNCYTIAL_VIRUS_INFECTION_A594_CELLS_DN	BLANCO_MELO_RESPIRATORY_SYNCYTIAL_VIRUS_INFECTION_A594_CELLS_DN		13	-0.18505505	-0.857269	0.625239	0.95363784	1.0	897	tags=46%, list=28%, signal=64%
KEGG_MEDICUS_VARIANT_MUTATION_INACTIVATED_FGF17_TO_RAS_ERK_SIGNALING_PATHWAY	KEGG_MEDICUS_VARIANT_MUTATION_INACTIVATED_FGF17_TO_RAS_ERK_SIGNALING_PATHWAY		9	-0.23604648	-0.85632205	0.63188976	0.9548873	1.0	1754	tags=78%, list=54%, signal=170%
HOFFMANN_SMALL_PRE_BII_TO_IMMATURE_B_LYMPHOCYTE_DN	HOFFMANN_SMALL_PRE_BII_TO_IMMATURE_B_LYMPHOCYTE_DN		9	-0.23539147	-0.85530984	0.6089494	0.9563953	1.0	1397	tags=67%, list=43%, signal=117%
LY_AGING_PREMATURE_DN	LY_AGING_PREMATURE_DN		10	-0.22619493	-0.85524565	0.6229508	0.95582455	1.0	565	tags=40%, list=17%, signal=48%
BIOCARTA_MYOSIN_PATHWAY	BIOCARTA_MYOSIN_PATHWAY		6	-0.28301302	-0.85431904	0.6632017	0.9570883	1.0	704	tags=50%, list=22%, signal=64%
SMID_BREAST_CANCER_LUMINAL_B_DN	SMID_BREAST_CANCER_LUMINAL_B_DN		78	-0.08375202	-0.8531883	0.6421053	0.95878714	1.0	607	tags=27%, list=19%, signal=32%
OSMAN_BLADDER_CANCER_UP	OSMAN_BLADDER_CANCER_UP		113	-0.07124764	-0.8530804	0.6217822	0.9583115	1.0	122	tags=11%, list=4%, signal=11%
VIETOR_IFRD1_TARGETS	VIETOR_IFRD1_TARGETS		5	-0.3056089	-0.85275805	0.6511156	0.95832556	1.0	954	tags=60%, list=30%, signal=85%
BLANCO_MELO_COVID19_SARS_COV_2_INFECTION_A594_ACE2_EXPRESSING_CELLS_DN	BLANCO_MELO_COVID19_SARS_COV_2_INFECTION_A594_ACE2_EXPRESSING_CELLS_DN		10	-0.22346371	-0.85269535	0.6402439	0.95778257	1.0	897	tags=50%, list=28%, signal=69%
BIOCARTA_SPPA_PATHWAY	BIOCARTA_SPPA_PATHWAY		6	-0.29148585	-0.85250396	0.6349515	0.95749366	1.0	1754	tags=83%, list=54%, signal=182%
BYSTROEM_CORRELATED_WITH_IL5_DN	BYSTROEM_CORRELATED_WITH_IL5_DN		21	-0.15632276	-0.85224235	0.65961945	0.9573687	1.0	1192	tags=52%, list=37%, signal=82%
KEGG_HYPERTROPHIC_CARDIOMYOPATHY_HCM	KEGG_HYPERTROPHIC_CARDIOMYOPATHY_HCM		22	-0.15072215	-0.85190046	0.5991903	0.95737386	1.0	1427	tags=59%, list=44%, signal=105%
BIOCARTA_BAD_PATHWAY	BIOCARTA_BAD_PATHWAY		9	-0.23604648	-0.8511696	0.6114519	0.9582179	1.0	1754	tags=78%, list=54%, signal=170%
WHITFIELD_CELL_CYCLE_S	WHITFIELD_CELL_CYCLE_S		35	-0.12038965	-0.85093904	0.668	0.95800894	1.0	1740	tags=66%, list=54%, signal=141%
WP_DISRUPTION_OF_POSTSYNAPTIC_SIGNALING_BY_CNV	WP_DISRUPTION_OF_POSTSYNAPTIC_SIGNALING_BY_CNV		12	-0.20527948	-0.85091525	0.6205451	0.95736074	1.0	1764	tags=75%, list=55%, signal=165%
KEGG_MEDICUS_PATHOGEN_HPV_E5_TO_EGFR_RAS_ERK_SIGNALING_PATHWAY	KEGG_MEDICUS_PATHOGEN_HPV_E5_TO_EGFR_RAS_ERK_SIGNALING_PATHWAY		9	-0.23604648	-0.85088897	0.6372549	0.9567167	1.0	1754	tags=78%, list=54%, signal=170%
LU_EZH2_TARGETS_UP	LU_EZH2_TARGETS_UP		43	-0.10905217	-0.8506718	0.6322957	0.9564786	1.0	931	tags=40%, list=29%, signal=55%
REACTOME_SUMOYLATION_OF_INTRACELLULAR_RECEPTORS	REACTOME_SUMOYLATION_OF_INTRACELLULAR_RECEPTORS		6	-0.28321967	-0.8503894	0.61875	0.95636815	1.0	1242	tags=67%, list=38%, signal=108%
WP_G1_TO_S_CELL_CYCLE_CONTROL	WP_G1_TO_S_CELL_CYCLE_CONTROL		17	-0.16816393	-0.8501542	0.6482214	0.9561589	1.0	2122	tags=82%, list=66%, signal=239%
WHITEFORD_PEDIATRIC_CANCER_MARKERS	WHITEFORD_PEDIATRIC_CANCER_MARKERS		33	-0.12604317	-0.8494001	0.6077236	0.95712054	1.0	871	tags=39%, list=27%, signal=53%
LIN_NPAS4_TARGETS_UP	LIN_NPAS4_TARGETS_UP		40	-0.112406	-0.8490847	0.6724512	0.95711523	1.0	935	tags=40%, list=29%, signal=56%
WP_NEUROINFLAMMATION_AND_GLUTAMATERGIC_SIGNALING	WP_NEUROINFLAMMATION_AND_GLUTAMATERGIC_SIGNALING		28	-0.1326021	-0.84863263	0.67611337	0.95736474	1.0	2231	tags=82%, list=69%, signal=263%
MOREIRA_RESPONSE_TO_TSA_UP	MOREIRA_RESPONSE_TO_TSA_UP		8	-0.24007444	-0.8484988	0.6494024	0.9569354	1.0	1247	tags=63%, list=39%, signal=102%
CAIRO_HEPATOBLASTOMA_CLASSES_UP	CAIRO_HEPATOBLASTOMA_CLASSES_UP		184	-0.055403393	-0.84844095	0.63505155	0.9563527	1.0	1817	tags=61%, list=56%, signal=132%
KEGG_MEDICUS_REFERENCE_EGF_ERBB2_RAS_ERK_SIGNALING_PATHWAY	KEGG_MEDICUS_REFERENCE_EGF_ERBB2_RAS_ERK_SIGNALING_PATHWAY		9	-0.23604648	-0.8478016	0.6264822	0.956932	1.0	1754	tags=78%, list=54%, signal=170%
PLASARI_TGFB1_SIGNALING_VIA_NFIC_1HR_DN	PLASARI_TGFB1_SIGNALING_VIA_NFIC_1HR_DN		30	-0.13112637	-0.845614	0.63533837	0.96085525	1.0	443	tags=27%, list=14%, signal=31%
REACTOME_REGULATION_OF_LIPID_METABOLISM_BY_PPARALPHA	REACTOME_REGULATION_OF_LIPID_METABOLISM_BY_PPARALPHA		29	-0.13110551	-0.8449639	0.6633267	0.96156	1.0	807	tags=38%, list=25%, signal=50%
ZWANG_CLASS_1_TRANSIENTLY_INDUCED_BY_EGF	ZWANG_CLASS_1_TRANSIENTLY_INDUCED_BY_EGF		125	-0.06582809	-0.84434193	0.65225935	0.9621835	1.0	779	tags=30%, list=24%, signal=39%
WP_BDNF_TRKB_SIGNALING	WP_BDNF_TRKB_SIGNALING		17	-0.1688592	-0.844304	0.64271045	0.96156853	1.0	2500	tags=94%, list=77%, signal=413%
CROONQUIST_NRAS_VS_STROMAL_STIMULATION_DN	CROONQUIST_NRAS_VS_STROMAL_STIMULATION_DN		21	-0.15077636	-0.84418625	0.6600398	0.9611292	1.0	902	tags=43%, list=28%, signal=59%
REACTOME_MITOTIC_SPINDLE_CHECKPOINT	REACTOME_MITOTIC_SPINDLE_CHECKPOINT		38	-0.116287135	-0.8434262	0.6572581	0.9620345	1.0	310	tags=21%, list=10%, signal=23%
PID_HEDGEHOG_GLI_PATHWAY	PID_HEDGEHOG_GLI_PATHWAY		9	-0.23204744	-0.8433052	0.6425781	0.96157396	1.0	2126	tags=89%, list=66%, signal=259%
BURTON_ADIPOGENESIS_PEAK_AT_16HR	BURTON_ADIPOGENESIS_PEAK_AT_16HR		13	-0.19905846	-0.8432874	0.6522634	0.9609079	1.0	2095	tags=85%, list=65%, signal=240%
KEGG_MEDICUS_VARIANT_MUTATION_ACTIVATED_EGFR_TO_RAS_ERK_SIGNALING_PATHWAY	KEGG_MEDICUS_VARIANT_MUTATION_ACTIVATED_EGFR_TO_RAS_ERK_SIGNALING_PATHWAY		9	-0.23604648	-0.84248996	0.658	0.9618881	1.0	1754	tags=78%, list=54%, signal=170%
SHAFFER_IRF4_TARGETS_IN_ACTIVATED_B_LYMPHOCYTE	SHAFFER_IRF4_TARGETS_IN_ACTIVATED_B_LYMPHOCYTE		16	-0.17350745	-0.84236634	0.6616257	0.9614433	1.0	2473	tags=94%, list=77%, signal=397%
PID_ECADHERIN_KERATINOCYTE_PATHWAY	PID_ECADHERIN_KERATINOCYTE_PATHWAY		11	-0.2056673	-0.8419874	0.6439689	0.96149063	1.0	220	tags=27%, list=7%, signal=29%
ABBUD_LIF_SIGNALING_1_DN	ABBUD_LIF_SIGNALING_1_DN		5	-0.30635265	-0.8417087	0.670082	0.961374	1.0	1598	tags=80%, list=49%, signal=158%
KEGG_MEDICUS_VARIANT_EGF_OVEREXPRESSION_TO_RAS_ERK_SIGNALING_PATHWAY	KEGG_MEDICUS_VARIANT_EGF_OVEREXPRESSION_TO_RAS_ERK_SIGNALING_PATHWAY		9	-0.23604648	-0.84146744	0.6356275	0.9611657	1.0	1754	tags=78%, list=54%, signal=170%
MARTIN_VIRAL_GPCR_SIGNALING_UP	MARTIN_VIRAL_GPCR_SIGNALING_UP		10	-0.21880822	-0.8413831	0.65088755	0.96064854	1.0	912	tags=50%, list=28%, signal=69%
FLOTHO_PEDIATRIC_ALL_THERAPY_RESPONSE_UP	FLOTHO_PEDIATRIC_ALL_THERAPY_RESPONSE_UP		16	-0.17754973	-0.84111416	0.6363636	0.9605489	1.0	1450	tags=63%, list=45%, signal=113%
GAVIN_FOXP3_TARGETS_CLUSTER_P4	GAVIN_FOXP3_TARGETS_CLUSTER_P4		21	-0.15145853	-0.8406944	0.68356997	0.9607778	1.0	592	tags=33%, list=18%, signal=41%
KEGG_DILATED_CARDIOMYOPATHY	KEGG_DILATED_CARDIOMYOPATHY		22	-0.15072215	-0.8393938	0.6740891	0.9627432	1.0	1427	tags=59%, list=44%, signal=105%
KEGG_PROSTATE_CANCER	KEGG_PROSTATE_CANCER		29	-0.13425988	-0.83924204	0.6528926	0.96236706	1.0	574	tags=31%, list=18%, signal=37%
PID_CDC42_PATHWAY	PID_CDC42_PATHWAY		41	-0.10901086	-0.839066	0.6472946	0.9620603	1.0	2491	tags=88%, list=77%, signal=378%
WP_REGULATION_OF_WNT_B_CATENIN_SIGNALING_BY_SMALL_MOLECULE_COMPOUNDS	WP_REGULATION_OF_WNT_B_CATENIN_SIGNALING_BY_SMALL_MOLECULE_COMPOUNDS		7	-0.2598892	-0.8384233	0.6491935	0.9626788	1.0	548	tags=43%, list=17%, signal=51%
WP_AIRWAY_SMOOTH_MUSCLE_CELL_CONTRACTION	WP_AIRWAY_SMOOTH_MUSCLE_CELL_CONTRACTION		5	-0.3077781	-0.83751	0.6618257	0.9638611	1.0	947	tags=60%, list=29%, signal=85%
PAPASPYRIDONOS_UNSTABLE_ATEROSCLEROTIC_PLAQUE_DN	PAPASPYRIDONOS_UNSTABLE_ATEROSCLEROTIC_PLAQUE_DN		13	-0.19332327	-0.83743584	0.63872254	0.9633152	1.0	1119	tags=54%, list=35%, signal=82%
REACTOME_NUCLEAR_EVENTS_STIMULATED_BY_ALK_SIGNALING_IN_CANCER	REACTOME_NUCLEAR_EVENTS_STIMULATED_BY_ALK_SIGNALING_IN_CANCER		7	-0.25333333	-0.83741057	0.65909094	0.96267956	1.0	2416	tags=100%, list=75%, signal=395%
BENITEZ_GBM_PROTEASOME_INHIBITION_RESPONSE	BENITEZ_GBM_PROTEASOME_INHIBITION_RESPONSE		7	-0.2598892	-0.8369513	0.6620825	0.9629022	1.0	548	tags=43%, list=17%, signal=51%
REACTOME_RUNX1_INTERACTS_WITH_CO_FACTORS_WHOSE_PRECISE_EFFECT_ON_RUNX1_TARGETS_IS_NOT_KNOWN	REACTOME_RUNX1_INTERACTS_WITH_CO_FACTORS_WHOSE_PRECISE_EFFECT_ON_RUNX1_TARGETS_IS_NOT_KNOWN		15	-0.17759813	-0.8365931	0.6502947	0.9629532	1.0	507	tags=33%, list=16%, signal=39%
HOFFMANN_IMMATURE_TO_MATURE_B_LYMPHOCYTE_DN	HOFFMANN_IMMATURE_TO_MATURE_B_LYMPHOCYTE_DN		10	-0.21663566	-0.8365397	0.6693227	0.9623479	1.0	919	tags=50%, list=28%, signal=70%
WP_ERBB_SIGNALING_PATHWAY	WP_ERBB_SIGNALING_PATHWAY		45	-0.10427778	-0.83627397	0.68787277	0.96219045	1.0	746	tags=33%, list=23%, signal=43%
KIM_WT1_TARGETS_UP	KIM_WT1_TARGETS_UP		65	-0.088654645	-0.8362647	0.65302145	0.96152705	1.0	2455	tags=85%, list=76%, signal=345%
FAELT_B_CLL_WITH_VH3_21_DN	FAELT_B_CLL_WITH_VH3_21_DN		14	-0.18325488	-0.8361363	0.67540324	0.96110755	1.0	1489	tags=64%, list=46%, signal=119%
REACTOME_ANCHORING_OF_THE_BASAL_BODY_TO_THE_PLASMA_MEMBRANE	REACTOME_ANCHORING_OF_THE_BASAL_BODY_TO_THE_PLASMA_MEMBRANE		23	-0.14313005	-0.83572054	0.6640316	0.9612927	1.0	1509	tags=61%, list=47%, signal=113%
PID_DELTA_NP63_PATHWAY	PID_DELTA_NP63_PATHWAY		10	-0.21564247	-0.8349582	0.6399217	0.9621903	1.0	2215	tags=90%, list=69%, signal=285%
MANNE_COVID19_ICU_VS_HEALTHY_DONOR_PLATELETS_DN	MANNE_COVID19_ICU_VS_HEALTHY_DONOR_PLATELETS_DN		31	-0.12655322	-0.8348253	0.6744186	0.96179956	1.0	847	tags=39%, list=26%, signal=52%
DARWICHE_PAPILLOMA_RISK_LOW_DN	DARWICHE_PAPILLOMA_RISK_LOW_DN		29	-0.13165456	-0.83422714	0.68209255	0.96236545	1.0	248	tags=21%, list=8%, signal=22%
BURTON_ADIPOGENESIS_5	BURTON_ADIPOGENESIS_5		18	-0.16286388	-0.8328952	0.6803279	0.96451044	1.0	914	tags=44%, list=28%, signal=62%
WANG_CLIM2_TARGETS_DN	WANG_CLIM2_TARGETS_DN		43	-0.106222674	-0.8325293	0.671371	0.9646012	1.0	1391	tags=53%, list=43%, signal=93%
SCHLINGEMANN_SKIN_CARCINOGENESIS_TPA_UP	SCHLINGEMANN_SKIN_CARCINOGENESIS_TPA_UP		5	-0.28782147	-0.83179176	0.6627219	0.9654251	1.0	365	tags=40%, list=11%, signal=45%
KLEIN_TARGETS_OF_BCR_ABL1_FUSION	KLEIN_TARGETS_OF_BCR_ABL1_FUSION		7	-0.2574529	-0.8313386	0.67741936	0.96561694	1.0	1941	tags=86%, list=60%, signal=214%
ZHANG_BREAST_CANCER_PROGENITORS_UP	ZHANG_BREAST_CANCER_PROGENITORS_UP		143	-0.061019585	-0.83130324	0.65384614	0.96499753	1.0	1259	tags=45%, list=39%, signal=70%
SHEDDEN_LUNG_CANCER_GOOD_SURVIVAL_A12	SHEDDEN_LUNG_CANCER_GOOD_SURVIVAL_A12		39	-0.111871324	-0.83120936	0.6424474	0.9645112	1.0	804	tags=36%, list=25%, signal=47%
MANALO_HYPOXIA_DN	MANALO_HYPOXIA_DN		58	-0.095593475	-0.830998	0.655102	0.9642903	1.0	422	tags=22%, list=13%, signal=25%
WP_OLIGODENDROCYTE_SPECIFICATION_AND_DIFFERENTIATION_LEADING_TO_MYELIN_COMPONENTS_FOR_CNS	WP_OLIGODENDROCYTE_SPECIFICATION_AND_DIFFERENTIATION_LEADING_TO_MYELIN_COMPONENTS_FOR_CNS		6	-0.28228974	-0.83090436	0.6471774	0.96379554	1.0	1245	tags=67%, list=39%, signal=108%
CROONQUIST_STROMAL_STIMULATION_UP	CROONQUIST_STROMAL_STIMULATION_UP		5	-0.30139446	-0.8307127	0.6493256	0.9635222	1.0	1614	tags=80%, list=50%, signal=160%
WP_GENES_CONTROLLING_NEPHROGENESIS	WP_GENES_CONTROLLING_NEPHROGENESIS		10	-0.21371822	-0.8306883	0.6476378	0.96290046	1.0	282	tags=30%, list=9%, signal=33%
OUYANG_PROSTATE_CANCER_PROGRESSION_DN	OUYANG_PROSTATE_CANCER_PROGRESSION_DN		5	-0.29426712	-0.83006966	0.66525424	0.9634537	1.0	1637	tags=80%, list=51%, signal=162%
REACTOME_SIGNALING_BY_PDGF	REACTOME_SIGNALING_BY_PDGF		10	-0.21346992	-0.82942104	0.6882845	0.96413803	1.0	606	tags=40%, list=19%, signal=49%
SENGUPTA_NASOPHARYNGEAL_CARCINOMA_DN	SENGUPTA_NASOPHARYNGEAL_CARCINOMA_DN		29	-0.1324297	-0.8293881	0.69155204	0.9635251	1.0	1360	tags=55%, list=42%, signal=94%
WP_GLYCOGEN_SYNTHESIS_AND_DEGRADATION	WP_GLYCOGEN_SYNTHESIS_AND_DEGRADATION		10	-0.2190565	-0.8293382	0.6768916	0.96293384	1.0	2204	tags=90%, list=68%, signal=282%
BIOCARTA_CBL_PATHWAY	BIOCARTA_CBL_PATHWAY		5	-0.30096063	-0.8293088	0.67351127	0.9623185	1.0	969	tags=60%, list=30%, signal=86%
SENESE_HDAC1_TARGETS_UP	SENESE_HDAC1_TARGETS_UP		117	-0.06591211	-0.8284384	0.67782426	0.96338135	1.0	1315	tags=47%, list=41%, signal=76%
BLANCO_MELO_COVID19_BRONCHIAL_EPITHELIAL_CELLS_SARS_COV_2_INFECTION_DN	BLANCO_MELO_COVID19_BRONCHIAL_EPITHELIAL_CELLS_SARS_COV_2_INFECTION_DN		8	-0.23635235	-0.8284263	0.6612245	0.962726	1.0	855	tags=50%, list=26%, signal=68%
HASLINGER_B_CLL_WITH_13Q14_DELETION	HASLINGER_B_CLL_WITH_13Q14_DELETION		5	-0.2995971	-0.8281394	0.6927711	0.96260977	1.0	327	tags=40%, list=10%, signal=44%
LANDIS_ERBB2_BREAST_TUMORS_65_DN	LANDIS_ERBB2_BREAST_TUMORS_65_DN		8	-0.24317618	-0.82766116	0.66267467	0.9629085	1.0	429	tags=38%, list=13%, signal=43%
BIOCARTA_CTCF_PATHWAY	BIOCARTA_CTCF_PATHWAY		6	-0.26999378	-0.82723105	0.6572008	0.9630951	1.0	746	tags=50%, list=23%, signal=65%
REACTOME_REGULATION_OF_MECP2_EXPRESSION_AND_ACTIVITY	REACTOME_REGULATION_OF_MECP2_EXPRESSION_AND_ACTIVITY		15	-0.17913166	-0.8270441	0.6545842	0.96277577	1.0	933	tags=47%, list=29%, signal=65%
TONKS_TARGETS_OF_RUNX1_RUNX1T1_FUSION_MONOCYTE_UP	TONKS_TARGETS_OF_RUNX1_RUNX1T1_FUSION_MONOCYTE_UP		56	-0.09333389	-0.8266611	0.67261904	0.9628799	1.0	1436	tags=54%, list=44%, signal=95%
WP_REGULATION_OF_ACTIN_CYTOSKELETON	WP_REGULATION_OF_ACTIN_CYTOSKELETON		54	-0.095797494	-0.82574815	0.6992337	0.964032	1.0	2749	tags=94%, list=85%, signal=621%
JIANG_AGING_CEREBRAL_CORTEX_UP	JIANG_AGING_CEREBRAL_CORTEX_UP		7	-0.2530675	-0.8249861	0.6631356	0.96490556	1.0	570	tags=43%, list=18%, signal=52%
BORCZUK_MALIGNANT_MESOTHELIOMA_DN	BORCZUK_MALIGNANT_MESOTHELIOMA_DN		14	-0.1844535	-0.8236883	0.70178926	0.9669189	1.0	1716	tags=71%, list=53%, signal=152%
ALTEMEIER_RESPONSE_TO_LPS_WITH_MECHANICAL_VENTILATION	ALTEMEIER_RESPONSE_TO_LPS_WITH_MECHANICAL_VENTILATION		6	-0.2775367	-0.8236462	0.6666667	0.9663309	1.0	1799	tags=83%, list=56%, signal=188%
GRADE_COLON_AND_RECTAL_CANCER_DN	GRADE_COLON_AND_RECTAL_CANCER_DN		20	-0.15267745	-0.8236332	0.6799205	0.9656823	1.0	2581	tags=95%, list=80%, signal=469%
REACTOME_SIGNALING_BY_FGFR	REACTOME_SIGNALING_BY_FGFR		22	-0.14905125	-0.8235796	0.65762	0.96511066	1.0	2020	tags=77%, list=63%, signal=205%
KEGG_MEDICUS_REFERENCE_ARL8_REGULATED_MICROTUBULE_PLUS_END_DIRECTED_TRANSPORT	KEGG_MEDICUS_REFERENCE_ARL8_REGULATED_MICROTUBULE_PLUS_END_DIRECTED_TRANSPORT		6	-0.2718537	-0.82351834	0.6814516	0.96456224	1.0	740	tags=50%, list=23%, signal=65%
KEGG_MEDICUS_REFERENCE_TRANSCRIPTION_COUPLED_NER	KEGG_MEDICUS_REFERENCE_TRANSCRIPTION_COUPLED_NER		7	-0.253732	-0.82337385	0.69358176	0.96418554	1.0	1953	tags=86%, list=60%, signal=216%
ABE_INNER_EAR	ABE_INNER_EAR		6	-0.27278364	-0.8233399	0.7046843	0.9635976	1.0	737	tags=50%, list=23%, signal=65%
REACTOME_RHOD_GTPASE_CYCLE	REACTOME_RHOD_GTPASE_CYCLE		24	-0.14027432	-0.82299775	0.66533065	0.9636012	1.0	1975	tags=75%, list=61%, signal=191%
DIAZ_CHRONIC_MYELOGENOUS_LEUKEMIA_UP	DIAZ_CHRONIC_MYELOGENOUS_LEUKEMIA_UP		368	-0.03915167	-0.8218847	0.68442625	0.9651407	1.0	1944	tags=64%, list=60%, signal=141%
BLANCO_MELO_COVID19_BRONCHIAL_EPITHELIAL_CELLS_SARS_COV_2_INFECTION_UP	BLANCO_MELO_COVID19_BRONCHIAL_EPITHELIAL_CELLS_SARS_COV_2_INFECTION_UP		6	-0.2718537	-0.8217511	0.687251	0.96472967	1.0	740	tags=50%, list=23%, signal=65%
ZHOU_CELL_CYCLE_GENES_IN_IR_RESPONSE_24HR	ZHOU_CELL_CYCLE_GENES_IN_IR_RESPONSE_24HR		34	-0.11805169	-0.8216076	0.6621094	0.9643351	1.0	479	tags=26%, list=15%, signal=31%
HATADA_METHYLATED_IN_LUNG_CANCER_DN	HATADA_METHYLATED_IN_LUNG_CANCER_DN		5	-0.29600245	-0.8209414	0.7109827	0.96499515	1.0	985	tags=60%, list=30%, signal=86%
REACTOME_BETA_CATENIN_PHOSPHORYLATION_CASCADE	REACTOME_BETA_CATENIN_PHOSPHORYLATION_CASCADE		7	-0.24837208	-0.82056975	0.67901236	0.9651018	1.0	2432	tags=100%, list=75%, signal=403%
PHONG_TNF_RESPONSE_NOT_VIA_P38	PHONG_TNF_RESPONSE_NOT_VIA_P38		101	-0.07026509	-0.82021415	0.6804309	0.96517515	1.0	709	tags=29%, list=22%, signal=36%
RODRIGUES_NTN1_AND_DCC_TARGETS	RODRIGUES_NTN1_AND_DCC_TARGETS		9	-0.22153273	-0.81954825	0.6897233	0.9657851	1.0	2519	tags=100%, list=78%, signal=452%
PARK_HSC_VS_MULTIPOTENT_PROGENITORS_UP	PARK_HSC_VS_MULTIPOTENT_PROGENITORS_UP		6	-0.26441413	-0.81911874	0.7089109	0.96596074	1.0	764	tags=50%, list=24%, signal=65%
REACTOME_NRAGE_SIGNALS_DEATH_THROUGH_JNK	REACTOME_NRAGE_SIGNALS_DEATH_THROUGH_JNK		26	-0.13525118	-0.81898075	0.7011719	0.9655789	1.0	1432	tags=58%, list=44%, signal=103%
REACTOME_AKT_PHOSPHORYLATES_TARGETS_IN_THE_NUCLEUS	REACTOME_AKT_PHOSPHORYLATES_TARGETS_IN_THE_NUCLEUS		6	-0.26844388	-0.8187115	0.69262296	0.96546483	1.0	751	tags=50%, list=23%, signal=65%
MARTINEZ_RB1_AND_TP53_TARGETS_DN	MARTINEZ_RB1_AND_TP53_TARGETS_DN		150	-0.05746917	-0.81601256	0.7015209	0.97020406	1.0	1957	tags=66%, list=61%, signal=160%
BIOCARTA_CCR5_PATHWAY	BIOCARTA_CCR5_PATHWAY		7	-0.24934657	-0.8151814	0.68604654	0.9712146	1.0	582	tags=43%, list=18%, signal=52%
HOLLEMAN_DAUNORUBICIN_B_ALL_UP	HOLLEMAN_DAUNORUBICIN_B_ALL_UP		5	-0.29470095	-0.81497014	0.6896552	0.9709326	1.0	2282	tags=100%, list=71%, signal=340%
OSMAN_BLADDER_CANCER_DN	OSMAN_BLADDER_CANCER_DN		116	-0.06561243	-0.81495017	0.69061875	0.9703003	1.0	1524	tags=53%, list=47%, signal=98%
GRAHAM_CML_QUIESCENT_VS_NORMAL_QUIESCENT_DN	GRAHAM_CML_QUIESCENT_VS_NORMAL_QUIESCENT_DN		8	-0.23169975	-0.81466365	0.68163264	0.9702094	1.0	466	tags=38%, list=14%, signal=44%
FRASOR_RESPONSE_TO_ESTRADIOL_DN	FRASOR_RESPONSE_TO_ESTRADIOL_DN		10	-0.21309747	-0.81450903	0.6898608	0.9698521	1.0	1900	tags=80%, list=59%, signal=194%
PLASARI_TGFB1_TARGETS_10HR_DN	PLASARI_TGFB1_TARGETS_10HR_DN		65	-0.085890576	-0.81402344	0.697479	0.97010916	1.0	624	tags=28%, list=19%, signal=34%
KAUFFMANN_MELANOMA_RELAPSE_UP	KAUFFMANN_MELANOMA_RELAPSE_UP		15	-0.1752564	-0.81357616	0.6924565	0.9703772	1.0	730	tags=40%, list=23%, signal=51%
FOROUTAN_TGFB_EMT_DN	FOROUTAN_TGFB_EMT_DN		25	-0.13930775	-0.81347024	0.69033533	0.969929	1.0	1752	tags=68%, list=54%, signal=147%
WP_CARDIOMYOCYTE_SIGNALING_PATHWAYS_CONVERGING_ON_TITIN	WP_CARDIOMYOCYTE_SIGNALING_PATHWAYS_CONVERGING_ON_TITIN		10	-0.21030419	-0.812662	0.6873662	0.970885	1.0	293	tags=30%, list=9%, signal=33%
REACTOME_M_PHASE	REACTOME_M_PHASE		109	-0.06899977	-0.8126071	0.6960168	0.97034115	1.0	2721	tags=91%, list=84%, signal=555%
REACTOME_APOPTOSIS	REACTOME_APOPTOSIS		58	-0.08796686	-0.81260496	0.7195122	0.969679	1.0	892	tags=36%, list=28%, signal=49%
REACTOME_SIGNALING_BY_ROBO_RECEPTORS	REACTOME_SIGNALING_BY_ROBO_RECEPTORS		61	-0.091510676	-0.8118796	0.7043121	0.97045135	1.0	2360	tags=82%, list=73%, signal=298%
OUELLET_CULTURED_OVARIAN_CANCER_INVASIVE_VS_LMP_UP	OUELLET_CULTURED_OVARIAN_CANCER_INVASIVE_VS_LMP_UP		16	-0.17133082	-0.8118464	0.68944097	0.96984464	1.0	1066	tags=50%, list=33%, signal=74%
ASTON_MAJOR_DEPRESSIVE_DISORDER_DN	ASTON_MAJOR_DEPRESSIVE_DISORDER_DN		45	-0.10444513	-0.8114821	0.7061144	0.96989113	1.0	530	tags=27%, list=16%, signal=31%
SATO_SILENCED_BY_METHYLATION_IN_PANCREATIC_CANCER_1	SATO_SILENCED_BY_METHYLATION_IN_PANCREATIC_CANCER_1		50	-0.09803898	-0.81126034	0.71097046	0.9696812	1.0	2210	tags=78%, list=68%, signal=243%
CHOW_RASSF1_TARGETS_DN	CHOW_RASSF1_TARGETS_DN		5	-0.29432908	-0.810998	0.697479	0.9695232	1.0	344	tags=40%, list=11%, signal=45%
MARIADASON_REGULATED_BY_HISTONE_ACETYLATION_UP	MARIADASON_REGULATED_BY_HISTONE_ACETYLATION_UP		22	-0.14474648	-0.8108158	0.67583495	0.9692104	1.0	124	tags=18%, list=4%, signal=19%
KEGG_INSULIN_SIGNALING_PATHWAY	KEGG_INSULIN_SIGNALING_PATHWAY		62	-0.086811855	-0.8091188	0.69574034	0.9719181	1.0	612	tags=27%, list=19%, signal=33%
REACTOME_CHROMATIN_MODIFICATIONS_DURING_THE_MATERNAL_TO_ZYGOTIC_TRANSITION_MZT	REACTOME_CHROMATIN_MODIFICATIONS_DURING_THE_MATERNAL_TO_ZYGOTIC_TRANSITION_MZT		6	-0.26265758	-0.808071	0.70647776	0.97330314	1.0	1847	tags=83%, list=57%, signal=194%
PID_NCADHERIN_PATHWAY	PID_NCADHERIN_PATHWAY		16	-0.1675995	-0.80706775	0.69547325	0.9745216	1.0	2290	tags=88%, list=71%, signal=299%
COLDREN_GEFITINIB_RESISTANCE_DN	COLDREN_GEFITINIB_RESISTANCE_DN		46	-0.100958	-0.8066841	0.68016195	0.974589	1.0	2279	tags=80%, list=71%, signal=269%
LEE_CALORIE_RESTRICTION_NEOCORTEX_DN	LEE_CALORIE_RESTRICTION_NEOCORTEX_DN		13	-0.18507896	-0.80666876	0.7133758	0.9739483	1.0	2140	tags=85%, list=66%, signal=249%
ABE_VEGFA_TARGETS_2HR	ABE_VEGFA_TARGETS_2HR		11	-0.1973695	-0.80573446	0.7031872	0.9750967	1.0	1422	tags=64%, list=44%, signal=113%
REACTOME_EXTENSION_OF_TELOMERES	REACTOME_EXTENSION_OF_TELOMERES		16	-0.17288557	-0.8055575	0.6921529	0.97477233	1.0	1667	tags=69%, list=52%, signal=141%
KEGG_MEDICUS_REFERENCE_FGF_FGFR_RAS_ERK_SIGNALING_PATHWAY	KEGG_MEDICUS_REFERENCE_FGF_FGFR_RAS_ERK_SIGNALING_PATHWAY		11	-0.19787754	-0.80553347	0.73558646	0.9741571	1.0	2008	tags=82%, list=62%, signal=215%
DELASERNA_MYOD_TARGETS_UP	DELASERNA_MYOD_TARGETS_UP		27	-0.12856068	-0.8051402	0.6911447	0.9742623	1.0	786	tags=37%, list=24%, signal=49%
FORTSCHEGGER_PHF8_TARGETS_UP	FORTSCHEGGER_PHF8_TARGETS_UP		40	-0.11021303	-0.8039408	0.70119524	0.9759683	1.0	2154	tags=78%, list=67%, signal=229%
WP_WARBURG_EFFECT_MODULATED_BY_DEUBIQUITINATING_ENZYMES_AND_THEIR_SUBSTRATES	WP_WARBURG_EFFECT_MODULATED_BY_DEUBIQUITINATING_ENZYMES_AND_THEIR_SUBSTRATES		5	-0.28949487	-0.80391794	0.70552146	0.975362	1.0	1006	tags=60%, list=31%, signal=87%
MIKKELSEN_MEF_HCP_WITH_H3_UNMETHYLATED	MIKKELSEN_MEF_HCP_WITH_H3_UNMETHYLATED		32	-0.123749994	-0.8035061	0.71862346	0.9754714	1.0	2231	tags=81%, list=69%, signal=260%
PETROVA_ENDOTHELIUM_LYMPHATIC_VS_BLOOD_DN	PETROVA_ENDOTHELIUM_LYMPHATIC_VS_BLOOD_DN		16	-0.16822138	-0.80331546	0.7028689	0.97516453	1.0	1884	tags=75%, list=58%, signal=179%
DORN_ADENOVIRUS_INFECTION_32HR_DN	DORN_ADENOVIRUS_INFECTION_32HR_DN		10	-0.21464932	-0.80246365	0.7063492	0.9761814	1.0	279	tags=30%, list=9%, signal=33%
PID_VEGFR1_2_PATHWAY	PID_VEGFR1_2_PATHWAY		32	-0.11999999	-0.8022129	0.70974153	0.97599095	1.0	1637	tags=63%, list=51%, signal=125%
LI_WILMS_TUMOR_VS_FETAL_KIDNEY_1_UP	LI_WILMS_TUMOR_VS_FETAL_KIDNEY_1_UP		35	-0.11434827	-0.80155027	0.7357724	0.9765838	1.0	1944	tags=71%, list=60%, signal=177%
MIKKELSEN_MEF_LCP_WITH_H3K4ME3	MIKKELSEN_MEF_LCP_WITH_H3K4ME3		21	-0.14576381	-0.801535	0.722	0.97596323	1.0	1072	tags=48%, list=33%, signal=71%
KEGG_NUCLEOTIDE_EXCISION_REPAIR	KEGG_NUCLEOTIDE_EXCISION_REPAIR		14	-0.17455383	-0.80083364	0.68711656	0.9766288	1.0	1517	tags=64%, list=47%, signal=121%
XU_RESPONSE_TO_TRETINOIN_AND_NSC682994_DN	XU_RESPONSE_TO_TRETINOIN_AND_NSC682994_DN		5	-0.286396	-0.80033803	0.71779144	0.9769063	1.0	1016	tags=60%, list=31%, signal=87%
HUPER_BREAST_BASAL_VS_LUMINAL_UP	HUPER_BREAST_BASAL_VS_LUMINAL_UP		7	-0.24318935	-0.79972863	0.6998012	0.9774294	1.0	1987	tags=86%, list=61%, signal=222%
KEGG_MEDICUS_REFERENCE_FLCN_MTORC1_SIGNALING_PATHWAY	KEGG_MEDICUS_REFERENCE_FLCN_MTORC1_SIGNALING_PATHWAY		7	-0.24341084	-0.79954183	0.71128106	0.97712994	1.0	2448	tags=100%, list=76%, signal=411%
SUBTIL_PROGESTIN_TARGETS	SUBTIL_PROGESTIN_TARGETS		8	-0.23045905	-0.79917306	0.7068607	0.9771972	1.0	874	tags=50%, list=27%, signal=68%
WP_DNA_DAMAGE_RESPONSE_ONLY_ATM_DEPENDENT	WP_DNA_DAMAGE_RESPONSE_ONLY_ATM_DEPENDENT		27	-0.12704685	-0.79875493	0.7294118	0.9773432	1.0	2347	tags=85%, list=73%, signal=308%
NAKAMURA_METASTASIS_MODEL_UP	NAKAMURA_METASTASIS_MODEL_UP		9	-0.21787846	-0.7987211	0.7162978	0.976742	1.0	17	tags=22%, list=1%, signal=22%
REACTOME_STRIATED_MUSCLE_CONTRACTION	REACTOME_STRIATED_MUSCLE_CONTRACTION		12	-0.19099376	-0.7979841	0.6962025	0.9774975	1.0	194	tags=25%, list=6%, signal=26%
OUILLETTE_CLL_13Q14_DELETION_UP	OUILLETTE_CLL_13Q14_DELETION_UP		21	-0.14552654	-0.7979437	0.7357002	0.9769299	1.0	2304	tags=86%, list=71%, signal=297%
RUTELLA_RESPONSE_TO_CSF2RB_AND_IL4_DN	RUTELLA_RESPONSE_TO_CSF2RB_AND_IL4_DN		59	-0.08991116	-0.79766846	0.7239382	0.9767785	1.0	1633	tags=59%, list=51%, signal=118%
CHAUHAN_RESPONSE_TO_METHOXYESTRADIOL_DN	CHAUHAN_RESPONSE_TO_METHOXYESTRADIOL_DN		23	-0.1378731	-0.79765207	0.7148676	0.97615814	1.0	2369	tags=87%, list=73%, signal=323%
XU_CREBBP_TARGETS_DN	XU_CREBBP_TARGETS_DN		8	-0.2323201	-0.7974169	0.7071713	0.9759507	1.0	1272	tags=63%, list=39%, signal=103%
HILLION_HMGA1_TARGETS	HILLION_HMGA1_TARGETS		20	-0.1484433	-0.79729515	0.7251462	0.97554165	1.0	817	tags=40%, list=25%, signal=53%
DAZARD_UV_RESPONSE_CLUSTER_G6	DAZARD_UV_RESPONSE_CLUSTER_G6		60	-0.088461526	-0.7971767	0.7008197	0.9751045	1.0	2306	tags=80%, list=71%, signal=274%
ZHOU_TNF_SIGNALING_4HR	ZHOU_TNF_SIGNALING_4HR		10	-0.20869027	-0.7971173	0.71292776	0.97457623	1.0	1591	tags=70%, list=49%, signal=137%
WP_EXTRACELLULAR_VESICLE_MEDIATED_SIGNALING_IN_RECIPIENT_CELLS	WP_EXTRACELLULAR_VESICLE_MEDIATED_SIGNALING_IN_RECIPIENT_CELLS		6	-0.26606736	-0.79643786	0.73511297	0.97528255	1.0	220	tags=33%, list=7%, signal=36%
REACTOME_REGULATION_OF_INSULIN_SECRETION	REACTOME_REGULATION_OF_INSULIN_SECRETION		17	-0.16276643	-0.7961021	0.6932271	0.9752629	1.0	1569	tags=65%, list=49%, signal=125%
REACTOME_METABOLISM_OF_RNA	REACTOME_METABOLISM_OF_RNA		242	-0.045476664	-0.795649	0.67436975	0.9754744	1.0	1668	tags=56%, list=52%, signal=107%
BIOCARTA_GPCR_PATHWAY	BIOCARTA_GPCR_PATHWAY		15	-0.17160915	-0.7954263	0.728	0.9752476	1.0	2250	tags=87%, list=70%, signal=284%
BYSTRYKH_HEMATOPOIESIS_STEM_CELL_SCP2_QTL_TRANS	BYSTRYKH_HEMATOPOIESIS_STEM_CELL_SCP2_QTL_TRANS		5	-0.28466067	-0.7953172	0.7322515	0.9747986	1.0	1668	tags=80%, list=52%, signal=165%
REACTOME_SIGNALING_BY_CTNNB1_PHOSPHO_SITE_MUTANTS	REACTOME_SIGNALING_BY_CTNNB1_PHOSPHO_SITE_MUTANTS		7	-0.24837208	-0.79514253	0.73295456	0.9744954	1.0	2432	tags=100%, list=75%, signal=403%
XU_HGF_TARGETS_REPRESSED_BY_AKT1_DN	XU_HGF_TARGETS_REPRESSED_BY_AKT1_DN		12	-0.18830226	-0.7949039	0.71673006	0.9742652	1.0	2088	tags=83%, list=65%, signal=235%
AMIT_SERUM_RESPONSE_60_MCF10A	AMIT_SERUM_RESPONSE_60_MCF10A		11	-0.19683328	-0.7936457	0.708502	0.97605395	1.0	2599	tags=100%, list=80%, signal=509%
PAL_PRMT5_TARGETS_UP	PAL_PRMT5_TARGETS_UP		61	-0.08713703	-0.793231	0.7372549	0.9761403	1.0	1950	tags=69%, list=60%, signal=170%
ENK_UV_RESPONSE_EPIDERMIS_DN	ENK_UV_RESPONSE_EPIDERMIS_DN		139	-0.058668092	-0.79323095	0.71252567	0.9754941	1.0	2540	tags=84%, list=79%, signal=376%
FIGUEROA_AML_METHYLATION_CLUSTER_4_UP	FIGUEROA_AML_METHYLATION_CLUSTER_4_UP		24	-0.13507898	-0.79135704	0.7376033	0.9783367	1.0	645	tags=33%, list=20%, signal=41%
REACTOME_SIGNALING_BY_MET	REACTOME_SIGNALING_BY_MET		20	-0.1503113	-0.7908878	0.7264151	0.97858083	1.0	1619	tags=65%, list=50%, signal=129%
KINSEY_TARGETS_OF_EWSR1_FLII_FUSION_UP	KINSEY_TARGETS_OF_EWSR1_FLII_FUSION_UP		329	-0.039213203	-0.79077727	0.6983806	0.9781171	1.0	565	tags=21%, list=17%, signal=23%
VECCHI_GASTRIC_CANCER_EARLY_DN	VECCHI_GASTRIC_CANCER_EARLY_DN		49	-0.09714874	-0.7897993	0.71862346	0.9792953	1.0	945	tags=39%, list=29%, signal=54%
BROWNE_HCMV_INFECTION_18HR_UP	BROWNE_HCMV_INFECTION_18HR_UP		50	-0.09538657	-0.7894395	0.7098646	0.979303	1.0	861	tags=36%, list=27%, signal=48%
DANG_MYC_TARGETS_UP	DANG_MYC_TARGETS_UP		29	-0.12122254	-0.7894147	0.71666664	0.9787021	1.0	1173	tags=48%, list=36%, signal=75%
KHETCHOUMIAN_TRIM24_TARGETS_UP	KHETCHOUMIAN_TRIM24_TARGETS_UP		6	-0.26782393	-0.78940713	0.72255486	0.97807133	1.0	2369	tags=100%, list=73%, signal=374%
GAVIN_FOXP3_TARGETS_CLUSTER_P2	GAVIN_FOXP3_TARGETS_CLUSTER_P2		10	-0.21166979	-0.78887403	0.7145709	0.9783907	1.0	935	tags=50%, list=29%, signal=70%
BROWNE_HCMV_INFECTION_16HR_UP	BROWNE_HCMV_INFECTION_16HR_UP		57	-0.0899185	-0.78845936	0.7123552	0.9785402	1.0	2664	tags=91%, list=82%, signal=510%
REACTOME_OVARIAN_TUMOR_DOMAIN_PROTEASES	REACTOME_OVARIAN_TUMOR_DOMAIN_PROTEASES		5	-0.28379297	-0.7881941	0.7566462	0.9784001	1.0	378	tags=40%, list=12%, signal=45%
BIOCARTA_MEF2D_PATHWAY	BIOCARTA_MEF2D_PATHWAY		8	-0.2239454	-0.7871359	0.7649484	0.9796902	1.0	87	tags=25%, list=3%, signal=26%
RIZ_ERYTHROID_DIFFERENTIATION_6HR	RIZ_ERYTHROID_DIFFERENTIATION_6HR		10	-0.20707637	-0.7859365	0.71398747	0.9812213	1.0	1273	tags=60%, list=39%, signal=99%
PID_IFNG_PATHWAY	PID_IFNG_PATHWAY		15	-0.16584809	-0.7857512	0.7475538	0.98091084	1.0	2484	tags=93%, list=77%, signal=401%
ALCALAY_AML_BY_NPM1_LOCALIZATION_UP	ALCALAY_AML_BY_NPM1_LOCALIZATION_UP		37	-0.11067124	-0.785663	0.7455969	0.9804462	1.0	2530	tags=89%, list=78%, signal=406%
BIOCARTA_RAS_PATHWAY	BIOCARTA_RAS_PATHWAY		7	-0.24088588	-0.78524864	0.7133621	0.980534	1.0	1071	tags=57%, list=33%, signal=85%
NAKAMURA_ADIPOGENESIS_LATE_DN	NAKAMURA_ADIPOGENESIS_LATE_DN		5	-0.28757358	-0.7848097	0.7410359	0.9807182	1.0	2305	tags=100%, list=71%, signal=348%
MATZUK_IMPLANTATION_AND_UTERINE	MATZUK_IMPLANTATION_AND_UTERINE		5	-0.2793926	-0.78410804	0.74451095	0.9813751	1.0	1685	tags=80%, list=52%, signal=167%
WP_RAS_SIGNALING	WP_RAS_SIGNALING		46	-0.09712329	-0.78383565	0.73175544	0.98122615	1.0	2502	tags=87%, list=77%, signal=380%
MIKKELSEN_IPS_LCP_WITH_H3K4ME3	MIKKELSEN_IPS_LCP_WITH_H3K4ME3		19	-0.1510967	-0.7836538	0.75775194	0.980902	1.0	1897	tags=74%, list=59%, signal=177%
GARGALOVIC_RESPONSE_TO_OXIDIZED_PHOSPHOLIPIDS_BLUE_UP	GARGALOVIC_RESPONSE_TO_OXIDIZED_PHOSPHOLIPIDS_BLUE_UP		28	-0.12899052	-0.78348744	0.7231405	0.98054355	1.0	1550	tags=61%, list=48%, signal=116%
KYNG_WERNER_SYNDROM_AND_NORMAL_AGING_DN	KYNG_WERNER_SYNDROM_AND_NORMAL_AGING_DN		39	-0.10617778	-0.7830767	0.74302787	0.98064154	1.0	2231	tags=79%, list=69%, signal=254%
WP_NUCLEOTIDE_EXCISION_REPAIR	WP_NUCLEOTIDE_EXCISION_REPAIR		14	-0.17455383	-0.78253967	0.7051793	0.98099416	1.0	1517	tags=64%, list=47%, signal=121%
SETLUR_PROSTATE_CANCER_TMPRSS2_ERG_FUSION_DN	SETLUR_PROSTATE_CANCER_TMPRSS2_ERG_FUSION_DN		5	-0.27864888	-0.78193367	0.7473684	0.9814709	1.0	1041	tags=60%, list=32%, signal=88%
AIYAR_COBRA1_TARGETS_UP	AIYAR_COBRA1_TARGETS_UP		5	-0.27982646	-0.7816594	0.7605634	0.9813447	1.0	2330	tags=100%, list=72%, signal=358%
REACTOME_SIGNALING_BY_NOTCH3	REACTOME_SIGNALING_BY_NOTCH3		10	-0.20012417	-0.78084725	0.75298804	0.982211	1.0	649	tags=40%, list=20%, signal=50%
KEGG_MEDICUS_REFERENCE_GATOR1_MTORC1_SIGNALING_PATHWAY	KEGG_MEDICUS_REFERENCE_GATOR1_MTORC1_SIGNALING_PATHWAY		6	-0.26017773	-0.78018486	0.7261663	0.98272794	1.0	239	tags=33%, list=7%, signal=36%
MOLENAAR_TARGETS_OF_CCND1_AND_CDK4_UP	MOLENAAR_TARGETS_OF_CCND1_AND_CDK4_UP		15	-0.168998	-0.7800988	0.768	0.9822797	1.0	1612	tags=67%, list=50%, signal=132%
HOFFMANN_PRE_BI_TO_LARGE_PRE_BII_LYMPHOCYTE_DN	HOFFMANN_PRE_BI_TO_LARGE_PRE_BII_LYMPHOCYTE_DN		14	-0.17433186	-0.78002656	0.7425743	0.9817559	1.0	1056	tags=50%, list=33%, signal=74%
KEGG_BASAL_CELL_CARCINOMA	KEGG_BASAL_CELL_CARCINOMA		11	-0.19505513	-0.7799696	0.75206614	0.9812118	1.0	548	tags=36%, list=17%, signal=44%
WANG_MLL_TARGETS	WANG_MLL_TARGETS		45	-0.09671233	-0.779943	0.748538	0.9806227	1.0	411	tags=22%, list=13%, signal=25%
ZHAN_V2_LATE_DIFFERENTIATION_GENES	ZHAN_V2_LATE_DIFFERENTIATION_GENES		11	-0.19440602	-0.77954423	0.74451095	0.98068976	1.0	2313	tags=91%, list=72%, signal=319%
CHNG_MULTIPLE_MYELOMA_HYPERPLOID_UP	CHNG_MULTIPLE_MYELOMA_HYPERPLOID_UP		17	-0.15464273	-0.7779513	0.7692308	0.98293376	1.0	1405	tags=59%, list=43%, signal=104%
KYNG_RESPONSE_TO_H2O2_VIA_ERCC6_UP	KYNG_RESPONSE_TO_H2O2_VIA_ERCC6_UP		11	-0.19099092	-0.77740926	0.7385496	0.9833025	1.0	2324	tags=91%, list=72%, signal=322%
PUIFFE_INVASION_INHIBITED_BY_ASCITES_DN	PUIFFE_INVASION_INHIBITED_BY_ASCITES_DN		43	-0.10166486	-0.77739346	0.7334669	0.9826999	1.0	2082	tags=74%, list=64%, signal=206%
BIOCARTA_EDG1_PATHWAY	BIOCARTA_EDG1_PATHWAY		7	-0.23663339	-0.77735573	0.756487	0.98212296	1.0	623	tags=43%, list=19%, signal=53%
LINDGREN_BLADDER_CANCER_CLUSTER_2A_DN	LINDGREN_BLADDER_CANCER_CLUSTER_2A_DN		23	-0.13582723	-0.77728957	0.7162978	0.98160374	1.0	1954	tags=74%, list=60%, signal=186%
SHEPARD_BMYB_MORPHOLINO_DN	SHEPARD_BMYB_MORPHOLINO_DN		56	-0.08834107	-0.77719355	0.7369478	0.98114777	1.0	817	tags=34%, list=25%, signal=45%
REACTOME_INTRACELLULAR_SIGNALING_BY_SECOND_MESSENGERS	REACTOME_INTRACELLULAR_SIGNALING_BY_SECOND_MESSENGERS		90	-0.07001201	-0.7768804	0.7310757	0.98109674	1.0	2618	tags=88%, list=81%, signal=449%
PID_CERAMIDE_PATHWAY	PID_CERAMIDE_PATHWAY		19	-0.15140793	-0.7767419	0.7368421	0.98069715	1.0	1896	tags=74%, list=59%, signal=177%
RAY_TUMORIGENESIS_BY_ERBB2_CDC25A_UP	RAY_TUMORIGENESIS_BY_ERBB2_CDC25A_UP		32	-0.11406249	-0.7765231	0.74058574	0.9804915	1.0	1757	tags=66%, list=54%, signal=142%
BOYAULT_LIVER_CANCER_SUBCLASS_G123_UP	BOYAULT_LIVER_CANCER_SUBCLASS_G123_UP		14	-0.179881	-0.7756941	0.74653465	0.98134965	1.0	1269	tags=57%, list=39%, signal=94%
JAIN_NFKB_SIGNALING	JAIN_NFKB_SIGNALING		18	-0.15335687	-0.7755025	0.76748973	0.9810533	1.0	765	tags=39%, list=24%, signal=51%
COATES_MACROPHAGE_M1_VS_M2_DN	COATES_MACROPHAGE_M1_VS_M2_DN		13	-0.17941548	-0.7754807	0.7494866	0.9804556	1.0	1661	tags=69%, list=51%, signal=142%
DELACROIX_RAR_TARGETS_DN	DELACROIX_RAR_TARGETS_DN		7	-0.23813953	-0.7747642	0.7352941	0.9810909	1.0	2465	tags=100%, list=76%, signal=420%
WP_MELANOMA	WP_MELANOMA		17	-0.15731405	-0.77447015	0.7387218	0.98100805	1.0	2347	tags=88%, list=73%, signal=321%
HEIDENBLAD_AMPLIFIED_IN_PANCREATIC_CANCER	HEIDENBLAD_AMPLIFIED_IN_PANCREATIC_CANCER		12	-0.1847826	-0.77437603	0.7387755	0.980541	1.0	1830	tags=75%, list=57%, signal=172%
REACTOME_PROCESSIVE_SYNTHESIS_ON_THE_C_STRAND_OF_THE_TELOMERE	REACTOME_PROCESSIVE_SYNTHESIS_ON_THE_C_STRAND_OF_THE_TELOMERE		10	-0.20409685	-0.7742431	0.74563104	0.9801475	1.0	1929	tags=80%, list=60%, signal=198%
GEORGES_CELL_CYCLE_MIR192_TARGETS	GEORGES_CELL_CYCLE_MIR192_TARGETS		21	-0.14711335	-0.7741485	0.73767257	0.97968256	1.0	2145	tags=81%, list=66%, signal=239%
REACTOME_ASSEMBLY_OF_THE_HIV_VIRION	REACTOME_ASSEMBLY_OF_THE_HIV_VIRION		6	-0.25573465	-0.77385014	0.75	0.9795698	1.0	2408	tags=100%, list=75%, signal=392%
WP_PKC_GAMMA_CALCIUM_SIGNALING_PATHWAY_IN_ATAXIA	WP_PKC_GAMMA_CALCIUM_SIGNALING_PATHWAY_IN_ATAXIA		5	-0.27356675	-0.77356523	0.7584158	0.9794476	1.0	411	tags=40%, list=13%, signal=46%
MCBRYAN_PUBERTAL_BREAST_6_7WK_DN	MCBRYAN_PUBERTAL_BREAST_6_7WK_DN		18	-0.1511789	-0.7733528	0.76031435	0.979191	1.0	772	tags=39%, list=24%, signal=51%
KOYAMA_SEMA3B_TARGETS_DN	KOYAMA_SEMA3B_TARGETS_DN		77	-0.077214085	-0.7732109	0.76679844	0.978815	1.0	387	tags=19%, list=12%, signal=22%
REACTOME_MITOTIC_G1_PHASE_AND_G1_S_TRANSITION	REACTOME_MITOTIC_G1_PHASE_AND_G1_S_TRANSITION		35	-0.11164931	-0.7728169	0.77911645	0.9789107	1.0	2322	tags=83%, list=72%, signal=291%
KEGG_OOCYTE_MEIOSIS	KEGG_OOCYTE_MEIOSIS		27	-0.12532501	-0.7727758	0.7519841	0.978352	1.0	1754	tags=67%, list=54%, signal=145%
KEGG_MEDICUS_REFERENCE_TSC1_2_MTORC1_SIGNALING_PATHWAY	KEGG_MEDICUS_REFERENCE_TSC1_2_MTORC1_SIGNALING_PATHWAY		6	-0.25025833	-0.77211773	0.7718254	0.9789166	1.0	1887	tags=83%, list=58%, signal=200%
WP_GASTRIC_CANCER_NETWORK_1	WP_GASTRIC_CANCER_NETWORK_1		6	-0.25955775	-0.77195233	0.7632135	0.9785844	1.0	241	tags=33%, list=7%, signal=36%
WP_FOXA2_PATHWAY	WP_FOXA2_PATHWAY		8	-0.22115384	-0.7704973	0.74233127	0.9805847	1.0	500	tags=38%, list=15%, signal=44%
LIEN_BREAST_CARCINOMA_METAPLASTIC_VS_DUCTAL_UP	LIEN_BREAST_CARCINOMA_METAPLASTIC_VS_DUCTAL_UP		15	-0.16620037	-0.7700715	0.7461832	0.98069715	1.0	1621	tags=67%, list=50%, signal=133%
REACTOME_NOTCH_HLH_TRANSCRIPTION_PATHWAY	REACTOME_NOTCH_HLH_TRANSCRIPTION_PATHWAY		8	-0.22456576	-0.7700018	0.752495	0.980197	1.0	1701	tags=75%, list=53%, signal=158%
HELLER_SILENCED_BY_METHYLATION_DN	HELLER_SILENCED_BY_METHYLATION_DN		18	-0.15135175	-0.7689466	0.75697213	0.9814566	1.0	951	tags=44%, list=29%, signal=63%
PID_PLK1_PATHWAY	PID_PLK1_PATHWAY		10	-0.19366854	-0.7688115	0.74451095	0.9810811	1.0	993	tags=50%, list=31%, signal=72%
REACTOME_AKT_PHOSPHORYLATES_TARGETS_IN_THE_CYTOSOL	REACTOME_AKT_PHOSPHORYLATES_TARGETS_IN_THE_CYTOSOL		8	-0.21929279	-0.7687584	0.7570281	0.98055166	1.0	506	tags=38%, list=16%, signal=44%
PHONG_TNF_RESPONSE_VIA_P38_COMPLETE	PHONG_TNF_RESPONSE_VIA_P38_COMPLETE		79	-0.07582089	-0.76873416	0.7616279	0.97997314	1.0	2503	tags=85%, list=77%, signal=367%
ADDYA_ERYTHROID_DIFFERENTIATION_BY_HEMIN	ADDYA_ERYTHROID_DIFFERENTIATION_BY_HEMIN		7	-0.23893684	-0.768312	0.7619048	0.9801412	1.0	1539	tags=71%, list=48%, signal=136%
DARWICHE_SKIN_TUMOR_PROMOTER_DN	DARWICHE_SKIN_TUMOR_PROMOTER_DN		31	-0.11445015	-0.767905	0.76180255	0.98021924	1.0	990	tags=42%, list=31%, signal=60%
REACTOME_DNA_DOUBLE_STRAND_BREAK_REPAIR	REACTOME_DNA_DOUBLE_STRAND_BREAK_REPAIR		39	-0.103632145	-0.7672537	0.7629482	0.9807785	1.0	2322	tags=82%, list=72%, signal=288%
BOYLAN_MULTIPLE_MYELOMA_PCA1_UP	BOYLAN_MULTIPLE_MYELOMA_PCA1_UP		13	-0.17798167	-0.76711357	0.75967413	0.9803866	1.0	1417	tags=62%, list=44%, signal=109%
JINESH_BLEBBISHIELD_TRANSFORMED_STEM_CELL_SPHERES_UP	JINESH_BLEBBISHIELD_TRANSFORMED_STEM_CELL_SPHERES_UP		23	-0.1348246	-0.7669893	0.7601547	0.97996897	1.0	552	tags=30%, list=17%, signal=36%
SMID_BREAST_CANCER_NORMAL_LIKE_UP	SMID_BREAST_CANCER_NORMAL_LIKE_UP		64	-0.08175505	-0.76657575	0.75	0.9800922	1.0	247	tags=16%, list=8%, signal=17%
LEIN_CEREBELLUM_MARKERS	LEIN_CEREBELLUM_MARKERS		22	-0.1374398	-0.7659932	0.7449168	0.9804696	1.0	2498	tags=91%, list=77%, signal=398%
BASSO_CD40_SIGNALING_DN	BASSO_CD40_SIGNALING_DN		12	-0.17960659	-0.7658157	0.7702703	0.98016256	1.0	500	tags=33%, list=15%, signal=39%
DITTMER_PTHLH_TARGETS_UP	DITTMER_PTHLH_TARGETS_UP		29	-0.11983376	-0.7631806	0.73880595	0.9842403	1.0	1066	tags=45%, list=33%, signal=66%
CROONQUIST_NRAS_VS_STROMAL_STIMULATION_UP	CROONQUIST_NRAS_VS_STROMAL_STIMULATION_UP		10	-0.19726878	-0.76231873	0.76706827	0.98514986	1.0	1951	tags=80%, list=60%, signal=201%
FOROUTAN_PRODRANK_TGFB_EMT_DN	FOROUTAN_PRODRANK_TGFB_EMT_DN		19	-0.1440857	-0.7617433	0.78498983	0.9855142	1.0	1069	tags=47%, list=33%, signal=70%
YAO_TEMPORAL_RESPONSE_TO_PROGESTERONE_CLUSTER_11	YAO_TEMPORAL_RESPONSE_TO_PROGESTERONE_CLUSTER_11		30	-0.11613575	-0.7614221	0.7411274	0.9854395	1.0	2107	tags=77%, list=65%, signal=218%
CHANG_IMMORTALIZED_BY_HPV31_UP	CHANG_IMMORTALIZED_BY_HPV31_UP		19	-0.1459695	-0.76014286	0.76748973	0.9870489	1.0	2764	tags=100%, list=86%, signal=687%
MORI_SMALL_PRE_BII_LYMPHOCYTE_DN	MORI_SMALL_PRE_BII_LYMPHOCYTE_DN		21	-0.13895686	-0.76001287	0.74432987	0.9866204	1.0	2479	tags=90%, list=77%, signal=386%
REACTOME_KINESINS	REACTOME_KINESINS		12	-0.18395443	-0.7594401	0.73706895	0.9869912	1.0	1294	tags=58%, list=40%, signal=97%
KAMMINGA_SENESCENCE	KAMMINGA_SENESCENCE		12	-0.18509316	-0.7591226	0.7741935	0.9869313	1.0	2637	tags=100%, list=82%, signal=541%
PETROVA_PROX1_TARGETS_UP	PETROVA_PROX1_TARGETS_UP		6	-0.24798512	-0.7589629	0.7821782	0.986585	1.0	817	tags=50%, list=25%, signal=67%
REACTOME_MUSCLE_CONTRACTION	REACTOME_MUSCLE_CONTRACTION		52	-0.08855827	-0.7588749	0.78058255	0.98611444	1.0	1584	tags=58%, list=49%, signal=111%
WAKABAYASHI_ADIPOGENESIS_PPARG_RXRA_BOUND_8D	WAKABAYASHI_ADIPOGENESIS_PPARG_RXRA_BOUND_8D		182	-0.050156713	-0.75884956	0.7347328	0.98553866	1.0	878	tags=32%, list=27%, signal=41%
REACTOME_SIGNALING_BY_FLT3_FUSION_PROTEINS	REACTOME_SIGNALING_BY_FLT3_FUSION_PROTEINS		7	-0.22865996	-0.7585245	0.7626775	0.98547494	1.0	187	tags=29%, list=6%, signal=30%
URS_ADIPOCYTE_DIFFERENTIATION_UP	URS_ADIPOCYTE_DIFFERENTIATION_UP		15	-0.15888508	-0.7575309	0.78740156	0.9865223	1.0	1860	tags=73%, list=58%, signal=172%
AMIT_SERUM_RESPONSE_240_MCF10A	AMIT_SERUM_RESPONSE_240_MCF10A		11	-0.18630573	-0.75596607	0.7876448	0.98854995	1.0	870	tags=45%, list=27%, signal=62%
MISIAK_ANAPLASTIC_THYROID_CARCINOMA_UP	MISIAK_ANAPLASTIC_THYROID_CARCINOMA_UP		12	-0.18157347	-0.7551329	0.7214429	0.9893265	1.0	763	tags=42%, list=24%, signal=54%
GOBERT_OLIGODENDROCYTE_DIFFERENTIATION_UP	GOBERT_OLIGODENDROCYTE_DIFFERENTIATION_UP		145	-0.055089775	-0.7550273	0.76125246	0.98888123	1.0	990	tags=36%, list=31%, signal=49%
KEGG_VIBRIO_CHOLERAE_INFECTION	KEGG_VIBRIO_CHOLERAE_INFECTION		11	-0.1844994	-0.7549254	0.748	0.98842007	1.0	582	tags=36%, list=18%, signal=44%
HANN_RESISTANCE_TO_BCL2_INHIBITOR_UP	HANN_RESISTANCE_TO_BCL2_INHIBITOR_UP		6	-0.24281876	-0.75442034	0.75588864	0.9886662	1.0	295	tags=33%, list=9%, signal=37%
KEGG_MEDICUS_REFERENCE_ITGA_B_FAK_CDC42_SIGNALING_PATHWAY	KEGG_MEDICUS_REFERENCE_ITGA_B_FAK_CDC42_SIGNALING_PATHWAY		7	-0.2292801	-0.75426173	0.772	0.9882957	1.0	185	tags=29%, list=6%, signal=30%
PID_CDC42_REG_PATHWAY	PID_CDC42_REG_PATHWAY		19	-0.13920422	-0.7538443	0.7822736	0.98837113	1.0	1595	tags=63%, list=49%, signal=124%
VANHARANTA_UTERINE_FIBROID_DN	VANHARANTA_UTERINE_FIBROID_DN		15	-0.15755875	-0.75346345	0.7690678	0.98836964	1.0	356	tags=27%, list=11%, signal=30%
REACTOME_ERK_MAPK_TARGETS	REACTOME_ERK_MAPK_TARGETS		11	-0.1855155	-0.75334495	0.77754235	0.9879492	1.0	1754	tags=73%, list=54%, signal=158%
WP_P38_MAPK_SIGNALING_PATHWAY	WP_P38_MAPK_SIGNALING_PATHWAY		13	-0.17444499	-0.7532769	0.72553194	0.9874492	1.0	1677	tags=69%, list=52%, signal=143%
REACTOME_EUKARYOTIC_TRANSLATION_INITIATION	REACTOME_EUKARYOTIC_TRANSLATION_INITIATION		36	-0.105896264	-0.7530854	0.79275656	0.9871641	1.0	1099	tags=44%, list=34%, signal=67%
KAYO_CALORIE_RESTRICTION_MUSCLE_UP	KAYO_CALORIE_RESTRICTION_MUSCLE_UP		25	-0.12835671	-0.75253224	0.7495069	0.9874877	1.0	1270	tags=52%, list=39%, signal=85%
BAELDE_DIABETIC_NEPHROPATHY_DN	BAELDE_DIABETIC_NEPHROPATHY_DN		127	-0.057656556	-0.7522374	0.7987421	0.98734975	1.0	2545	tags=84%, list=79%, signal=381%
PID_REELIN_PATHWAY	PID_REELIN_PATHWAY		12	-0.17691508	-0.7517427	0.77398723	0.9875747	1.0	778	tags=42%, list=24%, signal=55%
WP_IL_2_SIGNALING_PATHWAY	WP_IL_2_SIGNALING_PATHWAY		15	-0.16288467	-0.7516551	0.7811861	0.9871133	1.0	2709	tags=100%, list=84%, signal=615%
BIOCARTA_RACCYCD_PATHWAY	BIOCARTA_RACCYCD_PATHWAY		8	-0.21836227	-0.75135696	0.79387754	0.987006	1.0	105	tags=25%, list=3%, signal=26%
WP_EBSTEIN_BARR_VIRUS_LMP1_SIGNALING	WP_EBSTEIN_BARR_VIRUS_LMP1_SIGNALING		6	-0.25831783	-0.7508042	0.7745098	0.9873193	1.0	1861	tags=83%, list=58%, signal=196%
AMIT_EGF_RESPONSE_40_HELA	AMIT_EGF_RESPONSE_40_HELA		7	-0.23353261	-0.7501705	0.77013755	0.9877802	1.0	633	tags=43%, list=20%, signal=53%
LUCAS_HNF4A_TARGETS_UP	LUCAS_HNF4A_TARGETS_UP		8	-0.21308933	-0.7493975	0.7826962	0.9884435	1.0	1738	tags=75%, list=54%, signal=162%
SMID_BREAST_CANCER_LUMINAL_A_UP	SMID_BREAST_CANCER_LUMINAL_A_UP		7	-0.22600217	-0.7493094	0.7967807	0.98796654	1.0	1119	tags=57%, list=35%, signal=87%
GARGALOVIC_RESPONSE_TO_OXIDIZED_PHOSPHOLIPIDS_TURQUOISE_DN	GARGALOVIC_RESPONSE_TO_OXIDIZED_PHOSPHOLIPIDS_TURQUOISE_DN		8	-0.20998758	-0.7487142	0.7750511	0.98832667	1.0	536	tags=38%, list=17%, signal=45%
GERHOLD_ADIPOGENESIS_UP	GERHOLD_ADIPOGENESIS_UP		6	-0.24478197	-0.7485645	0.7961905	0.9879646	1.0	1366	tags=67%, list=42%, signal=115%
DOANE_BREAST_CANCER_ESR1_DN	DOANE_BREAST_CANCER_ESR1_DN		11	-0.18641862	-0.7483162	0.78902954	0.98776966	1.0	282	tags=27%, list=9%, signal=30%
REACTOME_RND2_GTPASE_CYCLE	REACTOME_RND2_GTPASE_CYCLE		22	-0.13520248	-0.7483045	0.8109641	0.987182	1.0	2799	tags=100%, list=87%, signal=741%
JAZAERI_BREAST_CANCER_BRCA1_VS_BRCA2_UP	JAZAERI_BREAST_CANCER_BRCA1_VS_BRCA2_UP		12	-0.1779503	-0.7480053	0.78	0.98705524	1.0	1852	tags=75%, list=57%, signal=175%
SCHAEFFER_PROSTATE_DEVELOPMENT_6HR_UP	SCHAEFFER_PROSTATE_DEVELOPMENT_6HR_UP		23	-0.13131545	-0.7479867	0.7831579	0.9864745	1.0	2109	tags=78%, list=65%, signal=224%
REACTOME_PKA_ACTIVATION_IN_GLUCAGON_SIGNALLING	REACTOME_PKA_ACTIVATION_IN_GLUCAGON_SIGNALLING		6	-0.24343872	-0.7478989	0.8127572	0.98600316	1.0	293	tags=33%, list=9%, signal=37%
WP_GASTRIC_CANCER_NETWORK_2	WP_GASTRIC_CANCER_NETWORK_2		11	-0.18599528	-0.7476872	0.78515625	0.98572725	1.0	871	tags=45%, list=27%, signal=62%
YAGI_AML_SURVIVAL	YAGI_AML_SURVIVAL		31	-0.11171915	-0.7462247	0.7732558	0.98750687	1.0	1103	tags=45%, list=34%, signal=68%
REACTOME_SIGNALING_BY_ALK_IN_CANCER	REACTOME_SIGNALING_BY_ALK_IN_CANCER		29	-0.11705618	-0.7458507	0.7878788	0.9875104	1.0	852	tags=38%, list=26%, signal=51%
ROSS_AML_WITH_AML1_ETO_FUSION	ROSS_AML_WITH_AML1_ETO_FUSION		20	-0.1404732	-0.74566793	0.7920792	0.9871857	1.0	1489	tags=60%, list=46%, signal=111%
NIKOLSKY_BREAST_CANCER_7Q21_Q22_AMPLICON	NIKOLSKY_BREAST_CANCER_7Q21_Q22_AMPLICON		8	-0.2146402	-0.7456634	0.7750511	0.9865858	1.0	2137	tags=88%, list=66%, signal=258%
LEE_TARGETS_OF_PTCH1_AND_SUFU_DN	LEE_TARGETS_OF_PTCH1_AND_SUFU_DN		21	-0.13861577	-0.7446144	0.7884232	0.98771966	1.0	2634	tags=95%, list=81%, signal=511%
YAO_TEMPORAL_RESPONSE_TO_PROGESTERONE_CLUSTER_12	YAO_TEMPORAL_RESPONSE_TO_PROGESTERONE_CLUSTER_12		7	-0.23016609	-0.7435423	0.77575755	0.9888623	1.0	2029	tags=86%, list=63%, signal=230%
REACTOME_NCAM_SIGNALING_FOR_NEURITE_OUT_GROWTH	REACTOME_NCAM_SIGNALING_FOR_NEURITE_OUT_GROWTH		17	-0.15204461	-0.7435094	0.7916667	0.9883029	1.0	843	tags=41%, list=26%, signal=55%
PID_IL8_CXCR2_PATHWAY	PID_IL8_CXCR2_PATHWAY		10	-0.19317198	-0.74219984	0.7578125	0.9899066	1.0	25	tags=20%, list=1%, signal=20%
DACOSTA_UV_RESPONSE_VIA_ERCC3_TTD_DN	DACOSTA_UV_RESPONSE_VIA_ERCC3_TTD_DN		32	-0.10999999	-0.74209845	0.8049281	0.9894529	1.0	1770	tags=66%, list=55%, signal=144%
FARMER_BREAST_CANCER_CLUSTER_3	FARMER_BREAST_CANCER_CLUSTER_3		5	-0.26346448	-0.7420374	0.796748	0.9889393	1.0	1090	tags=60%, list=34%, signal=90%
GROSS_HYPOXIA_VIA_ELK3_DN	GROSS_HYPOXIA_VIA_ELK3_DN		38	-0.09980886	-0.74190104	0.77603143	0.98855233	1.0	2574	tags=89%, list=80%, signal=434%
RAMASWAMY_METASTASIS_DN	RAMASWAMY_METASTASIS_DN		12	-0.17691508	-0.7412949	0.83992094	0.9889221	1.0	778	tags=42%, list=24%, signal=55%
NAGASHIMA_NRG1_SIGNALING_UP	NAGASHIMA_NRG1_SIGNALING_UP		33	-0.11199523	-0.74107486	0.7871901	0.9886762	1.0	818	tags=36%, list=25%, signal=48%
KLEIN_PRIMARY_EFFUSION_LYMPHOMA_UP	KLEIN_PRIMARY_EFFUSION_LYMPHOMA_UP		5	-0.27170745	-0.74075085	0.77952754	0.988601	1.0	417	tags=40%, list=13%, signal=46%
REACTOME_SIGNALING_BY_TGF_BETA_RECEPTOR_COMPLEX	REACTOME_SIGNALING_BY_TGF_BETA_RECEPTOR_COMPLEX		29	-0.11380493	-0.74055624	0.7789256	0.98833	1.0	1754	tags=66%, list=54%, signal=142%
REACTOME_RHO_GTPASES_ACTIVATE_WASPS_AND_WAVES	REACTOME_RHO_GTPASES_ACTIVATE_WASPS_AND_WAVES		11	-0.1855155	-0.7403054	0.8197425	0.9881077	1.0	1754	tags=73%, list=54%, signal=158%
WP_PROXIMAL_TUBULE_TRANSPORT	WP_PROXIMAL_TUBULE_TRANSPORT		6	-0.24075222	-0.73933834	0.81299216	0.9890682	1.0	1379	tags=67%, list=43%, signal=116%
TRAYNOR_RETT_SYNDROM_UP	TRAYNOR_RETT_SYNDROM_UP		9	-0.20208916	-0.7390941	0.78881985	0.98885196	1.0	427	tags=33%, list=13%, signal=38%
REACTOME_RHOA_GTPASE_CYCLE	REACTOME_RHOA_GTPASE_CYCLE		79	-0.07208324	-0.73874295	0.80196077	0.98880273	1.0	1492	tags=53%, list=46%, signal=96%
PID_IL8_CXCR1_PATHWAY	PID_IL8_CXCR1_PATHWAY		10	-0.19317198	-0.7380757	0.7868526	0.98928857	1.0	25	tags=20%, list=1%, signal=20%
BOUDOUKHA_BOUND_BY_IGF2BP2	BOUDOUKHA_BOUND_BY_IGF2BP2		19	-0.13989222	-0.7380415	0.8153846	0.98874545	1.0	1933	tags=74%, list=60%, signal=182%
WP_GASTRIN_SIGNALING_PATHWAY	WP_GASTRIN_SIGNALING_PATHWAY		48	-0.08940535	-0.73750556	0.8239845	0.9889837	1.0	2477	tags=85%, list=77%, signal=360%
WP_INTERFERON_TYPE_I_SIGNALING_PATHWAYS	WP_INTERFERON_TYPE_I_SIGNALING_PATHWAYS		22	-0.13188894	-0.73734015	0.78969073	0.9886421	1.0	606	tags=32%, list=19%, signal=39%
ZHOU_INFLAMMATORY_RESPONSE_FIMA_DN	ZHOU_INFLAMMATORY_RESPONSE_FIMA_DN		60	-0.07894073	-0.7366438	0.8279352	0.9891489	1.0	2821	tags=95%, list=87%, signal=733%
KEGG_NON_SMALL_CELL_LUNG_CANCER	KEGG_NON_SMALL_CELL_LUNG_CANCER		19	-0.14266057	-0.7366326	0.7944664	0.98856914	1.0	1754	tags=68%, list=54%, signal=149%
KIM_MYC_AMPLIFICATION_TARGETS_DN	KIM_MYC_AMPLIFICATION_TARGETS_DN		23	-0.13044833	-0.7360989	0.80991733	0.98880273	1.0	285	tags=22%, list=9%, signal=24%
REACTOME_MEIOTIC_SYNAPSIS	REACTOME_MEIOTIC_SYNAPSIS		14	-0.1663855	-0.73568416	0.7959596	0.98885244	1.0	2005	tags=79%, list=62%, signal=206%
SOGA_COLORECTAL_CANCER_MYC_DN	SOGA_COLORECTAL_CANCER_MYC_DN		8	-0.21029776	-0.7355613	0.8047809	0.9884689	1.0	2555	tags=100%, list=79%, signal=476%
MARIADASON_RESPONSE_TO_CURCUMIN_SULINDAC_7	MARIADASON_RESPONSE_TO_CURCUMIN_SULINDAC_7		5	-0.26458007	-0.73553777	0.79591835	0.9879077	1.0	440	tags=40%, list=14%, signal=46%
REACTOME_IRE1ALPHA_ACTIVATES_CHAPERONES	REACTOME_IRE1ALPHA_ACTIVATES_CHAPERONES		7	-0.22449611	-0.735528	0.7939394	0.9873324	1.0	2509	tags=100%, list=78%, signal=446%
LUI_THYROID_CANCER_PAX8_PPARG_DN	LUI_THYROID_CANCER_PAX8_PPARG_DN		16	-0.15298507	-0.7346332	0.80290455	0.98819894	1.0	2337	tags=88%, list=72%, signal=314%
DAVICIONI_MOLECULAR_ARMS_VS_ERMS_UP	DAVICIONI_MOLECULAR_ARMS_VS_ERMS_UP		87	-0.06927983	-0.73462653	0.7818182	0.9876087	1.0	749	tags=30%, list=23%, signal=38%
VISALA_RESPONSE_TO_HEAT_SHOCK_AND_AGING_DN	VISALA_RESPONSE_TO_HEAT_SHOCK_AND_AGING_DN		5	-0.26377437	-0.7343067	0.793456	0.98753566	1.0	1089	tags=60%, list=34%, signal=90%
WP_MIRNA_REGULATION_OF_PROSTATE_CANCER_SIGNALING_PATHWAYS	WP_MIRNA_REGULATION_OF_PROSTATE_CANCER_SIGNALING_PATHWAYS		12	-0.17774324	-0.73429066	0.78811884	0.9869647	1.0	506	tags=33%, list=16%, signal=39%
KEGG_TGF_BETA_SIGNALING_PATHWAY	KEGG_TGF_BETA_SIGNALING_PATHWAY		13	-0.17064542	-0.73406315	0.8060345	0.9866906	1.0	1192	tags=54%, list=37%, signal=85%
REACTOME_PROCESSING_OF_DNA_DOUBLE_STRAND_BREAK_ENDS	REACTOME_PROCESSING_OF_DNA_DOUBLE_STRAND_BREAK_ENDS		19	-0.14334856	-0.7332906	0.804	0.9873201	1.0	2092	tags=79%, list=65%, signal=223%
BIOCARTA_VDR_PATHWAY	BIOCARTA_VDR_PATHWAY		13	-0.16686977	-0.73309416	0.80353636	0.98703015	1.0	1950	tags=77%, list=60%, signal=193%
DUTERTRE_ESTRADIOL_RESPONSE_6HR_DN	DUTERTRE_ESTRADIOL_RESPONSE_6HR_DN		22	-0.12902856	-0.7325447	0.81673306	0.9873086	1.0	909	tags=41%, list=28%, signal=57%
JOHANSSON_GLIOMAGENESIS_BY_PDGFB_UP	JOHANSSON_GLIOMAGENESIS_BY_PDGFB_UP		20	-0.13499373	-0.73203576	0.7854406	0.9875923	1.0	537	tags=30%, list=17%, signal=36%
MULLIGHAN_NPM1_SIGNATURE_3_DN	MULLIGHAN_NPM1_SIGNATURE_3_DN		35	-0.10390991	-0.7310013	0.802	0.9885741	1.0	1608	tags=60%, list=50%, signal=118%
HASLINGER_B_CLL_WITH_CHROMOSOME_12_TRISOMY	HASLINGER_B_CLL_WITH_CHROMOSOME_12_TRISOMY		11	-0.18356802	-0.730738	0.79707116	0.9883885	1.0	585	tags=36%, list=18%, signal=44%
FIGUEROA_AML_METHYLATION_CLUSTER_1_UP	FIGUEROA_AML_METHYLATION_CLUSTER_1_UP		25	-0.123953834	-0.73036265	0.78881985	0.98838574	1.0	767	tags=36%, list=24%, signal=47%
PID_RHOA_REG_PATHWAY	PID_RHOA_REG_PATHWAY		24	-0.12427266	-0.7300275	0.79923517	0.9882992	1.0	141	tags=17%, list=4%, signal=17%
KEGG_RNA_DEGRADATION	KEGG_RNA_DEGRADATION		22	-0.13112429	-0.72961664	0.8267717	0.98834246	1.0	1343	tags=55%, list=42%, signal=93%
HASLINGER_B_CLL_WITH_17P13_DELETION	HASLINGER_B_CLL_WITH_17P13_DELETION		11	-0.18269306	-0.7291377	0.8178218	0.9884743	1.0	294	tags=27%, list=9%, signal=30%
KEGG_MEDICUS_REFERENCE_CA2_CAM_CAMK_SIGNALING_PATHWAY	KEGG_MEDICUS_REFERENCE_CA2_CAM_CAMK_SIGNALING_PATHWAY		8	-0.2121588	-0.72908	0.802682	0.9879698	1.0	933	tags=50%, list=29%, signal=70%
SHEDDEN_LUNG_CANCER_POOR_SURVIVAL_A6	SHEDDEN_LUNG_CANCER_POOR_SURVIVAL_A6		105	-0.06120273	-0.7289166	0.8148148	0.98764974	1.0	2426	tags=81%, list=75%, signal=314%
BILD_SRC_ONCOGENIC_SIGNATURE	BILD_SRC_ONCOGENIC_SIGNATURE		17	-0.14421369	-0.7284574	0.82504606	0.98779225	1.0	2199	tags=82%, list=68%, signal=256%
KRIGE_RESPONSE_TO_TOSEDOSTAT_24HR_UP	KRIGE_RESPONSE_TO_TOSEDOSTAT_24HR_UP		188	-0.047194343	-0.7270442	0.8	0.9894188	1.0	1353	tags=46%, list=42%, signal=75%
WP_DNA_IR_DOUBLE_STRAND_BREAKS_AND_CELLULAR_RESPONSE_VIA_ATM	WP_DNA_IR_DOUBLE_STRAND_BREAKS_AND_CELLULAR_RESPONSE_VIA_ATM		17	-0.14893419	-0.7269803	0.81225294	0.988915	1.0	853	tags=41%, list=26%, signal=56%
BOHN_PRIMARY_IMMUNODEFICIENCY_SYNDROM_UP	BOHN_PRIMARY_IMMUNODEFICIENCY_SYNDROM_UP		14	-0.16194616	-0.7265286	0.83838385	0.98900104	1.0	865	tags=43%, list=27%, signal=58%
BLANCO_MELO_BRONCHIAL_EPITHELIAL_CELLS_INFLUENZA_A_DEL_NS1_INFECTION_DN	BLANCO_MELO_BRONCHIAL_EPITHELIAL_CELLS_INFLUENZA_A_DEL_NS1_INFECTION_DN		46	-0.08967221	-0.72581625	0.8095238	0.9895149	1.0	980	tags=39%, list=30%, signal=55%
BRUINS_UVC_RESPONSE_VIA_TP53_GROUP_C	BRUINS_UVC_RESPONSE_VIA_TP53_GROUP_C		20	-0.13325028	-0.72550267	0.8201285	0.98936665	1.0	1189	tags=50%, list=37%, signal=79%
BIOCARTA_CDMAC_PATHWAY	BIOCARTA_CDMAC_PATHWAY		8	-0.20812654	-0.7251503	0.79041916	0.989328	1.0	1754	tags=75%, list=54%, signal=164%
REACTOME_CARDIOGENESIS	REACTOME_CARDIOGENESIS		11	-0.1792498	-0.7249369	0.8257426	0.9890646	1.0	2068	tags=82%, list=64%, signal=226%
REACTOME_SIGNALING_BY_TGFB_FAMILY_MEMBERS	REACTOME_SIGNALING_BY_TGFB_FAMILY_MEMBERS		32	-0.107812494	-0.72479296	0.813253	0.9887099	1.0	2484	tags=88%, list=77%, signal=374%
REACTOME_RUNX2_REGULATES_OSTEOBLAST_DIFFERENTIATION	REACTOME_RUNX2_REGULATES_OSTEOBLAST_DIFFERENTIATION		8	-0.20812654	-0.7242659	0.8087318	0.9889334	1.0	1754	tags=75%, list=54%, signal=164%
KEGG_MEDICUS_REFERENCE_ERK_RSK_SIGNALING	KEGG_MEDICUS_REFERENCE_ERK_RSK_SIGNALING		5	-0.2580105	-0.7229867	0.7866109	0.9903063	1.0	1754	tags=80%, list=54%, signal=175%
REACTOME_RHOJ_GTPASE_CYCLE	REACTOME_RHOJ_GTPASE_CYCLE		31	-0.10909898	-0.7221866	0.814741	0.9909238	1.0	2571	tags=90%, list=80%, signal=437%
WP_NF1_COPY_NUMBER_VARIATION_SYNDROME	WP_NF1_COPY_NUMBER_VARIATION_SYNDROME		26	-0.122318715	-0.7221247	0.7885835	0.99041873	1.0	2095	tags=77%, list=65%, signal=217%
VERRECCHIA_RESPONSE_TO_TGFB1_C1	VERRECCHIA_RESPONSE_TO_TGFB1_C1		5	-0.26030368	-0.7220728	0.812	0.9899076	1.0	2393	tags=100%, list=74%, signal=385%
PURBEY_TARGETS_OF_CTBP1_NOT_SATB1_UP	PURBEY_TARGETS_OF_CTBP1_NOT_SATB1_UP		45	-0.091371186	-0.72161853	0.825462	0.99001426	1.0	1649	tags=60%, list=51%, signal=121%
WP_HEREDITARY_LEIOMYOMATOSIS_AND_RENAL_CELL_CARCINOMA_PATHWAY	WP_HEREDITARY_LEIOMYOMATOSIS_AND_RENAL_CELL_CARCINOMA_PATHWAY		6	-0.23713577	-0.7212919	0.76861167	0.9898986	1.0	852	tags=50%, list=26%, signal=68%
JAZAG_TGFB1_SIGNALING_UP	JAZAG_TGFB1_SIGNALING_UP		16	-0.14863183	-0.7211761	0.82474226	0.98951083	1.0	735	tags=38%, list=23%, signal=48%
SEITZ_NEOPLASTIC_TRANSFORMATION_BY_8P_DELETION_DN	SEITZ_NEOPLASTIC_TRANSFORMATION_BY_8P_DELETION_DN		5	-0.2609854	-0.7209281	0.79141104	0.98927474	1.0	1098	tags=60%, list=34%, signal=91%
LIU_BREAST_CANCER	LIU_BREAST_CANCER		11	-0.1796167	-0.7207955	0.82388663	0.98886764	1.0	1773	tags=73%, list=55%, signal=161%
PID_AVB3_OPN_PATHWAY	PID_AVB3_OPN_PATHWAY		8	-0.20812654	-0.720276	0.8377823	0.98905665	1.0	1754	tags=75%, list=54%, signal=164%
DOANE_BREAST_CANCER_CLASSES_DN	DOANE_BREAST_CANCER_CLASSES_DN		8	-0.20564516	-0.7198763	0.83932346	0.98907596	1.0	954	tags=50%, list=30%, signal=71%
ZHAN_MULTIPLE_MYELOMA_CD1_VS_CD2_UP	ZHAN_MULTIPLE_MYELOMA_CD1_VS_CD2_UP		7	-0.22170542	-0.71956414	0.829918	0.98894715	1.0	2518	tags=100%, list=78%, signal=452%
PID_PI3KCI_AKT_PATHWAY	PID_PI3KCI_AKT_PATHWAY		20	-0.13374841	-0.7188463	0.82738096	0.98937285	1.0	1349	tags=55%, list=42%, signal=94%
REACTOME_CELLULAR_SENESCENCE	REACTOME_CELLULAR_SENESCENCE		50	-0.087529875	-0.7186233	0.846	0.9891228	1.0	886	tags=36%, list=27%, signal=49%
BIOCARTA_GSK3_PATHWAY	BIOCARTA_GSK3_PATHWAY		7	-0.21842739	-0.71852267	0.81128407	0.9886888	1.0	220	tags=29%, list=7%, signal=31%
VERRECCHIA_RESPONSE_TO_TGFB1_C5	VERRECCHIA_RESPONSE_TO_TGFB1_C5		7	-0.22405313	-0.7184457	0.8241107	0.98822695	1.0	1587	tags=71%, list=49%, signal=140%
BONOME_OVARIAN_CANCER_POOR_SURVIVAL_UP	BONOME_OVARIAN_CANCER_POOR_SURVIVAL_UP		13	-0.16646351	-0.7180605	0.8053435	0.98821795	1.0	211	tags=23%, list=7%, signal=25%
WP_TRANSLATION_INHIBITORS_IN_CHRONICALLY_ACTIVATED_PDGFRA_CELLS	WP_TRANSLATION_INHIBITORS_IN_CHRONICALLY_ACTIVATED_PDGFRA_CELLS		24	-0.12520783	-0.7171437	0.8173077	0.98897845	1.0	1754	tags=67%, list=54%, signal=145%
WP_MARKERS_OF_KIDNEY_CELL_LINEAGE	WP_MARKERS_OF_KIDNEY_CELL_LINEAGE		8	-0.20223325	-0.7152111	0.83619046	0.9912853	1.0	2581	tags=100%, list=80%, signal=495%
ROSS_AML_OF_FAB_M7_TYPE	ROSS_AML_OF_FAB_M7_TYPE		17	-0.14516509	-0.71519893	0.8344086	0.990722	1.0	675	tags=35%, list=21%, signal=44%
WP_PI3K_AKT_MTOR_SIGNALING_PATHWAY_AND_THERAPEUTIC_OPPORTUNITIES_IN_PROSTATE_CANCER	WP_PI3K_AKT_MTOR_SIGNALING_PATHWAY_AND_THERAPEUTIC_OPPORTUNITIES_IN_PROSTATE_CANCER		13	-0.1659139	-0.7143049	0.82608694	0.9914612	1.0	710	tags=38%, list=22%, signal=49%
REACTOME_PROGRAMMED_CELL_DEATH	REACTOME_PROGRAMMED_CELL_DEATH		67	-0.07479662	-0.71416694	0.8397566	0.9910958	1.0	922	tags=36%, list=29%, signal=49%
GRAESSMANN_APOPTOSIS_BY_SERUM_DEPRIVATION_UP	GRAESSMANN_APOPTOSIS_BY_SERUM_DEPRIVATION_UP		91	-0.06301974	-0.71311945	0.8281853	0.9920037	1.0	762	tags=30%, list=24%, signal=38%
KAYO_AGING_MUSCLE_UP	KAYO_AGING_MUSCLE_UP		51	-0.086469255	-0.71148974	0.8471698	0.9937771	1.0	1437	tags=53%, list=44%, signal=94%
REICHERT_MITOSIS_LIN9_TARGETS	REICHERT_MITOSIS_LIN9_TARGETS		12	-0.16842647	-0.71055996	0.8343685	0.994556	1.0	536	tags=33%, list=17%, signal=40%
REACTOME_TRANSLESION_SYNTHESIS_BY_POLH	REACTOME_TRANSLESION_SYNTHESIS_BY_POLH		5	-0.25249454	-0.7103912	0.8424125	0.99422824	1.0	479	tags=40%, list=15%, signal=47%
BIOCARTA_CERAMIDE_PATHWAY	BIOCARTA_CERAMIDE_PATHWAY		8	-0.20812654	-0.71002966	0.8371134	0.99420476	1.0	1754	tags=75%, list=54%, signal=164%
REACTOME_CELL_DEATH_SIGNALLING_VIA_NRAGE_NRIF_AND_NADE	REACTOME_CELL_DEATH_SIGNALLING_VIA_NRAGE_NRIF_AND_NADE		31	-0.10665016	-0.7092624	0.8373494	0.9946825	1.0	1432	tags=55%, list=44%, signal=98%
ZAMORA_NOS2_TARGETS_UP	ZAMORA_NOS2_TARGETS_UP		14	-0.15586431	-0.7090727	0.8339844	0.9943777	1.0	1808	tags=71%, list=56%, signal=161%
BIOCARTA_CCR3_PATHWAY	BIOCARTA_CCR3_PATHWAY		8	-0.20812654	-0.7089519	0.8330059	0.9939792	1.0	1754	tags=75%, list=54%, signal=164%
KYNG_RESPONSE_TO_H2O2	KYNG_RESPONSE_TO_H2O2		11	-0.17414126	-0.708734	0.8316222	0.99369985	1.0	1203	tags=55%, list=37%, signal=87%
MORI_SMALL_PRE_BII_LYMPHOCYTE_UP	MORI_SMALL_PRE_BII_LYMPHOCYTE_UP		17	-0.14205468	-0.7085823	0.8467742	0.9933415	1.0	685	tags=35%, list=21%, signal=45%
TIEN_INTESTINE_PROBIOTICS_2HR_UP	TIEN_INTESTINE_PROBIOTICS_2HR_UP		11	-0.1737179	-0.7083609	0.8356998	0.99305576	1.0	1792	tags=73%, list=55%, signal=163%
GENTILE_UV_RESPONSE_CLUSTER_D8	GENTILE_UV_RESPONSE_CLUSTER_D8		15	-0.15086515	-0.708261	0.82330096	0.99262017	1.0	593	tags=33%, list=18%, signal=41%
REACTOME_RND1_GTPASE_CYCLE	REACTOME_RND1_GTPASE_CYCLE		22	-0.12730102	-0.70820045	0.8235294	0.9921175	1.0	1796	tags=68%, list=56%, signal=152%
REACTOME_DUAL_INCISION_IN_GG_NER	REACTOME_DUAL_INCISION_IN_GG_NER		11	-0.17860061	-0.7079205	0.8333333	0.9919651	1.0	601	tags=36%, list=19%, signal=45%
GAUSSMANN_MLL_AF4_FUSION_TARGETS_A_UP	GAUSSMANN_MLL_AF4_FUSION_TARGETS_A_UP		54	-0.08074027	-0.707112	0.83657587	0.99252385	1.0	2737	tags=93%, list=85%, signal=594%
CREIGHTON_ENDOCRINE_THERAPY_RESISTANCE_3	CREIGHTON_ENDOCRINE_THERAPY_RESISTANCE_3		159	-0.04906807	-0.7068377	0.8121331	0.99233353	1.0	2696	tags=88%, list=83%, signal=505%
REACTOME_ADORA2B_MEDIATED_ANTI_INFLAMMATORY_CYTOKINES_PRODUCTION	REACTOME_ADORA2B_MEDIATED_ANTI_INFLAMMATORY_CYTOKINES_PRODUCTION		9	-0.18954046	-0.70663244	0.84732825	0.99204147	1.0	2263	tags=89%, list=70%, signal=296%
PID_PS1_PATHWAY	PID_PS1_PATHWAY		11	-0.1754678	-0.7064779	0.8368644	0.9916884	1.0	2374	tags=91%, list=73%, signal=341%
LOPES_METHYLATED_IN_COLON_CANCER_UP	LOPES_METHYLATED_IN_COLON_CANCER_UP		5	-0.25243258	-0.7053512	0.84415585	0.9926963	1.0	1772	tags=80%, list=55%, signal=177%
REACTOME_ASSEMBLY_AND_CELL_SURFACE_PRESENTATION_OF_NMDA_RECEPTORS	REACTOME_ASSEMBLY_AND_CELL_SURFACE_PRESENTATION_OF_NMDA_RECEPTORS		14	-0.15661898	-0.70512253	0.82978725	0.9924384	1.0	1113	tags=50%, list=34%, signal=76%
QI_PLASMACYTOMA_DN	QI_PLASMACYTOMA_DN		18	-0.1389062	-0.70458645	0.844898	0.99263144	1.0	991	tags=44%, list=31%, signal=64%
ODONNELL_TFRC_TARGETS_DN	ODONNELL_TFRC_TARGETS_DN		29	-0.11084434	-0.70408976	0.833002	0.9927523	1.0	649	tags=31%, list=20%, signal=38%
JOHNSTONE_PARVB_TARGETS_3_UP	JOHNSTONE_PARVB_TARGETS_3_UP		112	-0.059523806	-0.7038401	0.8259958	0.99251753	1.0	1489	tags=52%, list=46%, signal=93%
MORI_PRE_BI_LYMPHOCYTE_UP	MORI_PRE_BI_LYMPHOCYTE_UP		23	-0.1201783	-0.70195484	0.83472806	0.99461055	1.0	599	tags=30%, list=19%, signal=37%
CHEBOTAEV_GR_TARGETS_UP	CHEBOTAEV_GR_TARGETS_UP		15	-0.14945598	-0.70151216	0.84584177	0.9946405	1.0	813	tags=40%, list=25%, signal=53%
REACTOME_RESOLUTION_OF_AP_SITES_VIA_THE_MULTIPLE_NUCLEOTIDE_PATCH_REPLACEMENT_PATHWAY	REACTOME_RESOLUTION_OF_AP_SITES_VIA_THE_MULTIPLE_NUCLEOTIDE_PATCH_REPLACEMENT_PATHWAY		10	-0.18324025	-0.7009233	0.87090164	0.99489075	1.0	57	tags=20%, list=2%, signal=20%
DACOSTA_UV_RESPONSE_VIA_ERCC3_UP	DACOSTA_UV_RESPONSE_VIA_ERCC3_UP		55	-0.08169514	-0.7008833	0.83820665	0.99437356	1.0	2092	tags=73%, list=65%, signal=203%
PID_RANBP2_PATHWAY	PID_RANBP2_PATHWAY		6	-0.23165944	-0.70051336	0.8466135	0.9942983	1.0	1947	tags=83%, list=60%, signal=209%
MARSON_BOUND_BY_E2F4_UNSTIMULATED	MARSON_BOUND_BY_E2F4_UNSTIMULATED		170	-0.04826138	-0.70030814	0.86270493	0.99401623	1.0	1108	tags=39%, list=34%, signal=56%
SPIELMAN_LYMPHOBLAST_EUROPEAN_VS_ASIAN_2FC_UP	SPIELMAN_LYMPHOBLAST_EUROPEAN_VS_ASIAN_2FC_UP		5	-0.24350788	-0.7002026	0.84841627	0.99357057	1.0	508	tags=40%, list=16%, signal=47%
REACTOME_SUMOYLATION_OF_TRANSCRIPTION_COFACTORS	REACTOME_SUMOYLATION_OF_TRANSCRIPTION_COFACTORS		17	-0.13801113	-0.70016164	0.8493976	0.9930571	1.0	698	tags=35%, list=22%, signal=45%
PID_TCR_PATHWAY	PID_TCR_PATHWAY		14	-0.1560419	-0.6999258	0.86491936	0.992825	1.0	2500	tags=93%, list=77%, signal=408%
KEGG_MEDICUS_REFERENCE_DNA_REPLICATION_LICENSING	KEGG_MEDICUS_REFERENCE_DNA_REPLICATION_LICENSING		6	-0.22266996	-0.69989467	0.82824427	0.99230176	1.0	360	tags=33%, list=11%, signal=37%
PARK_TRETINOIN_RESPONSE_AND_PML_RARA_FUSION	PARK_TRETINOIN_RESPONSE_AND_PML_RARA_FUSION		5	-0.25305235	-0.6997262	0.8484849	0.99194497	1.0	1770	tags=80%, list=55%, signal=177%
LINDSTEDT_DENDRITIC_CELL_MATURATION_B	LINDSTEDT_DENDRITIC_CELL_MATURATION_B		7	-0.21745291	-0.6993427	0.8460076	0.9919079	1.0	2070	tags=86%, list=64%, signal=238%
XU_HGF_SIGNALING_NOT_VIA_AKT1_48HR_UP	XU_HGF_SIGNALING_NOT_VIA_AKT1_48HR_UP		9	-0.18829939	-0.69933	0.8484849	0.99135333	1.0	2267	tags=89%, list=70%, signal=297%
GARGALOVIC_RESPONSE_TO_OXIDIZED_PHOSPHOLIPIDS_GREEN_UP	GARGALOVIC_RESPONSE_TO_OXIDIZED_PHOSPHOLIPIDS_GREEN_UP		6	-0.22917959	-0.698729	0.8241309	0.99160737	1.0	1955	tags=83%, list=60%, signal=211%
REACTOME_INTERCONVERSION_OF_NUCLEOTIDE_DI_AND_TRIPHOSPHATES	REACTOME_INTERCONVERSION_OF_NUCLEOTIDE_DI_AND_TRIPHOSPHATES		7	-0.21001105	-0.6985727	0.84166664	0.99124306	1.0	2094	tags=86%, list=65%, signal=243%
REACTOME_AURKA_ACTIVATION_BY_TPX2	REACTOME_AURKA_ACTIVATION_BY_TPX2		20	-0.13424656	-0.6980945	0.82608694	0.9913282	1.0	1509	tags=60%, list=47%, signal=112%
DEURIG_T_CELL_PROLYMPHOCYTIC_LEUKEMIA_DN	DEURIG_T_CELL_PROLYMPHOCYTIC_LEUKEMIA_DN		71	-0.070970595	-0.69767493	0.8483685	0.9913287	1.0	505	tags=23%, list=16%, signal=26%
KAAB_FAILED_HEART_ATRIUM_UP	KAAB_FAILED_HEART_ATRIUM_UP		9	-0.19064365	-0.69727767	0.84810126	0.99127215	1.0	823	tags=44%, list=25%, signal=59%
MILI_PSEUDOPODIA	MILI_PSEUDOPODIA		20	-0.12758406	-0.69716	0.8208955	0.9908545	1.0	2500	tags=90%, list=77%, signal=395%
KEGG_MEDICUS_VARIANT_AMPLIFIED_FGFR_TO_RAS_ERK_SIGNALING_PATHWAY	KEGG_MEDICUS_VARIANT_AMPLIFIED_FGFR_TO_RAS_ERK_SIGNALING_PATHWAY		10	-0.17957792	-0.69609773	0.84313726	0.9917481	1.0	2008	tags=80%, list=62%, signal=211%
MARTORIATI_MDM4_TARGETS_NEUROEPITHELIUM_DN	MARTORIATI_MDM4_TARGETS_NEUROEPITHELIUM_DN		39	-0.09306416	-0.6959559	0.8410463	0.9913595	1.0	2190	tags=77%, list=68%, signal=236%
PID_NFAT_3PATHWAY	PID_NFAT_3PATHWAY		22	-0.123166226	-0.69509524	0.8545455	0.99197185	1.0	2250	tags=82%, list=70%, signal=267%
ACEVEDO_LIVER_CANCER_WITH_H3K9ME3_DN	ACEVEDO_LIVER_CANCER_WITH_H3K9ME3_DN		15	-0.14601593	-0.69450134	0.838	0.99223256	1.0	1255	tags=53%, list=39%, signal=87%
REACTOME_G_ALPHA_12_13_SIGNALLING_EVENTS	REACTOME_G_ALPHA_12_13_SIGNALLING_EVENTS		27	-0.11374587	-0.69428295	0.84189725	0.99194944	1.0	1432	tags=56%, list=44%, signal=99%
EBAUER_TARGETS_OF_PAX3_FOXO1_FUSION_DN	EBAUER_TARGETS_OF_PAX3_FOXO1_FUSION_DN		10	-0.17957792	-0.69290406	0.8586498	0.993254	1.0	2008	tags=80%, list=62%, signal=211%
REACTOME_ACTIVATION_OF_ATR_IN_RESPONSE_TO_REPLICATION_STRESS	REACTOME_ACTIVATION_OF_ATR_IN_RESPONSE_TO_REPLICATION_STRESS		9	-0.18595512	-0.6924714	0.8661088	0.9932841	1.0	479	tags=33%, list=15%, signal=39%
IKEDA_MIR133_TARGETS_UP	IKEDA_MIR133_TARGETS_UP		18	-0.13624422	-0.6920553	0.8228347	0.99327254	1.0	2436	tags=89%, list=75%, signal=359%
DARWICHE_PAPILLOMA_RISK_HIGH_UP	DARWICHE_PAPILLOMA_RISK_HIGH_UP		21	-0.12807167	-0.69054186	0.8434959	0.9947193	1.0	821	tags=38%, list=25%, signal=51%
RODRIGUES_THYROID_CARCINOMA_POORLY_DIFFERENTIATED_DN	RODRIGUES_THYROID_CARCINOMA_POORLY_DIFFERENTIATED_DN		230	-0.040442668	-0.69042593	0.8534653	0.99431205	1.0	259	tags=12%, list=8%, signal=12%
WAKASUGI_HAVE_ZNF143_BINDING_SITES	WAKASUGI_HAVE_ZNF143_BINDING_SITES		11	-0.16691592	-0.6899419	0.85468453	0.9943603	1.0	51	tags=18%, list=2%, signal=18%
BROWNE_HCMV_INFECTION_6HR_DN	BROWNE_HCMV_INFECTION_6HR_DN		50	-0.08329355	-0.6895396	0.86415094	0.99430704	1.0	447	tags=22%, list=14%, signal=25%
LEE_LIVER_CANCER_E2F1_DN	LEE_LIVER_CANCER_E2F1_DN		7	-0.21714284	-0.6892698	0.84675837	0.99410415	1.0	2071	tags=86%, list=64%, signal=238%
TAKEDA_TARGETS_OF_NUP98_HOXA9_FUSION_6HR_UP	TAKEDA_TARGETS_OF_NUP98_HOXA9_FUSION_6HR_UP		21	-0.12566921	-0.68877167	0.85683763	0.9942198	1.0	367	tags=24%, list=11%, signal=27%
PID_ANGIOPOIETIN_RECEPTOR_PATHWAY	PID_ANGIOPOIETIN_RECEPTOR_PATHWAY		14	-0.15328953	-0.68855345	0.8507463	0.9939322	1.0	2278	tags=86%, list=70%, signal=289%
REACTOME_SIGNALING_BY_ERYTHROPOIETIN	REACTOME_SIGNALING_BY_ERYTHROPOIETIN		8	-0.19665012	-0.68812466	0.8560606	0.9939347	1.0	2599	tags=100%, list=80%, signal=509%
BARIS_THYROID_CANCER_UP	BARIS_THYROID_CANCER_UP		5	-0.24945769	-0.6879732	0.8506876	0.9935705	1.0	2428	tags=100%, list=75%, signal=401%
KEGG_RENAL_CELL_CARCINOMA	KEGG_RENAL_CELL_CARCINOMA		22	-0.12220333	-0.6876189	0.85862786	0.99346787	1.0	2400	tags=86%, list=74%, signal=333%
RICKMAN_HEAD_AND_NECK_CANCER_E	RICKMAN_HEAD_AND_NECK_CANCER_E		6	-0.22318661	-0.6867164	0.83476394	0.99405146	1.0	897	tags=50%, list=28%, signal=69%
BRIDEAU_IMPRINTED_GENES	BRIDEAU_IMPRINTED_GENES		9	-0.18954046	-0.686298	0.83501005	0.994013	1.0	2263	tags=89%, list=70%, signal=296%
TCGA_GLIOBLASTOMA_COPY_NUMBER_UP	TCGA_GLIOBLASTOMA_COPY_NUMBER_UP		16	-0.14583331	-0.6861061	0.8666667	0.9936788	1.0	1350	tags=56%, list=42%, signal=96%
WP_CHROMOSOMAL_AND_MICROSATELLITE_INSTABILITY_IN_COLORECTAL_CANCER	WP_CHROMOSOMAL_AND_MICROSATELLITE_INSTABILITY_IN_COLORECTAL_CANCER		23	-0.11815952	-0.6860623	0.8548387	0.99317074	1.0	746	tags=35%, list=23%, signal=45%
BIDUS_METASTASIS_DN	BIDUS_METASTASIS_DN		31	-0.10531993	-0.68566585	0.838	0.9931006	1.0	1332	tags=52%, list=41%, signal=87%
STAMBOLSKY_BOUND_BY_MUTATED_TP53	STAMBOLSKY_BOUND_BY_MUTATED_TP53		5	-0.24883792	-0.68526065	0.86290324	0.99305105	1.0	2430	tags=100%, list=75%, signal=402%
GOTTWEIN_TARGETS_OF_KSHV_MIR_K12_11	GOTTWEIN_TARGETS_OF_KSHV_MIR_K12_11		17	-0.1387064	-0.6851757	0.8426966	0.9925933	1.0	1076	tags=47%, list=33%, signal=70%
KEGG_ENDOMETRIAL_CANCER	KEGG_ENDOMETRIAL_CANCER		24	-0.116895266	-0.6850531	0.88125	0.9921838	1.0	838	tags=38%, list=26%, signal=50%
TOOKER_GEMCITABINE_RESISTANCE_UP	TOOKER_GEMCITABINE_RESISTANCE_UP		18	-0.13237227	-0.6848867	0.886	0.9918394	1.0	1012	tags=44%, list=31%, signal=64%
BIOCARTA_ARAP_PATHWAY	BIOCARTA_ARAP_PATHWAY		8	-0.19665012	-0.6846442	0.8455285	0.9915833	1.0	175	tags=25%, list=5%, signal=26%
REACTOME_SENSORY_PERCEPTION	REACTOME_SENSORY_PERCEPTION		47	-0.08322925	-0.6844985	0.8722986	0.99119866	1.0	1180	tags=45%, list=37%, signal=69%
ZHAN_MULTIPLE_MYELOMA_PR_UP	ZHAN_MULTIPLE_MYELOMA_PR_UP		7	-0.2108527	-0.6837916	0.84444445	0.9915307	1.0	2553	tags=100%, list=79%, signal=475%
WP_CKAP4_SIGNALING_PATHWAY_MAP	WP_CKAP4_SIGNALING_PATHWAY_MAP		28	-0.1099518	-0.6832372	0.86858314	0.9916849	1.0	803	tags=36%, list=25%, signal=47%
PUJANA_BREAST_CANCER_LIT_INT_NETWORK	PUJANA_BREAST_CANCER_LIT_INT_NETWORK		27	-0.112405375	-0.68156236	0.8582996	0.9932572	1.0	1556	tags=59%, list=48%, signal=113%
BIOCARTA_AGPCR_PATHWAY	BIOCARTA_AGPCR_PATHWAY		8	-0.1957196	-0.68151015	0.8603696	0.9927636	1.0	582	tags=38%, list=18%, signal=46%
PID_ARF6_PATHWAY	PID_ARF6_PATHWAY		8	-0.19758064	-0.68142676	0.88114756	0.9922994	1.0	576	tags=38%, list=18%, signal=46%
WP_THYROID_STIMULATING_HORMONE_TSH_SIGNALING_PATHWAY	WP_THYROID_STIMULATING_HORMONE_TSH_SIGNALING_PATHWAY		21	-0.12509084	-0.6812492	0.8551308	0.991953	1.0	1754	tags=67%, list=54%, signal=145%
REACTOME_FOXO_MEDIATED_TRANSCRIPTION	REACTOME_FOXO_MEDIATED_TRANSCRIPTION		18	-0.13392797	-0.68121177	0.86758894	0.9914366	1.0	1007	tags=44%, list=31%, signal=64%
KEGG_MEDICUS_REFERENCE_TSH_DUOX2_TG_SIGNALING_PATHWAY	KEGG_MEDICUS_REFERENCE_TSH_DUOX2_TG_SIGNALING_PATHWAY		5	-0.23960333	-0.68063885	0.8493976	0.9916271	1.0	1167	tags=60%, list=36%, signal=94%
REACTOME_ACTIVATION_OF_THE_PRE_REPLICATIVE_COMPLEX	REACTOME_ACTIVATION_OF_THE_PRE_REPLICATIVE_COMPLEX		9	-0.18595512	-0.680436	0.89365673	0.9913376	1.0	479	tags=33%, list=15%, signal=39%
PID_TNF_PATHWAY	PID_TNF_PATHWAY		14	-0.15435494	-0.68028647	0.8577406	0.9909607	1.0	1582	tags=64%, list=49%, signal=125%
AGUIRRE_PANCREATIC_CANCER_COPY_NUMBER_DN	AGUIRRE_PANCREATIC_CANCER_COPY_NUMBER_DN		53	-0.07825528	-0.6799737	0.86527514	0.9907863	1.0	484	tags=23%, list=15%, signal=26%
ICHIBA_GRAFT_VERSUS_HOST_DISEASE_D7_DN	ICHIBA_GRAFT_VERSUS_HOST_DISEASE_D7_DN		8	-0.1957196	-0.6799133	0.8644764	0.9902953	1.0	1794	tags=75%, list=56%, signal=168%
REACTOME_NUCLEAR_EVENTS_KINASE_AND_TRANSCRIPTION_FACTOR_ACTIVATION	REACTOME_NUCLEAR_EVENTS_KINASE_AND_TRANSCRIPTION_FACTOR_ACTIVATION		21	-0.12873901	-0.6794919	0.8551859	0.99028593	1.0	2204	tags=81%, list=68%, signal=253%
ROYLANCE_BREAST_CANCER_16Q_COPY_NUMBER_UP	ROYLANCE_BREAST_CANCER_16Q_COPY_NUMBER_UP		11	-0.16770624	-0.6787956	0.8534653	0.9905714	1.0	2399	tags=91%, list=74%, signal=352%
WP_DYRK1A_INVOLVEMENT_REGARDING_CELL_PROLIFERATION_IN_BRAIN_DEVELOPMENT	WP_DYRK1A_INVOLVEMENT_REGARDING_CELL_PROLIFERATION_IN_BRAIN_DEVELOPMENT		26	-0.113393106	-0.67780274	0.8446602	0.99123794	1.0	259	tags=19%, list=8%, signal=21%
DUTERTRE_ESTRADIOL_RESPONSE_24HR_UP	DUTERTRE_ESTRADIOL_RESPONSE_24HR_UP		75	-0.06541655	-0.67749333	0.88235295	0.99104285	1.0	958	tags=36%, list=30%, signal=50%
REACTOME_CA2_PATHWAY	REACTOME_CA2_PATHWAY		16	-0.14085819	-0.6757718	0.8576779	0.99260324	1.0	760	tags=38%, list=24%, signal=49%
JAATINEN_HEMATOPOIETIC_STEM_CELL_DN	JAATINEN_HEMATOPOIETIC_STEM_CELL_DN		24	-0.114401504	-0.6754109	0.8697318	0.9924983	1.0	2058	tags=75%, list=64%, signal=205%
PID_PTP1B_PATHWAY	PID_PTP1B_PATHWAY		9	-0.18488641	-0.67428875	0.8798371	0.9933293	1.0	2278	tags=89%, list=70%, signal=300%
REACTOME_TRANSCRIPTIONAL_ACTIVITY_OF_SMAD2_SMAD3_SMAD4_HETEROTRIMER	REACTOME_TRANSCRIPTIONAL_ACTIVITY_OF_SMAD2_SMAD3_SMAD4_HETEROTRIMER		23	-0.11761757	-0.67388284	0.8700565	0.9932825	1.0	2434	tags=87%, list=75%, signal=350%
DAZARD_UV_RESPONSE_CLUSTER_G1	DAZARD_UV_RESPONSE_CLUSTER_G1		13	-0.15501708	-0.67382884	0.86285716	0.99279517	1.0	2734	tags=100%, list=85%, signal=646%
WP_CALCIUM_REGULATION_IN_CARDIAC_CELLS	WP_CALCIUM_REGULATION_IN_CARDIAC_CELLS		44	-0.08628948	-0.6732156	0.88508064	0.9929889	1.0	2003	tags=70%, list=62%, signal=183%
NELSON_RESPONSE_TO_ANDROGEN_UP	NELSON_RESPONSE_TO_ANDROGEN_UP		16	-0.14148007	-0.6729129	0.85714287	0.9928231	1.0	556	tags=31%, list=17%, signal=38%
SMID_BREAST_CANCER_LUMINAL_B_UP	SMID_BREAST_CANCER_LUMINAL_B_UP		33	-0.10116798	-0.67204916	0.86328125	0.9932626	1.0	265	tags=18%, list=8%, signal=20%
WAKABAYASHI_ADIPOGENESIS_PPARG_RXRA_BOUND_WITH_H4K20ME1_MARK	WAKABAYASHI_ADIPOGENESIS_PPARG_RXRA_BOUND_WITH_H4K20ME1_MARK		31	-0.10244784	-0.67190343	0.862	0.9928916	1.0	2071	tags=74%, list=64%, signal=205%
LI_WILMS_TUMOR_VS_FETAL_KIDNEY_2_UP	LI_WILMS_TUMOR_VS_FETAL_KIDNEY_2_UP		11	-0.1737179	-0.67182946	0.8828125	0.9924343	1.0	1792	tags=73%, list=55%, signal=163%
REACTOME_CYCLIN_D_ASSOCIATED_EVENTS_IN_G1	REACTOME_CYCLIN_D_ASSOCIATED_EVENTS_IN_G1		10	-0.17585352	-0.67143923	0.8713693	0.99234015	1.0	2020	tags=80%, list=63%, signal=213%
ZHANG_ADIPOGENESIS_BY_BMP7	ZHANG_ADIPOGENESIS_BY_BMP7		5	-0.24598695	-0.6714016	0.85507244	0.99183196	1.0	500	tags=40%, list=15%, signal=47%
WP_ENDOTHELIN_PATHWAYS	WP_ENDOTHELIN_PATHWAYS		7	-0.20925799	-0.6712615	0.8732106	0.9914465	1.0	1173	tags=57%, list=36%, signal=90%
GYORFFY_DOXORUBICIN_RESISTANCE	GYORFFY_DOXORUBICIN_RESISTANCE		11	-0.16268238	-0.67071265	0.88622755	0.99154454	1.0	2709	tags=100%, list=84%, signal=616%
ENK_UV_RESPONSE_EPIDERMIS_UP	ENK_UV_RESPONSE_EPIDERMIS_UP		54	-0.07746544	-0.6705108	0.88454014	0.99122924	1.0	892	tags=35%, list=28%, signal=48%
VALK_AML_CLUSTER_13	VALK_AML_CLUSTER_13		10	-0.17554317	-0.6703146	0.879017	0.9909255	1.0	405	tags=30%, list=13%, signal=34%
REACTOME_SIGNALING_BY_ERBB2_IN_CANCER	REACTOME_SIGNALING_BY_ERBB2_IN_CANCER		10	-0.17467412	-0.6697196	0.88314176	0.99110454	1.0	2347	tags=90%, list=73%, signal=328%
LI_INDUCED_T_TO_NATURAL_KILLER_DN	LI_INDUCED_T_TO_NATURAL_KILLER_DN		29	-0.104266465	-0.66861355	0.8734694	0.99187946	1.0	1896	tags=69%, list=59%, signal=165%
KEGG_MEDICUS_REFERENCE_CARDIAC_TYPE_VGCC_RYR_SIGNALING	KEGG_MEDICUS_REFERENCE_CARDIAC_TYPE_VGCC_RYR_SIGNALING		5	-0.23947936	-0.66830224	0.8828125	0.99171257	1.0	521	tags=40%, list=16%, signal=48%
YANG_BREAST_CANCER_ESR1_LASER_DN	YANG_BREAST_CANCER_ESR1_LASER_DN		15	-0.14336336	-0.6673093	0.8754864	0.9923452	1.0	1479	tags=60%, list=46%, signal=110%
RADAEVA_RESPONSE_TO_IFNA1_UP	RADAEVA_RESPONSE_TO_IFNA1_UP		5	-0.24468546	-0.66548663	0.88032454	0.9939747	1.0	1797	tags=80%, list=56%, signal=180%
NUMATA_CSF3_SIGNALING_VIA_STAT3	NUMATA_CSF3_SIGNALING_VIA_STAT3		6	-0.22452986	-0.66480887	0.88438135	0.99418664	1.0	354	tags=33%, list=11%, signal=37%
REACTOME_RAC3_GTPASE_CYCLE	REACTOME_RAC3_GTPASE_CYCLE		42	-0.0869085	-0.6641125	0.8742515	0.9944432	1.0	2571	tags=88%, list=80%, signal=425%
LIM_MAMMARY_LUMINAL_MATURE_DN	LIM_MAMMARY_LUMINAL_MATURE_DN		30	-0.101603165	-0.6635115	0.8669439	0.99461067	1.0	2369	tags=83%, list=73%, signal=309%
KEGG_MEDICUS_REFERENCE_CCR5_GNB_G_PLCB_G_PKC_SIGNALING_PATHWAY	KEGG_MEDICUS_REFERENCE_CCR5_GNB_G_PLCB_G_PKC_SIGNALING_PATHWAY		5	-0.23960333	-0.66283894	0.896	0.99489003	1.0	1167	tags=60%, list=36%, signal=94%
KEGG_BLADDER_CANCER	KEGG_BLADDER_CANCER		12	-0.1590062	-0.66232955	0.8945233	0.9949354	1.0	1913	tags=75%, list=59%, signal=183%
BIOCARTA_TPO_PATHWAY	BIOCARTA_TPO_PATHWAY		10	-0.17467412	-0.6616977	0.88247013	0.9951046	1.0	2347	tags=90%, list=73%, signal=328%
NICK_RESPONSE_TO_PROC_TREATMENT_DN	NICK_RESPONSE_TO_PROC_TREATMENT_DN		10	-0.17206708	-0.6614831	0.8778626	0.9947974	1.0	93	tags=20%, list=3%, signal=21%
REACTOME_SENSORY_PROCESSING_OF_SOUND_BY_OUTER_HAIR_CELLS_OF_THE_COCHLEA	REACTOME_SENSORY_PROCESSING_OF_SOUND_BY_OUTER_HAIR_CELLS_OF_THE_COCHLEA		16	-0.13619402	-0.660346	0.89484537	0.99557585	1.0	1381	tags=56%, list=43%, signal=98%
GARGALOVIC_RESPONSE_TO_OXIDIZED_PHOSPHOLIPIDS_GREEN_DN	GARGALOVIC_RESPONSE_TO_OXIDIZED_PHOSPHOLIPIDS_GREEN_DN		7	-0.20199329	-0.6602972	0.90631366	0.99509084	1.0	273	tags=29%, list=8%, signal=31%
RIEGE_DELTANP63_DIRECT_TARGETS_UP	RIEGE_DELTANP63_DIRECT_TARGETS_UP		38	-0.09193226	-0.6601779	0.8706564	0.99468267	1.0	728	tags=32%, list=23%, signal=40%
CHIANG_LIVER_CANCER_SUBCLASS_PROLIFERATION_DN	CHIANG_LIVER_CANCER_SUBCLASS_PROLIFERATION_DN		7	-0.19827236	-0.6593341	0.88671875	0.99508095	1.0	285	tags=29%, list=9%, signal=31%
KIM_BIPOLAR_DISORDER_OLIGODENDROCYTE_DENSITY_CORR_UP	KIM_BIPOLAR_DISORDER_OLIGODENDROCYTE_DENSITY_CORR_UP		157	-0.04661386	-0.6593242	0.8674699	0.9945487	1.0	537	tags=21%, list=17%, signal=24%
BYSTRYKH_HEMATOPOIESIS_STEM_CELL_AND_BRAIN_QTL_CIS	BYSTRYKH_HEMATOPOIESIS_STEM_CELL_AND_BRAIN_QTL_CIS		17	-0.13349187	-0.6586312	0.88469183	0.99481404	1.0	1473	tags=59%, list=46%, signal=108%
REACTOME_PTK6_REGULATES_RHO_GTPASES_RAS_GTPASE_AND_MAP_KINASES	REACTOME_PTK6_REGULATES_RHO_GTPASES_RAS_GTPASE_AND_MAP_KINASES		7	-0.20026574	-0.65733445	0.8958333	0.9956873	1.0	1202	tags=57%, list=37%, signal=91%
YU_MYC_TARGETS_UP	YU_MYC_TARGETS_UP		7	-0.19468434	-0.6570822	0.9004065	0.9954057	1.0	1220	tags=57%, list=38%, signal=92%
BLANCO_MELO_BRONCHIAL_EPITHELIAL_CELLS_INFLUENZA_A_INFECTION_DN	BLANCO_MELO_BRONCHIAL_EPITHELIAL_CELLS_INFLUENZA_A_INFECTION_DN		6	-0.21626368	-0.65585685	0.89830506	0.9962117	1.0	1458	tags=67%, list=45%, signal=121%
BHAT_ESR1_TARGETS_VIA_AKT1_DN	BHAT_ESR1_TARGETS_VIA_AKT1_DN		25	-0.10999687	-0.65581816	0.88781434	0.99571234	1.0	1846	tags=68%, list=57%, signal=157%
REACTOME_REGULATION_OF_SIGNALING_BY_CBL	REACTOME_REGULATION_OF_SIGNALING_BY_CBL		5	-0.23210411	-0.65535146	0.88752556	0.99566424	1.0	2484	tags=100%, list=77%, signal=431%
TURASHVILI_BREAST_NORMAL_DUCTAL_VS_LOBULAR_UP	TURASHVILI_BREAST_NORMAL_DUCTAL_VS_LOBULAR_UP		14	-0.14427769	-0.6550583	0.8854167	0.99542636	1.0	691	tags=36%, list=21%, signal=45%
WIERENGA_PML_INTERACTOME	WIERENGA_PML_INTERACTOME		13	-0.15262741	-0.6547632	0.87598425	0.9951993	1.0	1250	tags=54%, list=39%, signal=87%
WP_PRION_DISEASE_PATHWAY	WP_PRION_DISEASE_PATHWAY		13	-0.15052451	-0.6541438	0.891129	0.99530923	1.0	1754	tags=69%, list=54%, signal=151%
ONGUSAHA_TP53_TARGETS	ONGUSAHA_TP53_TARGETS		7	-0.19725354	-0.6533899	0.9011628	0.99558467	1.0	750	tags=43%, list=23%, signal=56%
CHIN_BREAST_CANCER_COPY_NUMBER_UP	CHIN_BREAST_CANCER_COPY_NUMBER_UP		8	-0.19044665	-0.6531359	0.91	0.99530303	1.0	2215	tags=88%, list=69%, signal=277%
GROSS_HYPOXIA_VIA_ELK3_AND_HIF1A_DN	GROSS_HYPOXIA_VIA_ELK3_AND_HIF1A_DN		23	-0.115951054	-0.6530199	0.89484125	0.9948847	1.0	191	tags=17%, list=6%, signal=18%
REACTOME_CELLULAR_RESPONSE_TO_HEAT_STRESS	REACTOME_CELLULAR_RESPONSE_TO_HEAT_STRESS		40	-0.08646616	-0.6521806	0.9055118	0.9952654	1.0	2149	tags=75%, list=66%, signal=221%
SAKAI_CHRONIC_HEPATITIS_VS_LIVER_CANCER_DN	SAKAI_CHRONIC_HEPATITIS_VS_LIVER_CANCER_DN		5	-0.23111245	-0.6519443	0.86409736	0.9949725	1.0	548	tags=40%, list=17%, signal=48%
WP_NON_SMALL_CELL_LUNG_CANCER	WP_NON_SMALL_CELL_LUNG_CANCER		20	-0.12098377	-0.65191686	0.91268194	0.99446416	1.0	582	tags=30%, list=18%, signal=36%
REACTOME_ERYTHROPOIETIN_ACTIVATES_RAS	REACTOME_ERYTHROPOIETIN_ACTIVATES_RAS		5	-0.2315463	-0.6518809	0.8924051	0.9939648	1.0	1193	tags=60%, list=37%, signal=95%
MARTORIATI_MDM4_TARGETS_FETAL_LIVER_UP	MARTORIATI_MDM4_TARGETS_FETAL_LIVER_UP		37	-0.0906061	-0.65181834	0.89668614	0.9934865	1.0	2070	tags=73%, list=64%, signal=201%
DEMAGALHAES_AGING_UP	DEMAGALHAES_AGING_UP		8	-0.18548387	-0.65103495	0.91699606	0.99378794	1.0	2231	tags=88%, list=69%, signal=282%
REACTOME_SIGNALING_BY_NOTCH4	REACTOME_SIGNALING_BY_NOTCH4		12	-0.155383	-0.6501795	0.8977956	0.99415416	1.0	2194	tags=83%, list=68%, signal=259%
BURTON_ADIPOGENESIS_11	BURTON_ADIPOGENESIS_11		23	-0.11263159	-0.6479512	0.91451293	0.99601626	1.0	2450	tags=87%, list=76%, signal=357%
HOLLERN_MICROACINAR_BREAST_TUMOR_UP	HOLLERN_MICROACINAR_BREAST_TUMOR_UP		7	-0.19667771	-0.6474141	0.9155206	0.99606436	1.0	2137	tags=86%, list=66%, signal=252%
KEGG_MEDICUS_REFERENCE_PDGF_PDGFR_PLCG_CAMK_SIGNALING_PATHWAY	KEGG_MEDICUS_REFERENCE_PDGF_PDGFR_PLCG_CAMK_SIGNALING_PATHWAY		6	-0.21202728	-0.6471817	0.9186508	0.9957738	1.0	933	tags=50%, list=29%, signal=70%
PID_LYSOPHOSPHOLIPID_PATHWAY	PID_LYSOPHOSPHOLIPID_PATHWAY		17	-0.1311316	-0.6470815	0.9054054	0.9953461	1.0	530	tags=29%, list=16%, signal=35%
WALLACE_JAK2_TARGETS_UP	WALLACE_JAK2_TARGETS_UP		7	-0.20336652	-0.6468533	0.90485436	0.9950597	1.0	1192	tags=57%, list=37%, signal=90%
VANASSE_BCL2_TARGETS_DN	VANASSE_BCL2_TARGETS_DN		10	-0.16809438	-0.6450387	0.8969697	0.99639493	1.0	429	tags=30%, list=13%, signal=34%
DIRMEIER_LMP1_RESPONSE_LATE_UP	DIRMEIER_LMP1_RESPONSE_LATE_UP		17	-0.12930195	-0.6447348	0.9114173	0.99617416	1.0	726	tags=35%, list=22%, signal=45%
KEGG_MEDICUS_REFERENCE_ITGA_B_FAK_RAC_SIGNALING_PATHWAY	KEGG_MEDICUS_REFERENCE_ITGA_B_FAK_RAC_SIGNALING_PATHWAY		8	-0.18424317	-0.6446191	0.8854806	0.99575305	1.0	1427	tags=63%, list=44%, signal=112%
REACTOME_P75_NTR_RECEPTOR_MEDIATED_SIGNALLING	REACTOME_P75_NTR_RECEPTOR_MEDIATED_SIGNALLING		38	-0.08927925	-0.6438022	0.9141104	0.9961277	1.0	1587	tags=58%, list=49%, signal=112%
ZHONG_SECRETOME_OF_LUNG_CANCER_AND_MACROPHAGE	ZHONG_SECRETOME_OF_LUNG_CANCER_AND_MACROPHAGE		14	-0.14529875	-0.6436227	0.9116466	0.9957898	1.0	1842	tags=71%, list=57%, signal=165%
KYNG_WERNER_SYNDROM_DN	KYNG_WERNER_SYNDROM_DN		5	-0.23309574	-0.64335287	0.89596605	0.9955437	1.0	1188	tags=60%, list=37%, signal=95%
LEIN_MEDULLA_MARKERS	LEIN_MEDULLA_MARKERS		14	-0.14587587	-0.64296216	0.9111111	0.9954084	1.0	2071	tags=79%, list=64%, signal=218%
WHITFIELD_CELL_CYCLE_G2_M	WHITFIELD_CELL_CYCLE_G2_M		67	-0.06792104	-0.64252377	0.9058116	0.9953224	1.0	992	tags=37%, list=31%, signal=53%
REACTOME_NEUROTRANSMITTER_RELEASE_CYCLE	REACTOME_NEUROTRANSMITTER_RELEASE_CYCLE		18	-0.1269792	-0.6424535	0.89587426	0.9948572	1.0	1568	tags=61%, list=49%, signal=118%
KEGG_MTOR_SIGNALING_PATHWAY	KEGG_MTOR_SIGNALING_PATHWAY		23	-0.11291611	-0.6419351	0.8960499	0.9948285	1.0	1887	tags=70%, list=58%, signal=166%
KEGG_MEDICUS_VARIANT_AMPLIFIED_PDGFR_TO_PLCG_CAMK_SIGNALING_PATHWAY	KEGG_MEDICUS_VARIANT_AMPLIFIED_PDGFR_TO_PLCG_CAMK_SIGNALING_PATHWAY		6	-0.21202728	-0.6416857	0.8925144	0.99454755	1.0	933	tags=50%, list=29%, signal=70%
KEGG_MEDICUS_REFERENCE_REGULATION_OF_GF_RTK_RAS_ERK_SIGNALING_PTP	KEGG_MEDICUS_REFERENCE_REGULATION_OF_GF_RTK_RAS_ERK_SIGNALING_PTP		7	-0.20256919	-0.6412603	0.8963532	0.9944458	1.0	2118	tags=86%, list=66%, signal=248%
FINETTI_BREAST_CANCERS_KINOME_GRAY	FINETTI_BREAST_CANCERS_KINOME_GRAY		9	-0.17747441	-0.6411972	0.8986355	0.9939841	1.0	2661	tags=100%, list=82%, signal=564%
REACTOME_GLUCAGON_SIGNALING_IN_METABOLIC_REGULATION	REACTOME_GLUCAGON_SIGNALING_IN_METABOLIC_REGULATION		7	-0.19579174	-0.6406528	0.8943089	0.99398303	1.0	293	tags=29%, list=9%, signal=31%
KYNG_RESPONSE_TO_H2O2_VIA_ERCC6	KYNG_RESPONSE_TO_H2O2_VIA_ERCC6		7	-0.19995566	-0.64033484	0.9170213	0.9937718	1.0	1203	tags=57%, list=37%, signal=91%
MARSON_BOUND_BY_FOXP3_STIMULATED	MARSON_BOUND_BY_FOXP3_STIMULATED		225	-0.036804467	-0.63937837	0.91568625	0.99420726	1.0	508	tags=19%, list=16%, signal=21%
STEIN_ESRRA_TARGETS_UP	STEIN_ESRRA_TARGETS_UP		50	-0.077561304	-0.6377283	0.9031579	0.9953569	1.0	1047	tags=40%, list=32%, signal=58%
WP_PPAR_SIGNALING_PATHWAY	WP_PPAR_SIGNALING_PATHWAY		6	-0.20913412	-0.63737124	0.9132948	0.9952019	1.0	1481	tags=67%, list=46%, signal=123%
REACTOME_CYTOSOLIC_SENSORS_OF_PATHOGEN_ASSOCIATED_DNA	REACTOME_CYTOSOLIC_SENSORS_OF_PATHOGEN_ASSOCIATED_DNA		8	-0.1826923	-0.6373143	0.9224319	0.99472296	1.0	220	tags=25%, list=7%, signal=27%
REACTOME_RHOB_GTPASE_CYCLE	REACTOME_RHOB_GTPASE_CYCLE		43	-0.08160317	-0.63585	0.9183267	0.99560386	1.0	1695	tags=60%, list=52%, signal=125%
KEGG_MEDICUS_PATHOGEN_SHIGELLA_IPAA_TO_ITGA_B_RHOGEF_RHOA_SIGNALING_PATHWAY	KEGG_MEDICUS_PATHOGEN_SHIGELLA_IPAA_TO_ITGA_B_RHOGEF_RHOA_SIGNALING_PATHWAY		6	-0.20820418	-0.6354541	0.90373284	0.9954551	1.0	1484	tags=67%, list=46%, signal=123%
KEGG_PPAR_SIGNALING_PATHWAY	KEGG_PPAR_SIGNALING_PATHWAY		6	-0.20913412	-0.6353895	0.89915967	0.99498546	1.0	1481	tags=67%, list=46%, signal=123%
BERENJENO_TRANSFORMED_BY_RHOA_REVERSIBLY_DN	BERENJENO_TRANSFORMED_BY_RHOA_REVERSIBLY_DN		7	-0.19849385	-0.6352245	0.87984496	0.99461234	1.0	746	tags=43%, list=23%, signal=56%
REACTOME_CYTOKINE_SIGNALING_IN_IMMUNE_SYSTEM	REACTOME_CYTOKINE_SIGNALING_IN_IMMUNE_SYSTEM		132	-0.04804497	-0.63478214	0.90384614	0.9944994	1.0	2374	tags=78%, list=73%, signal=282%
WP_SMC1_SMC3_ROLE_IN_DNA_DAMAGE_CORNELIA_DE_LANGE_SYNDROME	WP_SMC1_SMC3_ROLE_IN_DNA_DAMAGE_CORNELIA_DE_LANGE_SYNDROME		6	-0.21337053	-0.6344366	0.8987854	0.994277	1.0	390	tags=33%, list=12%, signal=38%
BIOCARTA_PDGF_PATHWAY	BIOCARTA_PDGF_PATHWAY		12	-0.14865422	-0.63399285	0.8986355	0.99420494	1.0	1677	tags=67%, list=52%, signal=138%
WP_PRE_IMPLANTATION_EMBRYO	WP_PRE_IMPLANTATION_EMBRYO		14	-0.1411258	-0.63301766	0.90838206	0.99459463	1.0	2548	tags=93%, list=79%, signal=437%
LEE_EARLY_T_LYMPHOCYTE_UP	LEE_EARLY_T_LYMPHOCYTE_UP		26	-0.10451553	-0.63119245	0.9075786	0.99588525	1.0	909	tags=38%, list=28%, signal=53%
SHAFFER_IRF4_MULTIPLE_MYELOMA_PROGRAM	SHAFFER_IRF4_MULTIPLE_MYELOMA_PROGRAM		9	-0.1734409	-0.63028175	0.9168317	0.9962342	1.0	2674	tags=100%, list=83%, signal=578%
ROSS_LEUKEMIA_WITH_MLL_FUSIONS	ROSS_LEUKEMIA_WITH_MLL_FUSIONS		19	-0.12223369	-0.629373	0.91511387	0.99657005	1.0	799	tags=37%, list=25%, signal=49%
AGUIRRE_PANCREATIC_CANCER_COPY_NUMBER_UP	AGUIRRE_PANCREATIC_CANCER_COPY_NUMBER_UP		69	-0.065022655	-0.629288	0.9352941	0.9961188	1.0	1950	tags=67%, list=60%, signal=164%
BYSTRYKH_HEMATOPOIESIS_STEM_CELL_AND_BRAIN_QTL_TRANS	BYSTRYKH_HEMATOPOIESIS_STEM_CELL_AND_BRAIN_QTL_TRANS		44	-0.08018706	-0.62721723	0.9168399	0.9975138	1.0	2757	tags=93%, list=85%, signal=625%
BLANCO_MELO_BETA_INTERFERON_TREATED_BRONCHIAL_EPITHELIAL_CELLS_DN	BLANCO_MELO_BETA_INTERFERON_TREATED_BRONCHIAL_EPITHELIAL_CELLS_DN		36	-0.08729663	-0.62701654	0.926499	0.9971646	1.0	2146	tags=75%, list=66%, signal=221%
WP_FATTY_ACIDS_AND_LIPOPROTEINS_TRANSPORT_IN_HEPATOCYTES	WP_FATTY_ACIDS_AND_LIPOPROTEINS_TRANSPORT_IN_HEPATOCYTES		6	-0.20913412	-0.6266844	0.9066937	0.99694735	1.0	1481	tags=67%, list=46%, signal=123%
PUJANA_BRCA2_PCC_NETWORK	PUJANA_BRCA2_PCC_NETWORK		130	-0.049030375	-0.62650794	0.9134021	0.9965879	1.0	371	tags=16%, list=11%, signal=18%
LEE_METASTASIS_AND_RNA_PROCESSING_UP	LEE_METASTASIS_AND_RNA_PROCESSING_UP		6	-0.20613763	-0.6264131	0.9232283	0.9961424	1.0	2568	tags=100%, list=79%, signal=486%
BROWNE_HCMV_INFECTION_16HR_DN	BROWNE_HCMV_INFECTION_16HR_DN		17	-0.12591709	-0.62519556	0.9018405	0.996779	1.0	927	tags=41%, list=29%, signal=57%
AFFAR_YY1_TARGETS_UP	AFFAR_YY1_TARGETS_UP		27	-0.10135782	-0.6248638	0.9080675	0.99654794	1.0	1352	tags=52%, list=42%, signal=88%
KIM_ALL_DISORDERS_CALB1_CORR_UP	KIM_ALL_DISORDERS_CALB1_CORR_UP		146	-0.045477133	-0.62469465	0.9285714	0.99619234	1.0	2340	tags=77%, list=72%, signal=265%
REACTOME_SYNTHESIS_OF_DNA	REACTOME_SYNTHESIS_OF_DNA		23	-0.11378323	-0.6244168	0.9123506	0.9959163	1.0	479	tags=26%, list=15%, signal=30%
DELPUECH_FOXO3_TARGETS_UP	DELPUECH_FOXO3_TARGETS_UP		8	-0.17897022	-0.6233135	0.92734224	0.99642766	1.0	232	tags=25%, list=7%, signal=27%
THEILGAARD_NEUTROPHIL_AT_SKIN_WOUND_DN	THEILGAARD_NEUTROPHIL_AT_SKIN_WOUND_DN		77	-0.06160496	-0.6221278	0.906	0.9969289	1.0	2451	tags=82%, list=76%, signal=331%
WP_DNA_IR_DAMAGE_AND_CELLULAR_RESPONSE_VIA_ATR	WP_DNA_IR_DAMAGE_AND_CELLULAR_RESPONSE_VIA_ATR		21	-0.11336032	-0.6217187	0.9001957	0.9967916	1.0	2869	tags=100%, list=89%, signal=885%
WP_BURN_WOUND_HEALING	WP_BURN_WOUND_HEALING		9	-0.16644259	-0.62171227	0.93439364	0.9962698	1.0	901	tags=44%, list=28%, signal=61%
DITTMER_PTHLH_TARGETS_DN	DITTMER_PTHLH_TARGETS_DN		21	-0.11555516	-0.62079316	0.90605426	0.9965626	1.0	1169	tags=48%, list=36%, signal=74%
CHEN_LIVER_METABOLISM_QTL_CIS	CHEN_LIVER_METABOLISM_QTL_CIS		15	-0.13449381	-0.6203749	0.9339806	0.996421	1.0	1723	tags=67%, list=53%, signal=142%
XIE_LT_HSC_S1PR3_OE_UP	XIE_LT_HSC_S1PR3_OE_UP		10	-0.16157669	-0.62017757	0.9230769	0.99606955	1.0	450	tags=30%, list=14%, signal=35%
FONTAINE_FOLLICULAR_THYROID_ADENOMA_DN	FONTAINE_FOLLICULAR_THYROID_ADENOMA_DN		16	-0.13028605	-0.6190391	0.935743	0.99654496	1.0	188	tags=19%, list=6%, signal=20%
CONCANNON_APOPTOSIS_BY_EPOXOMICIN_DN	CONCANNON_APOPTOSIS_BY_EPOXOMICIN_DN		36	-0.08628842	-0.6190132	0.92899406	0.9960402	1.0	2239	tags=78%, list=69%, signal=250%
HATADA_METHYLATED_IN_LUNG_CANCER_UP	HATADA_METHYLATED_IN_LUNG_CANCER_UP		57	-0.06944606	-0.6179683	0.9277344	0.99646044	1.0	2729	tags=91%, list=84%, signal=576%
DORN_ADENOVIRUS_INFECTION_48HR_DN	DORN_ADENOVIRUS_INFECTION_48HR_DN		9	-0.1638915	-0.6173705	0.9284294	0.9964364	1.0	191	tags=22%, list=6%, signal=24%
KEGG_MEDICUS_REFERENCE_REGULATION_OF_GF_RTK_RAS_ERK_SIGNALING_PATHWAY_ADAPTOR_PROTEINS	KEGG_MEDICUS_REFERENCE_REGULATION_OF_GF_RTK_RAS_ERK_SIGNALING_PATHWAY_ADAPTOR_PROTEINS		5	-0.22714595	-0.61728567	0.91417164	0.9959882	1.0	2500	tags=100%, list=77%, signal=441%
HOLLMANN_APOPTOSIS_VIA_CD40_DN	HOLLMANN_APOPTOSIS_VIA_CD40_DN		41	-0.08230465	-0.6170622	0.93877554	0.99565697	1.0	369	tags=20%, list=11%, signal=22%
KRIEG_HYPOXIA_NOT_VIA_KDM3A	KRIEG_HYPOXIA_NOT_VIA_KDM3A		202	-0.038943917	-0.6165763	0.9401869	0.9955619	1.0	1611	tags=53%, list=50%, signal=100%
RASHI_RESPONSE_TO_IONIZING_RADIATION_4	RASHI_RESPONSE_TO_IONIZING_RADIATION_4		8	-0.17741935	-0.6145782	0.9431818	0.99675095	1.0	641	tags=38%, list=20%, signal=47%
PID_VEGFR1_PATHWAY	PID_VEGFR1_PATHWAY		10	-0.16070765	-0.6127314	0.9247525	0.997783	1.0	776	tags=40%, list=24%, signal=52%
BLUM_RESPONSE_TO_SALIRASIB_DN	BLUM_RESPONSE_TO_SALIRASIB_DN		99	-0.05320362	-0.61121356	0.93190664	0.99853176	1.0	879	tags=32%, list=27%, signal=43%
REACTOME_ONCOGENE_INDUCED_SENESCENCE	REACTOME_ONCOGENE_INDUCED_SENESCENCE		12	-0.14337471	-0.6106706	0.93256265	0.99846137	1.0	886	tags=42%, list=27%, signal=57%
MAGRANGEAS_MULTIPLE_MYELOMA_IGLL_VS_IGLK_DN	MAGRANGEAS_MULTIPLE_MYELOMA_IGLL_VS_IGLK_DN		8	-0.1826923	-0.61012834	0.9296066	0.9983955	1.0	220	tags=25%, list=7%, signal=27%
DAVIES_MULTIPLE_MYELOMA_VS_MGUS_DN	DAVIES_MULTIPLE_MYELOMA_VS_MGUS_DN		8	-0.17648883	-0.6099468	0.93415636	0.9980269	1.0	644	tags=38%, list=20%, signal=47%
HU_GENOTOXIN_ACTION_DIRECT_VS_INDIRECT_24HR	HU_GENOTOXIN_ACTION_DIRECT_VS_INDIRECT_24HR		18	-0.12144784	-0.6094954	0.9247525	0.9978793	1.0	2304	tags=83%, list=71%, signal=289%
BOYLAN_MULTIPLE_MYELOMA_C_CLUSTER_UP	BOYLAN_MULTIPLE_MYELOMA_C_CLUSTER_UP		10	-0.15685913	-0.6093365	0.9235537	0.99749464	1.0	142	tags=20%, list=4%, signal=21%
ZHAN_MULTIPLE_MYELOMA_UP	ZHAN_MULTIPLE_MYELOMA_UP		17	-0.123062834	-0.6092357	0.93787575	0.9970594	1.0	2267	tags=82%, list=70%, signal=274%
MULLIGHAN_NPM1_MUTATED_SIGNATURE_1_DN	MULLIGHAN_NPM1_MUTATED_SIGNATURE_1_DN		25	-0.1035859	-0.6072555	0.9461698	0.9981489	1.0	1608	tags=60%, list=50%, signal=118%
LEE_METASTASIS_AND_ALTERNATIVE_SPLICING_DN	LEE_METASTASIS_AND_ALTERNATIVE_SPLICING_DN		9	-0.16730446	-0.60631	0.9464286	0.998385	1.0	180	tags=22%, list=6%, signal=23%
PID_KIT_PATHWAY	PID_KIT_PATHWAY		15	-0.13171689	-0.60578305	0.9353535	0.9982854	1.0	1301	tags=53%, list=40%, signal=89%
ZWANG_CLASS_2_TRANSIENTLY_INDUCED_BY_EGF	ZWANG_CLASS_2_TRANSIENTLY_INDUCED_BY_EGF		6	-0.20190121	-0.60546935	0.9281314	0.99801874	1.0	427	tags=33%, list=13%, signal=38%
REACTOME_RECYCLING_PATHWAY_OF_L1	REACTOME_RECYCLING_PATHWAY_OF_L1		15	-0.1304942	-0.6045068	0.9326923	0.9982422	1.0	874	tags=40%, list=27%, signal=55%
REACTOME_MICRORNA_MIRNA_BIOGENESIS	REACTOME_MICRORNA_MIRNA_BIOGENESIS		5	-0.21877904	-0.604337	0.9171843	0.99783695	1.0	2527	tags=100%, list=78%, signal=458%
IVANOVA_HEMATOPOIESIS_STEM_CELL	IVANOVA_HEMATOPOIESIS_STEM_CELL		49	-0.07342577	-0.6034669	0.95126706	0.998028	1.0	229	tags=14%, list=7%, signal=15%
WP_EPITHELIAL_TO_MESENCHYMAL_TRANSITION_IN_COLORECTAL_CANCER	WP_EPITHELIAL_TO_MESENCHYMAL_TRANSITION_IN_COLORECTAL_CANCER		32	-0.08749999	-0.602953	0.93018866	0.9979223	1.0	2347	tags=81%, list=73%, signal=294%
JIANG_HYPOXIA_NORMAL	JIANG_HYPOXIA_NORMAL		48	-0.07422526	-0.6024419	0.95066416	0.9978057	1.0	640	tags=27%, list=20%, signal=33%
WP_IL_18_SIGNALING_PATHWAY	WP_IL_18_SIGNALING_PATHWAY		17	-0.12019027	-0.60179615	0.93921566	0.9978075	1.0	1896	tags=71%, list=59%, signal=170%
REACTOME_DOWNSTREAM_SIGNAL_TRANSDUCTION	REACTOME_DOWNSTREAM_SIGNAL_TRANSDUCTION		9	-0.1634778	-0.60114145	0.93359375	0.9977919	1.0	2347	tags=89%, list=73%, signal=324%
REACTOME_GLUCAGON_LIKE_PEPTIDE_1_GLP1_REGULATES_INSULIN_SECRETION	REACTOME_GLUCAGON_LIKE_PEPTIDE_1_GLP1_REGULATES_INSULIN_SECRETION		8	-0.17555831	-0.60043555	0.9208925	0.9978239	1.0	2263	tags=88%, list=70%, signal=291%
NGUYEN_NOTCH1_TARGETS_DN	NGUYEN_NOTCH1_TARGETS_DN		24	-0.10037407	-0.5999834	0.9348231	0.9976623	1.0	1295	tags=50%, list=40%, signal=83%
KEGG_MEDICUS_REFERENCE_STRAD_STK11_TSC_SIGNALING_PATHWAY	KEGG_MEDICUS_REFERENCE_STRAD_STK11_TSC_SIGNALING_PATHWAY		5	-0.21679577	-0.5999726	0.9373777	0.997149	1.0	1887	tags=80%, list=58%, signal=192%
REACTOME_GPER1_SIGNALING	REACTOME_GPER1_SIGNALING		8	-0.17555831	-0.59990346	0.96039605	0.99667937	1.0	2263	tags=88%, list=70%, signal=291%
DAVICIONI_PAX_FOXO1_SIGNATURE_IN_ARMS_UP	DAVICIONI_PAX_FOXO1_SIGNATURE_IN_ARMS_UP		15	-0.12771729	-0.5988954	0.948	0.9969392	1.0	452	tags=27%, list=14%, signal=31%
GARGALOVIC_RESPONSE_TO_OXIDIZED_PHOSPHOLIPIDS_CYAN_UP	GARGALOVIC_RESPONSE_TO_OXIDIZED_PHOSPHOLIPIDS_CYAN_UP		6	-0.20241785	-0.5976131	0.91923076	0.9974008	1.0	2580	tags=100%, list=80%, signal=495%
REACTOME_VXPX_CARGO_TARGETING_TO_CILIUM	REACTOME_VXPX_CARGO_TARGETING_TO_CILIUM		8	-0.16997518	-0.5966306	0.9539347	0.9976541	1.0	261	tags=25%, list=8%, signal=27%
CASTELLANO_NRAS_TARGETS_UP	CASTELLANO_NRAS_TARGETS_UP		9	-0.16489124	-0.596534	0.93346775	0.99721396	1.0	906	tags=44%, list=28%, signal=62%
AKL_HTLV1_INFECTION_UP	AKL_HTLV1_INFECTION_UP		7	-0.17949054	-0.59472644	0.94509804	0.9979931	1.0	1269	tags=57%, list=39%, signal=94%
TONKS_TARGETS_OF_RUNX1_RUNX1T1_FUSION_GRANULOCYTE_UP	TONKS_TARGETS_OF_RUNX1_RUNX1T1_FUSION_GRANULOCYTE_UP		11	-0.14905024	-0.5945932	0.9498956	0.9975891	1.0	990	tags=45%, list=31%, signal=65%
REACTOME_SARS_COV_1_HOST_INTERACTIONS	REACTOME_SARS_COV_1_HOST_INTERACTIONS		26	-0.09758144	-0.5940982	0.96303904	0.9974338	1.0	2050	tags=73%, list=63%, signal=198%
HOSHIDA_LIVER_CANCER_SURVIVAL_UP	HOSHIDA_LIVER_CANCER_SURVIVAL_UP		19	-0.1165004	-0.5933872	0.9298246	0.99745464	1.0	137	tags=16%, list=4%, signal=16%
REACTOME_DNA_REPLICATION	REACTOME_DNA_REPLICATION		24	-0.102867834	-0.59325105	0.96245056	0.99705327	1.0	479	tags=25%, list=15%, signal=29%
MISSIAGLIA_REGULATED_BY_METHYLATION_DN	MISSIAGLIA_REGULATED_BY_METHYLATION_DN		41	-0.07853643	-0.5928991	0.94298244	0.9967816	1.0	854	tags=34%, list=26%, signal=46%
RHEIN_ALL_GLUCOCORTICOID_THERAPY_DN	RHEIN_ALL_GLUCOCORTICOID_THERAPY_DN		90	-0.05411271	-0.5925127	0.9437984	0.99654233	1.0	1842	tags=62%, list=57%, signal=141%
REACTOME_CROSS_PRESENTATION_OF_SOLUBLE_EXOGENOUS_ANTIGENS_ENDOSOMES	REACTOME_CROSS_PRESENTATION_OF_SOLUBLE_EXOGENOUS_ANTIGENS_ENDOSOMES		7	-0.1790033	-0.59200156	0.94218415	0.9964097	1.0	2194	tags=86%, list=68%, signal=266%
REACTOME_SIGNALING_BY_PDGFR_IN_DISEASE	REACTOME_SIGNALING_BY_PDGFR_IN_DISEASE		6	-0.19859475	-0.59136623	0.94455445	0.99636453	1.0	1515	tags=67%, list=47%, signal=125%
DAWSON_METHYLATED_IN_LYMPHOMA_TCL1	DAWSON_METHYLATED_IN_LYMPHOMA_TCL1		19	-0.11106197	-0.59127074	0.953629	0.99592084	1.0	1005	tags=42%, list=31%, signal=61%
MULLIGHAN_NPM1_MUTATED_SIGNATURE_2_UP	MULLIGHAN_NPM1_MUTATED_SIGNATURE_2_UP		37	-0.08207926	-0.5895994	0.9455645	0.99662966	1.0	2534	tags=86%, list=78%, signal=396%
SCHLESINGER_METHYLATED_DE_NOVO_IN_CANCER	SCHLESINGER_METHYLATED_DE_NOVO_IN_CANCER		13	-0.13322337	-0.5870958	0.93333334	0.9978653	1.0	318	tags=23%, list=10%, signal=25%
SHAFFER_IRF4_TARGETS_IN_MYELOMA_VS_MATURE_B_LYMPHOCYTE	SHAFFER_IRF4_TARGETS_IN_MYELOMA_VS_MATURE_B_LYMPHOCYTE		23	-0.1031203	-0.58614236	0.94715446	0.9979872	1.0	2340	tags=83%, list=72%, signal=297%
PID_P53_DOWNSTREAM_PATHWAY	PID_P53_DOWNSTREAM_PATHWAY		33	-0.088124126	-0.5855224	0.95723015	0.9978816	1.0	1482	tags=55%, list=46%, signal=100%
MEINHOLD_OVARIAN_CANCER_LOW_GRADE_DN	MEINHOLD_OVARIAN_CANCER_LOW_GRADE_DN		5	-0.21090795	-0.58513594	0.94736844	0.99762195	1.0	1906	tags=80%, list=59%, signal=195%
DAIRKEE_CANCER_PRONE_RESPONSE_BPA	DAIRKEE_CANCER_PRONE_RESPONSE_BPA		16	-0.1203358	-0.5827864	0.9325153	0.9986911	1.0	422	tags=25%, list=13%, signal=29%
NIKOLSKY_BREAST_CANCER_7P22_AMPLICON	NIKOLSKY_BREAST_CANCER_7P22_AMPLICON		7	-0.17918046	-0.5823551	0.9635627	0.99846596	1.0	1270	tags=57%, list=39%, signal=94%
REACTOME_NUCLEOTIDE_EXCISION_REPAIR	REACTOME_NUCLEOTIDE_EXCISION_REPAIR		36	-0.08145599	-0.5818756	0.96153843	0.998269	1.0	2434	tags=83%, list=75%, signal=334%
ROZANOV_MMP14_TARGETS_UP	ROZANOV_MMP14_TARGETS_UP		41	-0.076549135	-0.58078325	0.95953757	0.9985334	1.0	1018	tags=39%, list=31%, signal=56%
BLANCO_MELO_COVID19_SARS_COV_2_LOW_MOI_INFECTION_A594_ACE2_EXPRESSING_CELLS_UP	BLANCO_MELO_COVID19_SARS_COV_2_LOW_MOI_INFECTION_A594_ACE2_EXPRESSING_CELLS_UP		15	-0.13012122	-0.5796028	0.9674134	0.99878323	1.0	2168	tags=80%, list=67%, signal=242%
REACTOME_RESOLUTION_OF_SISTER_CHROMATID_COHESION	REACTOME_RESOLUTION_OF_SISTER_CHROMATID_COHESION		44	-0.07217406	-0.57763	0.9745098	0.99958426	1.0	2856	tags=95%, list=88%, signal=809%
KEGG_COLORECTAL_CANCER	KEGG_COLORECTAL_CANCER		22	-0.10229395	-0.5757807	0.9697581	1.0	1.0	2317	tags=82%, list=72%, signal=287%
BOYAULT_LIVER_CANCER_SUBCLASS_G3_UP	BOYAULT_LIVER_CANCER_SUBCLASS_G3_UP		57	-0.0651858	-0.5757451	0.9483471	0.99974054	1.0	1892	tags=65%, list=59%, signal=154%
NIKOLSKY_OVERCONNECTED_IN_BREAST_CANCER	NIKOLSKY_OVERCONNECTED_IN_BREAST_CANCER		7	-0.17776299	-0.5751769	0.9588235	0.9995692	1.0	2198	tags=86%, list=68%, signal=267%
PID_CD8_TCR_PATHWAY	PID_CD8_TCR_PATHWAY		11	-0.14131692	-0.5745754	0.9503676	0.9994503	1.0	2484	tags=91%, list=77%, signal=391%
REACTOME_CELL_CYCLE_CHECKPOINTS	REACTOME_CELL_CYCLE_CHECKPOINTS		73	-0.05715786	-0.5735398	0.9576923	0.999586	1.0	396	tags=18%, list=12%, signal=20%
WP_BREAST_CANCER_PATHWAY	WP_BREAST_CANCER_PATHWAY		35	-0.080727465	-0.57348275	0.9604743	0.99910486	1.0	574	tags=26%, list=18%, signal=31%
WP_SPINAL_CORD_INJURY	WP_SPINAL_CORD_INJURY		25	-0.09545368	-0.57235384	0.93410856	0.9992758	1.0	212	tags=16%, list=7%, signal=17%
MIKKELSEN_MCV6_ICP_WITH_H3K4ME3_AND_H3K27ME3	MIKKELSEN_MCV6_ICP_WITH_H3K4ME3_AND_H3K27ME3		6	-0.18950197	-0.5720314	0.96070725	0.9989537	1.0	2083	tags=83%, list=64%, signal=234%
KEGG_MEDICUS_REFERENCE_PRE_IC_FORMATION	KEGG_MEDICUS_REFERENCE_PRE_IC_FORMATION		7	-0.17501654	-0.5700714	0.96378267	0.99959075	1.0	360	tags=29%, list=11%, signal=32%
KEGG_ALDOSTERONE_REGULATED_SODIUM_REABSORPTION	KEGG_ALDOSTERONE_REGULATED_SODIUM_REABSORPTION		9	-0.15399732	-0.56901765	0.9589322	0.99971217	1.0	582	tags=33%, list=18%, signal=41%
REACTOME_PHASE_0_RAPID_DEPOLARISATION	REACTOME_PHASE_0_RAPID_DEPOLARISATION		9	-0.15651396	-0.5685504	0.95635676	0.9994946	1.0	933	tags=44%, list=29%, signal=62%
MEISSNER_NPC_HCP_WITH_H3K27ME3	MEISSNER_NPC_HCP_WITH_H3K27ME3		13	-0.13071425	-0.56770116	0.9586777	0.99951106	1.0	2315	tags=85%, list=72%, signal=297%
SESTO_RESPONSE_TO_UV_C0	SESTO_RESPONSE_TO_UV_C0		34	-0.08253318	-0.56722	0.96516395	0.99929553	1.0	1258	tags=47%, list=39%, signal=76%
SMID_BREAST_CANCER_RELAPSE_IN_BONE_DN	SMID_BREAST_CANCER_RELAPSE_IN_BONE_DN		61	-0.061691284	-0.56639314	0.954918	0.9992728	1.0	1024	tags=38%, list=32%, signal=54%
YAO_TEMPORAL_RESPONSE_TO_PROGESTERONE_CLUSTER_2	YAO_TEMPORAL_RESPONSE_TO_PROGESTERONE_CLUSTER_2		14	-0.12509987	-0.56587464	0.9709302	0.99907136	1.0	1907	tags=71%, list=59%, signal=173%
AMIT_EGF_RESPONSE_120_MCF10A	AMIT_EGF_RESPONSE_120_MCF10A		8	-0.16315137	-0.56437165	0.9582505	0.99944913	1.0	2707	tags=100%, list=84%, signal=614%
VERHAAK_GLIOBLASTOMA_MESENCHYMAL	VERHAAK_GLIOBLASTOMA_MESENCHYMAL		28	-0.08752449	-0.5623391	0.9722222	1.0	1.0	1452	tags=54%, list=45%, signal=96%
WP_INSULIN_SIGNALING	WP_INSULIN_SIGNALING		74	-0.055671558	-0.5597959	0.96178347	1.0	1.0	2140	tags=72%, list=66%, signal=207%
REACTOME_PKR_MEDIATED_SIGNALING	REACTOME_PKR_MEDIATED_SIGNALING		12	-0.13250516	-0.5596046	0.9650206	1.0	1.0	1729	tags=67%, list=53%, signal=143%
JIANG_TIP30_TARGETS_UP	JIANG_TIP30_TARGETS_UP		6	-0.18815872	-0.5595713	0.96161616	1.0	1.0	2626	tags=100%, list=81%, signal=532%
CAMPS_COLON_CANCER_COPY_NUMBER_DN	CAMPS_COLON_CANCER_COPY_NUMBER_DN		9	-0.15296309	-0.5592512	0.9768786	0.9997568	1.0	2740	tags=100%, list=85%, signal=655%
KIM_WT1_TARGETS_12HR_UP	KIM_WT1_TARGETS_12HR_UP		48	-0.06825795	-0.5580465	0.96385545	0.99986345	1.0	2477	tags=83%, list=77%, signal=351%
YAO_TEMPORAL_RESPONSE_TO_PROGESTERONE_CLUSTER_13	YAO_TEMPORAL_RESPONSE_TO_PROGESTERONE_CLUSTER_13		21	-0.10174845	-0.55744034	0.98224854	0.9996905	1.0	136	tags=14%, list=4%, signal=15%
CHANG_IMMORTALIZED_BY_HPV31_DN	CHANG_IMMORTALIZED_BY_HPV31_DN		5	-0.20006196	-0.5555023	0.95740366	1.0	1.0	1941	tags=80%, list=60%, signal=200%
YANG_BREAST_CANCER_ESR1_UP	YANG_BREAST_CANCER_ESR1_UP		12	-0.13354033	-0.55395067	0.95703125	1.0	1.0	379	tags=25%, list=12%, signal=28%
BIOCARTA_CALCINEURIN_PATHWAY	BIOCARTA_CALCINEURIN_PATHWAY		9	-0.15399732	-0.553087	0.95416665	1.0	1.0	582	tags=33%, list=18%, signal=41%
GRAESSMANN_RESPONSE_TO_MC_AND_SERUM_DEPRIVATION_UP	GRAESSMANN_RESPONSE_TO_MC_AND_SERUM_DEPRIVATION_UP		25	-0.09042719	-0.5498741	0.9675456	1.0	1.0	2943	tags=100%, list=91%, signal=1110%
PID_THROMBIN_PAR1_PATHWAY	PID_THROMBIN_PAR1_PATHWAY		17	-0.110804096	-0.54919463	0.96957403	1.0	1.0	25	tags=12%, list=1%, signal=12%
SHEN_SMARCA2_TARGETS_DN	SHEN_SMARCA2_TARGETS_DN		37	-0.07646238	-0.54869765	0.9701789	1.0	1.0	2814	tags=95%, list=87%, signal=723%
MCBRYAN_PUBERTAL_BREAST_3_4WK_UP	MCBRYAN_PUBERTAL_BREAST_3_4WK_UP		37	-0.07716449	-0.54849315	0.97868216	1.0	1.0	2375	tags=81%, list=73%, signal=302%
WP_DEVELOPMENT_OF_URETERIC_COLLECTION_SYSTEM	WP_DEVELOPMENT_OF_URETERIC_COLLECTION_SYSTEM		17	-0.11087728	-0.54765594	0.9671458	1.0	1.0	405	tags=24%, list=13%, signal=27%
REACTOME_NUCLEAR_SIGNALING_BY_ERBB4	REACTOME_NUCLEAR_SIGNALING_BY_ERBB4		7	-0.16753043	-0.5472839	0.9707031	1.0	1.0	2231	tags=86%, list=69%, signal=276%
HELLER_HDAC_TARGETS_SILENCED_BY_METHYLATION_DN	HELLER_HDAC_TARGETS_SILENCED_BY_METHYLATION_DN		62	-0.059061777	-0.5467298	0.9815951	1.0	1.0	1117	tags=40%, list=35%, signal=60%
MARTIN_VIRAL_GPCR_SIGNALING_DN	MARTIN_VIRAL_GPCR_SIGNALING_DN		10	-0.14264435	-0.5459295	0.98977506	0.9999174	1.0	511	tags=30%, list=16%, signal=36%
ZHOU_CELL_CYCLE_GENES_IN_IR_RESPONSE_6HR	ZHOU_CELL_CYCLE_GENES_IN_IR_RESPONSE_6HR		25	-0.09282193	-0.54493713	0.9669261	0.99990195	1.0	479	tags=24%, list=15%, signal=28%
HOSHIDA_LIVER_CANCER_LATE_RECURRENCE_UP	HOSHIDA_LIVER_CANCER_LATE_RECURRENCE_UP		13	-0.12474011	-0.5431136	0.9799599	1.0	1.0	1837	tags=69%, list=57%, signal=160%
REACTOME_CREB1_PHOSPHORYLATION_THROUGH_THE_ACTIVATION_OF_ADENYLATE_CYCLASE	REACTOME_CREB1_PHOSPHORYLATION_THROUGH_THE_ACTIVATION_OF_ADENYLATE_CYCLASE		6	-0.18185575	-0.5425727	0.9690346	0.99996847	1.0	1569	tags=67%, list=49%, signal=129%
WP_CARDIAC_PROGENITOR_DIFFERENTIATION	WP_CARDIAC_PROGENITOR_DIFFERENTIATION		10	-0.14295469	-0.5418855	0.96673596	0.9997623	1.0	2126	tags=80%, list=66%, signal=233%
REACTOME_BICARBONATE_TRANSPORTERS	REACTOME_BICARBONATE_TRANSPORTERS		5	-0.19572356	-0.5417717	0.9748428	0.99931693	1.0	1955	tags=80%, list=60%, signal=202%
REACTOME_NEGATIVE_REGULATION_OF_MET_ACTIVITY	REACTOME_NEGATIVE_REGULATION_OF_MET_ACTIVITY		9	-0.14855036	-0.5406476	0.96516395	0.99930936	1.0	2036	tags=78%, list=63%, signal=210%
GAZIN_EPIGENETIC_SILENCING_BY_KRAS	GAZIN_EPIGENETIC_SILENCING_BY_KRAS		13	-0.12273278	-0.539903	0.9736842	0.99914795	1.0	849	tags=38%, list=26%, signal=52%
KEGG_CYSTEINE_AND_METHIONINE_METABOLISM	KEGG_CYSTEINE_AND_METHIONINE_METABOLISM		5	-0.19466995	-0.5382843	0.9684874	0.999354	1.0	1312	tags=60%, list=41%, signal=101%
WP_SYNAPTIC_VESICLE_PATHWAY	WP_SYNAPTIC_VESICLE_PATHWAY		17	-0.10901103	-0.5368061	0.971537	0.9994841	1.0	411	tags=24%, list=13%, signal=27%
RODRIGUES_THYROID_CARCINOMA_ANAPLASTIC_DN	RODRIGUES_THYROID_CARCINOMA_ANAPLASTIC_DN		132	-0.04099707	-0.5366261	0.9766082	0.9990461	1.0	2959	tags=95%, list=92%, signal=1084%
TONKS_TARGETS_OF_RUNX1_RUNX1T1_FUSION_SUSTAINDED_IN_ERYTHROCYTE_UP	TONKS_TARGETS_OF_RUNX1_RUNX1T1_FUSION_SUSTAINDED_IN_ERYTHROCYTE_UP		8	-0.15291563	-0.5365928	0.9781746	0.9985574	1.0	1932	tags=75%, list=60%, signal=186%
BIOCARTA_IGF1MTOR_PATHWAY	BIOCARTA_IGF1MTOR_PATHWAY		7	-0.16274635	-0.536401	0.98547715	0.99814445	1.0	1323	tags=57%, list=41%, signal=97%
MACAEVA_PBMC_RESPONSE_TO_IR	MACAEVA_PBMC_RESPONSE_TO_IR		17	-0.10676055	-0.532293	0.9717514	0.99935484	1.0	38	tags=12%, list=1%, signal=12%
WP_MET_IN_TYPE_1_PAPILLARY_RENAL_CELL_CARCINOMA	WP_MET_IN_TYPE_1_PAPILLARY_RENAL_CELL_CARCINOMA		29	-0.08229352	-0.53205544	0.97959185	0.9989511	1.0	629	tags=28%, list=19%, signal=34%
TOMLINS_PROSTATE_CANCER_DN	TOMLINS_PROSTATE_CANCER_DN		14	-0.11870727	-0.53109324	0.97352344	0.9988383	1.0	2851	tags=100%, list=88%, signal=845%
REACTOME_MITOTIC_PROMETAPHASE	REACTOME_MITOTIC_PROMETAPHASE		61	-0.056609362	-0.5287136	0.9824219	0.99924	1.0	1411	tags=49%, list=44%, signal=86%
WP_15Q25_COPY_NUMBER_VARIATION	WP_15Q25_COPY_NUMBER_VARIATION		15	-0.111553155	-0.52703756	0.9753593	0.99936366	1.0	504	tags=27%, list=16%, signal=31%
[truncated: 40 more rows]

## Sheet: Lapatinib_positively_enriched
Supplemental Table 3. Gene set enrichment analyses (GSEAs) of the dysregulated signaling pathways.
NAME	GS<br> follow link to MSigDB	GS DETAILS	SIZE	ES	NES	NOM p-val	FDR q-val	FWER p-val	RANK AT MAX	LEADING EDGE	Column1
VANLOO_SP3_TARGETS_DN	VANLOO_SP3_TARGETS_DN	Details ...	7	0.6955925	2.2522306	0.0	1.0	0.867	526	tags=86%, list=16%, signal=102%
REACTOME_CD28_DEPENDENT_PI3K_AKT_SIGNALING	REACTOME_CD28_DEPENDENT_PI3K_AKT_SIGNALING	Details ...	6	0.71760696	2.2181127	0.002004008	1.0	0.914	916	tags=100%, list=28%, signal=139%
PRAMOONJAGO_SOX4_TARGETS_UP	PRAMOONJAGO_SOX4_TARGETS_UP	Details ...	13	0.49379885	2.163887	0.003929273	1.0	0.975	647	tags=69%, list=20%, signal=86%
REACTOME_VOLTAGE_GATED_POTASSIUM_CHANNELS	REACTOME_VOLTAGE_GATED_POTASSIUM_CHANNELS	Details ...	7	0.6382282	2.141227	0.0020618557	1.0	0.988	711	tags=86%, list=22%, signal=110%
REACTOME_RAB_REGULATION_OF_TRAFFICKING	REACTOME_RAB_REGULATION_OF_TRAFFICKING	Details ...	46	0.26630095	2.1300018	0.0019607844	0.91301614	0.991	1961	tags=87%, list=61%, signal=218%
BROWNE_HCMV_INFECTION_4HR_UP	BROWNE_HCMV_INFECTION_4HR_UP	Details ...	7	0.64380956	2.1134176	0.0019646366	0.8492497	0.994	693	tags=86%, list=21%, signal=109%
PELLICCIOTTA_HDAC_IN_ANTIGEN_PRESENTATION_UP	PELLICCIOTTA_HDAC_IN_ANTIGEN_PRESENTATION_UP	Details ...	9	0.57741237	2.1096246	0.0	0.7443441	0.994	1370	tags=100%, list=42%, signal=173%
CHANGOLKAR_H2AFY_TARGETS_UP	CHANGOLKAR_H2AFY_TARGETS_UP	Details ...	8	0.5952233	2.099553	0.0	0.6971064	0.995	908	tags=88%, list=28%, signal=121%
RASHI_RESPONSE_TO_IONIZING_RADIATION_1	RASHI_RESPONSE_TO_IONIZING_RADIATION_1	Details ...	5	0.7338085	2.0827258	0.001980198	0.6983293	0.997	863	tags=100%, list=27%, signal=136%
REACTOME_RAB_GEFS_EXCHANGE_GTP_FOR_GDP_ON_RABS	REACTOME_RAB_GEFS_EXCHANGE_GTP_FOR_GDP_ON_RABS	Details ...	31	0.3027884	2.045728	0.0	0.80025357	0.998	1949	tags=90%, list=60%, signal=225%
REACTOME_FC_EPSILON_RECEPTOR_FCERI_SIGNALING	REACTOME_FC_EPSILON_RECEPTOR_FCERI_SIGNALING	Details ...	28	0.3151864	2.0238776	0.002004008	0.83948857	1.0	1644	tags=82%, list=51%, signal=166%
BOHN_PRIMARY_IMMUNODEFICIENCY_SYNDROM_DN	BOHN_PRIMARY_IMMUNODEFICIENCY_SYNDROM_DN	Details ...	9	0.5485572	2.0168312	0.0019569471	0.80586076	1.0	1463	tags=100%, list=45%, signal=182%
ALCALA_APOPTOSIS	ALCALA_APOPTOSIS	Details ...	19	0.38604683	1.9961317	0.0060362173	0.8471108	1.0	970	tags=68%, list=30%, signal=97%
KEGG_SPHINGOLIPID_METABOLISM	KEGG_SPHINGOLIPID_METABOLISM	Details ...	5	0.7145956	1.9897189	0.0	0.8205867	1.0	925	tags=100%, list=29%, signal=140%
REACTOME_INTRA_GOLGI_AND_RETROGRADE_GOLGI_TO_ER_TRAFFIC	REACTOME_INTRA_GOLGI_AND_RETROGRADE_GOLGI_TO_ER_TRAFFIC	Details ...	47	0.24352181	1.9882516	0.0021459227	0.7736764	1.0	805	tags=49%, list=25%, signal=64%
REACTOME_TRANSPORT_OF_SMALL_MOLECULES	REACTOME_TRANSPORT_OF_SMALL_MOLECULES	Details ...	116	0.16175687	1.9866744	0.007707129	0.73117006	1.0	1306	tags=56%, list=40%, signal=91%
REACTOME_PROTEIN_LOCALIZATION	REACTOME_PROTEIN_LOCALIZATION	Details ...	13	0.4462208	1.9805013	0.009689922	0.71525127	1.0	1546	tags=92%, list=48%, signal=176%
WP_CELL_MIGRATION_AND_INVASION_THROUGH_P75NTR	WP_CELL_MIGRATION_AND_INVASION_THROUGH_P75NTR	Details ...	11	0.49928033	1.9769152	0.004115226	0.6903978	1.0	1329	tags=91%, list=41%, signal=154%
BASAKI_YBX1_TARGETS_UP	BASAKI_YBX1_TARGETS_UP	Details ...	68	0.20757417	1.9713509	0.0060728746	0.6762744	1.0	1386	tags=63%, list=43%, signal=108%
WP_CLOCK_CONTROLLED_AUTOPHAGY_IN_BONE_METABOLISM	WP_CLOCK_CONTROLLED_AUTOPHAGY_IN_BONE_METABOLISM	Details ...	16	0.40453982	1.9439503	0.006342495	0.75741583	1.0	1526	tags=88%, list=47%, signal=165%
AMIT_EGF_RESPONSE_120_HELA	AMIT_EGF_RESPONSE_120_HELA		16	0.39925376	1.9337025	0.005586592	0.7686655	1.0	1947	tags=100%, list=60%, signal=250%
FEVR_CTNNB1_TARGETS_UP	FEVR_CTNNB1_TARGETS_UP		120	0.15143533	1.9244808	0.011976048	0.77265924	1.0	1036	tags=47%, list=32%, signal=66%
CAIRO_LIVER_DEVELOPMENT_UP	CAIRO_LIVER_DEVELOPMENT_UP		41	0.25307456	1.9164773	0.01	0.77575684	1.0	1241	tags=63%, list=38%, signal=102%
WP_RANKL_RANK_SIGNALING_PATHWAY	WP_RANKL_RANK_SIGNALING_PATHWAY		17	0.38876593	1.9118748	0.012121212	0.7635385	1.0	1791	tags=94%, list=55%, signal=210%
REACTOME_PEPTIDE_LIGAND_BINDING_RECEPTORS	REACTOME_PEPTIDE_LIGAND_BINDING_RECEPTORS		5	0.6876356	1.9094123	0.0038986355	0.7445687	1.0	1012	tags=100%, list=31%, signal=145%
WP_VASOPRESSIN_REGULATED_WATER_REABSORPTION	WP_VASOPRESSIN_REGULATED_WATER_REABSORPTION		13	0.42688847	1.9015439	0.021052632	0.75046295	1.0	1111	tags=77%, list=34%, signal=117%
NUYTTEN_EZH2_TARGETS_UP	NUYTTEN_EZH2_TARGETS_UP		187	0.12266275	1.9004085	0.003976143	0.72791433	1.0	1181	tags=48%, list=37%, signal=71%
MIKKELSEN_NPC_HCP_WITH_H3K4ME3_AND_H3K27ME3	MIKKELSEN_NPC_HCP_WITH_H3K4ME3_AND_H3K27ME3		39	0.25139126	1.8990477	0.014522822	0.708166	1.0	688	tags=46%, list=21%, signal=58%
KEGG_MEDICUS_REFERENCE_GF_RTK_PI3K_SIGNALING_PATHWAY	KEGG_MEDICUS_REFERENCE_GF_RTK_PI3K_SIGNALING_PATHWAY		8	0.53846157	1.89673	0.007984032	0.69302815	1.0	1495	tags=100%, list=46%, signal=186%
WIERENGA_STAT5A_TARGETS_UP	WIERENGA_STAT5A_TARGETS_UP		33	0.27375033	1.8923463	0.00998004	0.68720293	1.0	1180	tags=64%, list=37%, signal=99%
REACTOME_AUTOPHAGY	REACTOME_AUTOPHAGY		43	0.24303749	1.8899809	0.0061099795	0.67324835	1.0	1554	tags=72%, list=48%, signal=137%
REACTOME_EFFECTS_OF_PIP2_HYDROLYSIS	REACTOME_EFFECTS_OF_PIP2_HYDROLYSIS		8	0.5567618	1.8841529	0.01010101	0.67291844	1.0	1436	tags=100%, list=44%, signal=180%
KEGG_PARKINSONS_DISEASE	KEGG_PARKINSONS_DISEASE		7	0.5817941	1.8824123	0.007889546	0.6593418	1.0	893	tags=86%, list=28%, signal=118%
ENGELMANN_CANCER_PROGENITORS_UP	ENGELMANN_CANCER_PROGENITORS_UP		7	0.5832559	1.8810637	0.005791506	0.64503783	1.0	1350	tags=100%, list=42%, signal=171%
REACTOME_SUMOYLATION_OF_DNA_METHYLATION_PROTEINS	REACTOME_SUMOYLATION_OF_DNA_METHYLATION_PROTEINS		6	0.62120277	1.8783981	0.009487666	0.63641983	1.0	1227	tags=100%, list=38%, signal=161%
YAO_TEMPORAL_RESPONSE_TO_PROGESTERONE_CLUSTER_6	YAO_TEMPORAL_RESPONSE_TO_PROGESTERONE_CLUSTER_6		18	0.36448178	1.8754203	0.010080645	0.629755	1.0	1880	tags=94%, list=58%, signal=225%
ROSS_AML_WITH_MLL_FUSIONS	ROSS_AML_WITH_MLL_FUSIONS		12	0.43695655	1.8738333	0.014373717	0.6184527	1.0	1016	tags=75%, list=31%, signal=109%
REACTOME_UB_SPECIFIC_PROCESSING_PROTEASES	REACTOME_UB_SPECIFIC_PROCESSING_PROTEASES		42	0.2431557	1.8711041	0.013592233	0.6109675	1.0	1378	tags=67%, list=43%, signal=115%
BROWN_MYELOID_CELL_DEVELOPMENT_UP	BROWN_MYELOID_CELL_DEVELOPMENT_UP		22	0.32497877	1.8646364	0.007662835	0.6175803	1.0	278	tags=41%, list=9%, signal=44%
TAKEDA_TARGETS_OF_NUP98_HOXA9_FUSION_16D_UP	TAKEDA_TARGETS_OF_NUP98_HOXA9_FUSION_16D_UP		23	0.31483465	1.863996	0.0062761507	0.60411733	1.0	956	tags=61%, list=30%, signal=86%
KYNG_DNA_DAMAGE_BY_4NQO	KYNG_DNA_DAMAGE_BY_4NQO		13	0.43764192	1.8629078	0.015873017	0.5931679	1.0	1325	tags=85%, list=41%, signal=143%
PHONG_TNF_RESPONSE_VIA_P38_PARTIAL	PHONG_TNF_RESPONSE_VIA_P38_PARTIAL		30	0.28884032	1.8549148	0.019880716	0.6059779	1.0	1552	tags=77%, list=48%, signal=146%
KRIGE_RESPONSE_TO_TOSEDOSTAT_6HR_DN	KRIGE_RESPONSE_TO_TOSEDOSTAT_6HR_DN		181	0.11969992	1.8440301	0.013084112	0.62922025	1.0	1473	tags=57%, list=46%, signal=99%
REACTOME_G_ALPHA_Q_SIGNALLING_EVENTS	REACTOME_G_ALPHA_Q_SIGNALLING_EVENTS		28	0.29463175	1.8430989	0.01622718	0.61862904	1.0	1479	tags=75%, list=46%, signal=137%
COLIN_PILOCYTIC_ASTROCYTOMA_VS_GLIOBLASTOMA_DN	COLIN_PILOCYTIC_ASTROCYTOMA_VS_GLIOBLASTOMA_DN		7	0.5582282	1.8379552	0.006263048	0.6216484	1.0	969	tags=86%, list=30%, signal=122%
KOKKINAKIS_METHIONINE_DEPRIVATION_48HR_UP	KOKKINAKIS_METHIONINE_DEPRIVATION_48HR_UP		19	0.3538585	1.8314097	0.015594542	0.6303105	1.0	393	tags=47%, list=12%, signal=54%
MARSHALL_VIRAL_INFECTION_RESPONSE_DN	MARSHALL_VIRAL_INFECTION_RESPONSE_DN		6	0.6137632	1.8223481	0.012024048	0.6476267	1.0	1251	tags=100%, list=39%, signal=163%
MIKKELSEN_ES_HCP_WITH_H3K27ME3	MIKKELSEN_ES_HCP_WITH_H3K27ME3		5	0.63421136	1.8179015	0.0139442235	0.6505959	1.0	538	tags=80%, list=17%, signal=96%
REACTOME_CD28_CO_STIMULATION	REACTOME_CD28_CO_STIMULATION		8	0.53846157	1.8168554	0.013806706	0.6412398	1.0	1091	tags=88%, list=34%, signal=132%
HERNANDEZ_MITOTIC_ARREST_BY_DOCETAXEL_1_DN	HERNANDEZ_MITOTIC_ARREST_BY_DOCETAXEL_1_DN		7	0.56575865	1.8068819	0.028225806	0.6639265	1.0	483	tags=71%, list=15%, signal=84%
MEISSNER_BRAIN_HCP_WITH_H3K27ME3	MEISSNER_BRAIN_HCP_WITH_H3K27ME3		38	0.24725635	1.7888266	0.017045455	0.71782315	1.0	2016	tags=87%, list=62%, signal=228%
WP_NUCLEAR_RECEPTORS_META_PATHWAY	WP_NUCLEAR_RECEPTORS_META_PATHWAY		51	0.21115573	1.7869374	0.012121212	0.7113213	1.0	975	tags=51%, list=30%, signal=72%
IWANAGA_CARCINOGENESIS_BY_KRAS_DN	IWANAGA_CARCINOGENESIS_BY_KRAS_DN		29	0.28011456	1.7862355	0.010570824	0.700495	1.0	1888	tags=86%, list=58%, signal=205%
KEGG_HUNTINGTONS_DISEASE	KEGG_HUNTINGTONS_DISEASE		19	0.3421626	1.7854105	0.010373444	0.690737	1.0	1111	tags=68%, list=34%, signal=104%
KAMIKUBO_MYELOID_MN1_NETWORK	KAMIKUBO_MYELOID_MN1_NETWORK		7	0.54901445	1.7828454	0.01775148	0.68773085	1.0	537	tags=71%, list=17%, signal=85%
WP_S1P_RECEPTOR_SIGNAL_TRANSDUCTION	WP_S1P_RECEPTOR_SIGNAL_TRANSDUCTION		11	0.4422681	1.7814375	0.025157232	0.6813141	1.0	925	tags=73%, list=29%, signal=102%
VART_KSHV_INFECTION_ANGIOGENIC_MARKERS_DN	VART_KSHV_INFECTION_ANGIOGENIC_MARKERS_DN		17	0.35786298	1.7768893	0.012	0.6869803	1.0	1320	tags=76%, list=41%, signal=129%
NAKAYAMA_SOFT_TISSUE_TUMORS_PCA1_DN	NAKAYAMA_SOFT_TISSUE_TUMORS_PCA1_DN		14	0.3896831	1.7724593	0.027944112	0.69188935	1.0	1977	tags=100%, list=61%, signal=256%
REACTOME_TNFR1_INDUCED_NF_KAPPA_B_SIGNALING_PATHWAY	REACTOME_TNFR1_INDUCED_NF_KAPPA_B_SIGNALING_PATHWAY		11	0.44407442	1.7671463	0.020912547	0.70045346	1.0	1213	tags=82%, list=38%, signal=131%
CHUNG_BLISTER_CYTOTOXICITY_UP	CHUNG_BLISTER_CYTOTOXICITY_UP		23	0.3075318	1.7612885	0.018329939	0.7101177	1.0	1401	tags=74%, list=43%, signal=130%
REACTOME_TNFR1_INDUCED_PROAPOPTOTIC_SIGNALING	REACTOME_TNFR1_INDUCED_PROAPOPTOTIC_SIGNALING		8	0.51147646	1.7609421	0.022132797	0.6996088	1.0	774	tags=75%, list=24%, signal=98%
HOLLEMAN_VINCRISTINE_RESISTANCE_B_ALL_UP	HOLLEMAN_VINCRISTINE_RESISTANCE_B_ALL_UP		16	0.36629355	1.7540776	0.020283977	0.7135056	1.0	1043	tags=69%, list=32%, signal=101%
MISIAK_ANAPLASTIC_THYROID_CARCINOMA_DN	MISIAK_ANAPLASTIC_THYROID_CARCINOMA_DN		5	0.635265	1.7512269	0.02255639	0.7128207	1.0	1181	tags=100%, list=37%, signal=157%
WP_ARYL_HYDROCARBON_RECEPTOR_PATHWAY_WP2873	WP_ARYL_HYDROCARBON_RECEPTOR_PATHWAY_WP2873		11	0.43419608	1.7508173	0.01898734	0.7033041	1.0	951	tags=73%, list=29%, signal=103%
WANG_ESOPHAGUS_CANCER_VS_NORMAL_UP	WANG_ESOPHAGUS_CANCER_VS_NORMAL_UP		16	0.36100748	1.7480763	0.022088353	0.7024667	1.0	656	tags=56%, list=20%, signal=70%
COLLER_MYC_TARGETS_UP	COLLER_MYC_TARGETS_UP		5	0.6120236	1.7458441	0.025291828	0.70032775	1.0	1256	tags=100%, list=39%, signal=163%
REACTOME_MEMBRANE_TRAFFICKING	REACTOME_MEMBRANE_TRAFFICKING		201	0.10683304	1.7456696	0.021400778	0.6905781	1.0	849	tags=36%, list=26%, signal=46%
NEMETH_INFLAMMATORY_RESPONSE_LPS_UP	NEMETH_INFLAMMATORY_RESPONSE_LPS_UP		16	0.3613184	1.7452699	0.016032064	0.6819781	1.0	1463	tags=81%, list=45%, signal=148%
JOHNSTONE_PARVB_TARGETS_1_DN	JOHNSTONE_PARVB_TARGETS_1_DN		14	0.39105925	1.7433668	0.032945737	0.6791442	1.0	1280	tags=79%, list=40%, signal=130%
KEGG_MEDICUS_REFERENCE_REGULATION_OF_GF_RTK_RAS_ERK_SIGNALING_UBIQUITINATION_OF_RTK_BY_CBL	KEGG_MEDICUS_REFERENCE_REGULATION_OF_GF_RTK_RAS_ERK_SIGNALING_UBIQUITINATION_OF_RTK_BY_CBL		7	0.5382946	1.7417849	0.029411765	0.67503196	1.0	1495	tags=100%, list=46%, signal=186%
CHEN_METABOLIC_SYNDROM_NETWORK	CHEN_METABOLIC_SYNDROM_NETWORK		184	0.112661205	1.7389549	0.02016129	0.67554176	1.0	1781	tags=66%, list=55%, signal=138%
REACTOME_GLUCOSE_METABOLISM	REACTOME_GLUCOSE_METABOLISM		25	0.29547864	1.7384167	0.013333334	0.66799873	1.0	1637	tags=80%, list=51%, signal=161%
WP_MFAP5_MEDIATED_OVARIAN_CANCER_CELL_MOTILITY_AND_INVASIVENESS	WP_MFAP5_MEDIATED_OVARIAN_CANCER_CELL_MOTILITY_AND_INVASIVENESS		8	0.49224567	1.7365571	0.023762377	0.66511834	1.0	1644	tags=100%, list=51%, signal=203%
WP_OSTEOBLAST_DIFFERENTIATION_AND_RELATED_DISEASES	WP_OSTEOBLAST_DIFFERENTIATION_AND_RELATED_DISEASES		26	0.2773406	1.7338114	0.021653544	0.6658606	1.0	1596	tags=77%, list=49%, signal=151%
ENK_UV_RESPONSE_KERATINOCYTE_UP	ENK_UV_RESPONSE_KERATINOCYTE_UP		99	0.14882304	1.7318625	0.021459227	0.66378826	1.0	1263	tags=54%, list=39%, signal=85%
JAATINEN_HEMATOPOIETIC_STEM_CELL_UP	JAATINEN_HEMATOPOIETIC_STEM_CELL_UP		76	0.17025216	1.7257452	0.021484375	0.6754888	1.0	1588	tags=66%, list=49%, signal=126%
REACTOME_KEAP1_NFE2L2_PATHWAY	REACTOME_KEAP1_NFE2L2_PATHWAY		26	0.28057972	1.7251707	0.02131783	0.6685134	1.0	1337	tags=69%, list=41%, signal=117%
KEGG_MEDICUS_VARIANT_AMPLIFIED_FGFR_TO_PI3K_SIGNALING_PATHWAY	KEGG_MEDICUS_VARIANT_AMPLIFIED_FGFR_TO_PI3K_SIGNALING_PATHWAY		5	0.62163	1.716496	0.021653544	0.6905841	1.0	1225	tags=100%, list=38%, signal=161%
LANDIS_BREAST_CANCER_PROGRESSION_UP	LANDIS_BREAST_CANCER_PROGRESSION_UP		18	0.33481988	1.7149813	0.020408163	0.68721056	1.0	898	tags=61%, list=28%, signal=84%
JISON_SICKLE_CELL_DISEASE_UP	JISON_SICKLE_CELL_DISEASE_UP		22	0.31169644	1.7136526	0.04389313	0.68316644	1.0	1349	tags=73%, list=42%, signal=124%
REACTOME_VESICLE_MEDIATED_TRANSPORT	REACTOME_VESICLE_MEDIATED_TRANSPORT		203	0.10834186	1.7134434	0.028397566	0.6755184	1.0	849	tags=36%, list=26%, signal=46%
BEGUM_TARGETS_OF_PAX3_FOXO1_FUSION_UP	BEGUM_TARGETS_OF_PAX3_FOXO1_FUSION_UP		13	0.38538012	1.7112606	0.029126214	0.67480195	1.0	996	tags=69%, list=31%, signal=100%
HELLER_HDAC_TARGETS_SILENCED_BY_METHYLATION_UP	HELLER_HDAC_TARGETS_SILENCED_BY_METHYLATION_UP		93	0.15237713	1.710499	0.023913043	0.669157	1.0	320	tags=25%, list=10%, signal=27%
SMIRNOV_CIRCULATING_ENDOTHELIOCYTES_IN_CANCER_UP	SMIRNOV_CIRCULATING_ENDOTHELIOCYTES_IN_CANCER_UP		19	0.33341524	1.7046154	0.031746034	0.68147933	1.0	969	tags=63%, list=30%, signal=90%
ONDER_CDH1_TARGETS_2_UP	ONDER_CDH1_TARGETS_2_UP		46	0.21535796	1.7032553	0.01778656	0.67849535	1.0	1772	tags=76%, list=55%, signal=166%
KEGG_MEDICUS_VARIANT_SCRAPIE_CONFORMATION_PRPSC_TO_MGLUR5_CA2_APOPTOTIC_PATHWAY	KEGG_MEDICUS_VARIANT_SCRAPIE_CONFORMATION_PRPSC_TO_MGLUR5_CA2_APOPTOTIC_PATHWAY		6	0.5577599	1.7026839	0.030303031	0.672923	1.0	893	tags=83%, list=28%, signal=115%
RODWELL_AGING_KIDNEY_NO_BLOOD_UP	RODWELL_AGING_KIDNEY_NO_BLOOD_UP		31	0.26278076	1.7021464	0.017408123	0.66704357	1.0	1243	tags=65%, list=38%, signal=104%
WP_PHOTODYNAMIC_THERAPY_INDUCED_NFE2L2_NRF2_SURVIVAL_SIGNALING	WP_PHOTODYNAMIC_THERAPY_INDUCED_NFE2L2_NRF2_SURVIVAL_SIGNALING		6	0.5587932	1.7004927	0.03041825	0.6649585	1.0	351	tags=67%, list=11%, signal=75%
WP_IL_1_SIGNALING_PATHWAY	WP_IL_1_SIGNALING_PATHWAY		17	0.344909	1.6990502	0.036072146	0.6621519	1.0	1932	tags=94%, list=60%, signal=233%
GENTILE_UV_RESPONSE_CLUSTER_D7	GENTILE_UV_RESPONSE_CLUSTER_D7		11	0.41717708	1.6959363	0.01996008	0.665098	1.0	712	tags=64%, list=22%, signal=81%
REACTOME_METABOLISM_OF_CARBOHYDRATES	REACTOME_METABOLISM_OF_CARBOHYDRATES		41	0.22779004	1.6949168	0.025440313	0.66133225	1.0	1637	tags=73%, list=51%, signal=146%
REACTOME_INNATE_IMMUNE_SYSTEM	REACTOME_INNATE_IMMUNE_SYSTEM		154	0.118056074	1.6927044	0.03187251	0.66163486	1.0	2259	tags=81%, list=70%, signal=257%
KEGG_GLYCEROPHOSPHOLIPID_METABOLISM	KEGG_GLYCEROPHOSPHOLIPID_METABOLISM		16	0.3495025	1.6925081	0.031746034	0.6551618	1.0	1501	tags=81%, list=46%, signal=151%
VANTVEER_BREAST_CANCER_POOR_PROGNOSIS	VANTVEER_BREAST_CANCER_POOR_PROGNOSIS		7	0.511628	1.688652	0.027237354	0.6607488	1.0	1581	tags=100%, list=49%, signal=195%
REACTOME_CLEC7A_DECTIN_1_SIGNALING	REACTOME_CLEC7A_DECTIN_1_SIGNALING		16	0.3482587	1.6838396	0.033472802	0.67016995	1.0	1505	tags=81%, list=47%, signal=151%
MEISSNER_NPC_HCP_WITH_H3K4ME2_AND_H3K27ME3	MEISSNER_NPC_HCP_WITH_H3K4ME2_AND_H3K27ME3		60	0.18862972	1.6805423	0.039215688	0.6736925	1.0	2094	tags=83%, list=65%, signal=232%
PID_UPA_UPAR_PATHWAY	PID_UPA_UPAR_PATHWAY		7	0.5204873	1.6753567	0.04453441	0.6853294	1.0	629	tags=71%, list=19%, signal=88%
REACTOME_GLYCOLYSIS	REACTOME_GLYCOLYSIS		24	0.28699085	1.6746868	0.029069768	0.6805804	1.0	1637	tags=79%, list=51%, signal=159%
RAY_TUMORIGENESIS_BY_ERBB2_CDC25A_DN	RAY_TUMORIGENESIS_BY_ERBB2_CDC25A_DN		64	0.1791351	1.6736755	0.037037037	0.6769568	1.0	896	tags=45%, list=28%, signal=61%
KEGG_TYPE_II_DIABETES_MELLITUS	KEGG_TYPE_II_DIABETES_MELLITUS		14	0.36460096	1.672543	0.033402923	0.6740074	1.0	1596	tags=86%, list=49%, signal=169%
REACTOME_PURINE_RIBONUCLEOSIDE_MONOPHOSPHATE_BIOSYNTHESIS	REACTOME_PURINE_RIBONUCLEOSIDE_MONOPHOSPHATE_BIOSYNTHESIS		5	0.60136354	1.6703397	0.028513238	0.6740044	1.0	644	tags=80%, list=20%, signal=100%
MCBRYAN_PUBERTAL_TGFB1_TARGETS_DN	MCBRYAN_PUBERTAL_TGFB1_TARGETS_DN		13	0.38172394	1.6683747	0.03469388	0.6740966	1.0	1505	tags=85%, list=47%, signal=158%
BIOCARTA_HDAC_PATHWAY	BIOCARTA_HDAC_PATHWAY		9	0.4467887	1.6671915	0.032	0.6711565	1.0	1791	tags=100%, list=55%, signal=224%
IVANOVSKA_MIR106B_TARGETS	IVANOVSKA_MIR106B_TARGETS		18	0.31635898	1.6637614	0.03	0.67658824	1.0	1496	tags=78%, list=46%, signal=144%
KEGG_MEDICUS_REFERENCE_GF_RTK_RAS_PI3K_SIGNALING_PATHWAY	KEGG_MEDICUS_REFERENCE_GF_RTK_RAS_PI3K_SIGNALING_PATHWAY		10	0.4384854	1.6615103	0.03508772	0.67792666	1.0	1495	tags=90%, list=46%, signal=167%
NAKAYAMA_SOFT_TISSUE_TUMORS_PCA2_UP	NAKAYAMA_SOFT_TISSUE_TUMORS_PCA2_UP		28	0.26279655	1.661433	0.035714287	0.67182237	1.0	1581	tags=75%, list=49%, signal=146%
BENPORATH_SUZ12_TARGETS	BENPORATH_SUZ12_TARGETS		162	0.115534656	1.6602952	0.035785288	0.669199	1.0	981	tags=41%, list=30%, signal=56%
SAUL_SEN_MAYO	SAUL_SEN_MAYO		9	0.4542007	1.659173	0.04606526	0.66685843	1.0	1408	tags=89%, list=44%, signal=157%
REACTOME_LATE_SARS_COV_2_INFECTION_EVENTS	REACTOME_LATE_SARS_COV_2_INFECTION_EVENTS		10	0.4173805	1.6588835	0.029880479	0.6615303	1.0	1563	tags=90%, list=48%, signal=174%
KEGG_DRUG_METABOLISM_OTHER_ENZYMES	KEGG_DRUG_METABOLISM_OTHER_ENZYMES		5	0.60136354	1.6540289	0.016597511	0.6715843	1.0	644	tags=80%, list=20%, signal=100%
BEIER_GLIOMA_STEM_CELL_UP	BEIER_GLIOMA_STEM_CELL_UP		8	0.48263028	1.6526321	0.020242915	0.6703098	1.0	867	tags=75%, list=27%, signal=102%
KOKKINAKIS_METHIONINE_DEPRIVATION_96HR_UP	KOKKINAKIS_METHIONINE_DEPRIVATION_96HR_UP		18	0.32434487	1.6525695	0.036659878	0.6644799	1.0	393	tags=44%, list=12%, signal=50%
MOOTHA_MITOCHONDRIA	MOOTHA_MITOCHONDRIA		37	0.22515756	1.6516598	0.019267824	0.6613761	1.0	1114	tags=57%, list=34%, signal=86%
COLINA_TARGETS_OF_4EBP1_AND_4EBP2	COLINA_TARGETS_OF_4EBP1_AND_4EBP2		64	0.17834596	1.6488243	0.027027028	0.6653121	1.0	444	tags=31%, list=14%, signal=36%
FARMER_BREAST_CANCER_APOCRINE_VS_BASAL	FARMER_BREAST_CANCER_APOCRINE_VS_BASAL		80	0.15736042	1.6468322	0.02303263	0.6660265	1.0	1523	tags=63%, list=47%, signal=115%
REACTOME_TNF_SIGNALING	REACTOME_TNF_SIGNALING		17	0.3320099	1.6467992	0.037453182	0.66040057	1.0	1213	tags=71%, list=38%, signal=112%
MARSON_FOXP3_TARGETS_DN	MARSON_FOXP3_TARGETS_DN		13	0.38743523	1.6459346	0.034068137	0.65760666	1.0	1238	tags=77%, list=38%, signal=124%
REACTOME_CASPASE_ACTIVATION_VIA_EXTRINSIC_APOPTOTIC_SIGNALLING_PATHWAY	REACTOME_CASPASE_ACTIVATION_VIA_EXTRINSIC_APOPTOTIC_SIGNALLING_PATHWAY		6	0.54143417	1.6421732	0.03420523	0.6646301	1.0	407	tags=67%, list=13%, signal=76%
REACTOME_NUCLEOTIDE_BIOSYNTHESIS	REACTOME_NUCLEOTIDE_BIOSYNTHESIS		7	0.5158361	1.6406078	0.035785288	0.6642184	1.0	644	tags=71%, list=20%, signal=89%
REACTOME_INSULIN_PROCESSING	REACTOME_INSULIN_PROCESSING		8	0.45812654	1.6362059	0.039832287	0.6729825	1.0	1350	tags=88%, list=42%, signal=150%
PLASARI_TGFB1_TARGETS_1HR_UP	PLASARI_TGFB1_TARGETS_1HR_UP		5	0.5906415	1.6350024	0.039923955	0.67126226	1.0	1325	tags=100%, list=41%, signal=169%
REACTOME_CLASS_B_2_SECRETIN_FAMILY_RECEPTORS	REACTOME_CLASS_B_2_SECRETIN_FAMILY_RECEPTORS		5	0.5965293	1.6342018	0.034836065	0.6683046	1.0	1306	tags=100%, list=40%, signal=168%
REACTOME_COPI_INDEPENDENT_GOLGI_TO_ER_RETROGRADE_TRAFFIC	REACTOME_COPI_INDEPENDENT_GOLGI_TO_ER_RETROGRADE_TRAFFIC		13	0.38126987	1.6329229	0.047058824	0.6668869	1.0	512	tags=54%, list=16%, signal=64%
WP_CILIOPATHIES	WP_CILIOPATHIES		25	0.2670658	1.6329079	0.04743083	0.6615418	1.0	1211	tags=64%, list=37%, signal=102%
REACTOME_STIMULI_SENSING_CHANNELS	REACTOME_STIMULI_SENSING_CHANNELS		21	0.29295132	1.6321326	0.045643155	0.658621	1.0	1213	tags=67%, list=38%, signal=106%
KEGG_MEDICUS_REFERENCE_RTK_PLCG_ITPR_SIGNALING_PATHWAY	KEGG_MEDICUS_REFERENCE_RTK_PLCG_ITPR_SIGNALING_PATHWAY		7	0.4920931	1.6304433	0.042857144	0.65896106	1.0	1644	tags=100%, list=51%, signal=203%
IZADPANAH_STEM_CELL_ADIPOSE_VS_BONE_UP	IZADPANAH_STEM_CELL_ADIPOSE_VS_BONE_UP		32	0.24187501	1.6285361	0.033203125	0.659593	1.0	1548	tags=72%, list=48%, signal=137%
REACTOME_SIGNALING_BY_FGFR3	REACTOME_SIGNALING_BY_FGFR3		13	0.36999074	1.6284647	0.040733196	0.65478563	1.0	2040	tags=100%, list=63%, signal=270%
KRIGE_RESPONSE_TO_TOSEDOSTAT_24HR_DN	KRIGE_RESPONSE_TO_TOSEDOSTAT_24HR_DN		190	0.10259871	1.6271683	0.05212355	0.65392536	1.0	1473	tags=55%, list=46%, signal=96%
REACTOME_SYNTHESIS_OF_PE	REACTOME_SYNTHESIS_OF_PE		7	0.48411965	1.6245534	0.027484143	0.65693337	1.0	1208	tags=86%, list=37%, signal=137%
DELLA_RESPONSE_TO_TSA_AND_BUTYRATE	DELLA_RESPONSE_TO_TSA_AND_BUTYRATE		8	0.4621588	1.6240327	0.026168223	0.6535799	1.0	1337	tags=88%, list=41%, signal=149%
REACTOME_METABOLISM_OF_VITAMINS_AND_COFACTORS	REACTOME_METABOLISM_OF_VITAMINS_AND_COFACTORS		16	0.33675373	1.623522	0.05263158	0.65011245	1.0	936	tags=63%, list=29%, signal=88%
REACTOME_REGULATION_OF_TP53_EXPRESSION_AND_DEGRADATION	REACTOME_REGULATION_OF_TP53_EXPRESSION_AND_DEGRADATION		12	0.38436857	1.6226406	0.044624746	0.64775336	1.0	916	tags=67%, list=28%, signal=93%
KRIEG_HYPOXIA_VIA_KDM3A	KRIEG_HYPOXIA_VIA_KDM3A		5	0.56870157	1.6216387	0.040983606	0.6460261	1.0	103	tags=60%, list=3%, signal=62%
LI_AMPLIFIED_IN_LUNG_CANCER	LI_AMPLIFIED_IN_LUNG_CANCER		35	0.23289692	1.6191113	0.05168986	0.64944226	1.0	1563	tags=71%, list=48%, signal=137%
WP_SMALL_CELL_LUNG_CANCER	WP_SMALL_CELL_LUNG_CANCER		12	0.38850933	1.6167988	0.045544554	0.65175694	1.0	364	tags=50%, list=11%, signal=56%
REACTOME_SELECTIVE_AUTOPHAGY	REACTOME_SELECTIVE_AUTOPHAGY		21	0.2936335	1.6153934	0.03787879	0.6514494	1.0	903	tags=57%, list=28%, signal=79%
KEGG_T_CELL_RECEPTOR_SIGNALING_PATHWAY	KEGG_T_CELL_RECEPTOR_SIGNALING_PATHWAY		31	0.2444397	1.6138718	0.043824703	0.6514228	1.0	1823	tags=81%, list=56%, signal=183%
LINDSTEDT_DENDRITIC_CELL_MATURATION_D	LINDSTEDT_DENDRITIC_CELL_MATURATION_D		12	0.38374746	1.6115038	0.040816326	0.6539259	1.0	1726	tags=92%, list=53%, signal=196%
GAVIN_FOXP3_TARGETS_CLUSTER_P3	GAVIN_FOXP3_TARGETS_CLUSTER_P3		31	0.24535677	1.6111767	0.03726708	0.6503451	1.0	986	tags=55%, list=31%, signal=78%
WP_NRF2_PATHWAY	WP_NRF2_PATHWAY		16	0.32369405	1.6089255	0.037254903	0.65243256	1.0	1180	tags=69%, list=37%, signal=108%
HAHTOLA_MYCOSIS_FUNGOIDES_DN	HAHTOLA_MYCOSIS_FUNGOIDES_DN		7	0.48186052	1.6075727	0.03508772	0.65199125	1.0	1677	tags=100%, list=52%, signal=207%
REACTOME_SYNTHESIS_OF_PA	REACTOME_SYNTHESIS_OF_PA		5	0.57099473	1.6073897	0.041666668	0.64796257	1.0	742	tags=80%, list=23%, signal=104%
REACTOME_MITOPHAGY	REACTOME_MITOPHAGY		6	0.5251085	1.6053047	0.055238094	0.65020883	1.0	1537	tags=100%, list=48%, signal=190%
RHODES_CANCER_META_SIGNATURE	RHODES_CANCER_META_SIGNATURE		20	0.3002491	1.6040857	0.040084388	0.6496261	1.0	2105	tags=95%, list=65%, signal=271%
REACTOME_COSTIMULATION_BY_THE_CD28_FAMILY	REACTOME_COSTIMULATION_BY_THE_CD28_FAMILY		11	0.3907313	1.6016032	0.052525252	0.65341675	1.0	1091	tags=73%, list=34%, signal=109%
KEGG_SNARE_INTERACTIONS_IN_VESICULAR_TRANSPORT	KEGG_SNARE_INTERACTIONS_IN_VESICULAR_TRANSPORT		14	0.35234842	1.6015717	0.049056605	0.649076	1.0	712	tags=57%, list=22%, signal=73%
MOOTHA_HUMAN_MITODB_6_2002	MOOTHA_HUMAN_MITODB_6_2002		39	0.21709348	1.5997202	0.05068226	0.65049016	1.0	1129	tags=56%, list=35%, signal=86%
HALMOS_CEBPA_TARGETS_UP	HALMOS_CEBPA_TARGETS_UP		8	0.46060795	1.5976247	0.056112226	0.65252686	1.0	534	tags=63%, list=17%, signal=75%
REACTOME_METABOLISM_OF_LIPIDS	REACTOME_METABOLISM_OF_LIPIDS		112	0.12866302	1.5947611	0.0483559	0.6573751	1.0	925	tags=41%, list=29%, signal=56%
REACTOME_NOD1_2_SIGNALING_PATHWAY	REACTOME_NOD1_2_SIGNALING_PATHWAY		13	0.3701102	1.5930442	0.049808428	0.65850186	1.0	1791	tags=92%, list=55%, signal=206%
RODWELL_AGING_KIDNEY_UP	RODWELL_AGING_KIDNEY_UP		67	0.16262291	1.5896447	0.052208837	0.66460454	1.0	1848	tags=73%, list=57%, signal=167%
YANG_BREAST_CANCER_ESR1_BULK_DN	YANG_BREAST_CANCER_ESR1_BULK_DN		6	0.5307915	1.5869393	0.046875	0.66817033	1.0	980	tags=83%, list=30%, signal=119%
WIERENGA_STAT5A_TARGETS_GROUP2	WIERENGA_STAT5A_TARGETS_GROUP2		5	0.5652309	1.5853866	0.05338809	0.6686731	1.0	1407	tags=100%, list=44%, signal=177%
SERVITJA_ISLET_HNF1A_TARGETS_UP	SERVITJA_ISLET_HNF1A_TARGETS_UP		28	0.24754775	1.5852219	0.04330709	0.66485584	1.0	1399	tags=68%, list=43%, signal=119%
WP_NANOPARTICLE_MEDIATED_ACTIVATION_OF_RECEPTOR_SIGNALING	WP_NANOPARTICLE_MEDIATED_ACTIVATION_OF_RECEPTOR_SIGNALING		13	0.35405168	1.5835998	0.03877551	0.66557837	1.0	351	tags=46%, list=11%, signal=52%
LEIN_ASTROCYTE_MARKERS	LEIN_ASTROCYTE_MARKERS		13	0.35644135	1.5819315	0.048484847	0.6666774	1.0	1835	tags=92%, list=57%, signal=213%
REACTOME_G_PROTEIN_BETA_GAMMA_SIGNALLING	REACTOME_G_PROTEIN_BETA_GAMMA_SIGNALLING		8	0.4717742	1.5809005	0.046242774	0.66580486	1.0	1306	tags=88%, list=40%, signal=146%
WP_GENES_RELATED_TO_PRIMARY_CILIUM_DEVELOPMENT_BASED_ON_CRISPR	WP_GENES_RELATED_TO_PRIMARY_CILIUM_DEVELOPMENT_BASED_ON_CRISPR		11	0.3953318	1.5793898	0.043643262	0.6661155	1.0	1370	tags=82%, list=42%, signal=142%
GOLDRATH_ANTIGEN_RESPONSE	GOLDRATH_ANTIGEN_RESPONSE		67	0.16796115	1.5779153	0.04157549	0.6666216	1.0	1204	tags=54%, list=37%, signal=84%
MEBARKI_HCC_PROGENITOR_WNT_DN_BLOCKED_BY_FZD8CRD	MEBARKI_HCC_PROGENITOR_WNT_DN_BLOCKED_BY_FZD8CRD		7	0.49196017	1.5764481	0.05186722	0.6669046	1.0	721	tags=71%, list=22%, signal=92%
REACTOME_SNRNP_ASSEMBLY	REACTOME_SNRNP_ASSEMBLY		20	0.2961395	1.5753945	0.048449613	0.6661552	1.0	1795	tags=85%, list=56%, signal=190%
CHIANG_LIVER_CANCER_SUBCLASS_CTNNB1_UP	CHIANG_LIVER_CANCER_SUBCLASS_CTNNB1_UP		25	0.25816026	1.573287	0.037623763	0.6689769	1.0	981	tags=56%, list=30%, signal=80%
HARRIS_HYPOXIA	HARRIS_HYPOXIA		16	0.32649255	1.5684438	0.057971016	0.6798433	1.0	969	tags=63%, list=30%, signal=89%
SEKI_INFLAMMATORY_RESPONSE_LPS_UP	SEKI_INFLAMMATORY_RESPONSE_LPS_UP		9	0.4241045	1.5668893	0.04742268	0.6806083	1.0	1505	tags=89%, list=47%, signal=166%
REACTOME_EPH_EPHRIN_MEDIATED_REPULSION_OF_CELLS	REACTOME_EPH_EPHRIN_MEDIATED_REPULSION_OF_CELLS		15	0.33219358	1.5658629	0.035196688	0.6798382	1.0	1085	tags=67%, list=34%, signal=100%
REACTOME_ACTIVATION_OF_THE_AP_1_FAMILY_OF_TRANSCRIPTION_FACTORS	REACTOME_ACTIVATION_OF_THE_AP_1_FAMILY_OF_TRANSCRIPTION_FACTORS		8	0.45347396	1.564765	0.07321773	0.67949265	1.0	1769	tags=100%, list=55%, signal=220%
DAVICIONI_MOLECULAR_ARMS_VS_ERMS_DN	DAVICIONI_MOLECULAR_ARMS_VS_ERMS_DN		49	0.19477838	1.5640402	0.049079753	0.67776346	1.0	1028	tags=51%, list=32%, signal=74%
GAVIN_FOXP3_TARGETS_CLUSTER_T4	GAVIN_FOXP3_TARGETS_CLUSTER_T4		20	0.29028645	1.5618079	0.053045187	0.6807763	1.0	1329	tags=70%, list=41%, signal=118%
MYLLYKANGAS_AMPLIFICATION_HOT_SPOT_23	MYLLYKANGAS_AMPLIFICATION_HOT_SPOT_23		7	0.48970106	1.5617157	0.0513834	0.67708653	1.0	1190	tags=86%, list=37%, signal=135%
REACTOME_NEGATIVE_EPIGENETIC_REGULATION_OF_RRNA_EXPRESSION	REACTOME_NEGATIVE_EPIGENETIC_REGULATION_OF_RRNA_EXPRESSION		17	0.32375816	1.5614202	0.054655872	0.6740583	1.0	2000	tags=94%, list=62%, signal=246%
KEGG_ADIPOCYTOKINE_SIGNALING_PATHWAY	KEGG_ADIPOCYTOKINE_SIGNALING_PATHWAY		18	0.30854595	1.5583138	0.052419353	0.67983896	1.0	1162	tags=67%, list=36%, signal=104%
LIANG_HEMATOPOIESIS_STEM_CELL_NUMBER_SMALL_VS_HUGE_UP	LIANG_HEMATOPOIESIS_STEM_CELL_NUMBER_SMALL_VS_HUGE_UP		7	0.47738653	1.5528378	0.04	0.69347095	1.0	768	tags=71%, list=24%, signal=93%
REN_ALVEOLAR_RHABDOMYOSARCOMA_DN	REN_ALVEOLAR_RHABDOMYOSARCOMA_DN		71	0.15445727	1.5522809	0.042769857	0.6913791	1.0	1104	tags=49%, list=34%, signal=73%
BERENJENO_TRANSFORMED_BY_RHOA_DN	BERENJENO_TRANSFORMED_BY_RHOA_DN		80	0.14695433	1.5521379	0.04901961	0.68776333	1.0	1071	tags=48%, list=33%, signal=69%
REACTOME_REGULATION_OF_PTEN_STABILITY_AND_ACTIVITY	REACTOME_REGULATION_OF_PTEN_STABILITY_AND_ACTIVITY		10	0.40148976	1.5499074	0.04901961	0.6909007	1.0	1291	tags=80%, list=40%, signal=133%
WP_UROTENSIN_II_MEDIATED_SIGNALING_PATHWAY	WP_UROTENSIN_II_MEDIATED_SIGNALING_PATHWAY		12	0.37039343	1.5483122	0.055984557	0.6918304	1.0	1769	tags=92%, list=55%, signal=202%
SCHLOSSER_SERUM_RESPONSE_AUGMENTED_BY_MYC	SCHLOSSER_SERUM_RESPONSE_AUGMENTED_BY_MYC		30	0.24128671	1.5467731	0.06563707	0.6926594	1.0	1812	tags=80%, list=56%, signal=180%
WP_8P23_1_COPY_NUMBER_VARIATION_SYNDROME	WP_8P23_1_COPY_NUMBER_VARIATION_SYNDROME		12	0.37184268	1.5459143	0.051124744	0.69157827	1.0	687	tags=58%, list=21%, signal=74%
FONTAINE_THYROID_TUMOR_UNCERTAIN_MALIGNANCY_UP	FONTAINE_THYROID_TUMOR_UNCERTAIN_MALIGNANCY_UP		7	0.47149506	1.5447448	0.060728744	0.69167453	1.0	787	tags=71%, list=24%, signal=94%
NAKAMURA_ADIPOGENESIS_LATE_UP	NAKAMURA_ADIPOGENESIS_LATE_UP		23	0.27073315	1.5399388	0.05668016	0.7036077	1.0	957	tags=57%, list=30%, signal=80%
REACTOME_SLC_MEDIATED_TRANSMEMBRANE_TRANSPORT	REACTOME_SLC_MEDIATED_TRANSMEMBRANE_TRANSPORT		43	0.19657691	1.5380986	0.07201646	0.70575315	1.0	1627	tags=70%, list=50%, signal=139%
WP_TOLL_LIKE_RECEPTOR_SIGNALING_PATHWAY	WP_TOLL_LIKE_RECEPTOR_SIGNALING_PATHWAY		19	0.29840943	1.5353394	0.057803467	0.71072006	1.0	1932	tags=89%, list=60%, signal=221%
REACTOME_SIGNALING_BY_FGFR4	REACTOME_SIGNALING_BY_FGFR4		12	0.36987582	1.5347321	0.07446808	0.70883095	1.0	2040	tags=100%, list=63%, signal=270%
REACTOME_BUTYRATE_RESPONSE_FACTOR_1_BRF1_BINDS_AND_DESTABILIZES_MRNA	REACTOME_BUTYRATE_RESPONSE_FACTOR_1_BRF1_BINDS_AND_DESTABILIZES_MRNA		7	0.46870437	1.5347131	0.052419353	0.7050773	1.0	796	tags=71%, list=25%, signal=95%
KEGG_VASOPRESSIN_REGULATED_WATER_REABSORPTION	KEGG_VASOPRESSIN_REGULATED_WATER_REABSORPTION		13	0.34965473	1.5303679	0.072407044	0.71561843	1.0	1111	tags=69%, list=34%, signal=105%
STAMBOLSKY_TARGETS_OF_MUTATED_TP53_DN	STAMBOLSKY_TARGETS_OF_MUTATED_TP53_DN		11	0.37577266	1.5301348	0.058708414	0.712592	1.0	1433	tags=82%, list=44%, signal=146%
PETRETTO_HEART_MASS_QTL_CIS_UP	PETRETTO_HEART_MASS_QTL_CIS_UP		6	0.49979335	1.5297298	0.059670784	0.7100829	1.0	1080	tags=83%, list=33%, signal=125%
ANDERSEN_LIVER_CANCER_KRT19_DN	ANDERSEN_LIVER_CANCER_KRT19_DN		6	0.5011366	1.5293407	0.05691057	0.70761997	1.0	537	tags=67%, list=17%, signal=80%
SEITZ_NEOPLASTIC_TRANSFORMATION_BY_8P_DELETION_UP	SEITZ_NEOPLASTIC_TRANSFORMATION_BY_8P_DELETION_UP		6	0.50082666	1.5276124	0.06464647	0.70940846	1.0	538	tags=67%, list=17%, signal=80%
WP_IL_26_SIGNALING_PATHWAYS	WP_IL_26_SIGNALING_PATHWAYS		7	0.4533334	1.5258642	0.05485232	0.71097964	1.0	1769	tags=100%, list=55%, signal=220%
WIERENGA_STAT5A_TARGETS_GROUP1	WIERENGA_STAT5A_TARGETS_GROUP1		26	0.2520035	1.5247451	0.047034767	0.71081203	1.0	1180	tags=62%, list=37%, signal=96%
BROWNE_HCMV_INFECTION_24HR_DN	BROWNE_HCMV_INFECTION_24HR_DN		19	0.29557556	1.5218519	0.06374502	0.71611243	1.0	1771	tags=84%, list=55%, signal=185%
LINSLEY_MIR16_TARGETS	LINSLEY_MIR16_TARGETS		54	0.17970772	1.521795	0.06930693	0.71262705	1.0	1403	tags=61%, list=43%, signal=106%
LEE_BMP2_TARGETS_UP	LEE_BMP2_TARGETS_UP		128	0.11646264	1.520405	0.07392996	0.7134035	1.0	1203	tags=48%, list=37%, signal=74%
REACTOME_NUCLEAR_EVENTS_MEDIATED_BY_NFE2L2	REACTOME_NUCLEAR_EVENTS_MEDIATED_BY_NFE2L2		19	0.2861402	1.5203133	0.06262231	0.70997876	1.0	1291	tags=68%, list=40%, signal=113%
GAUSSMANN_MLL_AF4_FUSION_TARGETS_A_DN	GAUSSMANN_MLL_AF4_FUSION_TARGETS_A_DN		14	0.3306846	1.5184578	0.06924643	0.7122329	1.0	1936	tags=93%, list=60%, signal=231%
MILI_PSEUDOPODIA_HAPTOTAXIS_DN	MILI_PSEUDOPODIA_HAPTOTAXIS_DN		126	0.11733052	1.518269	0.0734127	0.70921576	1.0	558	tags=29%, list=17%, signal=33%
WIERENGA_STAT5A_TARGETS_DN	WIERENGA_STAT5A_TARGETS_DN		37	0.2113522	1.5170176	0.047516197	0.7097391	1.0	634	tags=41%, list=20%, signal=50%
BENPORATH_PRC2_TARGETS	BENPORATH_PRC2_TARGETS		89	0.1386459	1.5125991	0.059063137	0.7204899	1.0	1960	tags=74%, list=61%, signal=183%
MARTENS_TRETINOIN_RESPONSE_UP	MARTENS_TRETINOIN_RESPONSE_UP		85	0.14022692	1.5123353	0.06719368	0.71789885	1.0	1649	tags=65%, list=51%, signal=129%
RAGHAVACHARI_PLATELET_SPECIFIC_GENES	RAGHAVACHARI_PLATELET_SPECIFIC_GENES		20	0.2853051	1.5080541	0.0708502	0.7280904	1.0	537	tags=45%, list=17%, signal=54%
GU_PDEF_TARGETS_UP	GU_PDEF_TARGETS_UP		17	0.30011895	1.5065063	0.0761523	0.7297226	1.0	2076	tags=94%, list=64%, signal=262%
RHODES_UNDIFFERENTIATED_CANCER	RHODES_UNDIFFERENTIATED_CANCER		21	0.27420622	1.5060318	0.07272727	0.7277411	1.0	1581	tags=76%, list=49%, signal=148%
FURUKAWA_DUSP6_TARGETS_PCI35_DN	FURUKAWA_DUSP6_TARGETS_PCI35_DN		18	0.2899122	1.5007516	0.078277886	0.7416101	1.0	1581	tags=78%, list=49%, signal=151%
REACTOME_JNK_C_JUN_KINASES_PHOSPHORYLATION_AND_ACTIVATION_MEDIATED_BY_ACTIVATED_HUMAN_TAK1	REACTOME_JNK_C_JUN_KINASES_PHOSPHORYLATION_AND_ACTIVATION_MEDIATED_BY_ACTIVATED_HUMAN_TAK1		9	0.40828076	1.4976671	0.07169118	0.74809784	1.0	1556	tags=89%, list=48%, signal=171%
REACTOME_POST_TRANSLATIONAL_PROTEIN_MODIFICATION	REACTOME_POST_TRANSLATIONAL_PROTEIN_MODIFICATION		233	0.08703045	1.4966888	0.06896552	0.7476518	1.0	1569	tags=57%, list=49%, signal=102%
RUTELLA_RESPONSE_TO_HGF_VS_CSF2RB_AND_IL4_UP	RUTELLA_RESPONSE_TO_HGF_VS_CSF2RB_AND_IL4_UP		68	0.15901315	1.4953468	0.076771654	0.74862343	1.0	494	tags=31%, list=15%, signal=36%
OUILLETTE_CLL_13Q14_DELETION_DN	OUILLETTE_CLL_13Q14_DELETION_DN		13	0.34045455	1.4943358	0.075	0.7483315	1.0	892	tags=62%, list=28%, signal=85%
OISHI_CHOLANGIOMA_STEM_CELL_LIKE_DN	OISHI_CHOLANGIOMA_STEM_CELL_LIKE_DN		48	0.18205614	1.4922478	0.066	0.75198257	1.0	1776	tags=73%, list=55%, signal=159%
IGLESIAS_E2F_TARGETS_UP	IGLESIAS_E2F_TARGETS_UP		18	0.29737952	1.4922051	0.06903353	0.74854016	1.0	1557	tags=78%, list=48%, signal=149%
WP_PHOSPHOINOSITIDES_METABOLISM	WP_PHOSPHOINOSITIDES_METABOLISM		23	0.26347095	1.4918084	0.070564516	0.7464377	1.0	2245	tags=96%, list=69%, signal=311%
GOLDRATH_HOMEOSTATIC_PROLIFERATION	GOLDRATH_HOMEOSTATIC_PROLIFERATION		41	0.19824047	1.4903599	0.08906882	0.74787986	1.0	943	tags=49%, list=29%, signal=68%
NAGY_TFTC_COMPONENTS_HUMAN	NAGY_TFTC_COMPONENTS_HUMAN		7	0.4586933	1.4901967	0.06986028	0.7449033	1.0	1290	tags=86%, list=40%, signal=142%
GRADE_COLON_VS_RECTAL_CANCER_UP	GRADE_COLON_VS_RECTAL_CANCER_UP		10	0.39050278	1.4900591	0.07952286	0.74185926	1.0	680	tags=60%, list=21%, signal=76%
YIH_RESPONSE_TO_ARSENITE_C1	YIH_RESPONSE_TO_ARSENITE_C1		8	0.43207195	1.489373	0.07514451	0.7408068	1.0	1030	tags=75%, list=32%, signal=110%
REACTOME_CELLULAR_RESPONSE_TO_CHEMICAL_STRESS	REACTOME_CELLULAR_RESPONSE_TO_CHEMICAL_STRESS		41	0.19828632	1.488294	0.04819277	0.74103683	1.0	1337	tags=61%, list=41%, signal=103%
KEGG_MEDICUS_VARIANT_MUTATION_CAUSED_ABERRANT_PSEN_TO_MGLUR5_CA2_APOPTOTIC_PATHWAY	KEGG_MEDICUS_VARIANT_MUTATION_CAUSED_ABERRANT_PSEN_TO_MGLUR5_CA2_APOPTOTIC_PATHWAY		5	0.52420205	1.4868939	0.08	0.7421479	1.0	893	tags=80%, list=28%, signal=110%
REACTOME_NEGATIVE_REGULATION_OF_FGFR1_SIGNALING	REACTOME_NEGATIVE_REGULATION_OF_FGFR1_SIGNALING		9	0.39590442	1.4849617	0.07597536	0.74476796	1.0	1955	tags=100%, list=60%, signal=252%
WONG_MITOCHONDRIA_GENE_MODULE	WONG_MITOCHONDRIA_GENE_MODULE		11	0.36166072	1.4844198	0.07915058	0.74319863	1.0	597	tags=55%, list=18%, signal=67%
LI_WILMS_TUMOR_VS_FETAL_KIDNEY_2_DN	LI_WILMS_TUMOR_VS_FETAL_KIDNEY_2_DN		5	0.5302758	1.4828117	0.083333336	0.74510974	1.0	227	tags=60%, list=7%, signal=64%
LIU_OVARIAN_CANCER_TUMORS_AND_XENOGRAFTS_XDGS_DN	LIU_OVARIAN_CANCER_TUMORS_AND_XENOGRAFTS_XDGS_DN		181	0.096995644	1.4819411	0.075510204	0.744402	1.0	1203	tags=46%, list=37%, signal=70%
KEGG_MEDICUS_REFERENCE_AREG_EGFR_PI3K_SIGNALING_PATHWAY	KEGG_MEDICUS_REFERENCE_AREG_EGFR_PI3K_SIGNALING_PATHWAY		5	0.5170747	1.4808441	0.077534795	0.74477565	1.0	916	tags=80%, list=28%, signal=111%
REACTOME_MITOCHONDRIAL_PROTEIN_IMPORT	REACTOME_MITOCHONDRIAL_PROTEIN_IMPORT		5	0.5249458	1.4778666	0.07101727	0.751039	1.0	1537	tags=100%, list=48%, signal=190%
KEGG_TOLL_LIKE_RECEPTOR_SIGNALING_PATHWAY	KEGG_TOLL_LIKE_RECEPTOR_SIGNALING_PATHWAY		18	0.29243585	1.4774891	0.088974856	0.7489412	1.0	1932	tags=89%, list=60%, signal=220%
WP_JOUBERT_SYNDROME	WP_JOUBERT_SYNDROME		14	0.325313	1.4752146	0.083333336	0.7532719	1.0	799	tags=57%, list=25%, signal=76%
KEGG_MEDICUS_VARIANT_MUTATION_CAUSED_ABERRANT_ABETA_TO_MGLUR5_CA2_APOPTOTIC_PATHWAY	KEGG_MEDICUS_VARIANT_MUTATION_CAUSED_ABERRANT_ABETA_TO_MGLUR5_CA2_APOPTOTIC_PATHWAY		5	0.52420205	1.4737225	0.0882353	0.754876	1.0	893	tags=80%, list=28%, signal=110%
SERVITJA_ISLET_HNF1A_TARGETS_DN	SERVITJA_ISLET_HNF1A_TARGETS_DN		11	0.35993907	1.4733738	0.086419754	0.75268203	1.0	1484	tags=82%, list=46%, signal=151%
REACTOME_NEGATIVE_REGULATION_OF_FGFR3_SIGNALING	REACTOME_NEGATIVE_REGULATION_OF_FGFR3_SIGNALING		9	0.39590442	1.4724311	0.077731095	0.7526029	1.0	1955	tags=100%, list=60%, signal=252%
REACTOME_FLT3_SIGNALING	REACTOME_FLT3_SIGNALING		9	0.40328196	1.4712988	0.07862903	0.75281554	1.0	1213	tags=78%, list=38%, signal=124%
ABRAHAM_ALPC_VS_MULTIPLE_MYELOMA_UP	ABRAHAM_ALPC_VS_MULTIPLE_MYELOMA_UP		5	0.52531767	1.47123	0.07272727	0.7498175	1.0	243	tags=60%, list=8%, signal=65%
REACTOME_SIGNALING_BY_INSULIN_RECEPTOR	REACTOME_SIGNALING_BY_INSULIN_RECEPTOR		16	0.3075249	1.4704523	0.10141988	0.7490768	1.0	2040	tags=94%, list=63%, signal=253%
LANG_MYB_FAMILY_TARGETS	LANG_MYB_FAMILY_TARGETS		8	0.41470224	1.4703696	0.07068607	0.74618846	1.0	1086	tags=75%, list=34%, signal=113%
WP_NANOPARTICLE_TRIGGERED_AUTOPHAGIC_CELL_DEATH	WP_NANOPARTICLE_TRIGGERED_AUTOPHAGIC_CELL_DEATH		6	0.4934904	1.4701259	0.08167331	0.7437507	1.0	1639	tags=100%, list=51%, signal=203%
FUJII_YBX1_TARGETS_DN	FUJII_YBX1_TARGETS_DN		62	0.16089344	1.4698993	0.08982036	0.74141103	1.0	1522	tags=63%, list=47%, signal=117%
PID_HIV_NEF_PATHWAY	PID_HIV_NEF_PATHWAY		7	0.44615728	1.4697528	0.07779886	0.73875237	1.0	407	tags=57%, list=13%, signal=65%
KEGG_MEDICUS_REFERENCE_FGF_FGFR_PI3K_SIGNALING_PATHWAY	KEGG_MEDICUS_REFERENCE_FGF_FGFR_PI3K_SIGNALING_PATHWAY		7	0.44939098	1.4695246	0.09406953	0.7364377	1.0	1320	tags=86%, list=41%, signal=145%
REACTOME_IRS_MEDIATED_SIGNALLING	REACTOME_IRS_MEDIATED_SIGNALLING		12	0.3425466	1.4694586	0.076171875	0.7335285	1.0	1320	tags=75%, list=41%, signal=126%
PID_FAS_PATHWAY	PID_FAS_PATHWAY		10	0.37492242	1.4672908	0.07878788	0.7373971	1.0	407	tags=50%, list=13%, signal=57%
WP_EBOLA_VIRUS_INFECTION_IN_HOST	WP_EBOLA_VIRUS_INFECTION_IN_HOST		24	0.24885702	1.4655824	0.0781893	0.7396631	1.0	2298	tags=96%, list=71%, signal=329%
KAAB_HEART_ATRIUM_VS_VENTRICLE_UP	KAAB_HEART_ATRIUM_VS_VENTRICLE_UP		71	0.14555475	1.4642731	0.09108911	0.7406735	1.0	1906	tags=73%, list=59%, signal=175%
DELYS_THYROID_CANCER_DN	DELYS_THYROID_CANCER_DN		47	0.18011956	1.4620738	0.08523908	0.744956	1.0	1282	tags=57%, list=40%, signal=94%
LENAOUR_DENDRITIC_CELL_MATURATION_UP	LENAOUR_DENDRITIC_CELL_MATURATION_UP		13	0.329725	1.4618404	0.094623655	0.74275136	1.0	1921	tags=92%, list=59%, signal=227%
YORDY_RECIPROCAL_REGULATION_BY_ETS1_AND_SP100_UP	YORDY_RECIPROCAL_REGULATION_BY_ETS1_AND_SP100_UP		5	0.5209173	1.4614327	0.063872255	0.74087346	1.0	1550	tags=100%, list=48%, signal=192%
BIOCARTA_STRESS_PATHWAY	BIOCARTA_STRESS_PATHWAY		9	0.3909401	1.4600539	0.08	0.74232364	1.0	1971	tags=100%, list=61%, signal=256%
REACTOME_DEUBIQUITINATION	REACTOME_DEUBIQUITINATION		62	0.15698585	1.459754	0.09823183	0.7402673	1.0	1378	tags=58%, list=43%, signal=99%
NABA_ECM_AFFILIATED	NABA_ECM_AFFILIATED		11	0.35830206	1.4591521	0.08118812	0.7391321	1.0	314	tags=45%, list=10%, signal=50%
REACTOME_POTASSIUM_CHANNELS	REACTOME_POTASSIUM_CHANNELS		10	0.38088143	1.4584877	0.097609565	0.73820925	1.0	711	tags=60%, list=22%, signal=77%
KEGG_MEDICUS_REFERENCE_EREG_EGFR_PI3K_SIGNALING_PATHWAY	KEGG_MEDICUS_REFERENCE_EREG_EGFR_PI3K_SIGNALING_PATHWAY		5	0.5170747	1.457974	0.087286524	0.7368322	1.0	916	tags=80%, list=28%, signal=111%
WP_ANGIOGENESIS	WP_ANGIOGENESIS		7	0.4533334	1.4577605	0.08812261	0.7346	1.0	1769	tags=100%, list=55%, signal=220%
WP_PDGF_PATHWAY	WP_PDGF_PATHWAY		16	0.30503732	1.4550431	0.09437751	0.74036175	1.0	1644	tags=81%, list=51%, signal=165%
KEGG_MEDICUS_REFERENCE_MGLUR5_CA2_APOPTOTIC_PATHWAY	KEGG_MEDICUS_REFERENCE_MGLUR5_CA2_APOPTOTIC_PATHWAY		5	0.52420205	1.4526452	0.08251473	0.74498093	1.0	893	tags=80%, list=28%, signal=110%
SASAKI_ADULT_T_CELL_LEUKEMIA	SASAKI_ADULT_T_CELL_LEUKEMIA		34	0.20895414	1.452227	0.06827309	0.7432949	1.0	1327	tags=62%, list=41%, signal=104%
PID_IL12_2PATHWAY	PID_IL12_2PATHWAY		7	0.4465117	1.4521893	0.081871346	0.7404984	1.0	1791	tags=100%, list=55%, signal=224%
KEGG_MEDICUS_PATHOGEN_HCMV_UL33_TO_GNB_G_RHO_SIGNALING_PATHWAY	KEGG_MEDICUS_PATHOGEN_HCMV_UL33_TO_GNB_G_RHO_SIGNALING_PATHWAY		7	0.4465117	1.4520756	0.07952286	0.73792815	1.0	1791	tags=100%, list=55%, signal=224%
KEGG_MEDICUS_VARIANT_EGFR_OVEREXPRESSION_TO_PI3K_SIGNALING_PATHWAY	KEGG_MEDICUS_VARIANT_EGFR_OVEREXPRESSION_TO_PI3K_SIGNALING_PATHWAY		5	0.5170747	1.4453822	0.0877551	0.75642866	1.0	916	tags=80%, list=28%, signal=111%
WP_TH17_CELL_DIFFERENTIATION_PATHWAY	WP_TH17_CELL_DIFFERENTIATION_PATHWAY		13	0.32941434	1.4445041	0.104950495	0.7563067	1.0	1922	tags=92%, list=59%, signal=227%
WP_FATTY_ACID_BIOSYNTHESIS	WP_FATTY_ACID_BIOSYNTHESIS		5	0.5248218	1.4430269	0.08898305	0.75800216	1.0	891	tags=80%, list=28%, signal=110%
SIG_CD40PATHWAYMAP	SIG_CD40PATHWAYMAP		10	0.37368092	1.4426516	0.09437751	0.7563518	1.0	2027	tags=100%, list=63%, signal=267%
BENPORATH_EED_TARGETS	BENPORATH_EED_TARGETS		161	0.09884291	1.4413233	0.07984032	0.7577121	1.0	920	tags=38%, list=28%, signal=50%
SMIRNOV_RESPONSE_TO_IR_2HR_UP	SMIRNOV_RESPONSE_TO_IR_2HR_UP		12	0.339441	1.441125	0.07782101	0.7553704	1.0	522	tags=50%, list=16%, signal=59%
REACTOME_PINK1_PRKN_MEDIATED_MITOPHAGY	REACTOME_PINK1_PRKN_MEDIATED_MITOPHAGY		5	0.5249458	1.4399534	0.08367347	0.7559759	1.0	1537	tags=100%, list=48%, signal=190%
REACTOME_NEGATIVE_REGULATION_OF_THE_PI3K_AKT_NETWORK	REACTOME_NEGATIVE_REGULATION_OF_THE_PI3K_AKT_NETWORK		22	0.26077604	1.438223	0.10980392	0.7586349	1.0	2247	tags=95%, list=70%, signal=311%
ACEVEDO_NORMAL_TISSUE_ADJACENT_TO_LIVER_TUMOR_DN	ACEVEDO_NORMAL_TISSUE_ADJACENT_TO_LIVER_TUMOR_DN		62	0.15572402	1.4380412	0.101626016	0.7564302	1.0	1382	tags=58%, list=43%, signal=99%
GRADE_COLON_VS_RECTAL_CANCER_DN	GRADE_COLON_VS_RECTAL_CANCER_DN		16	0.29508707	1.4379007	0.0945674	0.7540211	1.0	868	tags=56%, list=27%, signal=77%
REACTOME_NEGATIVE_REGULATION_OF_FGFR2_SIGNALING	REACTOME_NEGATIVE_REGULATION_OF_FGFR2_SIGNALING		9	0.39590442	1.4377425	0.10147992	0.7516581	1.0	1955	tags=100%, list=60%, signal=252%
WP_ROLE_OF_HYPOXIA_ANGIOGENESIS_AND_FGF_PATHWAY_IN_OA_CHONDROCYTE_HYPERTROPHY	WP_ROLE_OF_HYPOXIA_ANGIOGENESIS_AND_FGF_PATHWAY_IN_OA_CHONDROCYTE_HYPERTROPHY		12	0.3404762	1.4354374	0.08299595	0.7565822	1.0	1596	tags=83%, list=49%, signal=164%
KEGG_MEDICUS_VARIANT_MUTATION_CAUSED_ABERRANT_HTT_TO_TRANSPORT_OF_CALCIUM	KEGG_MEDICUS_VARIANT_MUTATION_CAUSED_ABERRANT_HTT_TO_TRANSPORT_OF_CALCIUM		7	0.43862686	1.4313222	0.091093116	0.76705	1.0	893	tags=71%, list=28%, signal=98%
MORI_PRE_BI_LYMPHOCYTE_DN	MORI_PRE_BI_LYMPHOCYTE_DN		14	0.31390396	1.4311377	0.08080808	0.76491225	1.0	374	tags=43%, list=12%, signal=48%
BENPORATH_ES_WITH_H3K27ME3	BENPORATH_ES_WITH_H3K27ME3		176	0.09522252	1.4302714	0.092672415	0.7648923	1.0	920	tags=38%, list=28%, signal=50%
REACTOME_DNA_DAMAGE_RECOGNITION_IN_GG_NER	REACTOME_DNA_DAMAGE_RECOGNITION_IN_GG_NER		13	0.32623607	1.4292692	0.11344538	0.76547825	1.0	1435	tags=77%, list=44%, signal=138%
REACTOME_FCERI_MEDIATED_NF_KB_ACTIVATION	REACTOME_FCERI_MEDIATED_NF_KB_ACTIVATION		13	0.32592544	1.428932	0.10685484	0.76377904	1.0	1436	tags=77%, list=44%, signal=138%
REACTOME_DOWNREGULATION_OF_ERBB2_ERBB3_SIGNALING	REACTOME_DOWNREGULATION_OF_ERBB2_ERBB3_SIGNALING		5	0.5010846	1.4279009	0.1003937	0.76424927	1.0	1614	tags=100%, list=50%, signal=199%
NUYTTEN_NIPP1_TARGETS_DN	NUYTTEN_NIPP1_TARGETS_DN		194	0.089732796	1.4276613	0.087548636	0.7622397	1.0	2292	tags=79%, list=71%, signal=257%
KEGG_MEDICUS_VARIANT_SCRAPIE_CONFORMATION_PRPSC_TO_TRANSPORT_OF_CALCIUM	KEGG_MEDICUS_VARIANT_SCRAPIE_CONFORMATION_PRPSC_TO_TRANSPORT_OF_CALCIUM		5	0.52420205	1.4266	0.087890625	0.7628102	1.0	893	tags=80%, list=28%, signal=110%
GHANDHI_DIRECT_IRRADIATION_UP	GHANDHI_DIRECT_IRRADIATION_UP		7	0.4362348	1.4264398	0.10493827	0.76053315	1.0	439	tags=57%, list=14%, signal=66%
WP_RESISTIN_AS_A_REGULATOR_OF_INFLAMMATION	WP_RESISTIN_AS_A_REGULATOR_OF_INFLAMMATION		11	0.36168897	1.4245433	0.0995935	0.7638682	1.0	2066	tags=100%, list=64%, signal=276%
KEGG_MEDICUS_REFERENCE_FLT3LG_FLT3_RAS_PI3K_SIGNALING_PATHWAY	KEGG_MEDICUS_REFERENCE_FLT3LG_FLT3_RAS_PI3K_SIGNALING_PATHWAY		5	0.5170747	1.4225554	0.097222224	0.7674679	1.0	916	tags=80%, list=28%, signal=111%
FARMER_BREAST_CANCER_APOCRINE_VS_LUMINAL	FARMER_BREAST_CANCER_APOCRINE_VS_LUMINAL		70	0.14477275	1.4217798	0.08262712	0.7672331	1.0	557	tags=31%, list=17%, signal=37%
NOURUZI_NEPC_ASCL1_TARGETS	NOURUZI_NEPC_ASCL1_TARGETS		19	0.2686127	1.4215211	0.09343936	0.7653586	1.0	837	tags=53%, list=26%, signal=71%
REACTOME_APOPTOTIC_FACTOR_MEDIATED_RESPONSE	REACTOME_APOPTOTIC_FACTOR_MEDIATED_RESPONSE		5	0.5013945	1.4211042	0.10743801	0.7639902	1.0	1613	tags=100%, list=50%, signal=199%
RIZKI_TUMOR_INVASIVENESS_3D_DN	RIZKI_TUMOR_INVASIVENESS_3D_DN		48	0.17368093	1.4210181	0.07878788	0.7615245	1.0	2274	tags=88%, list=70%, signal=291%
SHETH_LIVER_CANCER_VS_TXNIP_LOSS_PAM4	SHETH_LIVER_CANCER_VS_TXNIP_LOSS_PAM4		35	0.19272533	1.4200863	0.08196721	0.76155406	1.0	768	tags=43%, list=24%, signal=56%
WP_NONALCOHOLIC_FATTY_LIVER_DISEASE	WP_NONALCOHOLIC_FATTY_LIVER_DISEASE		17	0.28873846	1.416966	0.11949685	0.7689149	1.0	1162	tags=65%, list=36%, signal=100%
WP_PRIMARY_OVARIAN_INSUFFICIENCY	WP_PRIMARY_OVARIAN_INSUFFICIENCY		26	0.23542401	1.416129	0.100790516	0.7689131	1.0	1979	tags=85%, list=61%, signal=217%
KEGG_MEDICUS_VARIANT_ERBB2_OVEREXPRESSION_TO_PI3K_SIGNALING_PATHWAY	KEGG_MEDICUS_VARIANT_ERBB2_OVEREXPRESSION_TO_PI3K_SIGNALING_PATHWAY		5	0.5170747	1.415898	0.101167314	0.7670524	1.0	916	tags=80%, list=28%, signal=111%
WP_CANNABINOID_RECEPTOR_SIGNALING	WP_CANNABINOID_RECEPTOR_SIGNALING		12	0.34120086	1.4147743	0.10492505	0.7682116	1.0	1863	tags=92%, list=58%, signal=216%
WP_NEURAL_CREST_CELL_MIGRATION_IN_CANCER	WP_NEURAL_CREST_CELL_MIGRATION_IN_CANCER		16	0.28824627	1.4147584	0.0984556	0.7656229	1.0	1092	tags=63%, list=34%, signal=94%
HUPER_BREAST_BASAL_VS_LUMINAL_DN	HUPER_BREAST_BASAL_VS_LUMINAL_DN		8	0.4044665	1.4145135	0.09072978	0.7637468	1.0	1523	tags=88%, list=47%, signal=165%
REACTOME_NEGATIVE_REGULATION_OF_FGFR4_SIGNALING	REACTOME_NEGATIVE_REGULATION_OF_FGFR4_SIGNALING		8	0.39578164	1.4144859	0.10084034	0.76120913	1.0	1955	tags=100%, list=60%, signal=252%
IBRAHIM_NRF2_DOWN	IBRAHIM_NRF2_DOWN		32	0.21531251	1.412918	0.09619238	0.76348174	1.0	926	tags=50%, list=29%, signal=69%
REACTOME_ANTIGEN_PROCESSING_CROSS_PRESENTATION	REACTOME_ANTIGEN_PROCESSING_CROSS_PRESENTATION		16	0.28917912	1.4127966	0.107942976	0.76128167	1.0	1291	tags=69%, list=40%, signal=114%
REACTOME_TFAP2_AP_2_FAMILY_REGULATES_TRANSCRIPTION_OF_GROWTH_FACTORS_AND_THEIR_RECEPTORS	REACTOME_TFAP2_AP_2_FAMILY_REGULATES_TRANSCRIPTION_OF_GROWTH_FACTORS_AND_THEIR_RECEPTORS		5	0.505485	1.4109054	0.10557769	0.76468384	1.0	307	tags=60%, list=9%, signal=66%
KOBAYASHI_EGFR_SIGNALING_24HR_DN	KOBAYASHI_EGFR_SIGNALING_24HR_DN		63	0.1532555	1.4099687	0.08367347	0.7651747	1.0	1668	tags=67%, list=52%, signal=135%
REACTOME_NPAS4_REGULATES_EXPRESSION_OF_TARGET_GENES	REACTOME_NPAS4_REGULATES_EXPRESSION_OF_TARGET_GENES		8	0.42183623	1.4098477	0.10995851	0.76307815	1.0	1871	tags=100%, list=58%, signal=237%
YAO_HOXA10_TARGETS_VIA_PROGESTERONE_DN	YAO_HOXA10_TARGETS_VIA_PROGESTERONE_DN		7	0.43313402	1.4089935	0.116504855	0.7631668	1.0	449	tags=57%, list=14%, signal=66%
REACTOME_GPCR_LIGAND_BINDING	REACTOME_GPCR_LIGAND_BINDING		17	0.27960846	1.4087908	0.108333334	0.7612576	1.0	621	tags=47%, list=19%, signal=58%
WP_2Q11_2_COPY_NUMBER_VARIATION_SYNDROME	WP_2Q11_2_COPY_NUMBER_VARIATION_SYNDROME		5	0.50666255	1.4083718	0.09487666	0.7600368	1.0	1596	tags=100%, list=49%, signal=197%
SCIBETTA_KDM5B_TARGETS_DN	SCIBETTA_KDM5B_TARGETS_DN		18	0.27878034	1.4076205	0.10183299	0.76009953	1.0	719	tags=50%, list=22%, signal=64%
PID_RAC1_REG_PATHWAY	PID_RAC1_REG_PATHWAY		21	0.25099733	1.4073706	0.098121084	0.75832886	1.0	886	tags=52%, list=27%, signal=72%
CAIRO_HEPATOBLASTOMA_DN	CAIRO_HEPATOBLASTOMA_DN		23	0.24611488	1.4071867	0.116564415	0.75642973	1.0	1036	tags=57%, list=32%, signal=83%
REACTOME_SPHINGOLIPID_METABOLISM	REACTOME_SPHINGOLIPID_METABOLISM		11	0.35104856	1.4057997	0.12180746	0.7581213	1.0	925	tags=64%, list=29%, signal=89%
WP_4P16_3_COPY_NUMBER_VARIATION	WP_4P16_3_COPY_NUMBER_VARIATION		14	0.31048572	1.4047786	0.093877554	0.7589116	1.0	2001	tags=93%, list=62%, signal=243%
KEGG_FC_EPSILON_RI_SIGNALING_PATHWAY	KEGG_FC_EPSILON_RI_SIGNALING_PATHWAY		24	0.23898587	1.4045279	0.11372549	0.7572274	1.0	1791	tags=79%, list=55%, signal=176%
DAUER_STAT3_TARGETS_UP	DAUER_STAT3_TARGETS_UP		9	0.38311443	1.4041737	0.13157895	0.7558968	1.0	1278	tags=78%, list=40%, signal=128%
REACTOME_INSULIN_RECEPTOR_SIGNALLING_CASCADE	REACTOME_INSULIN_RECEPTOR_SIGNALLING_CASCADE		15	0.30324325	1.4022046	0.11089109	0.7596678	1.0	2040	tags=93%, list=63%, signal=252%
KEGG_GLYCEROLIPID_METABOLISM	KEGG_GLYCEROLIPID_METABOLISM		7	0.43295687	1.4007456	0.11561866	0.76172715	1.0	1373	tags=86%, list=42%, signal=149%
KEGG_MEDICUS_REFERENCE_PRNP_PI3K_NOX2_SIGNALING_PATHWAY	KEGG_MEDICUS_REFERENCE_PRNP_PI3K_NOX2_SIGNALING_PATHWAY		5	0.48806944	1.4002922	0.107421875	0.7608925	1.0	1656	tags=100%, list=51%, signal=205%
REACTOME_C_TYPE_LECTIN_RECEPTORS_CLRS	REACTOME_C_TYPE_LECTIN_RECEPTORS_CLRS		19	0.27247858	1.3998659	0.11585366	0.7599263	1.0	1505	tags=74%, list=47%, signal=137%
JIANG_VHL_TARGETS	JIANG_VHL_TARGETS		31	0.21007545	1.3981991	0.11201629	0.76276296	1.0	1933	tags=81%, list=60%, signal=199%
FONTAINE_PAPILLARY_THYROID_CARCINOMA_UP	FONTAINE_PAPILLARY_THYROID_CARCINOMA_UP		19	0.26687634	1.3978586	0.12723657	0.76142263	1.0	1523	tags=74%, list=47%, signal=139%
NAGY_STAGA_COMPONENTS_HUMAN	NAGY_STAGA_COMPONENTS_HUMAN		6	0.45608598	1.3970903	0.105367795	0.76119363	1.0	1221	tags=83%, list=38%, signal=134%
REACTOME_GOLGI_TO_ER_RETROGRADE_TRANSPORT	REACTOME_GOLGI_TO_ER_RETROGRADE_TRANSPORT		33	0.2072807	1.3967289	0.12525253	0.7599725	1.0	805	tags=45%, list=25%, signal=60%
TORCHIA_TARGETS_OF_EWSR1_FLI1_FUSION_UP	TORCHIA_TARGETS_OF_EWSR1_FLI1_FUSION_UP		62	0.15142973	1.3966721	0.11022044	0.7577618	1.0	1552	tags=63%, list=48%, signal=119%
WINTER_HYPOXIA_METAGENE	WINTER_HYPOXIA_METAGENE		49	0.1718697	1.3960654	0.11977186	0.7572306	1.0	969	tags=47%, list=30%, signal=66%
WP_PROSTAGLANDIN_AND_LEUKOTRIENE_METABOLISM_IN_SENESCENCE_WP5321	WP_PROSTAGLANDIN_AND_LEUKOTRIENE_METABOLISM_IN_SENESCENCE_WP5321		5	0.5003409	1.3959943	0.1092437	0.75504506	1.0	970	tags=80%, list=30%, signal=114%
PID_ILK_PATHWAY	PID_ILK_PATHWAY		24	0.24106401	1.3957046	0.1376673	0.75362986	1.0	1111	tags=58%, list=34%, signal=88%
ACOSTA_PROLIFERATION_INDEPENDENT_MYC_TARGETS_UP	ACOSTA_PROLIFERATION_INDEPENDENT_MYC_TARGETS_UP		21	0.25224304	1.3941063	0.12139918	0.756416	1.0	882	tags=52%, list=27%, signal=72%
PID_TCR_CALCIUM_PATHWAY	PID_TCR_CALCIUM_PATHWAY		5	0.4960025	1.394043	0.10828026	0.7542281	1.0	984	tags=80%, list=30%, signal=115%
SHEPARD_BMYB_MORPHOLINO_UP	SHEPARD_BMYB_MORPHOLINO_UP		46	0.17706543	1.3938849	0.12096774	0.7524191	1.0	1894	tags=76%, list=59%, signal=181%
BURTON_ADIPOGENESIS_PEAK_AT_8HR	BURTON_ADIPOGENESIS_PEAK_AT_8HR		7	0.4229458	1.3935132	0.121703856	0.7510928	1.0	1867	tags=100%, list=58%, signal=236%
XU_GH1_EXOGENOUS_TARGETS_DN	XU_GH1_EXOGENOUS_TARGETS_DN		18	0.27909148	1.3925791	0.106299214	0.75170505	1.0	718	tags=50%, list=22%, signal=64%
WP_JAK_STAT_SIGNALING_IN_THE_REGULATION_OF_BETA_CELLS	WP_JAK_STAT_SIGNALING_IN_THE_REGULATION_OF_BETA_CELLS		7	0.41940203	1.3910182	0.09552845	0.7542083	1.0	955	tags=71%, list=30%, signal=101%
BECKER_TAMOXIFEN_RESISTANCE_UP	BECKER_TAMOXIFEN_RESISTANCE_UP		7	0.41550395	1.3906991	0.098265894	0.7528758	1.0	1891	tags=100%, list=59%, signal=240%
KEGG_MEDICUS_REFERENCE_ORGANIZATION_OF_THE_OUTER_KINETOCHORE	KEGG_MEDICUS_REFERENCE_ORGANIZATION_OF_THE_OUTER_KINETOCHORE		5	0.5130462	1.389499	0.10020877	0.7540851	1.0	929	tags=80%, list=29%, signal=112%
REACTOME_ACTIVATION_OF_PPARGC1A_PGC_1ALPHA_BY_PHOSPHORYLATION	REACTOME_ACTIVATION_OF_PPARGC1A_PGC_1ALPHA_BY_PHOSPHORYLATION		6	0.45091963	1.3893648	0.12692308	0.7522064	1.0	699	tags=67%, list=22%, signal=85%
REACTOME_TRNA_PROCESSING	REACTOME_TRNA_PROCESSING		21	0.25676617	1.3890967	0.1197479	0.7507318	1.0	1637	tags=76%, list=51%, signal=153%
WP_NEURAL_CREST_CELL_MIGRATION_DURING_DEVELOPMENT	WP_NEURAL_CREST_CELL_MIGRATION_DURING_DEVELOPMENT		14	0.306002	1.3884192	0.110887095	0.75051713	1.0	1092	tags=64%, list=34%, signal=97%
LEE_LIVER_CANCER_SURVIVAL_UP	LEE_LIVER_CANCER_SURVIVAL_UP		20	0.25417188	1.388405	0.119544595	0.7482888	1.0	637	tags=45%, list=20%, signal=56%
LI_WILMS_TUMOR	LI_WILMS_TUMOR		5	0.5017044	1.3883268	0.11904762	0.74628514	1.0	1612	tags=100%, list=50%, signal=199%
WP_HEPATITIS_C_AND_HEPATOCELLULAR_CARCINOMA	WP_HEPATITIS_C_AND_HEPATOCELLULAR_CARCINOMA		14	0.31084085	1.3882834	0.1054614	0.7441543	1.0	1769	tags=86%, list=55%, signal=189%
KIM_HYPOXIA	KIM_HYPOXIA		7	0.42653382	1.3875283	0.111753374	0.74421644	1.0	932	tags=71%, list=29%, signal=100%
KEGG_MEDICUS_REFERENCE_TLR2_4_MAPK_SIGNALING_PATHWAY	KEGG_MEDICUS_REFERENCE_TLR2_4_MAPK_SIGNALING_PATHWAY		13	0.32630777	1.38524	0.13654618	0.7490848	1.0	1932	tags=92%, list=60%, signal=229%
REACTOME_FGFR1_MUTANT_RECEPTOR_ACTIVATION	REACTOME_FGFR1_MUTANT_RECEPTOR_ACTIVATION		11	0.34173468	1.3848304	0.11158799	0.74808764	1.0	955	tags=64%, list=30%, signal=90%
REACTOME_METABOLISM_OF_WATER_SOLUBLE_VITAMINS_AND_COFACTORS	REACTOME_METABOLISM_OF_WATER_SOLUBLE_VITAMINS_AND_COFACTORS		11	0.34763345	1.3846543	0.11309524	0.7463516	1.0	936	tags=64%, list=29%, signal=89%
BIOCARTA_FMLP_PATHWAY	BIOCARTA_FMLP_PATHWAY		12	0.33198762	1.3836939	0.12133891	0.7469843	1.0	2162	tags=100%, list=67%, signal=301%
MCLACHLAN_DENTAL_CARIES_UP	MCLACHLAN_DENTAL_CARIES_UP		14	0.30094117	1.3830599	0.11623246	0.74672884	1.0	1570	tags=79%, list=49%, signal=152%
KEGG_SMALL_CELL_LUNG_CANCER	KEGG_SMALL_CELL_LUNG_CANCER		15	0.28840536	1.3829685	0.121703856	0.74475974	1.0	364	tags=40%, list=11%, signal=45%
WP_PROSTAGLANDIN_AND_LEUKOTRIENE_METABOLISM_IN_SENESCENCE_WP5122	WP_PROSTAGLANDIN_AND_LEUKOTRIENE_METABOLISM_IN_SENESCENCE_WP5122		5	0.5003409	1.3828721	0.12804878	0.74283487	1.0	970	tags=80%, list=30%, signal=114%
ALCALAY_AML_BY_NPM1_LOCALIZATION_DN	ALCALAY_AML_BY_NPM1_LOCALIZATION_DN		43	0.17755805	1.3809255	0.12256809	0.7465325	1.0	1387	tags=60%, list=43%, signal=105%
REACTOME_DSCAM_INTERACTIONS	REACTOME_DSCAM_INTERACTIONS		5	0.49185002	1.3803442	0.1376673	0.7461306	1.0	351	tags=60%, list=11%, signal=67%
JIANG_AGING_HYPOTHALAMUS_UP	JIANG_AGING_HYPOTHALAMUS_UP		8	0.39330027	1.3800229	0.11706349	0.7449765	1.0	1963	tags=100%, list=61%, signal=254%
REACTOME_EPHB_MEDIATED_FORWARD_SIGNALING	REACTOME_EPHB_MEDIATED_FORWARD_SIGNALING		18	0.2747701	1.3797573	0.12820514	0.7435625	1.0	1091	tags=61%, list=34%, signal=92%
KATSANOU_ELAVL1_TARGETS_DN	KATSANOU_ELAVL1_TARGETS_DN		29	0.21725324	1.3794451	0.12307692	0.7423358	1.0	1755	tags=76%, list=54%, signal=165%
OSADA_ASCL1_TARGETS_UP	OSADA_ASCL1_TARGETS_UP		6	0.45825586	1.378679	0.12698413	0.7424679	1.0	1214	tags=83%, list=38%, signal=133%
REACTOME_RAB_GERANYLGERANYLATION	REACTOME_RAB_GERANYLGERANYLATION		8	0.39764267	1.3783524	0.114	0.7413419	1.0	1949	tags=100%, list=60%, signal=251%
RODRIGUES_DCC_TARGETS_DN	RODRIGUES_DCC_TARGETS_DN		25	0.22883692	1.3780638	0.10621242	0.7399978	1.0	1980	tags=84%, list=61%, signal=215%
VART_KSHV_INFECTION_ANGIOGENIC_MARKERS_UP	VART_KSHV_INFECTION_ANGIOGENIC_MARKERS_UP		14	0.30688986	1.3768388	0.10548523	0.74144626	1.0	1320	tags=71%, list=41%, signal=120%
REACTOME_FCERI_MEDIATED_MAPK_ACTIVATION	REACTOME_FCERI_MEDIATED_MAPK_ACTIVATION		12	0.3255694	1.3729118	0.12627292	0.75138843	1.0	1644	tags=83%, list=51%, signal=169%
REACTOME_NUCLEOTIDE_BINDING_DOMAIN_LEUCINE_RICH_REPEAT_CONTAINING_RECEPTOR_NLR_SIGNALING_PATHWAYS	REACTOME_NUCLEOTIDE_BINDING_DOMAIN_LEUCINE_RICH_REPEAT_CONTAINING_RECEPTOR_NLR_SIGNALING_PATHWAYS		17	0.2704968	1.3728987	0.11728395	0.7492769	1.0	1791	tags=82%, list=55%, signal=184%
BURTON_ADIPOGENESIS_6	BURTON_ADIPOGENESIS_6		16	0.2835821	1.3712326	0.12403101	0.7523096	1.0	1309	tags=69%, list=41%, signal=115%
WP_EMBRYONIC_STEM_CELL_PLURIPOTENCY_PATHWAYS	WP_EMBRYONIC_STEM_CELL_PLURIPOTENCY_PATHWAYS		29	0.21388355	1.3705221	0.118712276	0.75225955	1.0	1320	tags=62%, list=41%, signal=104%
MCMURRAY_TP53_HRAS_COOPERATION_RESPONSE_DN	MCMURRAY_TP53_HRAS_COOPERATION_RESPONSE_DN		16	0.27549753	1.3700442	0.10897436	0.75166005	1.0	325	tags=38%, list=10%, signal=41%
DELYS_THYROID_CANCER_UP	DELYS_THYROID_CANCER_UP		72	0.14110409	1.3682494	0.12333966	0.754913	1.0	406	tags=26%, list=13%, signal=30%
JEON_SMAD6_TARGETS_DN	JEON_SMAD6_TARGETS_DN		8	0.38647643	1.3675244	0.13147411	0.7550011	1.0	1581	tags=88%, list=49%, signal=171%
AMIT_EGF_RESPONSE_480_HELA	AMIT_EGF_RESPONSE_480_HELA		43	0.17771848	1.3670317	0.12670565	0.75435156	1.0	1161	tags=53%, list=36%, signal=82%
FARDIN_HYPOXIA_11	FARDIN_HYPOXIA_11		7	0.41506097	1.3669989	0.1184466	0.75235057	1.0	969	tags=71%, list=30%, signal=102%
PID_NETRIN_PATHWAY	PID_NETRIN_PATHWAY		15	0.29238427	1.3667116	0.09368636	0.7510175	1.0	1644	tags=80%, list=51%, signal=162%
ZHU_CMV_ALL_DN	ZHU_CMV_ALL_DN		31	0.20730416	1.3653957	0.116959065	0.75293505	1.0	378	tags=32%, list=12%, signal=36%
NIKOLSKY_BREAST_CANCER_16P13_AMPLICON	NIKOLSKY_BREAST_CANCER_16P13_AMPLICON		16	0.28047264	1.3650395	0.11066398	0.7518256	1.0	1723	tags=81%, list=53%, signal=173%
REACTOME_INTRA_GOLGI_TRAFFIC	REACTOME_INTRA_GOLGI_TRAFFIC		6	0.44781983	1.3647275	0.12195122	0.75058925	1.0	709	tags=67%, list=22%, signal=85%
REACTOME_TRANSLATION_OF_SARS_COV_2_STRUCTURAL_PROTEINS	REACTOME_TRANSLATION_OF_SARS_COV_2_STRUCTURAL_PROTEINS		8	0.39205956	1.3645166	0.11646587	0.74919	1.0	1563	tags=88%, list=48%, signal=169%
REACTOME_RESOLUTION_OF_D_LOOP_STRUCTURES	REACTOME_RESOLUTION_OF_D_LOOP_STRUCTURES		5	0.49054852	1.3603832	0.13931298	0.75969934	1.0	1648	tags=100%, list=51%, signal=204%
KEGG_MEDICUS_REFERENCE_IL1_IL1R_JNK_SIGNALING_PATHWAY	KEGG_MEDICUS_REFERENCE_IL1_IL1R_JNK_SIGNALING_PATHWAY		8	0.39423078	1.360364	0.10583153	0.7576746	1.0	1556	tags=88%, list=48%, signal=168%
KEGG_EPITHELIAL_CELL_SIGNALING_IN_HELICOBACTER_PYLORI_INFECTION	KEGG_EPITHELIAL_CELL_SIGNALING_IN_HELICOBACTER_PYLORI_INFECTION		15	0.2924464	1.360227	0.14141414	0.7560002	1.0	351	tags=40%, list=11%, signal=45%
NIKOLSKY_BREAST_CANCER_20Q12_Q13_AMPLICON	NIKOLSKY_BREAST_CANCER_20Q12_Q13_AMPLICON		36	0.19221944	1.359308	0.116959065	0.7567618	1.0	462	tags=33%, list=14%, signal=38%
MEBARKI_HCC_PROGENITOR_FZD8CRD_UP	MEBARKI_HCC_PROGENITOR_FZD8CRD_UP		122	0.10752199	1.3583692	0.14717741	0.7575328	1.0	1625	tags=61%, list=50%, signal=117%
HOWLIN_CITED1_TARGETS_1_DN	HOWLIN_CITED1_TARGETS_1_DN		7	0.42945743	1.357971	0.12450593	0.75667197	1.0	1846	tags=100%, list=57%, signal=233%
VALK_AML_WITH_11Q23_REARRANGED	VALK_AML_WITH_11Q23_REARRANGED		5	0.48608616	1.356148	0.13682093	0.7598813	1.0	1016	tags=80%, list=31%, signal=116%
KEGG_MEDICUS_REFERENCE_NUCLEAR_EXPORT_OF_MRNA	KEGG_MEDICUS_REFERENCE_NUCLEAR_EXPORT_OF_MRNA		13	0.30903056	1.3548992	0.14230019	0.7616663	1.0	1739	tags=85%, list=54%, signal=182%
ACEVEDO_LIVER_CANCER_DN	ACEVEDO_LIVER_CANCER_DN		91	0.12086164	1.3534597	0.13387424	0.763883	1.0	969	tags=42%, list=30%, signal=58%
KIM_ALL_DISORDERS_DURATION_CORR_DN	KIM_ALL_DISORDERS_DURATION_CORR_DN		27	0.21543886	1.3521769	0.119140625	0.76574767	1.0	1942	tags=81%, list=60%, signal=202%
REACTOME_CYTOPROTECTION_BY_HMOX1	REACTOME_CYTOPROTECTION_BY_HMOX1		14	0.29432657	1.351301	0.13168724	0.7663195	1.0	437	tags=43%, list=14%, signal=49%
ZHANG_PROLIFERATING_VS_QUIESCENT	ZHANG_PROLIFERATING_VS_QUIESCENT		9	0.36080945	1.3497423	0.12298387	0.7694107	1.0	1709	tags=89%, list=53%, signal=188%
REACTOME_TRNA_MODIFICATION_IN_THE_NUCLEUS_AND_CYTOSOL	REACTOME_TRNA_MODIFICATION_IN_THE_NUCLEUS_AND_CYTOSOL		5	0.47635576	1.3492701	0.1121673	0.76876557	1.0	401	tags=60%, list=12%, signal=68%
HEIDENBLAD_AMPLICON_8Q24_UP	HEIDENBLAD_AMPLICON_8Q24_UP		6	0.44513333	1.3484129	0.12301587	0.7693165	1.0	1795	tags=100%, list=56%, signal=224%
MEBARKI_HCC_PROGENITOR_WNT_DN	MEBARKI_HCC_PROGENITOR_WNT_DN		11	0.32316336	1.3483968	0.14619882	0.7673306	1.0	721	tags=55%, list=22%, signal=70%
CORRE_MULTIPLE_MYELOMA_DN	CORRE_MULTIPLE_MYELOMA_DN		9	0.36918676	1.3475755	0.1484375	0.76761967	1.0	1682	tags=89%, list=52%, signal=185%
REACTOME_DRUG_ADME	REACTOME_DRUG_ADME		8	0.38833746	1.3461499	0.11969112	0.7700171	1.0	1171	tags=75%, list=36%, signal=117%
KYNG_DNA_DAMAGE_BY_4NQO_OR_UV	KYNG_DNA_DAMAGE_BY_4NQO_OR_UV		15	0.2836598	1.3450059	0.15236051	0.77135545	1.0	2103	tags=93%, list=65%, signal=266%
SUNG_METASTASIS_STROMA_DN	SUNG_METASTASIS_STROMA_DN		12	0.32080746	1.3448422	0.15820312	0.76985335	1.0	582	tags=50%, list=18%, signal=61%
CROMER_METASTASIS_UP	CROMER_METASTASIS_UP		23	0.23238988	1.3426499	0.13555992	0.7743646	1.0	799	tags=48%, list=25%, signal=63%
ZHAN_V1_LATE_DIFFERENTIATION_GENES_UP	ZHAN_V1_LATE_DIFFERENTIATION_GENES_UP		9	0.35605198	1.3423249	0.12695312	0.7732766	1.0	647	tags=56%, list=20%, signal=69%
BROWNE_HCMV_INFECTION_1HR_DN	BROWNE_HCMV_INFECTION_1HR_DN		45	0.16573581	1.3416033	0.14256619	0.77351874	1.0	1410	tags=60%, list=44%, signal=105%
KEGG_MEDICUS_REFERENCE_EGF_EGFR_PLCG_CALCINEURIN_SIGNALING_PATHWAY	KEGG_MEDICUS_REFERENCE_EGF_EGFR_PLCG_CALCINEURIN_SIGNALING_PATHWAY		5	0.47970253	1.3404238	0.14845361	0.7750968	1.0	1683	tags=100%, list=52%, signal=208%
WP_CARDIAC_HYPERTROPHIC_RESPONSE	WP_CARDIAC_HYPERTROPHIC_RESPONSE		23	0.23137373	1.3401784	0.13725491	0.77376825	1.0	2348	tags=96%, list=73%, signal=347%
SHIN_B_CELL_LYMPHOMA_CLUSTER_8	SHIN_B_CELL_LYMPHOMA_CLUSTER_8		5	0.47567403	1.3385458	0.12670565	0.77673846	1.0	1696	tags=100%, list=52%, signal=210%
REACTOME_PI3K_AKT_SIGNALING_IN_CANCER	REACTOME_PI3K_AKT_SIGNALING_IN_CANCER		27	0.21465304	1.336631	0.13429752	0.7806024	1.0	1346	tags=63%, list=42%, signal=107%
ZHAN_MULTIPLE_MYELOMA_CD2_UP	ZHAN_MULTIPLE_MYELOMA_CD2_UP		12	0.3241201	1.3364685	0.13963039	0.77911264	1.0	302	tags=42%, list=9%, signal=46%
REACTOME_NEUTROPHIL_DEGRANULATION	REACTOME_NEUTROPHIL_DEGRANULATION		72	0.1371308	1.3360656	0.14486921	0.7783812	1.0	2259	tags=83%, list=70%, signal=271%
REACTOME_GLYCEROPHOSPHOLIPID_BIOSYNTHESIS	REACTOME_GLYCEROPHOSPHOLIPID_BIOSYNTHESIS		21	0.24241076	1.3352039	0.13320464	0.77907497	1.0	1837	tags=81%, list=57%, signal=186%
PLASARI_TGFB1_SIGNALING_VIA_NFIC_10HR_DN	PLASARI_TGFB1_SIGNALING_VIA_NFIC_10HR_DN		5	0.48503256	1.3340206	0.14859438	0.78059846	1.0	373	tags=60%, list=12%, signal=68%
MCCABE_HOXC6_TARGETS_CANCER_UP	MCCABE_HOXC6_TARGETS_CANCER_UP		9	0.3707036	1.3332165	0.16875	0.78111875	1.0	1318	tags=78%, list=41%, signal=131%
MARSON_FOXP3_TARGETS_STIMULATED_UP	MARSON_FOXP3_TARGETS_STIMULATED_UP		6	0.44616657	1.3327937	0.14604463	0.7803688	1.0	1253	tags=83%, list=39%, signal=136%
WP_13Q12_12_COPY_NUMBER_VARIATION	WP_13Q12_12_COPY_NUMBER_VARIATION		9	0.36391217	1.3327338	0.1390593	0.77857524	1.0	1699	tags=89%, list=53%, signal=187%
BERTUCCI_INVASIVE_CARCINOMA_DUCTAL_VS_LOBULAR_DN	BERTUCCI_INVASIVE_CARCINOMA_DUCTAL_VS_LOBULAR_DN		6	0.42581114	1.3320749	0.13752456	0.77864987	1.0	780	tags=67%, list=24%, signal=88%
WP_VITAMIN_D_RECEPTOR_PATHWAY	WP_VITAMIN_D_RECEPTOR_PATHWAY		18	0.26194426	1.3314958	0.1376673	0.77831864	1.0	414	tags=39%, list=13%, signal=44%
MEISSNER_NPC_ICP_WITH_H3_UNMETHYLATED	MEISSNER_NPC_ICP_WITH_H3_UNMETHYLATED		5	0.4846607	1.329273	0.13539653	0.78316927	1.0	1667	tags=100%, list=52%, signal=206%
KEGG_CARDIAC_MUSCLE_CONTRACTION	KEGG_CARDIAC_MUSCLE_CONTRACTION		11	0.32011518	1.3289433	0.14897959	0.7821516	1.0	437	tags=45%, list=14%, signal=52%
REACTOME_EPH_EPHRIN_SIGNALING	REACTOME_EPH_EPHRIN_SIGNALING		34	0.19357689	1.3285463	0.15578948	0.78146183	1.0	1091	tags=53%, list=34%, signal=79%
BYSTRYKH_HEMATOPOIESIS_STEM_CELL_QTL_TRANS	BYSTRYKH_HEMATOPOIESIS_STEM_CELL_QTL_TRANS		190	0.08538704	1.3269324	0.14371258	0.7843229	1.0	947	tags=37%, list=29%, signal=50%
REACTOME_TRIGLYCERIDE_METABOLISM	REACTOME_TRIGLYCERIDE_METABOLISM		6	0.4321141	1.3250934	0.14591439	0.78804034	1.0	1837	tags=100%, list=57%, signal=231%
AIYAR_COBRA1_TARGETS_DN	AIYAR_COBRA1_TARGETS_DN		11	0.3283848	1.324323	0.14339623	0.78840977	1.0	998	tags=64%, list=31%, signal=92%
WP_ETHER_LIPID_BIOSYNTHESIS	WP_ETHER_LIPID_BIOSYNTHESIS		5	0.47957858	1.3236144	0.15169661	0.7885949	1.0	1037	tags=80%, list=32%, signal=118%
BIOCARTA_RAC1_PATHWAY	BIOCARTA_RAC1_PATHWAY		8	0.37655088	1.3235393	0.15495868	0.7868558	1.0	1209	tags=75%, list=37%, signal=120%
LIU_OVARIAN_CANCER_TUMORS_AND_XENOGRAFTS_KINASES_DN	LIU_OVARIAN_CANCER_TUMORS_AND_XENOGRAFTS_KINASES_DN		6	0.43232074	1.3232265	0.13663366	0.78587145	1.0	759	tags=67%, list=23%, signal=87%
REACTOME_SIGNALING_BY_FGFR1	REACTOME_SIGNALING_BY_FGFR1		14	0.29836637	1.3224747	0.16730769	0.7861474	1.0	2040	tags=93%, list=63%, signal=251%
MORI_MATURE_B_LYMPHOCYTE_UP	MORI_MATURE_B_LYMPHOCYTE_UP		18	0.26533222	1.3217806	0.14049587	0.7862889	1.0	1660	tags=78%, list=51%, signal=159%
WP_PHOTODYNAMIC_THERAPY_INDUCED_AP_1_SURVIVAL_SIGNALING	WP_PHOTODYNAMIC_THERAPY_INDUCED_AP_1_SURVIVAL_SIGNALING		12	0.3089027	1.3217045	0.15087041	0.7846002	1.0	351	tags=42%, list=11%, signal=47%
SESTO_RESPONSE_TO_UV_C6	SESTO_RESPONSE_TO_UV_C6		8	0.37562034	1.3210588	0.1359404	0.78470665	1.0	404	tags=50%, list=13%, signal=57%
WP_ATM_SIGNALING_PATHWAY	WP_ATM_SIGNALING_PATHWAY		14	0.29077515	1.3190024	0.1446541	0.78907436	1.0	1141	tags=64%, list=35%, signal=99%
VANDESLUIS_NORMAL_EMBRYOS_DN	VANDESLUIS_NORMAL_EMBRYOS_DN		5	0.48391697	1.3188665	0.15728155	0.7876032	1.0	1023	tags=80%, list=32%, signal=117%
LIN_NPAS4_TARGETS_DN	LIN_NPAS4_TARGETS_DN		6	0.42095476	1.3182728	0.15057915	0.7875188	1.0	257	tags=50%, list=8%, signal=54%
BURTON_ADIPOGENESIS_10	BURTON_ADIPOGENESIS_10		10	0.34959653	1.3174001	0.147929	0.7883653	1.0	1135	tags=70%, list=35%, signal=108%
YAO_TEMPORAL_RESPONSE_TO_PROGESTERONE_CLUSTER_9	YAO_TEMPORAL_RESPONSE_TO_PROGESTERONE_CLUSTER_9		11	0.32999355	1.3170778	0.14990138	0.78752446	1.0	699	tags=55%, list=22%, signal=69%
KEGG_INOSITOL_PHOSPHATE_METABOLISM	KEGG_INOSITOL_PHOSPHATE_METABOLISM		19	0.2539355	1.3170736	0.14814815	0.7856387	1.0	2245	tags=95%, list=69%, signal=308%
PID_ERBB1_RECEPTOR_PROXIMAL_PATHWAY	PID_ERBB1_RECEPTOR_PROXIMAL_PATHWAY		13	0.30630636	1.3158522	0.16363636	0.78753895	1.0	2245	tags=100%, list=69%, signal=326%
FLORIO_NEOCORTEX_BASAL_RADIAL_GLIA_UP	FLORIO_NEOCORTEX_BASAL_RADIAL_GLIA_UP		36	0.18328466	1.3151655	0.1484375	0.78776044	1.0	1927	tags=78%, list=60%, signal=190%
WP_TYROBP_CAUSAL_NETWORK_IN_MICROGLIA	WP_TYROBP_CAUSAL_NETWORK_IN_MICROGLIA		8	0.3830645	1.3151228	0.14563107	0.78604954	1.0	380	tags=50%, list=12%, signal=57%
LANDIS_ERBB2_BREAST_TUMORS_324_UP	LANDIS_ERBB2_BREAST_TUMORS_324_UP		43	0.16704954	1.3145049	0.15748031	0.78602004	1.0	1646	tags=67%, list=51%, signal=136%
REACTOME_POSTMITOTIC_NUCLEAR_PORE_COMPLEX_NPC_REFORMATION	REACTOME_POSTMITOTIC_NUCLEAR_PORE_COMPLEX_NPC_REFORMATION		9	0.35053608	1.314243	0.14828898	0.78497344	1.0	1383	tags=78%, list=43%, signal=136%
BOYAULT_LIVER_CANCER_SUBCLASS_G2	BOYAULT_LIVER_CANCER_SUBCLASS_G2		8	0.3951613	1.3142337	0.16075157	0.7831402	1.0	1149	tags=75%, list=36%, signal=116%
BERENJENO_TRANSFORMED_BY_RHOA_UP	BERENJENO_TRANSFORMED_BY_RHOA_UP		143	0.09475989	1.3141074	0.14341846	0.781687	1.0	1537	tags=57%, list=48%, signal=103%
BREDEMEYER_RAG_SIGNALING_NOT_VIA_ATM_DN	BREDEMEYER_RAG_SIGNALING_NOT_VIA_ATM_DN		9	0.36567035	1.3126112	0.17296223	0.7843148	1.0	616	tags=56%, list=19%, signal=68%
TORCHIA_TARGETS_OF_EWSR1_FLI1_FUSION_DN	TORCHIA_TARGETS_OF_EWSR1_FLI1_FUSION_DN		70	0.1331888	1.311238	0.14779271	0.78666633	1.0	2579	tags=93%, list=80%, signal=450%
GOTZMANN_EPITHELIAL_TO_MESENCHYMAL_TRANSITION_UP	GOTZMANN_EPITHELIAL_TO_MESENCHYMAL_TRANSITION_UP		14	0.2975229	1.3105681	0.17102616	0.78680456	1.0	1581	tags=79%, list=49%, signal=153%
MARZEC_IL2_SIGNALING_UP	MARZEC_IL2_SIGNALING_UP		18	0.2530941	1.3097507	0.16768916	0.7872187	1.0	622	tags=44%, list=19%, signal=55%
REACTOME_ACTIVATION_OF_KAINATE_RECEPTORS_UPON_GLUTAMATE_BINDING	REACTOME_ACTIVATION_OF_KAINATE_RECEPTORS_UPON_GLUTAMATE_BINDING		6	0.42973757	1.308889	0.16205534	0.78806055	1.0	1306	tags=83%, list=40%, signal=140%
NAKAYAMA_FRA2_TARGETS	NAKAYAMA_FRA2_TARGETS		10	0.3350093	1.3088378	0.158	0.7864007	1.0	1182	tags=70%, list=37%, signal=110%
KYNG_ENVIRONMENTAL_STRESS_RESPONSE_NOT_BY_4NQO_IN_WS	KYNG_ENVIRONMENTAL_STRESS_RESPONSE_NOT_BY_4NQO_IN_WS		13	0.30061895	1.3085963	0.18358532	0.7852914	1.0	523	tags=46%, list=16%, signal=55%
CHICAS_RB1_TARGETS_CONFLUENT	CHICAS_RB1_TARGETS_CONFLUENT		126	0.09869276	1.3079989	0.16438356	0.78534144	1.0	975	tags=40%, list=30%, signal=55%
RUTELLA_RESPONSE_TO_HGF_UP	RUTELLA_RESPONSE_TO_HGF_UP		69	0.13968119	1.3072305	0.14426878	0.78589547	1.0	494	tags=29%, list=15%, signal=33%
COULOUARN_TEMPORAL_TGFB1_SIGNATURE_DN	COULOUARN_TEMPORAL_TGFB1_SIGNATURE_DN		35	0.1895974	1.3067143	0.16593887	0.7856035	1.0	778	tags=43%, list=24%, signal=56%
HAN_SATB1_TARGETS_UP	HAN_SATB1_TARGETS_UP		75	0.1322817	1.3050737	0.15581854	0.7888534	1.0	788	tags=37%, list=24%, signal=48%
REACTOME_SUMOYLATION_OF_DNA_REPLICATION_PROTEINS	REACTOME_SUMOYLATION_OF_DNA_REPLICATION_PROTEINS		20	0.24470738	1.3040717	0.148	0.79005694	1.0	1637	tags=75%, list=51%, signal=151%
BURTON_ADIPOGENESIS_2	BURTON_ADIPOGENESIS_2		20	0.24290162	1.3029865	0.18415841	0.791553	1.0	350	tags=35%, list=11%, signal=39%
KEGG_ECM_RECEPTOR_INTERACTION	KEGG_ECM_RECEPTOR_INTERACTION		6	0.43511057	1.3017464	0.17570499	0.7935412	1.0	750	tags=67%, list=23%, signal=87%
BLANCO_MELO_BRONCHIAL_EPITHELIAL_CELLS_INFLUENZA_A_INFECTION_UP	BLANCO_MELO_BRONCHIAL_EPITHELIAL_CELLS_INFLUENZA_A_INFECTION_UP		19	0.2505938	1.3017073	0.17087379	0.79185426	1.0	1065	tags=58%, list=33%, signal=86%
FONTAINE_PAPILLARY_THYROID_CARCINOMA_DN	FONTAINE_PAPILLARY_THYROID_CARCINOMA_DN		17	0.26244628	1.3004776	0.15257733	0.79384327	1.0	2007	tags=88%, list=62%, signal=232%
REACTOME_METABOLISM_OF_STEROIDS	REACTOME_METABOLISM_OF_STEROIDS		18	0.25354353	1.2984207	0.1522158	0.7981025	1.0	441	tags=39%, list=14%, signal=45%
KEGG_ENDOCYTOSIS	KEGG_ENDOCYTOSIS		71	0.13263763	1.2969857	0.18111753	0.80065125	1.0	2311	tags=85%, list=72%, signal=290%
PID_FRA_PATHWAY	PID_FRA_PATHWAY		9	0.3629124	1.2965838	0.15705766	0.80006444	1.0	984	tags=67%, list=30%, signal=96%
SCIAN_CELL_CYCLE_TARGETS_OF_TP53_AND_TP73_DN	SCIAN_CELL_CYCLE_TARGETS_OF_TP53_AND_TP73_DN		6	0.42322797	1.2965	0.15961538	0.79850155	1.0	1327	tags=83%, list=41%, signal=141%
WP_INTERLEUKIN_1_IL_1_STRUCTURAL_PATHWAY	WP_INTERLEUKIN_1_IL_1_STRUCTURAL_PATHWAY		18	0.24904928	1.2958927	0.184	0.7984648	1.0	2251	tags=94%, list=70%, signal=309%
WIKMAN_ASBESTOS_LUNG_CANCER_DN	WIKMAN_ASBESTOS_LUNG_CANCER_DN		6	0.43304405	1.2938275	0.17190775	0.80312747	1.0	1834	tags=100%, list=57%, signal=231%
YAGI_AML_RELAPSE_PROGNOSIS	YAGI_AML_RELAPSE_PROGNOSIS		10	0.3366853	1.292374	0.15820312	0.80588096	1.0	207	tags=40%, list=6%, signal=43%
[truncated: 1,708 more rows]

## Sheet: AG1478_negatively_enriched
Supplemental Table 3. Gene set enrichment analyses (GSEAs) of the dysregulated signaling pathways.
[truncated: 2,349 more rows]

[truncated: 3 more sheets: AG1478_positively_enriched, Gefitinib_negatively_enriched, Gefitinib_positively_enriched]
