# Supplementary material for: Phosphoproteomic analysis reveals the diversity of signaling behind ErbB‐inhibitor‐induced phenotypes
Source: FEBS J. 2025 Jul 24;292(24):6557–75. doi: 10.1111/febs.70197 (PMC12713336; doi:10.1111/febs.70197)
Supplement: Supplementary file 1 — Table S1. A table of detected unique phosphopeptides from the embryos with protein mass spectrometry using data‐independent acquisition with tandem mass spectrometry (MS/MS). Table S2. A table of quantified phosphopeptides that were significantly altered between treatments. Table S3. Gene set enrichment analyses of the dysregulated signaling pathways. Table S4. Sequence similarity of human and zebrafish ERBB kinase domains. Table S5. A gene set enrichment analysis of the ontologies of the human phenotype ontology database of the phosphoproteomic data. Table S6. Numerical source data for graphs 2G, 2H, 3A, 3B, 4A, 4B, 5A, 6A, 6C, 6E, and 6F. [file FEBS-292-6557-s001.zip › febs70197-sup-0004-TableS4.xlsx]

## Sheet: Sheet1
Supplemental Table 4. Sequence similarity of human and zebrafish ERBB kinase domains.
		Homo sapians
		EGFR	ERBB2	ERBB3	ERBB4
danio rerio	Egfra	90	82	60	78
	Erbb2	78	84	56	73
	Erbb3a	60	61	77	63
	Erbb3b	57	58	75	58
	Erbb4a	75	74	59	93
	Erbb4b	78	77	61	96
	Identity range: 0 - 100%
	Chi-squared test: P = 0.012
