# Supplementary material for: Phosphoproteomic analysis reveals the diversity of signaling behind ErbB‐inhibitor‐induced phenotypes
Source: FEBS J. 2025 Jul 24;292(24):6557–75. doi: 10.1111/febs.70197 (PMC12713336; doi:10.1111/febs.70197)
Supplement: Supplementary file 1 — Table S1. A table of detected unique phosphopeptides from the embryos with protein mass spectrometry using data‐independent acquisition with tandem mass spectrometry (MS/MS). Table S2. A table of quantified phosphopeptides that were significantly altered between treatments. Table S3. Gene set enrichment analyses of the dysregulated signaling pathways. Table S4. Sequence similarity of human and zebrafish ERBB kinase domains. Table S5. A gene set enrichment analysis of the ontologies of the human phenotype ontology database of the phosphoproteomic data. Table S6. Numerical source data for graphs 2G, 2H, 3A, 3B, 4A, 4B, 5A, 6A, 6C, 6E, and 6F. [file FEBS-292-6557-s001.zip › febs70197-sup-0005-TableS5.xlsx]

## Sheet: AG1478
Supplemental Table 5. A GSEA of the ontologies of the human phenotype ontology database of the phosphoproteomic data.
NAME	GS<br> follow link to MSigDB	GS DETAILS	SIZE	ES	NES	NOM p-val	FDR q-val	FWER p-val	RANK AT MAX	LEADING EDGE	Column1
HP_ABNORMALITY_OF_THE_PLANTAR_SKIN_OF_FOOT	HP_ABNORMALITY_OF_THE_PLANTAR_SKIN_OF_FOOT	Details ...	49	-0.35760128	-2.959003	0.0	0.00812982	0.006	1699	tags=88%, list=53%, signal=182%
HP_PALMAR_HYPERKERATOSIS	HP_PALMAR_HYPERKERATOSIS	Details ...	41	-0.3572089	-2.7866828	0.0	0.010211408	0.015	1699	tags=88%, list=53%, signal=183%
HP_HYPERKERATOSIS	HP_HYPERKERATOSIS	Details ...	51	-0.3228606	-2.732567	0.0	0.011771562	0.025	1699	tags=84%, list=53%, signal=175%
HP_ABNORMALITY_OF_THE_RADIAL_HEAD	HP_ABNORMALITY_OF_THE_RADIAL_HEAD	Details ...	15	-0.5802093	-2.634584	0.0	0.021040242	0.059	1151	tags=93%, list=36%, signal=144%
HP_ABNORMALITY_OF_THE_HUMERORADIAL_JOINT	HP_ABNORMALITY_OF_THE_HUMERORADIAL_JOINT	Details ...	16	-0.5261194	-2.5432189	0.0	0.03714653	0.126	1137	tags=88%, list=35%, signal=134%
HP_ABNORMAL_MUSCULOSKELETAL_PHYSIOLOGY	HP_ABNORMAL_MUSCULOSKELETAL_PHYSIOLOGY	Details ...	394	-0.119427055	-2.5370939	0.0	0.031868234	0.13	1639	tags=61%, list=51%, signal=109%
HP_ABNORMAL_CARDIAC_VENTRICULAR_FUNCTION	HP_ABNORMAL_CARDIAC_VENTRICULAR_FUNCTION	Details ...	25	-0.39316493	-2.3394277	0.0	0.13011244	0.483	1455	tags=84%, list=45%, signal=152%
HP_ABNORMALITY_OF_MOUTH_SIZE	HP_ABNORMALITY_OF_MOUTH_SIZE	Details ...	137	-0.17492545	-2.3384516	0.0	0.11486212	0.486	1630	tags=67%, list=50%, signal=130%
HP_CORNEAL_NEOVASCULARIZATION	HP_CORNEAL_NEOVASCULARIZATION	Details ...	8	-0.65973943	-2.294721	0.0	0.1483863	0.62	702	tags=88%, list=22%, signal=112%
HP_HYPERHIDROSIS	HP_HYPERHIDROSIS	Details ...	31	-0.33915815	-2.2876763	0.0	0.14032573	0.638	792	tags=58%, list=25%, signal=76%
HP_MOON_FACIES	HP_MOON_FACIES	Details ...	8	-0.6389578	-2.2542	0.0	0.13553815	0.725	769	tags=88%, list=24%, signal=115%
HP_THIN_VERMILION_BORDER	HP_THIN_VERMILION_BORDER	Details ...	143	-0.16500689	-2.2456899	0.0	0.12549436	0.747	1209	tags=53%, list=37%, signal=81%
HP_HIGH_PALATE	HP_HIGH_PALATE	Details ...	211	-0.13480048	-2.2311134	0.0	0.12306513	0.78	1631	tags=63%, list=50%, signal=119%
HP_CONGENITAL_ABNORMAL_HAIR_PATTERN	HP_CONGENITAL_ABNORMAL_HAIR_PATTERN	Details ...	110	-0.18056028	-2.2308846	0.0	0.11637989	0.78	877	tags=45%, list=27%, signal=59%
HP_ULNAR_BOWING	HP_ULNAR_BOWING	Details ...	7	-0.6754374	-2.2106698	0.0	0.12048143	0.83	593	tags=86%, list=18%, signal=105%
HP_BLADDER_NEOPLASM	HP_BLADDER_NEOPLASM		8	-0.63182384	-2.1704824	0.0	0.13832788	0.895	792	tags=88%, list=25%, signal=116%
HP_ABNORMAL_EYELID_MORPHOLOGY	HP_ABNORMAL_EYELID_MORPHOLOGY		387	-0.10299315	-2.168055	0.0	0.12910713	0.9	1562	tags=57%, list=48%, signal=98%
HP_ABNORMALITY_OF_TIBIA_MORPHOLOGY	HP_ABNORMALITY_OF_TIBIA_MORPHOLOGY		20	-0.4049813	-2.1642146	0.0	0.12271671	0.904	801	tags=65%, list=25%, signal=86%
HP_ABNORMAL_CAPILLARY_PHYSIOLOGY	HP_ABNORMAL_CAPILLARY_PHYSIOLOGY		5	-0.76355743	-2.157316	0.0	0.115772046	0.912	769	tags=100%, list=24%, signal=131%
HP_LONG_PALPEBRAL_FISSURE	HP_LONG_PALPEBRAL_FISSURE		26	-0.34656173	-2.1374319	0.0	0.11911764	0.939	1749	tags=88%, list=54%, signal=191%
HP_INTRA_ORAL_HYPERPIGMENTATION	HP_INTRA_ORAL_HYPERPIGMENTATION		5	-0.76355743	-2.1264646	0.0	0.11786406	0.96	769	tags=100%, list=24%, signal=131%
HP_CAPILLARY_FRAGILITY	HP_CAPILLARY_FRAGILITY		5	-0.76355743	-2.118432	0.0	0.11794185	0.964	769	tags=100%, list=24%, signal=131%
HP_ABNORMAL_JOINT_MORPHOLOGY	HP_ABNORMAL_JOINT_MORPHOLOGY		287	-0.10805062	-2.1007783	0.0	0.12435077	0.974	1631	tags=60%, list=50%, signal=111%
HP_DECREASED_EOSINOPHIL_COUNT	HP_DECREASED_EOSINOPHIL_COUNT		5	-0.76355743	-2.095899	0.0	0.1229755	0.977	769	tags=100%, list=24%, signal=131%
HP_ABNORMALITY_OF_IMMUNE_SYSTEM_PHYSIOLOGY	HP_ABNORMALITY_OF_IMMUNE_SYSTEM_PHYSIOLOGY		346	-0.1034634	-2.0818121	0.0	0.1290443	0.985	1636	tags=60%, list=51%, signal=108%
HP_ABNORMALITY_OF_THE_NAIL	HP_ABNORMALITY_OF_THE_NAIL		138	-0.15355106	-2.0814216	0.0	0.1265619	0.985	1704	tags=67%, list=53%, signal=136%
HP_HYPOTENSION	HP_HYPOTENSION		14	-0.46444106	-2.0806873	0.0	0.12430206	0.985	815	tags=71%, list=25%, signal=95%
HP_ABNORMAL_HAIR_PATTERN	HP_ABNORMAL_HAIR_PATTERN		124	-0.16261886	-2.0793092	0.0	0.1227563	0.987	877	tags=43%, list=27%, signal=56%
HP_ORAL_LEUKOPLAKIA	HP_ORAL_LEUKOPLAKIA		8	-0.60297763	-2.062192	0.0	0.12927328	0.993	885	tags=88%, list=27%, signal=120%
HP_MELANOCYTIC_NEVUS	HP_MELANOCYTIC_NEVUS		17	-0.40272617	-2.022881	0.0	0.13789263	0.999	1558	tags=88%, list=48%, signal=169%
HP_ABNORMAL_FINGERNAIL_MORPHOLOGY	HP_ABNORMAL_FINGERNAIL_MORPHOLOGY		53	-0.23380439	-2.0158894	0.0	0.13509713	0.999	1636	tags=74%, list=51%, signal=147%
HP_MACULE	HP_MACULE		74	-0.19351967	-1.963318	0.0	0.14950918	0.999	1661	tags=70%, list=51%, signal=141%
HP_APLASTIC_HYPOPLASTIC_TOENAIL	HP_APLASTIC_HYPOPLASTIC_TOENAIL		37	-0.26536396	-1.9311366	0.0	0.15590042	1.0	1599	tags=76%, list=49%, signal=148%
HP_ABNORMAL_SKIN_MORPHOLOGY_OF_THE_PALM	HP_ABNORMAL_SKIN_MORPHOLOGY_OF_THE_PALM		116	-0.16145812	-2.0149322	0.0018248175	0.1338682	0.999	1699	tags=68%, list=53%, signal=138%
HP_ABNORMAL_TONGUE_MORPHOLOGY	HP_ABNORMAL_TONGUE_MORPHOLOGY	Details ...	73	-0.22713535	-2.267529	0.0018656716	0.13737118	0.704	1630	tags=73%, list=50%, signal=143%
HP_PARADOXICAL_INCREASED_CORTISOL_SECRETION_ON_DEXAMETHASONE_SUPPRESSION_TEST	HP_PARADOXICAL_INCREASED_CORTISOL_SECRETION_ON_DEXAMETHASONE_SUPPRESSION_TEST		8	-0.63182384	-2.1567693	0.0018656716	0.109175175	0.914	792	tags=88%, list=25%, signal=116%
HP_IMMUNODEFICIENCY	HP_IMMUNODEFICIENCY		50	-0.2640855	-2.2097518	0.0018726592	0.11557824	0.835	1617	tags=76%, list=50%, signal=150%
HP_ABNORMAL_TOENAIL_MORPHOLOGY	HP_ABNORMAL_TOENAIL_MORPHOLOGY		50	-0.26000002	-2.1692858	0.0018903592	0.13341115	0.898	1630	tags=76%, list=50%, signal=151%
HP_ABNORMAL_ZYGOMATIC_BONE_MORPHOLOGY	HP_ABNORMAL_ZYGOMATIC_BONE_MORPHOLOGY		73	-0.21312016	-2.1001918	0.0018975332	0.12219523	0.975	1630	tags=71%, list=50%, signal=140%
HP_MACULAR_PURPURA	HP_MACULAR_PURPURA		15	-0.44952852	-2.1360877	0.0019607844	0.11644867	0.942	925	tags=73%, list=29%, signal=102%
HP_ABNORMAL_HELIX_MORPHOLOGY	HP_ABNORMAL_HELIX_MORPHOLOGY		61	-0.22941	-2.0640056	0.0019723866	0.13050473	0.993	1022	tags=54%, list=32%, signal=78%
HP_INSIDIOUS_ONSET	HP_INSIDIOUS_ONSET		5	-0.7045553	-1.9725337	0.0019762847	0.15011463	0.999	313	tags=80%, list=10%, signal=88%
HP_THIN_UPPER_LIP_VERMILION	HP_THIN_UPPER_LIP_VERMILION		118	-0.15760426	-1.9805031	0.001980198	0.1549647	0.999	1181	tags=52%, list=37%, signal=78%
HP_DORSOCERVICAL_FAT_PAD	HP_DORSOCERVICAL_FAT_PAD		9	-0.5416624	-2.0225863	0.001984127	0.13589896	0.999	769	tags=78%, list=24%, signal=102%
HP_ABNORMAL_PALM_MORPHOLOGY	HP_ABNORMAL_PALM_MORPHOLOGY		142	-0.14625551	-2.0472405	0.0019880715	0.13816051	0.997	1552	tags=62%, list=48%, signal=114%
HP_TEMPORAL_PATTERN	HP_TEMPORAL_PATTERN		7	-0.61909187	-1.9690957	0.001996008	0.14741209	0.999	313	tags=71%, list=10%, signal=79%
HP_ABNORMAL_SIZE_OF_THE_PALPEBRAL_FISSURES	HP_ABNORMAL_SIZE_OF_THE_PALPEBRAL_FISSURES		102	-0.18657519	-2.1663995	0.002	0.12550725	0.901	1540	tags=66%, list=48%, signal=122%
HP_FLUSHING	HP_FLUSHING		19	-0.38573557	-2.0288613	0.002	0.13448147	0.998	973	tags=68%, list=30%, signal=97%
HP_SYNOSTOSIS_INVOLVING_BONES_OF_THE_HAND	HP_SYNOSTOSIS_INVOLVING_BONES_OF_THE_HAND		15	-0.44625425	-2.15927	0.002008032	0.11793409	0.909	1151	tags=80%, list=36%, signal=124%
HP_ABNORMALITY_OF_SKIN_ADNEXA_MORPHOLOGY	HP_ABNORMALITY_OF_SKIN_ADNEXA_MORPHOLOGY		375	-0.10044197	-2.1633425	0.0020120724	0.11906014	0.904	1636	tags=59%, list=51%, signal=106%
HP_ABNORMALITY_OF_JOINT_MOBILITY	HP_ABNORMALITY_OF_JOINT_MOBILITY	Details ...	335	-0.11396039	-2.2834332	0.0020408162	0.1321217	0.651	1639	tags=61%, list=51%, signal=111%
HP_ABNORMALITY_OF_THE_HAND	HP_ABNORMALITY_OF_THE_HAND		416	-0.09049934	-2.0317807	0.0020533882	0.13903292	0.998	1603	tags=57%, list=50%, signal=99%
HP_ABNORMALITY_OF_THE_VERTEBRAL_COLUMN	HP_ABNORMALITY_OF_THE_VERTEBRAL_COLUMN	Details ...	391	-0.10241973	-2.254138	0.002057613	0.12595242	0.725	1636	tags=60%, list=51%, signal=106%
HP_FIBULAR_HYPOPLASIA	HP_FIBULAR_HYPOPLASIA		5	-0.6726371	-1.8422176	0.002057613	0.19123985	1.0	416	tags=80%, list=13%, signal=92%
HP_WRIST_FLEXION_CONTRACTURE	HP_WRIST_FLEXION_CONTRACTURE	Details ...	8	-0.6380273	-2.2311451	0.002074689	0.1307567	0.78	1176	tags=100%, list=36%, signal=157%
HP_POINTED_CHIN	HP_POINTED_CHIN		47	-0.23275995	-1.8535631	0.002074689	0.18477155	1.0	1804	tags=79%, list=56%, signal=176%
HP_ABNORMALITY_OF_THE_ORBITAL_REGION	HP_ABNORMALITY_OF_THE_ORBITAL_REGION		438	-0.09363346	-2.1013684	0.0021141649	0.12695165	0.974	1562	tags=56%, list=48%, signal=94%
HP_PITUITARY_CORTICOTROPIC_CELL_ADENOMA	HP_PITUITARY_CORTICOTROPIC_CELL_ADENOMA		7	-0.62086374	-1.9628295	0.0037593986	0.14813465	0.999	769	tags=86%, list=24%, signal=112%
HP_NARROW_MOUTH	HP_NARROW_MOUTH	Details ...	72	-0.22714487	-2.2279434	0.0037807184	0.112407506	0.786	1393	tags=65%, list=43%, signal=112%
HP_LOW_ANTERIOR_HAIRLINE	HP_LOW_ANTERIOR_HAIRLINE		48	-0.23241204	-1.931337	0.0038095238	0.15735616	1.0	877	tags=50%, list=27%, signal=68%
HP_PES_VALGUS	HP_PES_VALGUS		15	-0.44345662	-2.0686297	0.0038387715	0.12929116	0.991	1160	tags=80%, list=36%, signal=124%
HP_KELOIDS	HP_KELOIDS		6	-0.655094	-2.0433931	0.0038461538	0.13891464	0.997	581	tags=83%, list=18%, signal=101%
HP_FULL_CHEEKS	HP_FULL_CHEEKS		42	-0.24184206	-1.8801286	0.003868472	0.17421456	1.0	1692	tags=76%, list=52%, signal=158%
HP_REDUCED_CEREBRAL_WHITE_MATTER_VOLUME	HP_REDUCED_CEREBRAL_WHITE_MATTER_VOLUME		8	-0.5651365	-1.9768716	0.0038834952	0.15436782	0.999	603	tags=75%, list=19%, signal=92%
HP_ABNORMALITY_OF_THE_KNEE	HP_ABNORMALITY_OF_THE_KNEE		103	-0.18323421	-2.1335557	0.003937008	0.11517196	0.944	1279	tags=57%, list=40%, signal=92%
HP_ACNE	HP_ACNE		18	-0.3755791	-1.9274457	0.003944773	0.15634881	1.0	769	tags=61%, list=24%, signal=80%
HP_ABDOMINAL_PAIN	HP_ABDOMINAL_PAIN		66	-0.20644535	-1.9616545	0.0039525693	0.14770032	0.999	1600	tags=70%, list=50%, signal=135%
HP_ABNORMAL_SCALP_MORPHOLOGY	HP_ABNORMAL_SCALP_MORPHOLOGY		142	-0.15845752	-2.1828306	0.004008016	0.13184336	0.875	877	tags=42%, list=27%, signal=55%
HP_MALAR_FLATTENING	HP_MALAR_FLATTENING		63	-0.22195175	-2.0183995	0.004048583	0.13488601	0.999	1401	tags=65%, list=43%, signal=113%
HP_EXCESSIVE_WRINKLED_SKIN	HP_EXCESSIVE_WRINKLED_SKIN		9	-0.5416624	-1.9802914	0.004048583	0.15311795	0.999	769	tags=78%, list=24%, signal=102%
HP_ABNORMAL_BLISTERING_OF_THE_SKIN	HP_ABNORMAL_BLISTERING_OF_THE_SKIN		30	-0.3108474	-2.0107486	0.004056795	0.13523616	0.999	1699	tags=83%, list=53%, signal=174%
HP_CORNEAL_EROSION	HP_CORNEAL_EROSION		5	-0.71831423	-2.0303578	0.0040650405	0.13798876	0.998	915	tags=100%, list=28%, signal=139%
HP_ABNORMALITY_OF_SKIN_ADNEXA_PHYSIOLOGY	HP_ABNORMALITY_OF_SKIN_ADNEXA_PHYSIOLOGY		52	-0.25125784	-2.1229424	0.0040983604	0.117754325	0.963	1626	tags=75%, list=50%, signal=149%
HP_LOCALIZED_SKIN_LESION	HP_LOCALIZED_SKIN_LESION		232	-0.12	-2.117038	0.0041237115	0.11606553	0.965	1661	tags=63%, list=51%, signal=119%
HP_MULTIPLE_SUTURE_CRANIOSYNOSTOSIS	HP_MULTIPLE_SUTURE_CRANIOSYNOSTOSIS		6	-0.62130606	-1.8909214	0.004149378	0.17556386	1.0	690	tags=83%, list=21%, signal=106%
HP_ABNORMAL_FACIAL_SHAPE	HP_ABNORMAL_FACIAL_SHAPE		287	-0.09632816	-1.8397411	0.004210526	0.19099037	1.0	1643	tags=60%, list=51%, signal=110%
HP_EASY_FATIGABILITY	HP_EASY_FATIGABILITY		15	-0.43100196	-2.030302	0.0057361377	0.13573344	0.998	1631	tags=93%, list=50%, signal=188%
HP_ANORECTAL_ANOMALY	HP_ANORECTAL_ANOMALY		30	-0.2987508	-1.9192947	0.0058027077	0.15770057	1.0	1630	tags=80%, list=50%, signal=160%
HP_DIFFICULTY_CLIMBING_STAIRS	HP_DIFFICULTY_CLIMBING_STAIRS		15	-0.42088902	-1.95696	0.0058139535	0.14497258	1.0	1879	tags=100%, list=58%, signal=238%
HP_ABNORMAL_KNEE_MORPHOLOGY	HP_ABNORMAL_KNEE_MORPHOLOGY		83	-0.18771306	-1.9212033	0.0058365758	0.15724115	1.0	1279	tags=58%, list=40%, signal=93%
HP_JOINT_HYPERMOBILITY	HP_JOINT_HYPERMOBILITY		95	-0.17513885	-1.9699266	0.00589391	0.14854498	0.999	1731	tags=71%, list=54%, signal=147%
HP_CARDIOMEGALY	HP_CARDIOMEGALY		17	-0.39557222	-1.9271793	0.0059405942	0.15502988	1.0	1581	tags=88%, list=49%, signal=172%
HP_TAPERED_FINGER	HP_TAPERED_FINGER		57	-0.21605195	-1.887868	0.005988024	0.17546776	1.0	1413	tags=65%, list=44%, signal=113%
HP_ABNORMAL_MYELOID_LEUKOCYTE_MORPHOLOGY	HP_ABNORMAL_MYELOID_LEUKOCYTE_MORPHOLOGY		71	-0.19994119	-1.9413201	0.006	0.15328224	1.0	1554	tags=68%, list=48%, signal=127%
HP_ABNORMAL_ORAL_MUCOSA_MORPHOLOGY	HP_ABNORMAL_ORAL_MUCOSA_MORPHOLOGY		74	-0.19300617	-1.9382923	0.0060728746	0.15423417	1.0	1881	tags=77%, list=58%, signal=180%
HP_INCREASED_INFLAMMATORY_RESPONSE	HP_INCREASED_INFLAMMATORY_RESPONSE		240	-0.11717913	-2.0409334	0.006085193	0.1386543	0.997	1630	tags=61%, list=50%, signal=114%
HP_MIDFACE_RETRUSION	HP_MIDFACE_RETRUSION		79	-0.18426493	-1.8655928	0.006085193	0.18195218	1.0	811	tags=43%, list=25%, signal=56%
HP_FATIGUABLE_WEAKNESS_OF_PROXIMAL_LIMB_MUSCLES	HP_FATIGUABLE_WEAKNESS_OF_PROXIMAL_LIMB_MUSCLES		10	-0.51601493	-2.036609	0.006147541	0.13738461	0.998	924	tags=80%, list=29%, signal=112%
HP_WORMIAN_BONES	HP_WORMIAN_BONES		14	-0.46861404	-2.0852644	0.006198347	0.12913431	0.985	1725	tags=100%, list=53%, signal=214%
HP_ECCHYMOSIS	HP_ECCHYMOSIS		13	-0.48529163	-2.1570272	0.0062111802	0.112434365	0.913	925	tags=77%, list=29%, signal=107%
HP_VASCULAR_SKIN_ABNORMALITY	HP_VASCULAR_SKIN_ABNORMALITY		120	-0.15606253	-1.9949222	0.0062111802	0.14348185	0.999	1670	tags=67%, list=52%, signal=133%
HP_DIARRHEA	HP_DIARRHEA		64	-0.19507575	-1.861248	0.0062240665	0.18395002	1.0	1706	tags=72%, list=53%, signal=149%
HP_LIPOATROPHY	HP_LIPOATROPHY		18	-0.38702208	-1.964495	0.006355932	0.14999324	0.999	1630	tags=89%, list=50%, signal=178%
HP_ABNORMALITY_OF_SKIN_PHYSIOLOGY	HP_ABNORMALITY_OF_SKIN_PHYSIOLOGY		99	-0.1643663	-1.916703	0.007518797	0.15876381	1.0	1706	tags=69%, list=53%, signal=141%
HP_THICKENED_SKIN	HP_THICKENED_SKIN		91	-0.16954423	-1.8769524	0.007633588	0.17467473	1.0	1706	tags=69%, list=53%, signal=142%
HP_NAIL_DYSTROPHY	HP_NAIL_DYSTROPHY		39	-0.27279225	-2.0201993	0.007677543	0.13555498	0.999	1699	tags=79%, list=53%, signal=166%
HP_SKELETAL_MUSCLE_HYPERTROPHY	HP_SKELETAL_MUSCLE_HYPERTROPHY		37	-0.27175063	-1.9571552	0.0077669905	0.1481028	1.0	1928	tags=86%, list=60%, signal=212%
HP_ABNORMALITY_OF_THE_FRONTAL_HAIRLINE	HP_ABNORMALITY_OF_THE_FRONTAL_HAIRLINE		73	-0.19921339	-1.9738547	0.007797271	0.15296045	0.999	877	tags=47%, list=27%, signal=62%
HP_LONG_FINGERS	HP_LONG_FINGERS		107	-0.16843663	-2.0099711	0.0078125	0.13386993	0.999	1438	tags=61%, list=44%, signal=106%
HP_MACROGLOSSIA	HP_MACROGLOSSIA		23	-0.31908897	-1.8343904	0.0078125	0.19371188	1.0	1928	tags=91%, list=60%, signal=225%
HP_ABNORMAL_LIP_MORPHOLOGY	HP_ABNORMAL_LIP_MORPHOLOGY		330	-0.093344204	-1.9009207	0.007858546	0.16987255	1.0	1209	tags=46%, list=37%, signal=66%
HP_LOW_POSTERIOR_HAIRLINE	HP_LOW_POSTERIOR_HAIRLINE		44	-0.23588455	-1.8340483	0.007858546	0.19263926	1.0	865	tags=50%, list=27%, signal=67%
HP_ABNORMAL_URINE_HORMONE_LEVEL	HP_ABNORMAL_URINE_HORMONE_LEVEL		9	-0.53452617	-1.9425278	0.007874016	0.15398957	1.0	792	tags=78%, list=25%, signal=103%
HP_OSTEOPOROSIS	HP_OSTEOPOROSIS		62	-0.20366338	-1.901512	0.007936508	0.17094058	1.0	815	tags=45%, list=25%, signal=59%
HP_ABNORMAL_EYELASH_MORPHOLOGY	HP_ABNORMAL_EYELASH_MORPHOLOGY		84	-0.1785109	-1.922983	0.008032128	0.15715857	1.0	1940	tags=77%, list=60%, signal=189%
HP_SYNOSTOSIS_OF_METACARPALS_METATARSALS	HP_SYNOSTOSIS_OF_METACARPALS_METATARSALS		5	-0.6805082	-1.8915073	0.008097166	0.17661463	1.0	1037	tags=100%, list=32%, signal=147%
HP_EPICANTHUS	HP_EPICANTHUS		181	-0.12709899	-1.9570011	0.00814664	0.14658889	1.0	1381	tags=55%, list=43%, signal=90%
HP_ABNORMAL_NASAL_TIP_MORPHOLOGY	HP_ABNORMAL_NASAL_TIP_MORPHOLOGY		131	-0.15941666	-2.04966	0.008179959	0.13859686	0.996	1209	tags=53%, list=37%, signal=81%
HP_ABNORMAL_PUPILLARY_FUNCTION	HP_ABNORMAL_PUPILLARY_FUNCTION		14	-0.4474829	-2.0397828	0.008179959	0.13707523	0.997	1793	tags=100%, list=55%, signal=224%
HP_ABNORMALITY_OF_THE_PALPEBRAL_FISSURES	HP_ABNORMALITY_OF_THE_PALPEBRAL_FISSURES		272	-0.10693562	-1.9738712	0.008196721	0.15499991	0.999	1550	tags=58%, list=48%, signal=102%
HP_STROKE	HP_STROKE		32	-0.2990625	-1.9722736	0.008247423	0.14836788	0.999	1670	tags=81%, list=52%, signal=166%
HP_ABNORMALITY_OF_LOWER_LIMB_JOINT	HP_ABNORMALITY_OF_LOWER_LIMB_JOINT		182	-0.12350206	-1.8900946	0.008528785	0.17470068	1.0	1631	tags=62%, list=50%, signal=118%
HP_ABNORMAL_PALATE_MORPHOLOGY	HP_ABNORMAL_PALATE_MORPHOLOGY		310	-0.09697072	-1.8843898	0.009225092	0.1743309	1.0	1636	tags=59%, list=51%, signal=109%
HP_UPPER_LIMB_UNDERGROWTH	HP_UPPER_LIMB_UNDERGROWTH		21	-0.3381679	-1.8933889	0.0093632955	0.17653388	1.0	762	tags=57%, list=24%, signal=74%
HP_BOWED_FOREARM_BONES	HP_BOWED_FOREARM_BONES		10	-0.4731223	-1.8539197	0.009505703	0.18584406	1.0	739	tags=70%, list=23%, signal=90%
HP_SKIN_ULCER	HP_SKIN_ULCER		28	-0.29864454	-1.8851769	0.009560229	0.17660199	1.0	1699	tags=82%, list=53%, signal=172%
HP_DELAYED_FINE_MOTOR_DEVELOPMENT	HP_DELAYED_FINE_MOTOR_DEVELOPMENT		20	-0.3393524	-1.8072093	0.009560229	0.20529482	1.0	1335	tags=75%, list=41%, signal=127%
HP_HYPERPIGMENTATION_OF_THE_SKIN	HP_HYPERPIGMENTATION_OF_THE_SKIN		81	-0.1823133	-1.8594333	0.009633912	0.18452802	1.0	1661	tags=69%, list=51%, signal=139%
HP_ABNORMAL_ENDOCARDIUM_MORPHOLOGY	HP_ABNORMAL_ENDOCARDIUM_MORPHOLOGY		10	-0.51272506	-2.0054371	0.00967118	0.13612503	0.999	1581	tags=100%, list=49%, signal=195%
HP_MIDDLE_AGE_ONSET	HP_MIDDLE_AGE_ONSET		59	-0.19380684	-1.7372657	0.009784736	0.23864345	1.0	1139	tags=54%, list=35%, signal=82%
HP_LOW_SET_EARS	HP_LOW_SET_EARS		246	-0.10129113	-1.7706181	0.009823183	0.22437663	1.0	1643	tags=60%, list=51%, signal=113%
HP_BOWING_OF_THE_ARM	HP_BOWING_OF_THE_ARM		10	-0.4731223	-1.826995	0.009861933	0.19575004	1.0	739	tags=70%, list=23%, signal=90%
HP_ABNORMALITY_OF_FACIAL_SOFT_TISSUE	HP_ABNORMALITY_OF_FACIAL_SOFT_TISSUE		136	-0.13898389	-1.884737	0.00996016	0.175504	1.0	2066	tags=77%, list=64%, signal=205%
HP_UPPER_EXTREMITY_JOINT_DISLOCATION	HP_UPPER_EXTREMITY_JOINT_DISLOCATION		28	-0.28633848	-1.8406147	0.01	0.19153237	1.0	815	tags=54%, list=25%, signal=71%
HP_SYMPHALANGISM_AFFECTING_THE_PHALANGES_OF_THE_HAND	HP_SYMPHALANGISM_AFFECTING_THE_PHALANGES_OF_THE_HAND		5	-0.6805082	-1.881869	0.01002004	0.17380787	1.0	1037	tags=100%, list=32%, signal=147%
HP_ABNORMAL_LARYNX_MORPHOLOGY	HP_ABNORMAL_LARYNX_MORPHOLOGY		48	-0.23105107	-1.8636992	0.01010101	0.18257406	1.0	1218	tags=60%, list=38%, signal=96%
HP_FEVER	HP_FEVER		68	-0.20065816	-1.9108897	0.010526316	0.16288891	1.0	1600	tags=69%, list=50%, signal=134%
HP_UNUSUAL_INFECTION	HP_UNUSUAL_INFECTION		221	-0.10463291	-1.7291119	0.010526316	0.24250738	1.0	1631	tags=60%, list=50%, signal=113%
HP_ABNORMALITY_OF_UPPER_LIMB_JOINT	HP_ABNORMALITY_OF_UPPER_LIMB_JOINT		140	-0.13428202	-1.8097997	0.010683761	0.20650636	1.0	1525	tags=60%, list=47%, signal=109%
HP_LARGE_SELLA_TURCICA	HP_LARGE_SELLA_TURCICA		6	-0.59681755	-1.8175793	0.011278195	0.19931959	1.0	769	tags=83%, list=24%, signal=109%
HP_KYPHOSCOLIOSIS	HP_KYPHOSCOLIOSIS		44	-0.24905896	-1.9314382	0.011450382	0.15892634	1.0	1631	tags=75%, list=50%, signal=149%
HP_ABNORMALITY_OF_THE_WRIST	HP_ABNORMALITY_OF_THE_WRIST		32	-0.27874997	-1.8510499	0.01171875	0.18608858	1.0	1230	tags=66%, list=38%, signal=105%
HP_ABNORMALITY_OF_THE_OUTER_EAR	HP_ABNORMALITY_OF_THE_OUTER_EAR		362	-0.08737749	-1.7979699	0.01183432	0.21277478	1.0	1643	tags=59%, list=51%, signal=106%
HP_VENTRICULAR_TACHYCARDIA	HP_VENTRICULAR_TACHYCARDIA		13	-0.42712736	-1.8775523	0.012	0.17544715	1.0	615	tags=62%, list=19%, signal=76%
HP_ABNORMAL_EOSINOPHIL_MORPHOLOGY	HP_ABNORMAL_EOSINOPHIL_MORPHOLOGY		16	-0.37499997	-1.7765083	0.012024048	0.22147663	1.0	815	tags=63%, list=25%, signal=83%
HP_ABNORMAL_BLOOD_POTASSIUM_CONCENTRATION	HP_ABNORMAL_BLOOD_POTASSIUM_CONCENTRATION		20	-0.34333745	-1.8769461	0.012048192	0.17323114	1.0	999	tags=65%, list=31%, signal=93%
HP_PSYCHOTIC_EPISODES	HP_PSYCHOTIC_EPISODES		6	-0.59681755	-1.7902986	0.012072435	0.21347089	1.0	769	tags=83%, list=24%, signal=109%
HP_ABSENT_TOENAIL	HP_ABSENT_TOENAIL		7	-0.5773643	-1.9295149	0.012121212	0.15589833	1.0	1371	tags=100%, list=42%, signal=173%
HP_PITUITARY_ADENOMA	HP_PITUITARY_ADENOMA		14	-0.40699634	-1.8541266	0.012121212	0.18703145	1.0	769	tags=64%, list=24%, signal=84%
HP_INCREASED_CIRCULATING_ACTH_LEVEL	HP_INCREASED_CIRCULATING_ACTH_LEVEL		6	-0.59681755	-1.8196907	0.012145749	0.19820304	1.0	769	tags=83%, list=24%, signal=109%
HP_MULTIPLE_CAFE_AU_LAIT_SPOTS	HP_MULTIPLE_CAFE_AU_LAIT_SPOTS		12	-0.44285712	-1.8299716	0.012219959	0.1940974	1.0	999	tags=75%, list=31%, signal=108%
HP_SHORT_PHILTRUM	HP_SHORT_PHILTRUM		93	-0.15765586	-1.770862	0.012219959	0.22542776	1.0	1209	tags=53%, list=37%, signal=82%
HP_ABNORMALITY_OF_THE_ELBOW	HP_ABNORMALITY_OF_THE_ELBOW		71	-0.19735688	-1.9437141	0.012269938	0.15610455	1.0	1198	tags=56%, list=37%, signal=88%
HP_ABNORMAL_RIGHT_VENTRICLE_MORPHOLOGY	HP_ABNORMAL_RIGHT_VENTRICLE_MORPHOLOGY		14	-0.39212462	-1.7571301	0.012295082	0.22575955	1.0	586	tags=57%, list=18%, signal=69%
HP_DERMAL_ATROPHY	HP_DERMAL_ATROPHY		30	-0.27501562	-1.7831292	0.0123203285	0.21649373	1.0	1706	tags=80%, list=53%, signal=168%
HP_ABNORMALITY_OF_CONNECTIVE_TISSUE	HP_ABNORMALITY_OF_CONNECTIVE_TISSUE		382	-0.08727842	-1.8836155	0.012396694	0.17361134	1.0	1639	tags=58%, list=51%, signal=104%
HP_CONGESTIVE_HEART_FAILURE	HP_CONGESTIVE_HEART_FAILURE		52	-0.21236089	-1.8213834	0.013513514	0.20058814	1.0	1066	tags=54%, list=33%, signal=79%
HP_ABNORMAL_IMMUNE_SYSTEM_MORPHOLOGY	HP_ABNORMAL_IMMUNE_SYSTEM_MORPHOLOGY		122	-0.14142112	-1.8211975	0.013671875	0.199384	1.0	1760	tags=68%, list=54%, signal=144%
HP_ABNORMALITY_OF_SKIN_PIGMENTATION	HP_ABNORMALITY_OF_SKIN_PIGMENTATION		128	-0.14851803	-1.9605135	0.013806706	0.14685045	0.999	1661	tags=66%, list=51%, signal=130%
HP_RECURRENT_SKIN_INFECTIONS	HP_RECURRENT_SKIN_INFECTIONS		23	-0.30068964	-1.7139672	0.013806706	0.25013918	1.0	1706	tags=83%, list=53%, signal=174%
HP_GLAUCOMA	HP_GLAUCOMA		71	-0.18001078	-1.75966	0.0139442235	0.2263768	1.0	1617	tags=68%, list=50%, signal=132%
HP_ABNORMAL_TOE_MORPHOLOGY	HP_ABNORMAL_TOE_MORPHOLOGY		208	-0.1073972	-1.7819582	0.014	0.21661852	1.0	1603	tags=60%, list=50%, signal=111%
HP_URETHRAL_STENOSIS	HP_URETHRAL_STENOSIS		18	-0.3655535	-1.8556134	0.014344262	0.18697803	1.0	1699	tags=89%, list=53%, signal=186%
HP_OPTIC_NERVE_COMPRESSION	HP_OPTIC_NERVE_COMPRESSION		6	-0.59681755	-1.8480232	0.014344262	0.18782905	1.0	769	tags=83%, list=24%, signal=109%
HP_ABNORMALITY_OF_FIBULA_MORPHOLOGY	HP_ABNORMALITY_OF_FIBULA_MORPHOLOGY		11	-0.454743	-1.8303756	0.014344262	0.19504622	1.0	593	tags=64%, list=18%, signal=78%
HP_ABNORMAL_GRANULOCYTE_COUNT	HP_ABNORMAL_GRANULOCYTE_COUNT		47	-0.22806375	-1.808159	0.01443299	0.20568706	1.0	925	tags=51%, list=29%, signal=70%
HP_ABNORMALITY_OF_NEUTROPHILS	HP_ABNORMALITY_OF_NEUTROPHILS		59	-0.18544713	-1.6828479	0.014583333	0.2673433	1.0	2042	tags=81%, list=63%, signal=217%
HP_PURPURA	HP_PURPURA		22	-0.35570657	-1.9728	0.01532567	0.15174654	0.999	769	tags=59%, list=24%, signal=77%
HP_NEOPLASM_OF_THE_ADRENAL_CORTEX	HP_NEOPLASM_OF_THE_ADRENAL_CORTEX		6	-0.58968794	-1.7955248	0.01532567	0.20887393	1.0	792	tags=83%, list=25%, signal=110%
HP_MUSCLE_FIBER_SPLITTING	HP_MUSCLE_FIBER_SPLITTING		9	-0.47223085	-1.7686288	0.015655577	0.22422408	1.0	1711	tags=100%, list=53%, signal=212%
HP_INCREASED_CIRCULATING_CORTISOL_LEVEL	HP_INCREASED_CIRCULATING_CORTISOL_LEVEL		12	-0.42349893	-1.7968521	0.015904572	0.21139377	1.0	792	tags=67%, list=25%, signal=88%
HP_PROGRESSIVE_MUSCLE_WEAKNESS	HP_PROGRESSIVE_MUSCLE_WEAKNESS		17	-0.34593356	-1.7153015	0.016	0.24962215	1.0	790	tags=59%, list=24%, signal=77%
HP_LOWER_LIMB_PAIN	HP_LOWER_LIMB_PAIN		6	-0.62058276	-1.8352112	0.016096579	0.19433476	1.0	1231	tags=100%, list=38%, signal=161%
HP_GENERALIZED_ABNORMALITY_OF_SKIN	HP_GENERALIZED_ABNORMALITY_OF_SKIN		207	-0.122842655	-1.9433963	0.016632017	0.15475966	1.0	1706	tags=64%, list=53%, signal=127%
HP_DILATATION_OF_THE_CEREBRAL_ARTERY	HP_DILATATION_OF_THE_CEREBRAL_ARTERY		6	-0.5567266	-1.6966096	0.017278617	0.2632918	1.0	1437	tags=100%, list=44%, signal=180%
HP_PLETHORA	HP_PLETHORA		6	-0.59681755	-1.7967497	0.017441861	0.21018636	1.0	769	tags=83%, list=24%, signal=109%
HP_ABNORMAL_CEREBRAL_VASCULAR_MORPHOLOGY	HP_ABNORMAL_CEREBRAL_VASCULAR_MORPHOLOGY		61	-0.19214605	-1.7581176	0.01754386	0.22571616	1.0	1670	tags=70%, list=52%, signal=143%
HP_APLASIA_HYPOPLASIA_OF_THE_SKIN	HP_APLASIA_HYPOPLASIA_OF_THE_SKIN		55	-0.20319341	-1.7399693	0.017681729	0.23780917	1.0	1706	tags=73%, list=53%, signal=151%
HP_MILDLY_ELEVATED_CREATINE_KINASE	HP_MILDLY_ELEVATED_CREATINE_KINASE		16	-0.36318406	-1.7670196	0.01778656	0.22364914	1.0	651	tags=56%, list=20%, signal=70%
HP_ABNORMAL_MIDFACE_MORPHOLOGY	HP_ABNORMAL_MIDFACE_MORPHOLOGY		179	-0.11918125	-1.8683449	0.017857144	0.18043412	1.0	1208	tags=49%, list=37%, signal=73%
HP_MIOSIS	HP_MIOSIS		6	-0.5765654	-1.8014089	0.017857144	0.2101724	1.0	1373	tags=100%, list=42%, signal=174%
HP_ABNORMAL_EYEBROW_MORPHOLOGY	HP_ABNORMAL_EYEBROW_MORPHOLOGY		199	-0.11291041	-1.7865272	0.017892644	0.21526249	1.0	2046	tags=74%, list=63%, signal=189%
HP_ABNORMAL_CURVATURE_OF_THE_VERTEBRAL_COLUMN	HP_ABNORMAL_CURVATURE_OF_THE_VERTEBRAL_COLUMN		312	-0.08959432	-1.713887	0.018072288	0.24898535	1.0	1604	tags=58%, list=50%, signal=103%
HP_ABNORMALITY_OF_HAIR_TEXTURE	HP_ABNORMALITY_OF_HAIR_TEXTURE		56	-0.1891867	-1.6970268	0.018181818	0.2639039	1.0	843	tags=45%, list=26%, signal=59%
HP_ABNORMAL_MIDDLE_PHALANX_MORPHOLOGY_OF_THE_HAND	HP_ABNORMAL_MIDDLE_PHALANX_MORPHOLOGY_OF_THE_HAND		19	-0.3393615	-1.7548687	0.018329939	0.22597481	1.0	1122	tags=68%, list=35%, signal=104%
HP_DYSPNEA	HP_DYSPNEA		90	-0.15868868	-1.7652736	0.018367346	0.22334042	1.0	472	tags=30%, list=15%, signal=34%
HP_ABNORMAL_BLOOD_MONOVALENT_INORGANIC_CATION_CONCENTRATION	HP_ABNORMAL_BLOOD_MONOVALENT_INORGANIC_CATION_CONCENTRATION		23	-0.3034536	-1.7173362	0.018907564	0.25044695	1.0	854	tags=57%, list=26%, signal=76%
HP_ABNORMAL_UPPER_LIMB_BONE_MORPHOLOGY	HP_ABNORMAL_UPPER_LIMB_BONE_MORPHOLOGY		109	-0.15249689	-1.8198193	0.019189766	0.19936435	1.0	1630	tags=65%, list=50%, signal=127%
HP_RESTRICTIVE_CARDIOMYOPATHY	HP_RESTRICTIVE_CARDIOMYOPATHY		5	-0.629687	-1.7205998	0.019569471	0.24887109	1.0	1201	tags=100%, list=37%, signal=159%
HP_ABNORMALITY_OF_TEMPERATURE_REGULATION	HP_ABNORMALITY_OF_TEMPERATURE_REGULATION		87	-0.16487035	-1.7650534	0.019723866	0.22228914	1.0	1600	tags=66%, list=50%, signal=126%
HP_HYPOVENTILATION	HP_HYPOVENTILATION		8	-0.51705956	-1.7741323	0.019880716	0.22280847	1.0	758	tags=75%, list=23%, signal=98%
HP_DISTAL_LOWER_LIMB_MUSCLE_WEAKNESS	HP_DISTAL_LOWER_LIMB_MUSCLE_WEAKNESS		28	-0.2703763	-1.704557	0.019880716	0.256136	1.0	1905	tags=86%, list=59%, signal=207%
HP_FUNCTIONAL_ABNORMALITY_OF_THE_GASTROINTESTINAL_TRACT	HP_FUNCTIONAL_ABNORMALITY_OF_THE_GASTROINTESTINAL_TRACT		289	-0.09424393	-1.7866392	0.01992032	0.21648069	1.0	1636	tags=59%, list=51%, signal=109%
HP_LIMB_PAIN	HP_LIMB_PAIN		8	-0.49565756	-1.7423931	0.01992032	0.23762563	1.0	1231	tags=88%, list=38%, signal=141%
HP_INCREASED_LEFT_VENTRICULAR_END_DIASTOLIC_VOLUME	HP_INCREASED_LEFT_VENTRICULAR_END_DIASTOLIC_VOLUME		7	-0.5513178	-1.7975712	0.020242915	0.21188533	1.0	1455	tags=100%, list=45%, signal=181%
HP_EPIPHORA	HP_EPIPHORA		9	-0.4786431	-1.7547116	0.020325202	0.22491114	1.0	613	tags=67%, list=19%, signal=82%
HP_ABNORMALITY_OF_THE_PHARYNX	HP_ABNORMALITY_OF_THE_PHARYNX		54	-0.20371535	-1.729115	0.020366598	0.2437639	1.0	1209	tags=57%, list=37%, signal=90%
HP_OLIGOMENORRHEA	HP_OLIGOMENORRHEA		15	-0.36064655	-1.6733081	0.020491803	0.27091527	1.0	780	tags=60%, list=24%, signal=79%
HP_ABNORMAL_CONUS_TERMINALIS_MORPHOLOGY	HP_ABNORMAL_CONUS_TERMINALIS_MORPHOLOGY		12	-0.4078675	-1.7240465	0.020676691	0.24649033	1.0	1381	tags=83%, list=43%, signal=145%
HP_ABNORMAL_PATELLA_MORPHOLOGY	HP_ABNORMAL_PATELLA_MORPHOLOGY		28	-0.2855805	-1.7366146	0.020833334	0.23821442	1.0	702	tags=50%, list=22%, signal=63%
HP_MYALGIA	HP_MYALGIA		39	-0.23618975	-1.7658013	0.021442495	0.2239548	1.0	1733	tags=77%, list=54%, signal=164%
HP_ABNORMAL_METACARPAL_MORPHOLOGY	HP_ABNORMAL_METACARPAL_MORPHOLOGY		59	-0.20658949	-1.8436213	0.021611001	0.19102949	1.0	1208	tags=58%, list=37%, signal=90%
HP_ABNORMAL_CARDIAC_VENTRICLE_MORPHOLOGY	HP_ABNORMAL_CARDIAC_VENTRICLE_MORPHOLOGY		192	-0.113267556	-1.7843896	0.021653544	0.21643461	1.0	1643	tags=61%, list=51%, signal=118%
HP_ABNORMALITY_OF_CIRCULATING_ENZYME_LEVEL	HP_ABNORMALITY_OF_CIRCULATING_ENZYME_LEVEL		72	-0.16216597	-1.6266867	0.021696253	0.28533924	1.0	1733	tags=69%, list=54%, signal=146%
HP_LIMITED_ELBOW_MOVEMENT	HP_LIMITED_ELBOW_MOVEMENT		43	-0.21487378	-1.6512859	0.021868788	0.28284904	1.0	1270	tags=60%, list=39%, signal=98%
HP_SUBMUCOUS_CLEFT_SOFT_PALATE	HP_SUBMUCOUS_CLEFT_SOFT_PALATE		5	-0.60551596	-1.6855478	0.022222223	0.26975894	1.0	1279	tags=100%, list=40%, signal=165%
HP_AUTISTIC_BEHAVIOR	HP_AUTISTIC_BEHAVIOR		219	-0.100056544	-1.6798706	0.022494888	0.26784196	1.0	2415	tags=84%, list=75%, signal=310%
HP_APLASIA_HYPOPLASIA_OF_THE_STERNUM	HP_APLASIA_HYPOPLASIA_OF_THE_STERNUM		7	-0.51924694	-1.721147	0.02264151	0.24939014	1.0	635	tags=71%, list=20%, signal=89%
HP_CLUBBING_OF_FINGERS	HP_CLUBBING_OF_FINGERS		6	-0.5486671	-1.6430377	0.022900764	0.28541344	1.0	1463	tags=100%, list=45%, signal=182%
HP_ABNORMAL_CARPAL_MORPHOLOGY	HP_ABNORMAL_CARPAL_MORPHOLOGY		15	-0.37927672	-1.756795	0.02303263	0.22499076	1.0	1151	tags=73%, list=36%, signal=113%
HP_MANDIBULAR_PROGNATHIA	HP_MANDIBULAR_PROGNATHIA		57	-0.19514298	-1.729192	0.02303263	0.24489933	1.0	1933	tags=79%, list=60%, signal=193%
HP_ABNORMAL_SPINAL_CORD_MORPHOLOGY	HP_ABNORMAL_SPINAL_CORD_MORPHOLOGY		77	-0.16691709	-1.6576055	0.023109244	0.2792173	1.0	1699	tags=69%, list=53%, signal=142%
HP_ABNORMALITY_OF_THE_CHIN	HP_ABNORMALITY_OF_THE_CHIN		122	-0.13802646	-1.7634714	0.023121387	0.22302501	1.0	1956	tags=74%, list=61%, signal=180%
HP_SUICIDAL_IDEATION	HP_SUICIDAL_IDEATION		9	-0.47874653	-1.7702254	0.02385686	0.223475	1.0	1690	tags=100%, list=52%, signal=209%
HP_LEIOMYOSARCOMA	HP_LEIOMYOSARCOMA		6	-0.58968794	-1.7955496	0.024	0.21016112	1.0	792	tags=83%, list=25%, signal=110%
HP_ABNORMALITY_OF_THE_PHILTRUM	HP_ABNORMALITY_OF_THE_PHILTRUM		208	-0.108898014	-1.7582824	0.024096385	0.22676925	1.0	1614	tags=60%, list=50%, signal=112%
HP_BROAD_NASAL_TIP	HP_BROAD_NASAL_TIP		65	-0.18377987	-1.6945313	0.024291499	0.26383758	1.0	1209	tags=55%, list=37%, signal=87%
HP_ORTHOSTATIC_HYPOTENSION	HP_ORTHOSTATIC_HYPOTENSION		5	-0.5948559	-1.6693203	0.024439918	0.27192444	1.0	667	tags=80%, list=21%, signal=101%
HP_ADRENAL_OVERACTIVITY	HP_ADRENAL_OVERACTIVITY		12	-0.42349893	-1.7507061	0.025157232	0.22824763	1.0	792	tags=67%, list=25%, signal=88%
HP_NEOPLASM	HP_NEOPLASM		221	-0.10139441	-1.6854635	0.025242718	0.26866385	1.0	1670	tags=61%, list=52%, signal=118%
HP_ABNORMAL_CARDIOVASCULAR_SYSTEM_PHYSIOLOGY	HP_ABNORMAL_CARDIOVASCULAR_SYSTEM_PHYSIOLOGY		268	-0.09326343	-1.7108043	0.025390625	0.25067037	1.0	1630	tags=59%, list=50%, signal=109%
HP_COARSE_HAIR	HP_COARSE_HAIR		16	-0.34390545	-1.6920816	0.025390625	0.26346478	1.0	915	tags=63%, list=28%, signal=87%
HP_ABNORMAL_DIAPHYSIS_MORPHOLOGY	HP_ABNORMAL_DIAPHYSIS_MORPHOLOGY		68	-0.17661934	-1.633742	0.025742574	0.28596342	1.0	1581	tags=66%, list=49%, signal=127%
HP_LOCALIZED_HIRSUTISM	HP_LOCALIZED_HIRSUTISM		6	-0.5515602	-1.6512793	0.025793651	0.28171766	1.0	915	tags=83%, list=28%, signal=116%
HP_SYNOSTOSIS_OF_CARPAL_BONES	HP_SYNOSTOSIS_OF_CARPAL_BONES		7	-0.50241417	-1.6304023	0.025793651	0.2862743	1.0	1151	tags=86%, list=36%, signal=133%
HP_ABNORMAL_HEART_VALVE_MORPHOLOGY	HP_ABNORMAL_HEART_VALVE_MORPHOLOGY		94	-0.16021182	-1.7681766	0.025948104	0.22352275	1.0	1630	tags=66%, list=50%, signal=129%
HP_SYRINGOMYELIA	HP_SYRINGOMYELIA		10	-0.44276848	-1.7408085	0.026052104	0.23806027	1.0	1160	tags=80%, list=36%, signal=124%
HP_LARYNGOMALACIA	HP_LARYNGOMALACIA		30	-0.25919217	-1.7117456	0.026156941	0.25063944	1.0	1218	tags=63%, list=38%, signal=101%
HP_ABNORMAL_EPIDERMAL_MORPHOLOGY	HP_ABNORMAL_EPIDERMAL_MORPHOLOGY		16	-0.34919152	-1.6576484	0.026209677	0.28033254	1.0	1706	tags=88%, list=53%, signal=184%
HP_GENERALIZED_HYPERPIGMENTATION	HP_GENERALIZED_HYPERPIGMENTATION		7	-0.5262901	-1.716892	0.02631579	0.2485933	1.0	1074	tags=86%, list=33%, signal=128%
HP_LIMB_GIRDLE_MUSCLE_WEAKNESS	HP_LIMB_GIRDLE_MUSCLE_WEAKNESS		23	-0.28246644	-1.640147	0.026369167	0.2839668	1.0	1905	tags=87%, list=59%, signal=210%
HP_ABNORMALLY_FOLDED_HELIX	HP_ABNORMALLY_FOLDED_HELIX		33	-0.23191907	-1.6060194	0.026369167	0.30441135	1.0	1022	tags=55%, list=32%, signal=79%
HP_GAIT_IMBALANCE	HP_GAIT_IMBALANCE		18	-0.33288392	-1.6809028	0.026859503	0.26875544	1.0	1804	tags=89%, list=56%, signal=200%
HP_ABNORMALITY_OF_THE_GALLBLADDER	HP_ABNORMALITY_OF_THE_GALLBLADDER		24	-0.29758936	-1.702422	0.026871402	0.25786978	1.0	1201	tags=67%, list=37%, signal=105%
HP_ABNORMAL_VASCULAR_PHYSIOLOGY	HP_ABNORMAL_VASCULAR_PHYSIOLOGY		51	-0.20509641	-1.692806	0.027079303	0.26364288	1.0	1630	tags=71%, list=50%, signal=140%
HP_HIRSUTISM	HP_HIRSUTISM		73	-0.1710746	-1.6960855	0.027888447	0.26280597	1.0	1630	tags=67%, list=50%, signal=132%
HP_THICK_EYEBROW	HP_THICK_EYEBROW		57	-0.18892665	-1.6830281	0.028	0.26828843	1.0	762	tags=42%, list=24%, signal=54%
HP_REDUCED_VITAL_CAPACITY	HP_REDUCED_VITAL_CAPACITY		7	-0.5057364	-1.6556985	0.028056113	0.27981374	1.0	1602	tags=100%, list=50%, signal=198%
HP_ABNORMAL_GASTROINTESTINAL_MOTILITY	HP_ABNORMAL_GASTROINTESTINAL_MOTILITY		22	-0.3065137	-1.7171944	0.02811245	0.2494049	1.0	780	tags=55%, list=24%, signal=71%
HP_ABNORMAL_RECTUM_MORPHOLOGY	HP_ABNORMAL_RECTUM_MORPHOLOGY		21	-0.30749953	-1.635393	0.028790787	0.28483826	1.0	1630	tags=81%, list=50%, signal=162%
HP_ABNORMAL_METACARPOPHALANGEAL_JOINT_MORPHOLOGY	HP_ABNORMAL_METACARPOPHALANGEAL_JOINT_MORPHOLOGY		7	-0.50675523	-1.6934525	0.029069768	0.26392755	1.0	1137	tags=86%, list=35%, signal=132%
HP_ABNORMALITY_OF_UPPER_LIP_VERMILLION	HP_ABNORMALITY_OF_UPPER_LIP_VERMILLION		152	-0.12588857	-1.7349619	0.029296875	0.2390374	1.0	1208	tags=49%, list=37%, signal=75%
HP_ABNORMAL_DERMOEPIDERMAL_JUNCTION_MORPHOLOGY	HP_ABNORMAL_DERMOEPIDERMAL_JUNCTION_MORPHOLOGY		6	-0.52965486	-1.6262851	0.02946593	0.2848039	1.0	447	tags=67%, list=14%, signal=77%
HP_MITRAL_VALVE_PROLAPSE	HP_MITRAL_VALVE_PROLAPSE		24	-0.28979635	-1.6489838	0.029598309	0.28372654	1.0	1630	tags=79%, list=50%, signal=159%
HP_THICK_VERMILION_BORDER	HP_THICK_VERMILION_BORDER		84	-0.15890661	-1.6604716	0.03006012	0.27966547	1.0	1540	tags=63%, list=48%, signal=117%
HP_ANKLE_CONTRACTURE	HP_ANKLE_CONTRACTURE		16	-0.35447758	-1.675936	0.030120483	0.26976758	1.0	1285	tags=75%, list=40%, signal=124%
HP_ABNORMAL_UPPER_LIP_MORPHOLOGY	HP_ABNORMAL_UPPER_LIP_MORPHOLOGY		274	-0.09406631	-1.7193441	0.030864198	0.24936293	1.0	1209	tags=46%, list=37%, signal=67%
HP_ABNORMAL_VITREOUS_HUMOR_MORPHOLOGY	HP_ABNORMAL_VITREOUS_HUMOR_MORPHOLOGY		10	-0.4387958	-1.6795614	0.031067962	0.26709458	1.0	1496	tags=90%, list=46%, signal=167%
HP_ABNORMALITY_OF_THE_CALF	HP_ABNORMALITY_OF_THE_CALF		60	-0.19815047	-1.8091952	0.031128405	0.20571156	1.0	1581	tags=68%, list=49%, signal=131%
HP_REGIONAL_ABNORMALITY_OF_SKIN	HP_REGIONAL_ABNORMALITY_OF_SKIN		158	-0.1155506	-1.6408378	0.031558186	0.28516155	1.0	1630	tags=61%, list=50%, signal=118%
HP_IMPAIRED_MYOCARDIAL_CONTRACTILITY	HP_IMPAIRED_MYOCARDIAL_CONTRACTILITY		5	-0.6205764	-1.7290274	0.03187251	0.24137487	1.0	584	tags=80%, list=18%, signal=97%
HP_TOE_DEFORMITY	HP_TOE_DEFORMITY		43	-0.21983269	-1.6394374	0.032	0.28375784	1.0	1630	tags=72%, list=50%, signal=144%
HP_DEVIATION_OF_TOES	HP_DEVIATION_OF_TOES		34	-0.23549643	-1.6586751	0.032128513	0.28001887	1.0	1054	tags=56%, list=33%, signal=82%
HP_OVERRIDING_AORTA	HP_OVERRIDING_AORTA		7	-0.51224804	-1.68	0.032193158	0.26886553	1.0	1581	tags=100%, list=49%, signal=195%
HP_UPPER_LIMB_AMYOTROPHY	HP_UPPER_LIMB_AMYOTROPHY		22	-0.2774568	-1.5980343	0.03245436	0.3107734	1.0	1314	tags=68%, list=41%, signal=114%
HP_SAGITTAL_CRANIOSYNOSTOSIS	HP_SAGITTAL_CRANIOSYNOSTOSIS		7	-0.52575856	-1.7375162	0.032520324	0.23964576	1.0	614	tags=71%, list=19%, signal=88%
HP_SUPRAVALVULAR_AORTIC_STENOSIS	HP_SUPRAVALVULAR_AORTIC_STENOSIS		7	-0.51224804	-1.6227992	0.032520324	0.28776345	1.0	1581	tags=100%, list=49%, signal=195%
HP_RADIAL_BOWING	HP_RADIAL_BOWING		7	-0.48699886	-1.582646	0.032629557	0.31864718	1.0	739	tags=71%, list=23%, signal=92%
HP_OBSESSIVE_COMPULSIVE_TRAIT	HP_OBSESSIVE_COMPULSIVE_TRAIT		7	-0.5051163	-1.640347	0.03285421	0.28480053	1.0	1604	tags=100%, list=50%, signal=198%
HP_BREECH_PRESENTATION	HP_BREECH_PRESENTATION		15	-0.35878146	-1.6845527	0.032882012	0.26749945	1.0	786	tags=60%, list=24%, signal=79%
HP_ABNORMALITY_OF_THE_TONGUE	HP_ABNORMALITY_OF_THE_TONGUE		96	-0.14615218	-1.6567309	0.032882012	0.2793682	1.0	1630	tags=65%, list=50%, signal=126%
HP_POOR_APPETITE	HP_POOR_APPETITE		8	-0.46743175	-1.60624	0.03307393	0.30520794	1.0	1322	tags=88%, list=41%, signal=148%
HP_ABNORMAL_FOREARM_MORPHOLOGY	HP_ABNORMAL_FOREARM_MORPHOLOGY		61	-0.1858906	-1.6715227	0.0332681	0.2710999	1.0	1160	tags=54%, list=36%, signal=83%
HP_LIMITATION_OF_JOINT_MOBILITY	HP_LIMITATION_OF_JOINT_MOBILITY		105	-0.13896477	-1.6448239	0.033402923	0.2851373	1.0	1598	tags=63%, list=49%, signal=120%
HP_FRAGILE_SKIN	HP_FRAGILE_SKIN		8	-0.47580644	-1.6850921	0.03359684	0.26788977	1.0	1699	tags=100%, list=53%, signal=210%
HP_ABNORMAL_ATRIOVENTRICULAR_VALVE_MORPHOLOGY	HP_ABNORMAL_ATRIOVENTRICULAR_VALVE_MORPHOLOGY		43	-0.21983269	-1.6471372	0.033797216	0.28407496	1.0	1630	tags=72%, list=50%, signal=144%
HP_ABNORMAL_BLEEDING	HP_ABNORMAL_BLEEDING		109	-0.13747664	-1.6296154	0.03420523	0.28525254	1.0	1499	tags=60%, list=46%, signal=107%
HP_ABNORMAL_CARDIOMYOCYTE_MORPHOLOGY	HP_ABNORMAL_CARDIOMYOCYTE_MORPHOLOGY		6	-0.5568299	-1.6306058	0.034951456	0.28814843	1.0	898	tags=83%, list=28%, signal=115%
HP_BRACHYCEPHALY	HP_BRACHYCEPHALY		89	-0.15064329	-1.6639366	0.035714287	0.27697682	1.0	1198	tags=52%, list=37%, signal=80%
HP_FALLS	HP_FALLS		12	-0.38467908	-1.6411756	0.035785288	0.28580418	1.0	917	tags=67%, list=28%, signal=93%
HP_PREMATURE_VENTRICULAR_CONTRACTION	HP_PREMATURE_VENTRICULAR_CONTRACTION		7	-0.51924694	-1.6728574	0.035789475	0.27038833	1.0	635	tags=71%, list=20%, signal=89%
HP_HYPERTROPHIC_CARDIOMYOPATHY	HP_HYPERTROPHIC_CARDIOMYOPATHY		38	-0.23558977	-1.6649582	0.036170214	0.27659148	1.0	1630	tags=74%, list=50%, signal=147%
HP_ABNORMAL_LYMPHOCYTE_MORPHOLOGY	HP_ABNORMAL_LYMPHOCYTE_MORPHOLOGY		45	-0.21409197	-1.6920384	0.036511157	0.26233736	1.0	1617	tags=71%, list=50%, signal=140%
HP_ABNORMAL_HEAD_BLOOD_VESSEL_MORPHOLOGY	HP_ABNORMAL_HEAD_BLOOD_VESSEL_MORPHOLOGY		13	-0.35873538	-1.6295478	0.036585364	0.28427467	1.0	1581	tags=85%, list=49%, signal=165%
HP_VISUAL_HALLUCINATIONS	HP_VISUAL_HALLUCINATIONS		6	-0.5285183	-1.5648762	0.036659878	0.3300864	1.0	1528	tags=100%, list=47%, signal=189%
HP_CAVERNOUS_HEMANGIOMA	HP_CAVERNOUS_HEMANGIOMA		7	-0.48465115	-1.6366063	0.036679536	0.28435475	1.0	1670	tags=100%, list=52%, signal=206%
HP_EXAGGERATED_CUPID_S_BOW	HP_EXAGGERATED_CUPID_S_BOW		12	-0.39596272	-1.6737368	0.036750484	0.27153754	1.0	1150	tags=75%, list=36%, signal=116%
HP_SECOND_TRIMESTER_ONSET	HP_SECOND_TRIMESTER_ONSET		11	-0.3947108	-1.6333665	0.036893204	0.28542575	1.0	1374	tags=82%, list=43%, signal=142%
HP_ABNORMAL_HEART_MORPHOLOGY	HP_ABNORMAL_HEART_MORPHOLOGY		325	-0.08276148	-1.6553993	0.037401576	0.278115	1.0	1630	tags=58%, list=50%, signal=105%
HP_RECURRENT_CUTANEOUS_FUNGAL_INFECTIONS	HP_RECURRENT_CUTANEOUS_FUNGAL_INFECTIONS		13	-0.37928644	-1.6714823	0.03773585	0.26996928	1.0	769	tags=62%, list=24%, signal=80%
HP_SCALING_SKIN	HP_SCALING_SKIN		12	-0.3905797	-1.6372592	0.037924152	0.28446236	1.0	1706	tags=92%, list=53%, signal=193%
HP_NEOPLASM_OF_THE_SKIN	HP_NEOPLASM_OF_THE_SKIN		52	-0.18701014	-1.5692786	0.038	0.32439664	1.0	1706	tags=71%, list=53%, signal=148%
HP_MULTIPLE_LENTIGINES	HP_MULTIPLE_LENTIGINES		6	-0.5511469	-1.6616762	0.038986355	0.2791526	1.0	1455	tags=100%, list=45%, signal=182%
HP_BILATERAL_TALIPES_EQUINOVARUS	HP_BILATERAL_TALIPES_EQUINOVARUS		15	-0.34630606	-1.629746	0.040076334	0.28609344	1.0	1688	tags=87%, list=52%, signal=181%
HP_APLASIA_OF_THE_FINGERS	HP_APLASIA_OF_THE_FINGERS		20	-0.2960149	-1.573368	0.040567953	0.32226974	1.0	1151	tags=65%, list=36%, signal=100%
HP_HYPERTRICHOSIS	HP_HYPERTRICHOSIS		81	-0.15388022	-1.592924	0.04085603	0.31528524	1.0	1990	tags=77%, list=62%, signal=194%
HP_INTESTINAL_PSEUDO_OBSTRUCTION	HP_INTESTINAL_PSEUDO_OBSTRUCTION		6	-0.5216987	-1.5749327	0.04158416	0.3240862	1.0	1550	tags=100%, list=48%, signal=192%
HP_IRREGULAR_HYPERPIGMENTATION	HP_IRREGULAR_HYPERPIGMENTATION		70	-0.16130838	-1.5725287	0.041666668	0.32141906	1.0	1661	tags=67%, list=51%, signal=135%
HP_LEFT_VENTRICULAR_HYPERTROPHY	HP_LEFT_VENTRICULAR_HYPERTROPHY		22	-0.28674594	-1.5921906	0.04183267	0.31428453	1.0	1578	tags=77%, list=49%, signal=150%
HP_PERIORBITAL_FULLNESS	HP_PERIORBITAL_FULLNESS		19	-0.31515062	-1.6433542	0.04191617	0.2860631	1.0	1540	tags=79%, list=48%, signal=150%
HP_NORMOCHROMIC_ANEMIA	HP_NORMOCHROMIC_ANEMIA		11	-0.3858203	-1.5873954	0.04192872	0.31855768	1.0	815	tags=64%, list=25%, signal=85%
HP_ABNORMALITY_OF_SUBCUTANEOUS_FAT_TISSUE	HP_ABNORMALITY_OF_SUBCUTANEOUS_FAT_TISSUE		18	-0.3197124	-1.5876902	0.042226486	0.31914932	1.0	769	tags=56%, list=24%, signal=72%
HP_TIBIAL_TORSION	HP_TIBIAL_TORSION		5	-0.5902076	-1.6275051	0.042510122	0.28623253	1.0	682	tags=80%, list=21%, signal=101%
HP_FURROWED_TONGUE	HP_FURROWED_TONGUE		9	-0.45102906	-1.6414171	0.042718448	0.28652802	1.0	702	tags=67%, list=22%, signal=85%
HP_COXA_VALGA	HP_COXA_VALGA		23	-0.28058314	-1.6116953	0.042718448	0.29953343	1.0	1630	tags=78%, list=50%, signal=157%
HP_ABNORMALITY_OF_THE_COMMON_COAGULATION_PATHWAY	HP_ABNORMALITY_OF_THE_COMMON_COAGULATION_PATHWAY		10	-0.42110494	-1.6604438	0.042944785	0.27853292	1.0	1553	tags=90%, list=48%, signal=173%
HP_MILD_GLOBAL_DEVELOPMENTAL_DELAY	HP_MILD_GLOBAL_DEVELOPMENTAL_DELAY		22	-0.2830926	-1.6051767	0.043052837	0.30461827	1.0	1149	tags=64%, list=36%, signal=98%
HP_APLASIA_HYPOPLASIA_OF_THE_MIDDLE_PHALANGES_OF_THE_HAND	HP_APLASIA_HYPOPLASIA_OF_THE_MIDDLE_PHALANGES_OF_THE_HAND		16	-0.34235072	-1.64712	0.04312115	0.28297782	1.0	1122	tags=69%, list=35%, signal=105%
HP_SARCOMA	HP_SARCOMA		41	-0.2214842	-1.6556393	0.043222003	0.27879632	1.0	792	tags=46%, list=25%, signal=61%
HP_CLINODACTYLY	HP_CLINODACTYLY		174	-0.10919538	-1.630476	0.04338843	0.28723046	1.0	1636	tags=61%, list=51%, signal=117%
HP_ABNORMALITY_OF_BLOOD_AND_BLOOD_FORMING_TISSUES	HP_ABNORMALITY_OF_BLOOD_AND_BLOOD_FORMING_TISSUES		265	-0.09020228	-1.6233408	0.043392505	0.2879823	1.0	1575	tags=57%, list=49%, signal=102%
HP_POOR_WOUND_HEALING	HP_POOR_WOUND_HEALING		9	-0.453856	-1.6394349	0.04339964	0.28269318	1.0	1052	tags=78%, list=33%, signal=115%
HP_EXAGGERATED_STARTLE_RESPONSE	HP_EXAGGERATED_STARTLE_RESPONSE		5	-0.5739076	-1.5738668	0.043809526	0.32255438	1.0	1381	tags=100%, list=43%, signal=174%
HP_APLASIA_HYPOPLASIA_OF_THE_NAILS	HP_APLASIA_HYPOPLASIA_OF_THE_NAILS		80	-0.15184009	-1.5733529	0.044210527	0.32127234	1.0	1704	tags=68%, list=53%, signal=139%
HP_FINGER_CLINODACTYLY	HP_FINGER_CLINODACTYLY		141	-0.10879677	-1.5289568	0.044354837	0.34552875	1.0	1636	tags=61%, list=51%, signal=118%
HP_ABNORMAL_ATRIOVENTRICULAR_VALVE_PHYSIOLOGY	HP_ABNORMAL_ATRIOVENTRICULAR_VALVE_PHYSIOLOGY		41	-0.20590685	-1.5949603	0.044609666	0.31334564	1.0	1630	tags=71%, list=50%, signal=141%
HP_NEOPLASM_OF_THE_ADRENAL_GLAND	HP_NEOPLASM_OF_THE_ADRENAL_GLAND		10	-0.4004966	-1.5619147	0.044715445	0.33067816	1.0	973	tags=70%, list=30%, signal=100%
HP_ABNORMAL_UVULA_MORPHOLOGY	HP_ABNORMAL_UVULA_MORPHOLOGY		51	-0.19020405	-1.5833122	0.04489796	0.3195812	1.0	1614	tags=69%, list=50%, signal=135%
HP_ABNORMAL_MORPHOLOGY_OF_ULNA	HP_ABNORMAL_MORPHOLOGY_OF_ULNA		43	-0.20699057	-1.57728	0.044989776	0.32368347	1.0	769	tags=44%, list=24%, signal=57%
HP_SKIN_VESICLE	HP_SKIN_VESICLE		6	-0.52107877	-1.5763707	0.044989776	0.32410526	1.0	1552	tags=100%, list=48%, signal=192%
HP_LOWER_LIMB_HYPERTONIA	HP_LOWER_LIMB_HYPERTONIA		11	-0.409359	-1.6775304	0.04536489	0.26861048	1.0	1033	tags=73%, list=32%, signal=107%
HP_APLASIA_HYPOPLASIA_OF_THE_SCAPULAE	HP_APLASIA_HYPOPLASIA_OF_THE_SCAPULAE		7	-0.49909186	-1.6043079	0.04536489	0.30369008	1.0	700	tags=71%, list=22%, signal=91%
HP_SELF_INJURIOUS_BEHAVIOR	HP_SELF_INJURIOUS_BEHAVIOR		77	-0.15388891	-1.5442425	0.04637097	0.33880472	1.0	1908	tags=74%, list=59%, signal=176%
HP_INCREASED_MUSCLE_LIPID_CONTENT	HP_INCREASED_MUSCLE_LIPID_CONTENT		6	-0.5202521	-1.5758339	0.046558704	0.323718	1.0	1016	tags=83%, list=31%, signal=121%
HP_HIGHLY_ARCHED_EYEBROW	HP_HIGHLY_ARCHED_EYEBROW		65	-0.17276725	-1.6152586	0.046747968	0.29531887	1.0	1940	tags=77%, list=60%, signal=189%
HP_ANONYCHIA	HP_ANONYCHIA		22	-0.29325968	-1.6267575	0.04680851	0.28628123	1.0	1704	tags=82%, list=53%, signal=172%
HP_ABNORMAL_HOMEOSTASIS	HP_ABNORMAL_HOMEOSTASIS		282	-0.08680131	-1.5975282	0.04684318	0.31049532	1.0	1636	tags=59%, list=51%, signal=108%
HP_DELAYED_MYELINATION	HP_DELAYED_MYELINATION		71	-0.1634088	-1.5922731	0.047058824	0.31518322	1.0	1715	tags=69%, list=53%, signal=144%
HP_LYMPHOPENIA	HP_LYMPHOPENIA		35	-0.21663167	-1.5489444	0.047058824	0.3364792	1.0	1617	tags=71%, list=50%, signal=141%
HP_GASTROINTESTINAL_ULCER	HP_GASTROINTESTINAL_ULCER		11	-0.42166463	-1.6489589	0.04761905	0.28264913	1.0	1581	tags=91%, list=49%, signal=177%
HP_BULBAR_SIGNS	HP_BULBAR_SIGNS		12	-0.37184262	-1.5710982	0.047808766	0.32263604	1.0	1497	tags=83%, list=46%, signal=155%
HP_BLISTERING_BY_ANATOMICAL_LOCATION	HP_BLISTERING_BY_ANATOMICAL_LOCATION		7	-0.4756589	-1.5528008	0.048262548	0.33439922	1.0	1699	tags=100%, list=53%, signal=210%
HP_HEADACHE	HP_HEADACHE		67	-0.16767347	-1.588879	0.04897959	0.31840608	1.0	821	tags=42%, list=25%, signal=55%
HP_FREQUENT_FALLS	HP_FREQUENT_FALLS		27	-0.26138556	-1.6109468	0.049212597	0.29956275	1.0	480	tags=41%, list=15%, signal=47%
HP_LEFT_VENTRICULAR_SYSTOLIC_DYSFUNCTION	HP_LEFT_VENTRICULAR_SYSTOLIC_DYSFUNCTION		10	-0.39720672	-1.5302421	0.0498008	0.34641817	1.0	1630	tags=90%, list=50%, signal=181%
HP_LONG_FOOT	HP_LONG_FOOT		10	-0.4004966	-1.5545369	0.050583657	0.3328609	1.0	973	tags=70%, list=30%, signal=100%
HP_WHITE_HAIR	HP_WHITE_HAIR		6	-0.51921886	-1.5638181	0.050607286	0.33064088	1.0	1558	tags=100%, list=48%, signal=193%
HP_URETHRAL_OBSTRUCTION	HP_URETHRAL_OBSTRUCTION		24	-0.26828763	-1.5630928	0.050916497	0.33076864	1.0	1699	tags=79%, list=53%, signal=166%
HP_ABNORMAL_ANKLE_MORPHOLOGY	HP_ABNORMAL_ANKLE_MORPHOLOGY		22	-0.28649104	-1.5775822	0.050955415	0.32425743	1.0	1285	tags=68%, list=40%, signal=112%
HP_SKIN_DIMPLE	HP_SKIN_DIMPLE		40	-0.19937342	-1.5181551	0.051229507	0.34180692	1.0	1627	tags=70%, list=50%, signal=139%
HP_ABNORMAL_COMMUNICATION	HP_ABNORMAL_COMMUNICATION		346	-0.07663466	-1.5450355	0.051282052	0.3405558	1.0	2003	tags=69%, list=62%, signal=162%
HP_CAMPTODACTYLY_OF_TOE	HP_CAMPTODACTYLY_OF_TOE		11	-0.37811518	-1.5213785	0.0513347	0.34329274	1.0	546	tags=55%, list=17%, signal=65%
HP_HYPOPLASIA_OF_THE_RADIUS	HP_HYPOPLASIA_OF_THE_RADIUS		14	-0.3600284	-1.5866876	0.051612902	0.31860504	1.0	1151	tags=71%, list=36%, signal=110%
HP_EMG_DECREMENTAL_RESPONSE_OF_COMPOUND_MUSCLE_ACTION_POTENTIAL_TO_REPETITIVE_NERVE_STIMULATION	HP_EMG_DECREMENTAL_RESPONSE_OF_COMPOUND_MUSCLE_ACTION_POTENTIAL_TO_REPETITIVE_NERVE_STIMULATION		6	-0.50557965	-1.5169619	0.05179283	0.34295058	1.0	1602	tags=100%, list=50%, signal=198%
HP_ADRENAL_HYPERPLASIA	HP_ADRENAL_HYPERPLASIA		7	-0.4776965	-1.5431938	0.052313883	0.33649674	1.0	769	tags=71%, list=24%, signal=94%
HP_PALLOR	HP_PALLOR		26	-0.27652475	-1.7087739	0.05232558	0.25180247	1.0	1352	tags=69%, list=42%, signal=118%
HP_SUBGLOTTIC_STENOSIS	HP_SUBGLOTTIC_STENOSIS		5	-0.57607687	-1.5745744	0.052529182	0.32257456	1.0	1374	tags=100%, list=43%, signal=174%
HP_MUSCLE_FIBER_CYTOPLASMATIC_INCLUSION_BODIES	HP_MUSCLE_FIBER_CYTOPLASMATIC_INCLUSION_BODIES		8	-0.46774194	-1.6184645	0.05263158	0.29161054	1.0	1321	tags=88%, list=41%, signal=148%
HP_CARIOUS_TEETH	HP_CARIOUS_TEETH		43	-0.1975176	-1.5190631	0.052854124	0.34228525	1.0	1626	tags=70%, list=50%, signal=139%
HP_PEPTIC_ULCER	HP_PEPTIC_ULCER		10	-0.41241467	-1.5831823	0.053359684	0.31876045	1.0	1581	tags=90%, list=49%, signal=176%
HP_ABNORMALITY_OF_THE_PERIORBITAL_REGION	HP_ABNORMALITY_OF_THE_PERIORBITAL_REGION		70	-0.15878737	-1.524436	0.053435113	0.3440943	1.0	1946	tags=76%, list=60%, signal=186%
HP_PAIN	HP_PAIN		166	-0.10714878	-1.5749184	0.053465348	0.32308722	1.0	1600	tags=60%, list=50%, signal=112%
HP_ABNORMAL_HAIR_QUANTITY	HP_ABNORMAL_HAIR_QUANTITY		214	-0.090509936	-1.499628	0.05357143	0.35477445	1.0	1661	tags=60%, list=51%, signal=115%
HP_APLASIA_HYPOPLASIA_OF_THE_THUMB	HP_APLASIA_HYPOPLASIA_OF_THE_THUMB		46	-0.19023445	-1.5424579	0.054	0.33567008	1.0	1573	tags=67%, list=49%, signal=129%
HP_SLANTING_OF_THE_PALPEBRAL_FISSURE	HP_SLANTING_OF_THE_PALPEBRAL_FISSURE		220	-0.09052882	-1.5210907	0.054108217	0.34280896	1.0	1550	tags=56%, list=48%, signal=101%
HP_GINGIVAL_OVERGROWTH	HP_GINGIVAL_OVERGROWTH		32	-0.2321875	-1.5572354	0.054393306	0.33289614	1.0	1581	tags=72%, list=49%, signal=139%
HP_LONG_PHILTRUM	HP_LONG_PHILTRUM		125	-0.12646022	-1.5603235	0.054474708	0.33111414	1.0	1599	tags=62%, list=49%, signal=117%
HP_GENU_VALGUM	HP_GENU_VALGUM		35	-0.22789222	-1.6012702	0.054580897	0.30708972	1.0	1581	tags=71%, list=49%, signal=138%
HP_BLEPHARITIS	HP_BLEPHARITIS		17	-0.3141707	-1.5851183	0.05462185	0.3178925	1.0	702	tags=53%, list=22%, signal=67%
HP_ABNORMAL_FOOT_MORPHOLOGY	HP_ABNORMAL_FOOT_MORPHOLOGY		406	-0.073919505	-1.6046935	0.05532787	0.30417967	1.0	1631	tags=57%, list=50%, signal=100%
HP_REDUCED_LEFT_VENTRICULAR_EJECTION_FRACTION	HP_REDUCED_LEFT_VENTRICULAR_EJECTION_FRACTION		10	-0.39720672	-1.54393	0.055445544	0.3383168	1.0	1630	tags=90%, list=50%, signal=181%
HP_BASAL_CELL_CARCINOMA	HP_BASAL_CELL_CARCINOMA		11	-0.3775225	-1.514837	0.055445544	0.34292454	1.0	2017	tags=100%, list=62%, signal=265%
HP_CURLY_HAIR	HP_CURLY_HAIR		15	-0.34307322	-1.6225877	0.055776894	0.2870406	1.0	1052	tags=67%, list=33%, signal=98%
HP_CHIARI_MALFORMATION	HP_CHIARI_MALFORMATION		32	-0.23062499	-1.55005	0.055876687	0.33665746	1.0	1283	tags=63%, list=40%, signal=103%
HP_ABNORMAL_SELLA_TURCICA_MORPHOLOGY	HP_ABNORMAL_SELLA_TURCICA_MORPHOLOGY		9	-0.430241	-1.5858269	0.056016598	0.31779394	1.0	769	tags=67%, list=24%, signal=87%
HP_RECTAL_PROLAPSE	HP_RECTAL_PROLAPSE		10	-0.39720672	-1.5435691	0.056112226	0.3369292	1.0	1630	tags=90%, list=50%, signal=181%
HP_LIPODYSTROPHY	HP_LIPODYSTROPHY		25	-0.25797316	-1.5424817	0.0562249	0.33659166	1.0	1630	tags=76%, list=50%, signal=152%
HP_ABNORMALITY_OF_THE_CHOANAE	HP_ABNORMALITY_OF_THE_CHOANAE		42	-0.19359607	-1.4911875	0.05625	0.35787165	1.0	1692	tags=71%, list=52%, signal=148%
HP_ABNORMAL_GALLBLADDER_MORPHOLOGY	HP_ABNORMAL_GALLBLADDER_MORPHOLOGY		20	-0.2804483	-1.4878819	0.05664488	0.35733628	1.0	1201	tags=65%, list=37%, signal=103%
HP_ABNORMAL_PERIPHERAL_ACTION_POTENTIAL_AMPLITUDE	HP_ABNORMAL_PERIPHERAL_ACTION_POTENTIAL_AMPLITUDE		10	-0.39720672	-1.5591762	0.057017542	0.33089542	1.0	1630	tags=90%, list=50%, signal=181%
HP_MULTIPLE_PULMONARY_CYSTS	HP_MULTIPLE_PULMONARY_CYSTS		5	-0.548497	-1.4977481	0.057494868	0.35610974	1.0	1463	tags=100%, list=45%, signal=182%
HP_ANKLE_WEAKNESS	HP_ANKLE_WEAKNESS		6	-0.50557965	-1.5220824	0.05762082	0.34489313	1.0	1602	tags=100%, list=50%, signal=198%
HP_RESTRICTED_OR_REPETITIVE_BEHAVIORS_OR_INTERESTS	HP_RESTRICTED_OR_REPETITIVE_BEHAVIORS_OR_INTERESTS		129	-0.11586688	-1.5363601	0.057768926	0.34199426	1.0	2197	tags=79%, list=68%, signal=237%
HP_ABNORMAL_HAND_MORPHOLOGY	HP_ABNORMAL_HAND_MORPHOLOGY		297	-0.080778286	-1.5545689	0.057915058	0.33380193	1.0	1603	tags=57%, list=50%, signal=103%
HP_ABNORMAL_SOFT_PALATE_MORPHOLOGY	HP_ABNORMAL_SOFT_PALATE_MORPHOLOGY		73	-0.1621243	-1.5594326	0.058212057	0.3315564	1.0	1614	tags=66%, list=50%, signal=128%
HP_GASTROINTESTINAL_HEMORRHAGE	HP_GASTROINTESTINAL_HEMORRHAGE		28	-0.25298733	-1.5603423	0.058479533	0.3320907	1.0	1499	tags=71%, list=46%, signal=132%
HP_ADRENOCORTICAL_CARCINOMA	HP_ADRENOCORTICAL_CARCINOMA		5	-0.5561202	-1.5034872	0.058577407	0.3519497	1.0	792	tags=80%, list=25%, signal=106%
HP_HEREDITARY_NONPOLYPOSIS_COLORECTAL_CARCINOMA	HP_HEREDITARY_NONPOLYPOSIS_COLORECTAL_CARCINOMA		7	-0.47056475	-1.5797925	0.05894737	0.32196024	1.0	792	tags=71%, list=25%, signal=94%
HP_TALIPES_EQUINOVARUS	HP_TALIPES_EQUINOVARUS		111	-0.123346336	-1.5221248	0.05905512	0.34574634	1.0	1596	tags=61%, list=49%, signal=117%
HP_PULMONARY_CYST	HP_PULMONARY_CYST		5	-0.548497	-1.5254159	0.0591716	0.34445804	1.0	1463	tags=100%, list=45%, signal=182%
HP_ABNORMALITY_OF_THE_METOPIC_SUTURE	HP_ABNORMALITY_OF_THE_METOPIC_SUTURE		27	-0.24139364	-1.5252038	0.05944798	0.34390682	1.0	1382	tags=67%, list=43%, signal=115%
HP_SHORT_THUMB	HP_SHORT_THUMB		37	-0.21882164	-1.5275338	0.05950096	0.3449301	1.0	1573	tags=70%, list=49%, signal=135%
HP_DEVIATION_OF_THE_HALLUX	HP_DEVIATION_OF_THE_HALLUX		24	-0.25945553	-1.5444393	0.06	0.3394566	1.0	1054	tags=58%, list=33%, signal=86%
HP_HYPERKALEMIA	HP_HYPERKALEMIA		10	-0.3924271	-1.5376313	0.060416665	0.3411341	1.0	999	tags=70%, list=31%, signal=101%
HP_AXIAL_MUSCLE_WEAKNESS	HP_AXIAL_MUSCLE_WEAKNESS		13	-0.34989363	-1.5217798	0.060416665	0.34355655	1.0	615	tags=54%, list=19%, signal=66%
HP_SUBCUTANEOUS_HEMORRHAGE	HP_SUBCUTANEOUS_HEMORRHAGE		44	-0.20032507	-1.5624349	0.060606062	0.33088797	1.0	1566	tags=68%, list=48%, signal=130%
HP_ARTHRALGIA	HP_ARTHRALGIA		31	-0.22428477	-1.4907548	0.061143983	0.35768712	1.0	1681	tags=74%, list=52%, signal=153%
HP_UPPER_AIRWAY_OBSTRUCTION	HP_UPPER_AIRWAY_OBSTRUCTION		6	-0.4969002	-1.5263503	0.06130268	0.34393394	1.0	1630	tags=100%, list=50%, signal=201%
HP_GASTROPARESIS	HP_GASTROPARESIS		10	-0.39410305	-1.4749851	0.061349694	0.36493233	1.0	1640	tags=90%, list=51%, signal=182%
HP_FEMORAL_BOWING	HP_FEMORAL_BOWING		8	-0.44292805	-1.5296018	0.061440676	0.3464379	1.0	593	tags=63%, list=18%, signal=76%
HP_BROAD_EYEBROW	HP_BROAD_EYEBROW		9	-0.407281	-1.5168115	0.06147541	0.34229538	1.0	843	tags=67%, list=26%, signal=90%
HP_MYOFIBRILLAR_MYOPATHY	HP_MYOFIBRILLAR_MYOPATHY		7	-0.46644515	-1.5182413	0.06187625	0.3425455	1.0	1267	tags=86%, list=39%, signal=141%
HP_THIN_SKIN	HP_THIN_SKIN		23	-0.28058314	-1.586229	0.06212425	0.3182743	1.0	1630	tags=78%, list=50%, signal=157%
HP_DEVIATION_OF_THE_THUMB	HP_DEVIATION_OF_THE_THUMB		18	-0.31259078	-1.556987	0.062374245	0.33230716	1.0	1151	tags=67%, list=36%, signal=103%
HP_RELATIVE_MACROCEPHALY	HP_RELATIVE_MACROCEPHALY		19	-0.285272	-1.5047044	0.062378168	0.3527006	1.0	1636	tags=79%, list=51%, signal=159%
HP_CUPPED_EAR	HP_CUPPED_EAR		28	-0.2419297	-1.5522726	0.0625	0.3341426	1.0	611	tags=43%, list=19%, signal=52%
HP_ABNORMAL_LYMPH_NODE_MORPHOLOGY	HP_ABNORMAL_LYMPH_NODE_MORPHOLOGY		37	-0.21235885	-1.5270176	0.06276151	0.3438392	1.0	1681	tags=73%, list=52%, signal=150%
HP_ABSENT_EYEBROW	HP_ABSENT_EYEBROW		10	-0.39720672	-1.5492369	0.063097514	0.3370057	1.0	1630	tags=90%, list=50%, signal=181%
HP_APLASIA_HYPOPLASIA_OF_THE_FIBULA	HP_APLASIA_HYPOPLASIA_OF_THE_FIBULA		7	-0.44398665	-1.5154566	0.06346154	0.3428487	1.0	416	tags=57%, list=13%, signal=65%
HP_WIDE_MOUTH	HP_WIDE_MOUTH		76	-0.14328597	-1.489962	0.06378601	0.35723647	1.0	2313	tags=86%, list=72%, signal=294%
HP_ABNORMALITY_OF_BLOOD_CIRCULATION	HP_ABNORMALITY_OF_BLOOD_CIRCULATION		69	-0.15680857	-1.4760281	0.06407767	0.3641142	1.0	1566	tags=64%, list=48%, signal=121%
HP_CARPAL_SYNOSTOSIS	HP_CARPAL_SYNOSTOSIS		11	-0.3727244	-1.5094279	0.064257026	0.349649	1.0	1151	tags=73%, list=36%, signal=113%
HP_OSTEOLYSIS	HP_OSTEOLYSIS		21	-0.27373168	-1.5071543	0.06431536	0.3505047	1.0	815	tags=52%, list=25%, signal=70%
HP_NEOPLASM_OF_THE_LARGE_INTESTINE	HP_NEOPLASM_OF_THE_LARGE_INTESTINE		20	-0.28978828	-1.5445799	0.06464647	0.34026226	1.0	1171	tags=65%, list=36%, signal=101%
HP_HEMORRHAGE_OF_THE_EYE	HP_HEMORRHAGE_OF_THE_EYE		9	-0.3967663	-1.4565928	0.06477733	0.3738518	1.0	1236	tags=78%, list=38%, signal=126%
HP_MIXED_HEARING_IMPAIRMENT	HP_MIXED_HEARING_IMPAIRMENT		15	-0.3179152	-1.5229272	0.065259114	0.34541047	1.0	702	tags=53%, list=22%, signal=68%
HP_ABNORMALITY_OF_COAGULATION	HP_ABNORMALITY_OF_COAGULATION		31	-0.22764057	-1.5218111	0.065476194	0.34439117	1.0	1566	tags=71%, list=48%, signal=136%
HP_ABNORMAL_CAROTID_ARTERY_MORPHOLOGY	HP_ABNORMAL_CAROTID_ARTERY_MORPHOLOGY		16	-0.31001243	-1.4998535	0.06560636	0.3552804	1.0	1630	tags=81%, list=50%, signal=163%
HP_DEVIATION_OF_THE_HAND_OR_OF_FINGERS_OF_THE_HAND	HP_DEVIATION_OF_THE_HAND_OR_OF_FINGERS_OF_THE_HAND		164	-0.10300665	-1.4881433	0.06563707	0.35863486	1.0	1636	tags=60%, list=51%, signal=116%
HP_CUTIS_MARMORATA	HP_CUTIS_MARMORATA		21	-0.28074625	-1.5354304	0.06570842	0.34249264	1.0	1562	tags=76%, list=48%, signal=146%
HP_LIMB_JOINT_CONTRACTURE	HP_LIMB_JOINT_CONTRACTURE		129	-0.118060306	-1.5454216	0.06584362	0.34086844	1.0	1639	tags=62%, list=51%, signal=121%
HP_ABNORMALITY_OF_THE_CALF_MUSCULATURE	HP_ABNORMALITY_OF_THE_CALF_MUSCULATURE		16	-0.31001243	-1.5044225	0.0661157	0.3522743	1.0	1630	tags=81%, list=50%, signal=163%
HP_FACIAL_HYPOTONIA	HP_FACIAL_HYPOTONIA		20	-0.2969489	-1.5556307	0.06639839	0.333273	1.0	1148	tags=65%, list=36%, signal=100%
HP_FRECKLING	HP_FRECKLING		19	-0.28592724	-1.4956064	0.0665362	0.3559992	1.0	1804	tags=84%, list=56%, signal=189%
HP_TIBIAL_BOWING	HP_TIBIAL_BOWING		7	-0.46777403	-1.4890051	0.06666667	0.35805485	1.0	801	tags=71%, list=25%, signal=95%
HP_MALABSORPTION	HP_MALABSORPTION		34	-0.21932824	-1.5099154	0.06693712	0.34973535	1.0	1581	tags=71%, list=49%, signal=137%
HP_NEOPLASM_OF_THE_RECTUM	HP_NEOPLASM_OF_THE_RECTUM		5	-0.54601794	-1.543824	0.06720977	0.33751222	1.0	1471	tags=100%, list=46%, signal=183%
HP_PEDAL_EDEMA	HP_PEDAL_EDEMA		14	-0.33525702	-1.5055912	0.06746032	0.35209486	1.0	769	tags=57%, list=24%, signal=75%
HP_PHOTOPSIA	HP_PHOTOPSIA		6	-0.50289315	-1.5312446	0.067729086	0.34580383	1.0	1072	tags=83%, list=33%, signal=124%
HP_ABNORMAL_HALLUX_MORPHOLOGY	HP_ABNORMAL_HALLUX_MORPHOLOGY		64	-0.16335227	-1.542327	0.06786427	0.3349528	1.0	1150	tags=52%, list=36%, signal=78%
HP_ABNORMAL_CALVARIA_MORPHOLOGY	HP_ABNORMAL_CALVARIA_MORPHOLOGY		272	-0.08408189	-1.5198034	0.06831119	0.3439744	1.0	1380	tags=50%, list=43%, signal=81%
HP_NORMOCYTIC_ANEMIA	HP_NORMOCYTIC_ANEMIA		5	-0.5489929	-1.5159459	0.068359375	0.34283924	1.0	815	tags=80%, list=25%, signal=107%
HP_ABNORMAL_URETER_PHYSIOLOGY	HP_ABNORMAL_URETER_PHYSIOLOGY		70	-0.1488479	-1.4729598	0.06870229	0.36662397	1.0	1054	tags=47%, list=33%, signal=68%
HP_PSEUDOBULBAR_PARALYSIS	HP_PSEUDOBULBAR_PARALYSIS		5	-0.5494267	-1.5295475	0.069815196	0.34559345	1.0	1460	tags=100%, list=45%, signal=182%
HP_NEVUS	HP_NEVUS		48	-0.18048574	-1.4869606	0.07	0.35617304	1.0	1581	tags=67%, list=49%, signal=129%
HP_ABNORMALITY_OF_THE_LOWER_URINARY_TRACT	HP_ABNORMALITY_OF_THE_LOWER_URINARY_TRACT		229	-0.087688126	-1.4947562	0.07068607	0.35474706	1.0	1643	tags=59%, list=51%, signal=111%
HP_ABNORMAL_CORTICAL_BONE_MORPHOLOGY	HP_ABNORMAL_CORTICAL_BONE_MORPHOLOGY		20	-0.28549188	-1.5274321	0.070726916	0.3441116	1.0	2316	tags=100%, list=72%, signal=351%
HP_ULNAR_DEVIATION_OF_FINGER	HP_ULNAR_DEVIATION_OF_FINGER		13	-0.33990487	-1.4812042	0.07113821	0.36114013	1.0	1393	tags=77%, list=43%, signal=135%
HP_ABNORMAL_GASTRIC_MUCOSA_MORPHOLOGY	HP_ABNORMAL_GASTRIC_MUCOSA_MORPHOLOGY		11	-0.36976093	-1.4741821	0.072	0.36547643	1.0	2042	tags=100%, list=63%, signal=271%
HP_HYPERMETROPIA	HP_HYPERMETROPIA		92	-0.13744116	-1.5346361	0.07265774	0.3427289	1.0	2415	tags=88%, list=75%, signal=338%
HP_ABNORMAL_SPACED_INCISORS	HP_ABNORMAL_SPACED_INCISORS		7	-0.46042076	-1.5279644	0.072916664	0.34523174	1.0	363	tags=57%, list=11%, signal=64%
HP_NAIL_DYSPLASIA	HP_NAIL_DYSPLASIA		41	-0.19743027	-1.4667816	0.07317073	0.3714735	1.0	2603	tags=100%, list=81%, signal=507%
HP_HYPERCONVEX_FINGERNAILS	HP_HYPERCONVEX_FINGERNAILS		5	-0.53244495	-1.4877607	0.073319755	0.35668907	1.0	222	tags=60%, list=7%, signal=64%
HP_ABNORMAL_ABDOMEN_MORPHOLOGY	HP_ABNORMAL_ABDOMEN_MORPHOLOGY		116	-0.121010594	-1.4962419	0.07350097	0.3558298	1.0	1630	tags=62%, list=50%, signal=121%
HP_MYDRIASIS	HP_MYDRIASIS		6	-0.50289315	-1.528081	0.07429719	0.3459825	1.0	1072	tags=83%, list=33%, signal=124%
HP_LEFT_BUNDLE_BRANCH_BLOCK	HP_LEFT_BUNDLE_BRANCH_BLOCK		6	-0.4969002	-1.4857637	0.075203255	0.35636845	1.0	1630	tags=100%, list=50%, signal=201%
HP_APLASIA_CUTIS_CONGENITA	HP_APLASIA_CUTIS_CONGENITA		15	-0.3302041	-1.5078176	0.07569721	0.351176	1.0	447	tags=47%, list=14%, signal=54%
HP_VASCULAR_NEOPLASM	HP_VASCULAR_NEOPLASM		43	-0.19256599	-1.4710504	0.075848304	0.367121	1.0	815	tags=44%, list=25%, signal=58%
HP_ANOREXIA	HP_ANOREXIA		22	-0.26134235	-1.4641352	0.075925924	0.37243572	1.0	925	tags=55%, list=29%, signal=76%
HP_EMG_ABNORMALITY	HP_EMG_ABNORMALITY		69	-0.15039381	-1.4559169	0.07597536	0.3725467	1.0	790	tags=39%, list=24%, signal=51%
HP_HYPEREXTENSIBLE_SKIN	HP_HYPEREXTENSIBLE_SKIN		17	-0.29333085	-1.4652854	0.07630522	0.3722257	1.0	769	tags=53%, list=24%, signal=69%
HP_DEATH_IN_CHILDHOOD	HP_DEATH_IN_CHILDHOOD		21	-0.25810087	-1.4395456	0.07630522	0.3829578	1.0	1173	tags=62%, list=36%, signal=97%
HP_MYELOID_LEUKEMIA	HP_MYELOID_LEUKEMIA		5	-0.500031	-1.4258678	0.07630522	0.39382365	1.0	973	tags=80%, list=30%, signal=114%
HP_VOMITING	HP_VOMITING		54	-0.16947532	-1.4723908	0.076620825	0.36677244	1.0	839	tags=43%, list=26%, signal=57%
HP_BLURRED_VISION	HP_BLURRED_VISION		6	-0.5011366	-1.5005395	0.077380955	0.35510406	1.0	539	tags=67%, list=17%, signal=80%
HP_APLASIA_HYPOPLASIA_OF_THE_THYMUS	HP_APLASIA_HYPOPLASIA_OF_THE_THYMUS		11	-0.36496285	-1.4782838	0.07797271	0.3623158	1.0	1176	tags=73%, list=36%, signal=114%
HP_DEATH_IN_ADULTHOOD	HP_DEATH_IN_ADULTHOOD		9	-0.40114456	-1.4951371	0.078895465	0.35498676	1.0	1581	tags=89%, list=49%, signal=174%
HP_ABNORMAL_PUBIC_BONE_MORPHOLOGY	HP_ABNORMAL_PUBIC_BONE_MORPHOLOGY		10	-0.3842955	-1.4937828	0.07900208	0.35540825	1.0	702	tags=60%, list=22%, signal=76%
HP_SKIN_PLAQUE	HP_SKIN_PLAQUE		6	-0.5022732	-1.5193788	0.07915058	0.343673	1.0	1074	tags=83%, list=33%, signal=125%
HP_CORNEAL_SCARRING	HP_CORNEAL_SCARRING		5	-0.535172	-1.4967167	0.07920792	0.3559876	1.0	1506	tags=100%, list=47%, signal=187%
HP_ABNORMALITY_OF_NAIL_COLOR	HP_ABNORMALITY_OF_NAIL_COLOR		8	-0.44199753	-1.4955492	0.07926829	0.35521168	1.0	1404	tags=88%, list=43%, signal=154%
HP_ABNORMALITY_OF_CRANIAL_SUTURES	HP_ABNORMALITY_OF_CRANIAL_SUTURES		98	-0.12759985	-1.4522047	0.07952286	0.3758752	1.0	1382	tags=55%, list=43%, signal=93%
HP_ABNORMALITY_OF_SKELETAL_MUSCLE_FIBER_SIZE	HP_ABNORMALITY_OF_SKELETAL_MUSCLE_FIBER_SIZE		27	-0.23871265	-1.480541	0.07968128	0.3605373	1.0	1630	tags=74%, list=50%, signal=148%
HP_PROXIMAL_PLACEMENT_OF_THUMB	HP_PROXIMAL_PLACEMENT_OF_THUMB		15	-0.31229922	-1.4598297	0.079918034	0.3742952	1.0	1151	tags=67%, list=36%, signal=103%
HP_ABNORMALITY_OF_THE_LIVER	HP_ABNORMALITY_OF_THE_LIVER		167	-0.0999443	-1.4703474	0.08016032	0.36750183	1.0	1630	tags=60%, list=50%, signal=115%
HP_LOW_FRUSTRATION_TOLERANCE	HP_LOW_FRUSTRATION_TOLERANCE		6	-0.47850797	-1.4717213	0.08023483	0.36697719	1.0	612	tags=67%, list=19%, signal=82%
HP_INCREASED_HEAD_CIRCUMFERENCE	HP_INCREASED_HEAD_CIRCUMFERENCE		114	-0.12120344	-1.4694707	0.08076923	0.36812365	1.0	1636	tags=62%, list=51%, signal=122%
HP_RENAL_HYPOPLASIA	HP_RENAL_HYPOPLASIA		38	-0.20708238	-1.4800051	0.08108108	0.36057922	1.0	1636	tags=71%, list=51%, signal=142%
HP_INHERITANCE_QUALIFIER	HP_INHERITANCE_QUALIFIER		86	-0.14049585	-1.4973311	0.08123791	0.35581136	1.0	1175	tags=50%, list=36%, signal=76%
HP_ABNORMALITY_OF_THE_MUSCULATURE_OF_THE_HAND	HP_ABNORMALITY_OF_THE_MUSCULATURE_OF_THE_HAND		35	-0.21256535	-1.456093	0.08134921	0.37308592	1.0	1630	tags=71%, list=50%, signal=143%
HP_ABNORMAL_EATING_BEHAVIOR	HP_ABNORMAL_EATING_BEHAVIOR		45	-0.19118641	-1.5027204	0.08158996	0.35233948	1.0	1690	tags=71%, list=52%, signal=147%
HP_ABNORMAL_FACIAL_SKELETON_MORPHOLOGY	HP_ABNORMAL_FACIAL_SKELETON_MORPHOLOGY		327	-0.07442298	-1.4806607	0.08158996	0.36120602	1.0	1554	tags=55%, list=48%, signal=95%
HP_PAIN_INSENSITIVITY	HP_PAIN_INSENSITIVITY		9	-0.38780296	-1.4438146	0.08213552	0.37913457	1.0	1624	tags=89%, list=50%, signal=178%
HP_DISTAL_MUSCLE_WEAKNESS	HP_DISTAL_MUSCLE_WEAKNESS		69	-0.15039381	-1.4289289	0.08232932	0.39116228	1.0	790	tags=39%, list=24%, signal=51%
HP_REDUCED_IMPULSE_CONTROL	HP_REDUCED_IMPULSE_CONTROL		242	-0.08560215	-1.459047	0.08249497	0.3739218	1.0	1735	tags=62%, list=54%, signal=123%
HP_PROSTATE_CANCER	HP_PROSTATE_CANCER		5	-0.5374031	-1.4878933	0.082840234	0.35816053	1.0	206	tags=60%, list=6%, signal=64%
HP_ABNORMALITY_OF_CIRCULATING_FIBRINOGEN	HP_ABNORMALITY_OF_CIRCULATING_FIBRINOGEN		9	-0.40983212	-1.5038228	0.08316832	0.35233963	1.0	1553	tags=89%, list=48%, signal=171%
HP_VITREORETINOPATHY	HP_VITREORETINOPATHY		5	-0.53827083	-1.4857969	0.08317215	0.35715207	1.0	1496	tags=100%, list=46%, signal=186%
HP_TRACHEOMALACIA	HP_TRACHEOMALACIA		20	-0.27515563	-1.4603577	0.08317215	0.37512207	1.0	1218	tags=65%, list=38%, signal=104%
HP_VENTRICULAR_HYPERTROPHY	HP_VENTRICULAR_HYPERTROPHY		31	-0.21874215	-1.4772538	0.08350305	0.36304992	1.0	1803	tags=77%, list=56%, signal=173%
HP_EMG_IMPAIRED_NEUROMUSCULAR_TRANSMISSION	HP_EMG_IMPAIRED_NEUROMUSCULAR_TRANSMISSION		9	-0.41203848	-1.4920641	0.083657585	0.35737458	1.0	1905	tags=100%, list=59%, signal=243%
HP_SKIN_EROSION	HP_SKIN_EROSION		6	-0.4755115	-1.4600246	0.083798885	0.37480456	1.0	1699	tags=100%, list=53%, signal=210%
HP_INCREASED_SUSCEPTIBILITY_TO_FRACTURES	HP_INCREASED_SUSCEPTIBILITY_TO_FRACTURES		45	-0.19530731	-1.5312655	0.08384458	0.34671685	1.0	815	tags=44%, list=25%, signal=59%
HP_ABNORMALITY_OF_CARDIOVASCULAR_SYSTEM_ELECTROPHYSIOLOGY	HP_ABNORMALITY_OF_CARDIOVASCULAR_SYSTEM_ELECTROPHYSIOLOGY		95	-0.13199672	-1.499212	0.08413002	0.35460824	1.0	1322	tags=54%, list=41%, signal=88%
HP_DACRYOCYSTITIS	HP_DACRYOCYSTITIS		5	-0.5180043	-1.4539386	0.08416834	0.37473425	1.0	915	tags=80%, list=28%, signal=111%
HP_ABNORMALITY_OF_THE_FOREHEAD	HP_ABNORMALITY_OF_THE_FOREHEAD		332	-0.07288744	-1.4332737	0.08416834	0.38571855	1.0	1649	tags=58%, list=51%, signal=105%
HP_ABNORMAL_SYSTEMIC_BLOOD_PRESSURE	HP_ABNORMAL_SYSTEMIC_BLOOD_PRESSURE		85	-0.13481748	-1.4589076	0.084337346	0.3733319	1.0	1630	tags=64%, list=50%, signal=125%
HP_BIFID_UVULA	HP_BIFID_UVULA		44	-0.18526861	-1.4537041	0.08447937	0.374351	1.0	1614	tags=68%, list=50%, signal=134%
HP_ABNORMALITY_OF_MOUTH_SHAPE	HP_ABNORMALITY_OF_MOUTH_SHAPE		98	-0.13209304	-1.4904875	0.084848486	0.35725465	1.0	1236	tags=51%, list=38%, signal=80%
HP_NON_SMALL_CELL_LUNG_CARCINOMA	HP_NON_SMALL_CELL_LUNG_CARCINOMA		6	-0.47158504	-1.4460573	0.08510638	0.3771089	1.0	1173	tags=83%, list=36%, signal=131%
HP_ABNORMAL_CEREBRAL_ARTERY_MORPHOLOGY	HP_ABNORMAL_CEREBRAL_ARTERY_MORPHOLOGY		12	-0.3516563	-1.4624536	0.08604206	0.37352407	1.0	1562	tags=83%, list=48%, signal=161%
HP_ABNORMAL_EARLOBE_MORPHOLOGY	HP_ABNORMAL_EARLOBE_MORPHOLOGY		44	-0.18923233	-1.4847207	0.08627451	0.35728183	1.0	1381	tags=61%, list=43%, signal=106%
HP_LEUKOCYTOSIS	HP_LEUKOCYTOSIS		32	-0.22062498	-1.4822532	0.086538464	0.36023036	1.0	1820	tags=78%, list=56%, signal=177%
HP_PROTRUDING_TONGUE	HP_PROTRUDING_TONGUE		12	-0.35093167	-1.4655244	0.08669355	0.37272054	1.0	2103	tags=100%, list=65%, signal=285%
HP_ABNORMAL_EAR_MORPHOLOGY	HP_ABNORMAL_EAR_MORPHOLOGY		418	-0.06506942	-1.4462694	0.0877193	0.37831274	1.0	1604	tags=55%, list=50%, signal=96%
HP_EPISODIC_HYPERHIDROSIS	HP_EPISODIC_HYPERHIDROSIS		5	-0.500031	-1.4325804	0.08782435	0.3860724	1.0	973	tags=80%, list=30%, signal=114%
HP_CEREBRAL_EDEMA	HP_CEREBRAL_EDEMA		5	-0.5042454	-1.4435894	0.0882353	0.37872195	1.0	313	tags=60%, list=10%, signal=66%
HP_UPSLANTED_PALPEBRAL_FISSURE	HP_UPSLANTED_PALPEBRAL_FISSURE		107	-0.122799255	-1.4596105	0.08829569	0.3737949	1.0	1490	tags=58%, list=46%, signal=104%
HP_PERIORBITAL_EDEMA	HP_PERIORBITAL_EDEMA		25	-0.24006236	-1.4483132	0.08840864	0.3781998	1.0	1946	tags=84%, list=60%, signal=209%
HP_NEOPLASM_OF_THE_ENDOCRINE_SYSTEM	HP_NEOPLASM_OF_THE_ENDOCRINE_SYSTEM		39	-0.19349217	-1.4511178	0.08874459	0.37607008	1.0	792	tags=44%, list=25%, signal=57%
HP_DECREASED_SPECIFIC_ANTIBODY_RESPONSE_TO_VACCINATION	HP_DECREASED_SPECIFIC_ANTIBODY_RESPONSE_TO_VACCINATION		6	-0.4733416	-1.4174285	0.08888889	0.3985645	1.0	1706	tags=100%, list=53%, signal=211%
HP_ABNORMAL_ESOPHAGUS_PHYSIOLOGY	HP_ABNORMAL_ESOPHAGUS_PHYSIOLOGY		251	-0.08207759	-1.4477943	0.08924949	0.37821624	1.0	1250	tags=46%, list=39%, signal=70%
HP_PELVIC_GIRDLE_MUSCLE_WEAKNESS	HP_PELVIC_GIRDLE_MUSCLE_WEAKNESS		13	-0.33113483	-1.447316	0.08928572	0.37818158	1.0	924	tags=62%, list=29%, signal=86%
HP_HYPOPARATHYROIDISM	HP_HYPOPARATHYROIDISM		11	-0.35734242	-1.4501798	0.08946322	0.3760055	1.0	2082	tags=100%, list=64%, signal=280%
HP_ABNORMAL_SUBARACHNOID_SPACE_MORPHOLOGY	HP_ABNORMAL_SUBARACHNOID_SPACE_MORPHOLOGY		13	-0.32425264	-1.4134057	0.08946322	0.40130618	1.0	1692	tags=85%, list=52%, signal=177%
HP_SMALL_NAIL	HP_SMALL_NAIL		53	-0.17625691	-1.5078163	0.089613035	0.35028467	1.0	1636	tags=68%, list=51%, signal=135%
HP_CUTANEOUS_SYNDACTYLY	HP_CUTANEOUS_SYNDACTYLY		30	-0.22435978	-1.4510075	0.08997955	0.37544334	1.0	1545	tags=70%, list=48%, signal=133%
HP_ABNORMALITY_OF_UPPER_LIMB_EPIPHYSIS_MORPHOLOGY	HP_ABNORMALITY_OF_UPPER_LIMB_EPIPHYSIS_MORPHOLOGY		15	-0.30546054	-1.4281467	0.09054326	0.3915534	1.0	1173	tags=67%, list=36%, signal=104%
HP_DOWNTURNED_CORNERS_OF_MOUTH	HP_DOWNTURNED_CORNERS_OF_MOUTH		57	-0.16467468	-1.4633373	0.09055877	0.37287197	1.0	839	tags=42%, list=26%, signal=56%
HP_MUSCLE_HYPERTROPHY_OF_THE_LOWER_EXTREMITIES	HP_MUSCLE_HYPERTROPHY_OF_THE_LOWER_EXTREMITIES		10	-0.39720672	-1.5191021	0.09072165	0.3431317	1.0	1630	tags=90%, list=50%, signal=181%
HP_TYPIFIED_BY_SOMATIC_MOSAICISM	HP_TYPIFIED_BY_SOMATIC_MOSAICISM		50	-0.1795349	-1.4645337	0.09072978	0.37262538	1.0	1175	tags=54%, list=36%, signal=84%
HP_ABNORMAL_FACIAL_EXPRESSION	HP_ABNORMAL_FACIAL_EXPRESSION		44	-0.17808256	-1.4223596	0.09072978	0.39487305	1.0	682	tags=39%, list=21%, signal=48%
HP_ABNORMAL_ADIPOSE_TISSUE_MORPHOLOGY	HP_ABNORMAL_ADIPOSE_TISSUE_MORPHOLOGY		52	-0.16548134	-1.4204364	0.09090909	0.39736965	1.0	780	tags=40%, list=24%, signal=52%
HP_DEVELOPMENTAL_GLAUCOMA	HP_DEVELOPMENTAL_GLAUCOMA		12	-0.3516563	-1.4609697	0.091796875	0.37497896	1.0	1562	tags=83%, list=48%, signal=161%
HP_ABNORMALITY_OF_THE_ANKLE	HP_ABNORMALITY_OF_THE_ANKLE		41	-0.1905053	-1.4373313	0.09205021	0.3843696	1.0	1285	tags=59%, list=40%, signal=96%
HP_ASPIRATION	HP_ASPIRATION		9	-0.3967663	-1.4575205	0.09218437	0.3739735	1.0	1236	tags=78%, list=38%, signal=126%
HP_ABNORMAL_CELL_MORPHOLOGY	HP_ABNORMAL_CELL_MORPHOLOGY		15	-0.32396638	-1.4871541	0.09227468	0.35673663	1.0	898	tags=60%, list=28%, signal=83%
HP_APLASIA_HYPOPLASIA_OF_THE_UVULA	HP_APLASIA_HYPOPLASIA_OF_THE_UVULA		6	-0.47065508	-1.4561092	0.09227468	0.3738725	1.0	1176	tags=83%, list=36%, signal=131%
HP_THICKENED_HELICES	HP_THICKENED_HELICES		16	-0.30348256	-1.4369838	0.092337914	0.3841309	1.0	843	tags=56%, list=26%, signal=76%
HP_ANHIDROSIS	HP_ANHIDROSIS		9	-0.3871824	-1.4470195	0.092369474	0.37786	1.0	1626	tags=89%, list=50%, signal=178%
HP_PHONOPHOBIA	HP_PHONOPHOBIA		5	-0.5119306	-1.4104761	0.092402466	0.4023483	1.0	1581	tags=100%, list=49%, signal=195%
HP_CONVEX_NASAL_RIDGE	HP_CONVEX_NASAL_RIDGE		18	-0.27528867	-1.4123598	0.09270217	0.4015503	1.0	1630	tags=78%, list=50%, signal=156%
HP_HYPOPIGMENTED_MACULE	HP_HYPOPIGMENTED_MACULE		14	-0.31221697	-1.4395615	0.093023255	0.38373598	1.0	1074	tags=64%, list=33%, signal=96%
HP_ALCOHOLISM	HP_ALCOHOLISM		10	-0.37858474	-1.4462243	0.094017096	0.37756783	1.0	1690	tags=90%, list=52%, signal=188%
HP_MANIA	HP_MANIA		8	-0.41284117	-1.4364963	0.09430256	0.38424262	1.0	690	tags=63%, list=21%, signal=79%
HP_NEOPLASM_OF_STRIATED_MUSCLE	HP_NEOPLASM_OF_STRIATED_MUSCLE		5	-0.500031	-1.3848602	0.09504951	0.43009531	1.0	973	tags=80%, list=30%, signal=114%
HP_APLASIA_HYPOPLASIA_OF_FINGERS	HP_APLASIA_HYPOPLASIA_OF_FINGERS		96	-0.122767836	-1.3993382	0.09514563	0.41418728	1.0	1636	tags=63%, list=51%, signal=123%
HP_HOARSE_VOICE	HP_HOARSE_VOICE		23	-0.2520628	-1.4580626	0.09578544	0.37385833	1.0	1581	tags=74%, list=49%, signal=144%
HP_EXERTIONAL_DYSPNEA	HP_EXERTIONAL_DYSPNEA		21	-0.25956905	-1.4193579	0.09589041	0.39685974	1.0	1630	tags=76%, list=50%, signal=153%
HP_DELAYED_CNS_MYELINATION	HP_DELAYED_CNS_MYELINATION		50	-0.17560026	-1.4379257	0.09619238	0.38411933	1.0	1640	tags=68%, list=51%, signal=136%
HP_ABNORMAL_SCAPULA_MORPHOLOGY	HP_ABNORMAL_SCAPULA_MORPHOLOGY		48	-0.18048574	-1.4512231	0.09656652	0.3766942	1.0	773	tags=42%, list=24%, signal=54%
HP_HEMATOLOGICAL_NEOPLASM	HP_HEMATOLOGICAL_NEOPLASM		58	-0.15777978	-1.4105742	0.097165994	0.40293217	1.0	1562	tags=64%, list=48%, signal=121%
HP_OLIGODACTYLY	HP_OLIGODACTYLY		11	-0.363721	-1.4427241	0.09727626	0.37941596	1.0	1180	tags=73%, list=37%, signal=114%
HP_SOFT_TISSUE_SARCOMA	HP_SOFT_TISSUE_SARCOMA		28	-0.2214642	-1.423968	0.098196395	0.39530566	1.0	792	tags=46%, list=25%, signal=61%
HP_HYPOKALEMIA	HP_HYPOKALEMIA		12	-0.33985505	-1.4158096	0.098790325	0.3988773	1.0	792	tags=58%, list=25%, signal=77%
HP_ABNORMAL_DELIVERY	HP_ABNORMAL_DELIVERY		23	-0.24656197	-1.410665	0.099415205	0.40353674	1.0	615	tags=43%, list=19%, signal=53%
HP_NEOPLASM_OF_THE_GENITOURINARY_TRACT	HP_NEOPLASM_OF_THE_GENITOURINARY_TRACT		59	-0.15780392	-1.4226813	0.09980806	0.39514378	1.0	815	tags=41%, list=25%, signal=53%
HP_PETECHIAE	HP_PETECHIAE		10	-0.37368098	-1.4357444	0.1	0.3847263	1.0	413	tags=50%, list=13%, signal=57%
HP_ABNORMALITY_OF_THE_UPPER_URINARY_TRACT	HP_ABNORMALITY_OF_THE_UPPER_URINARY_TRACT		309	-0.07043457	-1.3917016	0.10040161	0.42273387	1.0	1636	tags=57%, list=51%, signal=104%
HP_OSTEOLYSIS_INVOLVING_BONES_OF_THE_UPPER_LIMBS	HP_OSTEOLYSIS_INVOLVING_BONES_OF_THE_UPPER_LIMBS		5	-0.49674618	-1.3873476	0.100603625	0.42645854	1.0	1630	tags=100%, list=50%, signal=201%
HP_MYELODYSPLASIA	HP_MYELODYSPLASIA		25	-0.24135952	-1.4382997	0.10062893	0.3843094	1.0	1554	tags=72%, list=48%, signal=138%
HP_DISSEMINATED_INTRAVASCULAR_COAGULATION	HP_DISSEMINATED_INTRAVASCULAR_COAGULATION		11	-0.3516694	-1.4232059	0.1010101	0.39582735	1.0	925	tags=64%, list=29%, signal=89%
HP_DECREASED_FACIAL_EXPRESSION	HP_DECREASED_FACIAL_EXPRESSION		34	-0.20694917	-1.4458402	0.1018711	0.3766552	1.0	670	tags=41%, list=21%, signal=51%
HP_SCAPHOCEPHALY	HP_SCAPHOCEPHALY		6	-0.4713784	-1.4338102	0.102	0.38555124	1.0	635	tags=67%, list=20%, signal=83%
HP_BOWING_OF_THE_LEGS	HP_BOWING_OF_THE_LEGS		50	-0.1738278	-1.4275087	0.10245901	0.39183158	1.0	1581	tags=66%, list=49%, signal=127%
HP_ABDOMINAL_OBESITY	HP_ABDOMINAL_OBESITY		10	-0.36350095	-1.3939651	0.10246679	0.41945672	1.0	769	tags=60%, list=24%, signal=78%
HP_REDUCED_SYSTOLIC_FUNCTION	HP_REDUCED_SYSTOLIC_FUNCTION		9	-0.37621954	-1.4075584	0.10282258	0.4032282	1.0	584	tags=56%, list=18%, signal=68%
HP_FACIAL_ASYMMETRY	HP_FACIAL_ASYMMETRY		45	-0.17060976	-1.3720062	0.102970295	0.43866128	1.0	1181	tags=53%, list=37%, signal=83%
HP_CEREBRAL_ISCHEMIA	HP_CEREBRAL_ISCHEMIA		18	-0.27528867	-1.406441	0.1037182	0.40424594	1.0	1630	tags=78%, list=50%, signal=156%
HP_DISTAL_UPPER_LIMB_MUSCLE_WEAKNESS	HP_DISTAL_UPPER_LIMB_MUSCLE_WEAKNESS		13	-0.31835017	-1.422986	0.10403397	0.39538166	1.0	1711	tags=85%, list=53%, signal=179%
HP_DIASTEMA	HP_DIASTEMA		9	-0.40117905	-1.4257939	0.105058365	0.39316007	1.0	1940	tags=100%, list=60%, signal=249%
HP_ABNORMAL_MUSCLE_TISSUE_METABOLITE_CONCENTRATION	HP_ABNORMAL_MUSCLE_TISSUE_METABOLITE_CONCENTRATION		11	-0.3514154	-1.4090831	0.10526316	0.40386045	1.0	632	tags=55%, list=20%, signal=68%
HP_ABSENT_HAIR	HP_ABSENT_HAIR		16	-0.2885572	-1.3995892	0.105367795	0.41452906	1.0	1699	tags=81%, list=53%, signal=170%
HP_RESPIRATORY_DISTRESS	HP_RESPIRATORY_DISTRESS		37	-0.190991	-1.3716134	0.10580913	0.43861946	1.0	439	tags=32%, list=14%, signal=37%
HP_SMOOTH_PHILTRUM	HP_SMOOTH_PHILTRUM		56	-0.16206364	-1.4186561	0.10602911	0.39720488	1.0	1160	tags=52%, list=36%, signal=79%
HP_CONSTIPATION	HP_CONSTIPATION		120	-0.1134747	-1.4200517	0.106471814	0.39650834	1.0	1614	tags=61%, list=50%, signal=117%
HP_THORACIC_KYPHOSCOLIOSIS	HP_THORACIC_KYPHOSCOLIOSIS		5	-0.49674618	-1.4089649	0.10721649	0.40327168	1.0	1630	tags=100%, list=50%, signal=201%
HP_FLAT_CORNEA	HP_FLAT_CORNEA		5	-0.5119306	-1.4340388	0.10735586	0.38591665	1.0	1581	tags=100%, list=49%, signal=195%
HP_OVERLAPPING_TOE	HP_OVERLAPPING_TOE		26	-0.23919092	-1.4153531	0.10750507	0.398809	1.0	1596	tags=73%, list=49%, signal=143%
HP_ABNORMAL_TEMPORAL_LOBE_MORPHOLOGY	HP_ABNORMAL_TEMPORAL_LOBE_MORPHOLOGY		35	-0.20495106	-1.4089617	0.10760668	0.40250754	1.0	1562	tags=69%, list=48%, signal=131%
HP_SELF_MUTILATION	HP_SELF_MUTILATION		20	-0.26158154	-1.4163712	0.10822511	0.39945927	1.0	1908	tags=85%, list=59%, signal=206%
HP_ABNORMALITY_OF_FEMUR_MORPHOLOGY	HP_ABNORMALITY_OF_FEMUR_MORPHOLOGY		60	-0.1569777	-1.4162257	0.10843374	0.39892313	1.0	1550	tags=63%, list=48%, signal=119%
HP_NAUSEA	HP_NAUSEA		18	-0.2729033	-1.4125332	0.10869565	0.40202096	1.0	1099	tags=61%, list=34%, signal=92%
HP_ABNORMALITY_OF_THE_DIAPHRAGM	HP_ABNORMALITY_OF_THE_DIAPHRAGM		39	-0.18518876	-1.3785226	0.109161794	0.43242797	1.0	1150	tags=54%, list=36%, signal=83%
HP_PREMATURE_SKIN_WRINKLING	HP_PREMATURE_SKIN_WRINKLING		14	-0.31257212	-1.3968191	0.10995851	0.41689566	1.0	842	tags=57%, list=26%, signal=77%
HP_ABNORMAL_TRABECULAR_BONE_MORPHOLOGY	HP_ABNORMAL_TRABECULAR_BONE_MORPHOLOGY		8	-0.39609182	-1.381497	0.11001965	0.43196678	1.0	1552	tags=88%, list=48%, signal=168%
HP_CORPUS_CALLOSUM_ATROPHY	HP_CORPUS_CALLOSUM_ATROPHY		6	-0.46548873	-1.4086097	0.11088296	0.40231675	1.0	654	tags=67%, list=20%, signal=83%
HP_FOOT_JOINT_CONTRACTURE	HP_FOOT_JOINT_CONTRACTURE		46	-0.17036492	-1.3651125	0.11111111	0.44030005	1.0	1285	tags=57%, list=40%, signal=92%
HP_MISALIGNMENT_OF_INCISORS	HP_MISALIGNMENT_OF_INCISORS		8	-0.3889578	-1.3875922	0.11134021	0.42681795	1.0	363	tags=50%, list=11%, signal=56%
HP_ONION_BULB_FORMATION	HP_ONION_BULB_FORMATION		5	-0.49674618	-1.3985219	0.111561865	0.41483018	1.0	1630	tags=100%, list=50%, signal=201%
HP_ABNORMAL_CIRCULATING_PROTEIN_CONCENTRATION	HP_ABNORMAL_CIRCULATING_PROTEIN_CONCENTRATION		110	-0.11342382	-1.3725865	0.111788616	0.4392329	1.0	1733	tags=65%, list=54%, signal=134%
HP_PROTRUDING_EAR	HP_PROTRUDING_EAR		74	-0.14400148	-1.4573205	0.11208791	0.37348107	1.0	1599	tags=64%, list=49%, signal=123%
HP_TURRICEPHALY	HP_TURRICEPHALY		13	-0.31416824	-1.3957502	0.11220472	0.41801575	1.0	730	tags=54%, list=23%, signal=69%
HP_COARSE_FACIAL_FEATURES	HP_COARSE_FACIAL_FEATURES		68	-0.14657547	-1.4355484	0.112474434	0.38427496	1.0	1581	tags=63%, list=49%, signal=121%
HP_FACIAL_EDEMA	HP_FACIAL_EDEMA		28	-0.2215534	-1.3884772	0.11264822	0.4268999	1.0	1946	tags=82%, list=60%, signal=205%
HP_GENERALIZED_OSTEOPOROSIS	HP_GENERALIZED_OSTEOPOROSIS		5	-0.49674618	-1.382302	0.11264822	0.431361	1.0	1630	tags=100%, list=50%, signal=201%
HP_HAND_MUSCLE_ATROPHY	HP_HAND_MUSCLE_ATROPHY		16	-0.28264925	-1.366274	0.11273486	0.43977427	1.0	1314	tags=69%, list=41%, signal=115%
HP_CUTANEOUS_MELANOMA	HP_CUTANEOUS_MELANOMA		6	-0.46104568	-1.382841	0.112840466	0.43280306	1.0	1207	tags=83%, list=37%, signal=133%
HP_PAPILLARY_THYROID_CARCINOMA	HP_PAPILLARY_THYROID_CARCINOMA		9	-0.37191024	-1.371192	0.1133829	0.43781632	1.0	957	tags=67%, list=30%, signal=94%
HP_WIDELY_SPACED_MAXILLARY_CENTRAL_INCISORS	HP_WIDELY_SPACED_MAXILLARY_CENTRAL_INCISORS		5	-0.48875114	-1.3701638	0.114285715	0.43810704	1.0	363	tags=60%, list=11%, signal=67%
HP_BLUE_SCLERAE	HP_BLUE_SCLERAE		18	-0.25969717	-1.3483264	0.11434109	0.45406798	1.0	1321	tags=67%, list=41%, signal=112%
HP_ABNORMAL_PIGMENTATION_OF_THE_ORAL_MUCOSA	HP_ABNORMAL_PIGMENTATION_OF_THE_ORAL_MUCOSA		8	-0.3889578	-1.3631841	0.11515152	0.44150344	1.0	1171	tags=75%, list=36%, signal=117%
HP_FOOT_DORSIFLEXOR_WEAKNESS	HP_FOOT_DORSIFLEXOR_WEAKNESS		31	-0.20865457	-1.3678802	0.116	0.4384356	1.0	1314	tags=61%, list=41%, signal=102%
HP_ABNORMAL_CONSUMPTION_BEHAVIOR	HP_ABNORMAL_CONSUMPTION_BEHAVIOR		50	-0.16731617	-1.3882046	0.11614173	0.4266022	1.0	1731	tags=70%, list=54%, signal=148%
HP_TRIANGULAR_FACE	HP_TRIANGULAR_FACE		47	-0.16961156	-1.3913565	0.11646587	0.42258292	1.0	1455	tags=62%, list=45%, signal=111%
HP_LEUKONYCHIA	HP_LEUKONYCHIA		7	-0.42396453	-1.3942832	0.11704312	0.41968137	1.0	1404	tags=86%, list=43%, signal=151%
HP_INFANTILE_ONSET	HP_INFANTILE_ONSET		270	-0.07265363	-1.3381362	0.11730769	0.45999107	1.0	1725	tags=60%, list=53%, signal=118%
HP_ABNORMAL_B_CELL_MORPHOLOGY	HP_ABNORMAL_B_CELL_MORPHOLOGY		14	-0.30515847	-1.3801885	0.11825726	0.43252063	1.0	2251	tags=100%, list=70%, signal=328%
HP_ABNORMAL_FINGER_MORPHOLOGY	HP_ABNORMAL_FINGER_MORPHOLOGY		325	-0.06810297	-1.3581401	0.1183432	0.44607833	1.0	1603	tags=56%, list=50%, signal=99%
HP_NARROW_PALATE	HP_NARROW_PALATE		68	-0.13668479	-1.3479083	0.11867704	0.45257172	1.0	1137	tags=49%, list=35%, signal=73%
HP_ABNORMAL_AGGRESSIVE_IMPULSIVE_OR_VIOLENT_BEHAVIOR	HP_ABNORMAL_AGGRESSIVE_IMPULSIVE_OR_VIOLENT_BEHAVIOR		139	-0.10190567	-1.3657717	0.11881188	0.43985596	1.0	2197	tags=78%, list=68%, signal=232%
HP_ABNORMAL_TRACHEAL_MORPHOLOGY	HP_ABNORMAL_TRACHEAL_MORPHOLOGY		49	-0.16672756	-1.3766289	0.11895161	0.43421605	1.0	1581	tags=65%, list=49%, signal=126%
HP_DIFFICULTY_RUNNING	HP_DIFFICULTY_RUNNING		13	-0.31835017	-1.3824577	0.11909263	0.4318764	1.0	1711	tags=85%, list=53%, signal=179%
HP_SKIN_NODULE	HP_SKIN_NODULE		17	-0.2861769	-1.4201186	0.11923077	0.3971542	1.0	792	tags=53%, list=25%, signal=70%
HP_RETINAL_ARTERIOLAR_TORTUOSITY	HP_RETINAL_ARTERIOLAR_TORTUOSITY		8	-0.38709676	-1.3679011	0.119521916	0.4391821	1.0	1581	tags=88%, list=49%, signal=171%
HP_APLASIA_HYPOPLASIA_OF_THE_EARLOBES	HP_APLASIA_HYPOPLASIA_OF_THE_EARLOBES		14	-0.28855544	-1.348116	0.11977186	0.4529188	1.0	1381	tags=71%, list=43%, signal=124%
HP_COMPULSIVE_BEHAVIORS	HP_COMPULSIVE_BEHAVIORS		54	-0.16000046	-1.3711683	0.12	0.4370881	1.0	2126	tags=81%, list=66%, signal=234%
HP_ABNORMALITY_OF_JAW_MUSCLES	HP_ABNORMALITY_OF_JAW_MUSCLES		12	-0.33923393	-1.404113	0.12055336	0.40751532	1.0	1602	tags=83%, list=50%, signal=165%
HP_NEOPLASM_OF_THE_PITUITARY_GLAND	HP_NEOPLASM_OF_THE_PITUITARY_GLAND		20	-0.2568493	-1.3788869	0.12055336	0.43332815	1.0	792	tags=50%, list=25%, signal=66%
HP_VENOUS_INSUFFICIENCY	HP_VENOUS_INSUFFICIENCY		8	-0.38275433	-1.3492095	0.12115385	0.4538381	1.0	787	tags=63%, list=24%, signal=82%
HP_CONSTITUTIONAL_SYMPTOM	HP_CONSTITUTIONAL_SYMPTOM		244	-0.0785437	-1.3809623	0.121212125	0.43206504	1.0	1581	tags=56%, list=49%, signal=102%
HP_DYSTROPHIC_TOENAIL	HP_DYSTROPHIC_TOENAIL		9	-0.36829042	-1.3589851	0.121673	0.4460679	1.0	2046	tags=100%, list=63%, signal=272%
HP_ABNORMAL_PELVIC_GIRDLE_BONE_MORPHOLOGY	HP_ABNORMAL_PELVIC_GIRDLE_BONE_MORPHOLOGY		156	-0.09647894	-1.3713586	0.122180454	0.4383115	1.0	1631	tags=60%, list=50%, signal=115%
HP_YELLOW_WHITE_LESIONS_OF_THE_RETINA	HP_YELLOW_WHITE_LESIONS_OF_THE_RETINA		7	-0.40584713	-1.3605249	0.12280702	0.44394085	1.0	539	tags=57%, list=17%, signal=68%
HP_NEOPLASM_OF_THE_EYE	HP_NEOPLASM_OF_THE_EYE		13	-0.32045305	-1.3787214	0.12348178	0.43284205	1.0	1207	tags=69%, list=37%, signal=110%
HP_FATIGABLE_WEAKNESS_OF_SKELETAL_MUSCLES	HP_FATIGABLE_WEAKNESS_OF_SKELETAL_MUSCLES		16	-0.2795398	-1.3462245	0.12348178	0.4525719	1.0	1324	tags=69%, list=41%, signal=116%
HP_EXODEVIATION	HP_EXODEVIATION		37	-0.18995897	-1.364392	0.1237525	0.44006392	1.0	617	tags=38%, list=19%, signal=46%
HP_ABNORMAL_RENAL_MEDULLA_MORPHOLOGY	HP_ABNORMAL_RENAL_MEDULLA_MORPHOLOGY		5	-0.49662223	-1.3828043	0.123791106	0.43207002	1.0	984	tags=80%, list=30%, signal=115%
HP_CHRONIC_CONSTIPATION	HP_CHRONIC_CONSTIPATION		30	-0.20281075	-1.3463831	0.12474849	0.45375603	1.0	1614	tags=70%, list=50%, signal=139%
HP_DECREASED_NUMBER_OF_PERIPHERAL_MYELINATED_NERVE_FIBERS	HP_DECREASED_NUMBER_OF_PERIPHERAL_MYELINATED_NERVE_FIBERS		13	-0.3146223	-1.3645781	0.1252485	0.4404863	1.0	1723	tags=85%, list=53%, signal=181%
HP_ABNORMALITY_OF_PERIPHERAL_NERVE_CONDUCTION	HP_ABNORMALITY_OF_PERIPHERAL_NERVE_CONDUCTION		38	-0.18185414	-1.319563	0.1262525	0.4760697	1.0	781	tags=42%, list=24%, signal=55%
HP_NEOPLASM_OF_THE_PANCREAS	HP_NEOPLASM_OF_THE_PANCREAS		17	-0.28271884	-1.3758316	0.12650603	0.4349284	1.0	613	tags=47%, list=19%, signal=58%
HP_SMALL_FOR_GESTATIONAL_AGE	HP_SMALL_FOR_GESTATIONAL_AGE		51	-0.16336578	-1.3563273	0.12681913	0.44710517	1.0	1636	tags=67%, list=51%, signal=133%
HP_EXTERNAL_OPHTHALMOPLEGIA	HP_EXTERNAL_OPHTHALMOPLEGIA		8	-0.38802728	-1.3669486	0.12708333	0.43934894	1.0	1578	tags=88%, list=49%, signal=171%
HP_CHOKING_EPISODES	HP_CHOKING_EPISODES		7	-0.41178292	-1.339656	0.12749004	0.4578837	1.0	1905	tags=100%, list=59%, signal=243%
HP_ABNORMAL_TRICUSPID_VALVE_MORPHOLOGY	HP_ABNORMAL_TRICUSPID_VALVE_MORPHOLOGY		16	-0.2748756	-1.3563633	0.12757201	0.4477955	1.0	1137	tags=63%, list=35%, signal=96%
HP_NECK_FLEXOR_WEAKNESS	HP_NECK_FLEXOR_WEAKNESS		10	-0.34537557	-1.3533437	0.12757201	0.44946936	1.0	1797	tags=90%, list=56%, signal=202%
HP_ELBOW_CONTRACTURE	HP_ELBOW_CONTRACTURE		27	-0.22307736	-1.3543376	0.12770137	0.4492179	1.0	1321	tags=63%, list=41%, signal=106%
HP_APLASIA_HYPOPLASIA_OF_THE_PHALANGES_OF_THE_HAND	HP_APLASIA_HYPOPLASIA_OF_THE_PHALANGES_OF_THE_HAND		58	-0.15122871	-1.3523328	0.13052632	0.44978333	1.0	1137	tags=50%, list=35%, signal=76%
HP_WIDOW_S_PEAK	HP_WIDOW_S_PEAK		8	-0.38709676	-1.3377731	0.13087934	0.45993072	1.0	773	tags=63%, list=24%, signal=82%
HP_MULTIPLE_RENAL_CYSTS	HP_MULTIPLE_RENAL_CYSTS		14	-0.29814434	-1.3589097	0.13147411	0.44542938	1.0	1581	tags=79%, list=49%, signal=153%
HP_PROLONGED_QT_INTERVAL	HP_PROLONGED_QT_INTERVAL		14	-0.28709045	-1.3366238	0.13157895	0.45975885	1.0	924	tags=57%, list=29%, signal=80%
HP_ANTERIOR_PITUITARY_DYSGENESIS	HP_ANTERIOR_PITUITARY_DYSGENESIS		12	-0.32453415	-1.379425	0.1325536	0.43316936	1.0	1380	tags=75%, list=43%, signal=130%
HP_PAPILLOMA	HP_PAPILLOMA		5	-0.4731949	-1.3196335	0.1325536	0.47666124	1.0	1706	tags=100%, list=53%, signal=211%
HP_RETINAL_DETACHMENT	HP_RETINAL_DETACHMENT		18	-0.26018116	-1.3345511	0.13265306	0.46129754	1.0	1499	tags=72%, list=46%, signal=134%
HP_ABNORMALITY_OF_LIMB_BONE	HP_ABNORMALITY_OF_LIMB_BONE		427	-0.060308848	-1.3463575	0.13279678	0.45307	1.0	1603	tags=55%, list=50%, signal=94%
HP_APLASIA_HYPOPLASIA_OF_TOE	HP_APLASIA_HYPOPLASIA_OF_TOE		42	-0.17904165	-1.3619627	0.13292433	0.44284493	1.0	815	tags=43%, list=25%, signal=57%
HP_BLUE_IRIDES	HP_BLUE_IRIDES		16	-0.2863806	-1.3689917	0.13385826	0.43940023	1.0	1908	tags=88%, list=59%, signal=213%
HP_ABNORMALITY_OF_THE_NECK	HP_ABNORMALITY_OF_THE_NECK		199	-0.08286404	-1.3243157	0.134	0.47092548	1.0	1455	tags=53%, list=45%, signal=90%
HP_LIMITATION_OF_KNEE_MOBILITY	HP_LIMITATION_OF_KNEE_MOBILITY		10	-0.34959656	-1.3472339	0.13441955	0.4529852	1.0	1137	tags=70%, list=35%, signal=108%
HP_CUBITUS_VALGUS	HP_CUBITUS_VALGUS		15	-0.28477874	-1.3724383	0.13465346	0.4387131	1.0	1455	tags=73%, list=45%, signal=133%
HP_APLASIA_HYPOPLASIA_OF_THE_ULNA	HP_APLASIA_HYPOPLASIA_OF_THE_ULNA		14	-0.28828907	-1.3271902	0.13508065	0.46954757	1.0	1151	tags=64%, list=36%, signal=99%
HP_ABNORMALITY_OF_THE_COAGULATION_CASCADE	HP_ABNORMALITY_OF_THE_COAGULATION_CASCADE		21	-0.23561864	-1.3317046	0.13530655	0.46417782	1.0	1553	tags=71%, list=48%, signal=137%
HP_LARGE_FOREHEAD	HP_LARGE_FOREHEAD		8	-0.3805831	-1.3437454	0.13562752	0.4549039	1.0	1198	tags=75%, list=37%, signal=119%
HP_FACIAL_HYPERTRICHOSIS	HP_FACIAL_HYPERTRICHOSIS		66	-0.145131	-1.357752	0.13565892	0.44602892	1.0	1990	tags=76%, list=62%, signal=193%
HP_ABNORMAL_LARGE_INTESTINE_PHYSIOLOGY	HP_ABNORMAL_LARGE_INTESTINE_PHYSIOLOGY		20	-0.2501245	-1.3515766	0.13582677	0.4502617	1.0	1460	tags=70%, list=45%, signal=127%
HP_DYSLEXIA	HP_DYSLEXIA		12	-0.32422358	-1.3403208	0.13582677	0.45737532	1.0	573	tags=50%, list=18%, signal=61%
HP_ABNORMALITY_OF_VISUAL_EVOKED_POTENTIALS	HP_ABNORMALITY_OF_VISUAL_EVOKED_POTENTIALS		16	-0.2748756	-1.344874	0.13627255	0.4542574	1.0	1743	tags=81%, list=54%, signal=175%
HP_VERTEBRAL_COMPRESSION_FRACTURE	HP_VERTEBRAL_COMPRESSION_FRACTURE		8	-0.38833746	-1.3409301	0.1364562	0.45777	1.0	769	tags=63%, list=24%, signal=82%
HP_MYOPATHIC_FACIES	HP_MYOPATHIC_FACIES		16	-0.2754975	-1.3416528	0.13654618	0.4579142	1.0	933	tags=56%, list=29%, signal=79%
HP_ABNORMALITY_OF_FLUID_REGULATION	HP_ABNORMALITY_OF_FLUID_REGULATION		130	-0.10432969	-1.3528115	0.1371308	0.44974118	1.0	821	tags=35%, list=25%, signal=46%
HP_LEUKEMIA	HP_LEUKEMIA		34	-0.19554499	-1.3688831	0.1374502	0.4388835	1.0	1562	tags=68%, list=48%, signal=130%
HP_DOWNSLANTED_PALPEBRAL_FISSURES	HP_DOWNSLANTED_PALPEBRAL_FISSURES		150	-0.09327276	-1.3182981	0.1374502	0.47761256	1.0	1545	tags=57%, list=48%, signal=104%
HP_PROPORTIONATE_TALL_STATURE	HP_PROPORTIONATE_TALL_STATURE		5	-0.500031	-1.3746737	0.1375	0.43622056	1.0	973	tags=80%, list=30%, signal=114%
HP_APLASIA_HYPOPLASIA_OF_THE_EYEBROW	HP_APLASIA_HYPOPLASIA_OF_THE_EYEBROW		61	-0.1476599	-1.32433	0.138	0.47163057	1.0	2023	tags=77%, list=63%, signal=202%
HP_IMPAIRMENT_IN_PERSONALITY_FUNCTIONING	HP_IMPAIRMENT_IN_PERSONALITY_FUNCTIONING		165	-0.09358471	-1.3766514	0.1380753	0.4349605	1.0	1614	tags=59%, list=50%, signal=111%
HP_ACCELERATED_SKELETAL_MATURATION	HP_ACCELERATED_SKELETAL_MATURATION		18	-0.26042318	-1.3079093	0.13872832	0.4852721	1.0	780	tags=50%, list=24%, signal=66%
HP_LONG_NOSE	HP_LONG_NOSE		14	-0.29730088	-1.3610933	0.14056225	0.4436903	1.0	1122	tags=64%, list=35%, signal=98%
HP_APLASIA_HYPOPLASIA_AFFECTING_THE_EYE	HP_APLASIA_HYPOPLASIA_AFFECTING_THE_EYE		118	-0.10807943	-1.3446757	0.14084508	0.45383272	1.0	1390	tags=53%, list=43%, signal=90%
HP_ABNORMAL_T_WAVE	HP_ABNORMAL_T_WAVE		9	-0.36660117	-1.3488762	0.14119923	0.45376882	1.0	615	tags=56%, list=19%, signal=68%
HP_ABNORMALITY_OF_FACIAL_MUSCULATURE	HP_ABNORMALITY_OF_FACIAL_MUSCULATURE		95	-0.12291999	-1.3544378	0.14122137	0.44980857	1.0	2201	tags=80%, list=68%, signal=243%
HP_OLIGODONTIA	HP_OLIGODONTIA		20	-0.25006223	-1.3357219	0.14135021	0.4606112	1.0	1137	tags=60%, list=35%, signal=92%
HP_ORAL_MUCOSAL_BLISTERS	HP_ORAL_MUCOSAL_BLISTERS		5	-0.4753641	-1.3164638	0.14141414	0.4788777	1.0	1699	tags=100%, list=53%, signal=211%
HP_MYOGLOBINURIA	HP_MYOGLOBINURIA		12	-0.3206004	-1.3410311	0.14171657	0.45832437	1.0	854	tags=58%, list=26%, signal=79%
HP_FOLLICULAR_HYPERKERATOSIS	HP_FOLLICULAR_HYPERKERATOSIS		5	-0.49085838	-1.3684335	0.14176245	0.4389564	1.0	1649	tags=100%, list=51%, signal=204%
HP_LOWER_LIMB_JOINT_CONTRACTURE	HP_LOWER_LIMB_JOINT_CONTRACTURE		70	-0.13420075	-1.3157114	0.14198783	0.47802788	1.0	1285	tags=53%, list=40%, signal=86%
HP_EXTERNAL_EAR_MALFORMATION	HP_EXTERNAL_EAR_MALFORMATION		22	-0.23789293	-1.3348665	0.14424951	0.46149832	1.0	1441	tags=68%, list=45%, signal=122%
HP_ABNORMAL_QT_INTERVAL	HP_ABNORMAL_QT_INTERVAL		16	-0.278296	-1.3407089	0.14426878	0.45741776	1.0	924	tags=56%, list=29%, signal=78%
HP_EPIDERMOID_CYST	HP_EPIDERMOID_CYST		5	-0.48255342	-1.3536215	0.14553015	0.44974425	1.0	383	tags=60%, list=12%, signal=68%
HP_ABNORMALITY_OF_THE_MUSCULATURE_OF_THE_LIMBS	HP_ABNORMALITY_OF_THE_MUSCULATURE_OF_THE_LIMBS		160	-0.09055991	-1.3296816	0.14644352	0.4664054	1.0	854	tags=35%, list=26%, signal=45%
HP_CUTIS_LAXA	HP_CUTIS_LAXA		32	-0.20062499	-1.3367431	0.1468254	0.4602916	1.0	1581	tags=69%, list=49%, signal=133%
HP_HYPERACTIVITY	HP_HYPERACTIVITY		181	-0.088551715	-1.3149687	0.14705883	0.47858164	1.0	2320	tags=80%, list=72%, signal=268%
HP_ABNORMAL_EXTERNAL_NOSE_MORPHOLOGY	HP_ABNORMAL_EXTERNAL_NOSE_MORPHOLOGY		271	-0.070601694	-1.2985752	0.14734773	0.49365318	1.0	2046	tags=70%, list=63%, signal=174%
HP_ABNORMALITY_OF_EXTRAPYRAMIDAL_MOTOR_FUNCTION	HP_ABNORMALITY_OF_EXTRAPYRAMIDAL_MOTOR_FUNCTION		57	-0.14666668	-1.2914525	0.147929	0.50036263	1.0	1690	tags=67%, list=52%, signal=137%
HP_EMBRYONAL_NEOPLASM	HP_EMBRYONAL_NEOPLASM		28	-0.21428567	-1.3375584	0.148	0.45956805	1.0	815	tags=46%, list=25%, signal=62%
HP_ABNORMALITY_OF_THE_FONTANELLES_OR_CRANIAL_SUTURES	HP_ABNORMALITY_OF_THE_FONTANELLES_OR_CRANIAL_SUTURES		115	-0.106950685	-1.3269911	0.14901961	0.46911642	1.0	1382	tags=53%, list=43%, signal=89%
HP_LOW_APGAR_SCORE	HP_LOW_APGAR_SCORE		5	-0.4788348	-1.3337907	0.14968815	0.46188992	1.0	395	tags=60%, list=12%, signal=68%
HP_RADIAL_DEVIATION_OF_FINGER	HP_RADIAL_DEVIATION_OF_FINGER		17	-0.27031377	-1.3483174	0.1497006	0.45332122	1.0	843	tags=53%, list=26%, signal=71%
HP_ABNORMALITY_OF_THE_MUSCULATURE_OF_THE_UPPER_LIMBS	HP_ABNORMALITY_OF_THE_MUSCULATURE_OF_THE_UPPER_LIMBS		69	-0.13657461	-1.3217317	0.14979757	0.47425693	1.0	1630	tags=64%, list=50%, signal=126%
HP_ABNORMAL_PULMONARY_VALVE_MORPHOLOGY	HP_ABNORMAL_PULMONARY_VALVE_MORPHOLOGY		22	-0.23353155	-1.3080479	0.15102041	0.48575172	1.0	1455	tags=68%, list=45%, signal=123%
HP_ABNORMALITY_OF_THE_CERVICAL_SPINE	HP_ABNORMALITY_OF_THE_CERVICAL_SPINE		105	-0.10899537	-1.3104866	0.15176715	0.48396578	1.0	1230	tags=49%, list=38%, signal=76%
HP_ABNORMAL_ELASTICITY_OF_SKIN	HP_ABNORMAL_ELASTICITY_OF_SKIN		62	-0.14389946	-1.3280388	0.15187377	0.46869317	1.0	1630	tags=65%, list=50%, signal=128%
HP_HYPERTENSION	HP_HYPERTENSION		67	-0.14068519	-1.3261173	0.15243903	0.46987423	1.0	1630	tags=64%, list=50%, signal=127%
HP_SPINAL_CORD_COMPRESSION	HP_SPINAL_CORD_COMPRESSION		6	-0.42829096	-1.2848762	0.15289256	0.5046545	1.0	774	tags=67%, list=24%, signal=87%
HP_STATUS_EPILEPTICUS_WITHOUT_PROMINENT_MOTOR_SYMPTOMS	HP_STATUS_EPILEPTICUS_WITHOUT_PROMINENT_MOTOR_SYMPTOMS		10	-0.3408442	-1.3326287	0.15322581	0.46320677	1.0	842	tags=60%, list=26%, signal=81%
HP_ABNORMAL_SCLERA_MORPHOLOGY	HP_ABNORMAL_SCLERA_MORPHOLOGY		22	-0.22951002	-1.2953244	0.15369262	0.4959805	1.0	1321	tags=64%, list=41%, signal=107%
HP_APLASIA_HYPOPLASIA_INVOLVING_BONES_OF_THE_UPPER_LIMBS	HP_APLASIA_HYPOPLASIA_INVOLVING_BONES_OF_THE_UPPER_LIMBS		151	-0.094565906	-1.3302689	0.15384616	0.46606347	1.0	1636	tags=60%, list=51%, signal=115%
HP_APLASIA_HYPOPLASIA_OF_THE_EXTREMITIES	HP_APLASIA_HYPOPLASIA_OF_THE_EXTREMITIES		186	-0.08503661	-1.3204253	0.15432099	0.47598127	1.0	1636	tags=59%, list=51%, signal=112%
HP_JOINT_HYPERFLEXIBILITY	HP_JOINT_HYPERFLEXIBILITY		51	-0.15342318	-1.2959224	0.15517241	0.4956033	1.0	1731	tags=69%, list=54%, signal=145%
HP_CALVARIAL_SKULL_DEFECT	HP_CALVARIAL_SKULL_DEFECT		13	-0.2802351	-1.2650634	0.15546219	0.5199253	1.0	342	tags=38%, list=11%, signal=43%
HP_URETHRAL_STRICTURE	HP_URETHRAL_STRICTURE		5	-0.4753641	-1.3139809	0.15618661	0.4789299	1.0	1699	tags=100%, list=53%, signal=211%
HP_ABNORMAL_ENCHONDRAL_OSSIFICATION	HP_ABNORMAL_ENCHONDRAL_OSSIFICATION		22	-0.23928061	-1.3064151	0.15631263	0.48572075	1.0	702	tags=45%, list=22%, signal=58%
HP_LEUKODYSTROPHY	HP_LEUKODYSTROPHY		11	-0.32293752	-1.3070807	0.15714286	0.48535055	1.0	1899	tags=91%, list=59%, signal=220%
HP_EXTRAMEDULLARY_HEMATOPOIESIS	HP_EXTRAMEDULLARY_HEMATOPOIESIS		5	-0.46172914	-1.3110148	0.1573499	0.4836962	1.0	1743	tags=100%, list=54%, signal=217%
HP_ATELECTASIS	HP_ATELECTASIS		11	-0.33340856	-1.3171813	0.15800416	0.47826624	1.0	690	tags=55%, list=21%, signal=69%
HP_CHRONIC_INFECTION	HP_CHRONIC_INFECTION		12	-0.3026915	-1.2982328	0.15831663	0.49277943	1.0	1989	tags=92%, list=62%, signal=237%
HP_CAFE_AU_LAIT_SPOT	HP_CAFE_AU_LAIT_SPOT		43	-0.17102392	-1.3044592	0.15839694	0.48704064	1.0	1485	tags=63%, list=46%, signal=115%
HP_TACHYCARDIA	HP_TACHYCARDIA		23	-0.22802715	-1.3101532	0.15841584	0.4838519	1.0	815	tags=48%, list=25%, signal=63%
HP_PROGRESSIVE_PROXIMAL_MUSCLE_WEAKNESS	HP_PROGRESSIVE_PROXIMAL_MUSCLE_WEAKNESS		6	-0.4424468	-1.3229365	0.15860735	0.47281596	1.0	1267	tags=83%, list=39%, signal=137%
HP_AGGRESSIVE_BEHAVIOR	HP_AGGRESSIVE_BEHAVIOR		98	-0.11370355	-1.3164325	0.15896489	0.47819126	1.0	2316	tags=83%, list=72%, signal=283%
HP_ABNORMALLY_LARGE_GLOBE	HP_ABNORMALLY_LARGE_GLOBE		6	-0.42777434	-1.3002864	0.15904936	0.49197328	1.0	1853	tags=100%, list=57%, signal=234%
HP_APLASIA_HYPOPLASIA_INVOLVING_THE_FEMORAL_HEAD_AND_NECK	HP_APLASIA_HYPOPLASIA_INVOLVING_THE_FEMORAL_HEAD_AND_NECK		8	-0.36941686	-1.286472	0.15918367	0.50445443	1.0	2042	tags=100%, list=63%, signal=271%
HP_HYPOPLASTIC_FINGERNAIL	HP_HYPOPLASTIC_FINGERNAIL		20	-0.23611456	-1.2669355	0.15944882	0.51907897	1.0	2313	tags=95%, list=72%, signal=332%
HP_ABNORMALITY_OF_BONE_MINERAL_DENSITY	HP_ABNORMALITY_OF_BONE_MINERAL_DENSITY		120	-0.10192798	-1.2870272	0.15991472	0.5041301	1.0	815	tags=35%, list=25%, signal=45%
HP_ABNORMALLY_LAX_OR_HYPEREXTENSIBLE_SKIN	HP_ABNORMALLY_LAX_OR_HYPEREXTENSIBLE_SKIN		46	-0.16567045	-1.304714	0.16030534	0.48730403	1.0	1581	tags=65%, list=49%, signal=126%
HP_ABNORMAL_CIRCULATING_ADRENOCORTICOTROPIN_CONCENTRATION	HP_ABNORMAL_CIRCULATING_ADRENOCORTICOTROPIN_CONCENTRATION		17	-0.26264748	-1.2987041	0.16078432	0.49418658	1.0	1438	tags=71%, list=44%, signal=127%
HP_ABNORMALITY_OF_SPEECH_OR_VOCALIZATION	HP_ABNORMALITY_OF_SPEECH_OR_VOCALIZATION		456	-0.0554123	-1.2822502	0.16161616	0.5052423	1.0	2661	tags=87%, list=82%, signal=423%
HP_MYOPIA	HP_MYOPIA		117	-0.10126627	-1.2572687	0.16161616	0.52372056	1.0	1122	tags=44%, list=35%, signal=66%
HP_ABNORMALITY_OF_ACID_BASE_HOMEOSTASIS	HP_ABNORMALITY_OF_ACID_BASE_HOMEOSTASIS		33	-0.1950136	-1.297624	0.16247582	0.49316737	1.0	1238	tags=58%, list=38%, signal=92%
HP_ABNORMAL_PERIPHERAL_MYELINATION	HP_ABNORMAL_PERIPHERAL_MYELINATION		27	-0.20305078	-1.2660347	0.1627907	0.5194702	1.0	1864	tags=78%, list=58%, signal=182%
HP_ADVANCED_ERUPTION_OF_TEETH	HP_ADVANCED_ERUPTION_OF_TEETH		19	-0.24212492	-1.2800255	0.1632653	0.50791633	1.0	754	tags=47%, list=23%, signal=61%
HP_DUPLICATION_OF_THUMB_PHALANX	HP_DUPLICATION_OF_THUMB_PHALANX		16	-0.2708333	-1.2923721	0.16356108	0.5000798	1.0	1554	tags=75%, list=48%, signal=144%
HP_ABNORMAL_FRONTAL_BONE_MORPHOLOGY	HP_ABNORMAL_FRONTAL_BONE_MORPHOLOGY		120	-0.102120794	-1.2790531	0.16367266	0.5061705	1.0	1380	tags=52%, list=43%, signal=88%
HP_ABNORMAL_EPIGLOTTIS_MORPHOLOGY	HP_ABNORMAL_EPIGLOTTIS_MORPHOLOGY		5	-0.44859	-1.2730801	0.16412213	0.5125244	1.0	1139	tags=80%, list=35%, signal=123%
HP_HYPOMETRIC_SACCADES	HP_HYPOMETRIC_SACCADES		7	-0.3990254	-1.2913486	0.16427104	0.4998189	1.0	561	tags=57%, list=17%, signal=69%
HP_ABNORMAL_PULMONARY_THORACIC_IMAGING_FINDING	HP_ABNORMAL_PULMONARY_THORACIC_IMAGING_FINDING		21	-0.2385698	-1.3033987	0.16500995	0.48747236	1.0	774	tags=48%, list=24%, signal=62%
HP_ABNORMAL_LEUKOCYTE_COUNT	HP_ABNORMAL_LEUKOCYTE_COUNT		84	-0.12222421	-1.2828869	0.16563147	0.5054405	1.0	1617	tags=62%, list=50%, signal=121%
HP_IMPAIRED_DISTAL_VIBRATION_SENSATION	HP_IMPAIRED_DISTAL_VIBRATION_SENSATION		11	-0.3169823	-1.2748076	0.1663158	0.51063186	1.0	2212	tags=100%, list=68%, signal=316%
HP_UPPER_LIMB_JOINT_CONTRACTURE	HP_UPPER_LIMB_JOINT_CONTRACTURE		97	-0.11289894	-1.2924875	0.16666667	0.5005969	1.0	1413	tags=55%, list=44%, signal=94%
HP_SLEEP_DISTURBANCE	HP_SLEEP_DISTURBANCE		150	-0.0906208	-1.2622776	0.16763006	0.5215688	1.0	1704	tags=61%, list=53%, signal=124%
HP_YOUNG_ADULT_ONSET	HP_YOUNG_ADULT_ONSET		108	-0.10993741	-1.3041843	0.16858238	0.48681855	1.0	1094	tags=44%, list=34%, signal=65%
HP_GAZE_EVOKED_HORIZONTAL_NYSTAGMUS	HP_GAZE_EVOKED_HORIZONTAL_NYSTAGMUS		6	-0.43418062	-1.3174862	0.16904277	0.47845423	1.0	755	tags=67%, list=23%, signal=87%
HP_STOMATITIS	HP_STOMATITIS		10	-0.33823714	-1.2861344	0.16966067	0.5036757	1.0	1820	tags=90%, list=56%, signal=205%
HP_AORTIC_REGURGITATION	HP_AORTIC_REGURGITATION		17	-0.262062	-1.3142672	0.16969697	0.4791173	1.0	1630	tags=76%, list=50%, signal=153%
HP_SMALL_HAND	HP_SMALL_HAND		44	-0.1667617	-1.2982982	0.16996047	0.49340442	1.0	865	tags=43%, list=27%, signal=58%
HP_SUPERNUMERARY_NIPPLE	HP_SUPERNUMERARY_NIPPLE		19	-0.23845561	-1.2822628	0.17	0.50594014	1.0	1106	tags=58%, list=34%, signal=87%
HP_ASYMMETRIC_GROWTH	HP_ASYMMETRIC_GROWTH		20	-0.2436488	-1.2893758	0.17029703	0.5027448	1.0	1804	tags=80%, list=56%, signal=180%
HP_GENERALIZED_HYPOPIGMENTATION_OF_HAIR	HP_GENERALIZED_HYPOPIGMENTATION_OF_HAIR		13	-0.28864673	-1.2878227	0.17034069	0.50490946	1.0	1558	tags=77%, list=48%, signal=148%
HP_PES_CAVUS	HP_PES_CAVUS		83	-0.123630755	-1.3076367	0.17073171	0.48508832	1.0	702	tags=34%, list=22%, signal=42%
HP_HYPOPLASTIC_NIPPLES	HP_HYPOPLASTIC_NIPPLES		10	-0.32756054	-1.2874831	0.172147	0.50403154	1.0	1208	tags=70%, list=37%, signal=111%
HP_ABNORMAL_JAW_MORPHOLOGY	HP_ABNORMAL_JAW_MORPHOLOGY		292	-0.0688333	-1.3082923	0.17219917	0.4868316	1.0	1636	tags=57%, list=51%, signal=105%
HP_NECK_MUSCLE_WEAKNESS	HP_NECK_MUSCLE_WEAKNESS		19	-0.25449243	-1.3157554	0.17315175	0.4786786	1.0	1905	tags=84%, list=59%, signal=204%
HP_CENTRALLY_NUCLEATED_SKELETAL_MUSCLE_FIBERS	HP_CENTRALLY_NUCLEATED_SKELETAL_MUSCLE_FIBERS		18	-0.24687134	-1.2854732	0.17319588	0.5042757	1.0	2260	tags=94%, list=70%, signal=312%
HP_NEOPLASM_OF_THE_STOMACH	HP_NEOPLASM_OF_THE_STOMACH		14	-0.28207403	-1.2861449	0.17382812	0.5043972	1.0	1171	tags=64%, list=36%, signal=100%
HP_DYSPHONIA	HP_DYSPHONIA		31	-0.19945382	-1.2772855	0.17391305	0.5087972	1.0	1969	tags=81%, list=61%, signal=204%
HP_PERIPHERAL_PULMONARY_ARTERY_STENOSIS	HP_PERIPHERAL_PULMONARY_ARTERY_STENOSIS		8	-0.37593052	-1.3082913	0.1744186	0.4860893	1.0	1617	tags=88%, list=50%, signal=175%
HP_ABNORMAL_FEAR_ANXIETY_RELATED_BEHAVIOR	HP_ABNORMAL_FEAR_ANXIETY_RELATED_BEHAVIOR		125	-0.09904859	-1.2835834	0.175	0.50565106	1.0	2253	tags=79%, list=70%, signal=251%
HP_ABNORMAL_NEUTROPHIL_COUNT	HP_ABNORMAL_NEUTROPHIL_COUNT		37	-0.1755784	-1.2549917	0.17635271	0.52655524	1.0	925	tags=46%, list=29%, signal=64%
HP_MELENA	HP_MELENA		7	-0.40491688	-1.326024	0.1764706	0.46927375	1.0	542	tags=57%, list=17%, signal=69%
HP_ABNORMAL_LEFT_VENTRICLE_MORPHOLOGY	HP_ABNORMAL_LEFT_VENTRICLE_MORPHOLOGY		26	-0.20603193	-1.260447	0.17710583	0.5223218	1.0	1578	tags=69%, list=49%, signal=134%
HP_TRUNCAL_OBESITY	HP_TRUNCAL_OBESITY		21	-0.24012695	-1.3013916	0.17729084	0.49052936	1.0	769	tags=48%, list=24%, signal=62%
HP_ABNORMAL_SACRUM_MORPHOLOGY	HP_ABNORMAL_SACRUM_MORPHOLOGY		48	-0.15368508	-1.265029	0.17751479	0.5185578	1.0	1599	tags=65%, list=49%, signal=126%
HP_HYPERPHOSPHATEMIA	HP_HYPERPHOSPHATEMIA		6	-0.40349245	-1.2535703	0.17751479	0.5271477	1.0	854	tags=67%, list=26%, signal=90%
HP_POSITIONAL_FOOT_DEFORMITY	HP_POSITIONAL_FOOT_DEFORMITY		136	-0.09526525	-1.2795916	0.17758985	0.5080311	1.0	1631	tags=60%, list=50%, signal=115%
HP_HIGH_ANTERIOR_HAIRLINE	HP_HIGH_ANTERIOR_HAIRLINE		30	-0.19502395	-1.2829499	0.1780822	0.50602067	1.0	1208	tags=57%, list=37%, signal=90%
HP_HYPERTELORISM	HP_HYPERTELORISM		226	-0.07125865	-1.2388068	0.17836812	0.5383983	1.0	1460	tags=52%, list=45%, signal=88%
HP_STRIAE_DISTENSAE	HP_STRIAE_DISTENSAE		13	-0.29808587	-1.3062779	0.17843138	0.4852298	1.0	1279	tags=69%, list=40%, signal=114%
HP_LARGE_FACE	HP_LARGE_FACE		87	-0.116462916	-1.2511126	0.17928287	0.5288372	1.0	1195	tags=48%, list=37%, signal=75%
HP_BUNDLE_BRANCH_BLOCK	HP_BUNDLE_BRANCH_BLOCK		15	-0.26484302	-1.2578242	0.17964073	0.52332616	1.0	2381	tags=100%, list=74%, signal=378%
HP_GASTROINTESTINAL_OBSTRUCTION	HP_GASTROINTESTINAL_OBSTRUCTION		13	-0.28783423	-1.2678435	0.18	0.5180299	1.0	1312	tags=69%, list=41%, signal=116%
HP_APLASIA_HYPOPLASIA_OF_THE_PATELLA	HP_APLASIA_HYPOPLASIA_OF_THE_PATELLA		10	-0.33103666	-1.2650526	0.18126273	0.5192238	1.0	1520	tags=80%, list=47%, signal=151%
HP_NEOPLASM_OF_THE_COLON	HP_NEOPLASM_OF_THE_COLON		13	-0.28988934	-1.2751837	0.18162394	0.5106353	1.0	1554	tags=77%, list=48%, signal=148%
HP_CRANIAL_NERVE_COMPRESSION	HP_CRANIAL_NERVE_COMPRESSION		16	-0.26305968	-1.2738551	0.18163672	0.51169175	1.0	973	tags=56%, list=30%, signal=80%
HP_ABNORMAL_METAPHYSEAL_TRABECULATION	HP_ABNORMAL_METAPHYSEAL_TRABECULATION		7	-0.37807307	-1.2513908	0.18431373	0.52974737	1.0	1552	tags=86%, list=48%, signal=165%
HP_GERM_CELL_NEOPLASIA	HP_GERM_CELL_NEOPLASIA		13	-0.2949076	-1.2690789	0.18473895	0.5171451	1.0	792	tags=54%, list=25%, signal=71%
HP_ABNORMAL_URINE_CARBOHYDRATE_LEVEL	HP_ABNORMAL_URINE_CARBOHYDRATE_LEVEL		6	-0.42136806	-1.2680852	0.18476191	0.5183119	1.0	1335	tags=83%, list=41%, signal=142%
HP_DECREASED_AMPLITUDE_OF_SENSORY_ACTION_POTENTIALS	HP_DECREASED_AMPLITUDE_OF_SENSORY_ACTION_POTENTIALS		8	-0.37189826	-1.292349	0.18480493	0.49938214	1.0	1630	tags=88%, list=50%, signal=176%
HP_HYPERCONVEX_NAIL	HP_HYPERCONVEX_NAIL		10	-0.33103666	-1.2769649	0.18487395	0.50871116	1.0	1520	tags=80%, list=47%, signal=151%
HP_APHASIA	HP_APHASIA		26	-0.20847926	-1.2503449	0.18495935	0.5281423	1.0	700	tags=42%, list=22%, signal=54%
HP_RENAL_CELL_CARCINOMA	HP_RENAL_CELL_CARCINOMA		20	-0.23947693	-1.2623459	0.18532819	0.52216434	1.0	1171	tags=60%, list=36%, signal=94%
HP_PERIVENTRICULAR_LEUKOMALACIA	HP_PERIVENTRICULAR_LEUKOMALACIA		16	-0.26150495	-1.2589022	0.18548387	0.5225902	1.0	1382	tags=69%, list=43%, signal=120%
HP_ACRAL_BLISTERING	HP_ACRAL_BLISTERING		5	-0.4753641	-1.2845751	0.18580376	0.50452125	1.0	1699	tags=100%, list=53%, signal=211%
HP_ABNORMAL_PATTERN_OF_RESPIRATION	HP_ABNORMAL_PATTERN_OF_RESPIRATION		173	-0.083978474	-1.2588242	0.18585859	0.5220198	1.0	1631	tags=58%, list=50%, signal=112%
HP_ABNORMAL_HEMOGLOBIN	HP_ABNORMAL_HEMOGLOBIN		15	-0.27348456	-1.2717729	0.18623482	0.5135806	1.0	414	tags=40%, list=13%, signal=46%
HP_BONE_PAIN	HP_BONE_PAIN		23	-0.21294728	-1.244804	0.1869748	0.53175855	1.0	1566	tags=70%, list=48%, signal=134%
HP_DELAYED_CLOSURE_OF_THE_ANTERIOR_FONTANELLE	HP_DELAYED_CLOSURE_OF_THE_ANTERIOR_FONTANELLE		8	-0.37531015	-1.2793204	0.18737672	0.5070774	1.0	811	tags=63%, list=25%, signal=83%
HP_PERSISTENCE_OF_PRIMARY_TEETH	HP_PERSISTENCE_OF_PRIMARY_TEETH		6	-0.41537508	-1.2554979	0.18774703	0.5263342	1.0	1893	tags=100%, list=59%, signal=241%
HP_ABNORMAL_DISTAL_PHALANX_MORPHOLOGY_OF_FINGER	HP_ABNORMAL_DISTAL_PHALANX_MORPHOLOGY_OF_FINGER		38	-0.17430711	-1.2726327	0.18789144	0.5126399	1.0	635	tags=37%, list=20%, signal=45%
HP_ABNORMALITY_OF_THE_ABDOMINAL_ORGANS	HP_ABNORMALITY_OF_THE_ABDOMINAL_ORGANS		211	-0.07919602	-1.279164	0.18879668	0.5066452	1.0	2427	tags=82%, list=75%, signal=309%
HP_WEBBED_NECK	HP_WEBBED_NECK		41	-0.1619341	-1.2377205	0.18945312	0.5377696	1.0	1455	tags=61%, list=45%, signal=109%
HP_APLASIA_INVOLVING_BONES_OF_THE_EXTREMITIES	HP_APLASIA_INVOLVING_BONES_OF_THE_EXTREMITIES		7	-0.38994458	-1.2660847	0.18958333	0.5200916	1.0	1052	tags=71%, list=33%, signal=106%
HP_CHRONIC_DIARRHEA	HP_CHRONIC_DIARRHEA		22	-0.23120928	-1.2876308	0.18965517	0.50453275	1.0	2197	tags=91%, list=68%, signal=282%
HP_ORAL_AVERSION	HP_ORAL_AVERSION		7	-0.3782502	-1.2701316	0.18989898	0.51593965	1.0	628	tags=57%, list=19%, signal=71%
HP_BLOODY_DIARRHEA	HP_BLOODY_DIARRHEA		13	-0.29533774	-1.2768363	0.19038077	0.5082316	1.0	542	tags=46%, list=17%, signal=55%
HP_DIFFUSE_ALVEOLAR_HEMORRHAGE	HP_DIFFUSE_ALVEOLAR_HEMORRHAGE		7	-0.37776297	-1.2539783	0.1904762	0.5270936	1.0	1553	tags=86%, list=48%, signal=165%
HP_INFLAMMATORY_ABNORMALITY_OF_THE_EYE	HP_INFLAMMATORY_ABNORMALITY_OF_THE_EYE		46	-0.15487595	-1.2512254	0.19117647	0.52936035	1.0	702	tags=37%, list=22%, signal=47%
HP_ABNORMAL_TENDON_MORPHOLOGY	HP_ABNORMAL_TENDON_MORPHOLOGY		206	-0.0756871	-1.2449834	0.19175258	0.5321662	1.0	1639	tags=58%, list=51%, signal=110%
HP_CELLULAR_IMMUNODEFICIENCY	HP_CELLULAR_IMMUNODEFICIENCY		6	-0.41227525	-1.2803309	0.19178082	0.50808823	1.0	1903	tags=100%, list=59%, signal=243%
HP_HAMMERTOE	HP_HAMMERTOE		17	-0.24841276	-1.2363962	0.19238095	0.538241	1.0	1864	tags=82%, list=58%, signal=194%
HP_ABNORMALITY_OF_THE_LYMPHATIC_SYSTEM	HP_ABNORMALITY_OF_THE_LYMPHATIC_SYSTEM		147	-0.090053946	-1.2408642	0.19267823	0.5366308	1.0	1636	tags=59%, list=51%, signal=114%
HP_APLASIA_HYPOPLASIA_AFFECTING_BONES_OF_THE_AXIAL_SKELETON	HP_APLASIA_HYPOPLASIA_AFFECTING_BONES_OF_THE_AXIAL_SKELETON		247	-0.070347674	-1.2238041	0.19284295	0.5482916	1.0	1636	tags=57%, list=51%, signal=107%
HP_ABNORMAL_FEMORAL_NECK_MORPHOLOGY	HP_ABNORMAL_FEMORAL_NECK_MORPHOLOGY		35	-0.18368113	-1.2458516	0.19291338	0.5311589	1.0	1630	tags=69%, list=50%, signal=137%
HP_CEREBELLAR_VERMIS_ATROPHY	HP_CEREBELLAR_VERMIS_ATROPHY		14	-0.27474916	-1.2618072	0.1929499	0.52178764	1.0	502	tags=43%, list=16%, signal=51%
HP_SPINAL_CORD_LESION	HP_SPINAL_CORD_LESION		14	-0.27048743	-1.2305651	0.19298245	0.54484487	1.0	1670	tags=79%, list=52%, signal=162%
HP_LYMPHOMA	HP_LYMPHOMA		23	-0.21731001	-1.2601078	0.19361702	0.5215721	1.0	1552	tags=70%, list=48%, signal=133%
HP_DEPRESSED_NASAL_TIP	HP_DEPRESSED_NASAL_TIP		12	-0.30165628	-1.229567	0.19379845	0.54458773	1.0	915	tags=58%, list=28%, signal=81%
HP_ADULT_ONSET	HP_ADULT_ONSET		170	-0.08624887	-1.2548013	0.19385797	0.5261828	1.0	1505	tags=55%, list=47%, signal=97%
HP_ABNORMAL_STOMACH_MORPHOLOGY	HP_ABNORMAL_STOMACH_MORPHOLOGY		70	-0.1314177	-1.2509512	0.19461697	0.52840996	1.0	1617	tags=63%, list=50%, signal=123%
HP_ABNORMAL_NERVE_CONDUCTION_VELOCITY	HP_ABNORMAL_NERVE_CONDUCTION_VELOCITY		31	-0.17974225	-1.2265936	0.19560878	0.5468571	1.0	781	tags=42%, list=24%, signal=55%
HP_ABNORMAL_ARTERIAL_PHYSIOLOGY	HP_ABNORMAL_ARTERIAL_PHYSIOLOGY		23	-0.21205306	-1.2487116	0.1971831	0.5298479	1.0	2412	tags=96%, list=75%, signal=374%
HP_UNUSUAL_FUNGAL_INFECTION	HP_UNUSUAL_FUNGAL_INFECTION		16	-0.26368156	-1.2612113	0.19729207	0.52219576	1.0	769	tags=50%, list=24%, signal=65%
HP_JOINT_DISLOCATION	HP_JOINT_DISLOCATION		95	-0.10941061	-1.2477174	0.19765167	0.5303744	1.0	1631	tags=61%, list=50%, signal=120%
HP_BRUISING_SUSCEPTIBILITY	HP_BRUISING_SUSCEPTIBILITY		33	-0.18432844	-1.2416358	0.19839679	0.53643	1.0	1566	tags=67%, list=48%, signal=128%
HP_SLENDER_FINGER	HP_SLENDER_FINGER		49	-0.1499163	-1.246669	0.19885278	0.5302467	1.0	843	tags=41%, list=26%, signal=54%
HP_BLEPHAROPHIMOSIS	HP_BLEPHAROPHIMOSIS		49	-0.14600523	-1.229621	0.2	0.54517794	1.0	1581	tags=63%, list=49%, signal=122%
HP_APLASIA_HYPOPLASIA_OF_THE_EAR	HP_APLASIA_HYPOPLASIA_OF_THE_EAR		54	-0.14349812	-1.2378218	0.20039293	0.5382659	1.0	2358	tags=87%, list=73%, signal=316%
HP_ABNORMALITY_OF_GLOBE_LOCATION	HP_ABNORMALITY_OF_GLOBE_LOCATION		307	-0.06267325	-1.2368742	0.20076482	0.53870803	1.0	1460	tags=51%, list=45%, signal=84%
HP_RETINAL_VASCULAR_TORTUOSITY	HP_RETINAL_VASCULAR_TORTUOSITY		12	-0.29409936	-1.2273557	0.20120725	0.5467398	1.0	2286	tags=100%, list=71%, signal=340%
HP_SPARSE_HAIR	HP_SPARSE_HAIR		98	-0.10985504	-1.2476729	0.20153551	0.52975756	1.0	811	tags=36%, list=25%, signal=46%
HP_ABNORMAL_TRACHEOBRONCHIAL_MORPHOLOGY	HP_ABNORMAL_TRACHEOBRONCHIAL_MORPHOLOGY		82	-0.1240418	-1.2652068	0.2027559	0.52038723	1.0	1581	tags=61%, list=49%, signal=116%
HP_ABNORMAL_BONE_STRUCTURE	HP_ABNORMAL_BONE_STRUCTURE		147	-0.09248618	-1.2469378	0.20315582	0.53044707	1.0	815	tags=34%, list=25%, signal=43%
HP_ABNORMALITY_OF_REFRACTION	HP_ABNORMALITY_OF_REFRACTION		194	-0.07688183	-1.2260936	0.2037037	0.54579806	1.0	2433	tags=82%, list=75%, signal=314%
HP_ANTI_ACETYLCHOLINE_RECEPTOR_ANTIBODY_POSITIVITY	HP_ANTI_ACETYLCHOLINE_RECEPTOR_ANTIBODY_POSITIVITY		6	-0.4116553	-1.2414006	0.20382166	0.5362381	1.0	1905	tags=100%, list=59%, signal=243%
HP_DUPLICATION_OF_THE_DISTAL_PHALANX_OF_HAND	HP_DUPLICATION_OF_THE_DISTAL_PHALANX_OF_HAND		5	-0.44518125	-1.2364811	0.20396039	0.53876394	1.0	1150	tags=80%, list=36%, signal=124%
HP_ABNORMAL_ENDOCRINE_MORPHOLOGY	HP_ABNORMAL_ENDOCRINE_MORPHOLOGY		24	-0.22184125	-1.261066	0.20408164	0.5218374	1.0	1040	tags=54%, list=32%, signal=79%
HP_KETOSIS	HP_KETOSIS		6	-0.42746437	-1.2795829	0.20425531	0.5073267	1.0	238	tags=50%, list=7%, signal=54%
HP_GANGRENE	HP_GANGRENE		7	-0.37776297	-1.2104362	0.20472442	0.5590833	1.0	1553	tags=86%, list=48%, signal=165%
HP_CEREBRAL_PALSY	HP_CEREBRAL_PALSY		42	-0.1619794	-1.2202353	0.20582524	0.5524477	1.0	1562	tags=64%, list=48%, signal=123%
HP_GASTRITIS	HP_GASTRITIS		5	-0.43786797	-1.2130286	0.20643939	0.55817217	1.0	1820	tags=100%, list=56%, signal=229%
HP_THICK_HAIR	HP_THICK_HAIR		5	-0.44859	-1.2315149	0.20661157	0.5444036	1.0	1139	tags=80%, list=35%, signal=123%
HP_EARLY_ONSET_OF_SEXUAL_MATURATION	HP_EARLY_ONSET_OF_SEXUAL_MATURATION		51	-0.15016854	-1.2529339	0.20669292	0.52766234	1.0	1171	tags=51%, list=36%, signal=79%
HP_NEOPLASM_OF_THE_SKELETAL_SYSTEM	HP_NEOPLASM_OF_THE_SKELETAL_SYSTEM		28	-0.20126623	-1.264147	0.20696722	0.51951057	1.0	395	tags=32%, list=12%, signal=36%
HP_ABNORMAL_PERISTALSIS	HP_ABNORMAL_PERISTALSIS		7	-0.37869322	-1.2243819	0.20703125	0.5478835	1.0	1550	tags=86%, list=48%, signal=164%
HP_SYNOSTOSIS_INVOLVING_BONES_OF_THE_UPPER_LIMBS	HP_SYNOSTOSIS_INVOLVING_BONES_OF_THE_UPPER_LIMBS		38	-0.17252745	-1.249427	0.20792079	0.52923316	1.0	1151	tags=53%, list=36%, signal=81%
HP_SEVERE_POSTNATAL_GROWTH_RETARDATION	HP_SEVERE_POSTNATAL_GROWTH_RETARDATION		15	-0.26026314	-1.1998849	0.20883535	0.5690378	1.0	672	tags=47%, list=21%, signal=59%
HP_ABNORMAL_5TH_FINGER_MORPHOLOGY	HP_ABNORMAL_5TH_FINGER_MORPHOLOGY		154	-0.08766867	-1.2334107	0.20895523	0.5419517	1.0	1599	tags=58%, list=49%, signal=109%
HP_CHOANAL_STENOSIS	HP_CHOANAL_STENOSIS		10	-0.32756054	-1.2599219	0.2090164	0.5212053	1.0	1208	tags=70%, list=37%, signal=111%
HP_KNEE_CONTRACTURE	HP_KNEE_CONTRACTURE		29	-0.19532333	-1.2380115	0.20987654	0.5385501	1.0	1270	tags=59%, list=39%, signal=96%
HP_GLOSSOPTOSIS	HP_GLOSSOPTOSIS		7	-0.37607968	-1.2403249	0.21011673	0.5369541	1.0	635	tags=57%, list=20%, signal=71%
HP_ABNORMAL_THROMBOSIS	HP_ABNORMAL_THROMBOSIS		22	-0.21557629	-1.2184833	0.21011673	0.5537703	1.0	925	tags=50%, list=29%, signal=70%
HP_ABNORMAL_MYELINATION	HP_ABNORMAL_MYELINATION		142	-0.08966224	-1.2205282	0.21020408	0.5525657	1.0	2000	tags=70%, list=62%, signal=177%
HP_MIGRAINE	HP_MIGRAINE		19	-0.23513031	-1.2604216	0.21072797	0.5216704	1.0	1627	tags=74%, list=50%, signal=148%
HP_BRAIN_IMAGING_ABNORMALITY	HP_BRAIN_IMAGING_ABNORMALITY		34	-0.17487031	-1.2319208	0.21084337	0.54421157	1.0	1438	tags=62%, list=44%, signal=110%
HP_COUGH	HP_COUGH		28	-0.19404311	-1.2131438	0.21237114	0.55859536	1.0	649	tags=39%, list=20%, signal=49%
HP_RENOVASCULAR_HYPERTENSION	HP_RENOVASCULAR_HYPERTENSION		7	-0.3690808	-1.2112111	0.21308412	0.55898494	1.0	1581	tags=86%, list=49%, signal=167%
HP_ABNORMAL_CNS_MYELINATION	HP_ABNORMAL_CNS_MYELINATION		80	-0.11903552	-1.2505412	0.21338913	0.5284555	1.0	1969	tags=73%, list=61%, signal=181%
HP_SMALL_EARLOBE	HP_SMALL_EARLOBE		8	-0.35763028	-1.2262213	0.21387284	0.54625714	1.0	2080	tags=100%, list=64%, signal=280%
HP_FEMALE_REPRODUCTIVE_SYSTEM_NEOPLASM	HP_FEMALE_REPRODUCTIVE_SYSTEM_NEOPLASM		12	-0.2900621	-1.2486849	0.21443298	0.5291883	1.0	1491	tags=75%, list=46%, signal=139%
HP_LEWY_BODIES	HP_LEWY_BODIES		6	-0.3906799	-1.1981921	0.21458334	0.5704264	1.0	1434	tags=83%, list=44%, signal=150%
HP_SPEECH_ARTICULATION_DIFFICULTIES	HP_SPEECH_ARTICULATION_DIFFICULTIES		13	-0.2714412	-1.2083865	0.21487603	0.5604144	1.0	1862	tags=85%, list=58%, signal=199%
HP_ABNORMAL_BLOOD_GAS_LEVEL	HP_ABNORMAL_BLOOD_GAS_LEVEL		7	-0.38228124	-1.2418407	0.21560575	0.53675365	1.0	615	tags=57%, list=19%, signal=70%
HP_ABNORMAL_MUSCLE_FIBER_MORPHOLOGY	HP_ABNORMAL_MUSCLE_FIBER_MORPHOLOGY		57	-0.13661556	-1.2131966	0.21626984	0.5591821	1.0	1325	tags=54%, list=41%, signal=91%
HP_SHORT_NOSE	HP_SHORT_NOSE		98	-0.10514697	-1.2295371	0.21666667	0.5439453	1.0	2046	tags=73%, list=63%, signal=194%
HP_BULBOUS_NOSE	HP_BULBOUS_NOSE		65	-0.1294698	-1.224653	0.21686748	0.5480118	1.0	1381	tags=55%, list=43%, signal=95%
HP_PSEUDOEPIPHYSES	HP_PSEUDOEPIPHYSES		5	-0.44920978	-1.2382329	0.21802935	0.53884166	1.0	1137	tags=80%, list=35%, signal=123%
HP_FLARED_METAPHYSIS	HP_FLARED_METAPHYSIS		13	-0.28436923	-1.2180529	0.21850394	0.5538685	1.0	2069	tags=92%, list=64%, signal=255%
HP_SYNOSTOSIS_OF_JOINTS	HP_SYNOSTOSIS_OF_JOINTS		64	-0.13162878	-1.2125535	0.21875	0.5584217	1.0	1604	tags=63%, list=50%, signal=122%
HP_ABNORMAL_TRICUSPID_VALVE_PHYSIOLOGY	HP_ABNORMAL_TRICUSPID_VALVE_PHYSIOLOGY		15	-0.25821155	-1.2023315	0.21956088	0.5668608	1.0	1325	tags=67%, list=41%, signal=112%
HP_ABNORMAL_PROSTATE_MORPHOLOGY	HP_ABNORMAL_PROSTATE_MORPHOLOGY		7	-0.3659357	-1.1964046	0.21988527	0.5705727	1.0	206	tags=43%, list=6%, signal=46%
HP_ABNORMAL_HEART_VALVE_PHYSIOLOGY	HP_ABNORMAL_HEART_VALVE_PHYSIOLOGY		90	-0.110799894	-1.2198483	0.2200393	0.5525013	1.0	2023	tags=73%, list=63%, signal=191%
HP_PERIODONTITIS	HP_PERIODONTITIS		7	-0.37807307	-1.2171227	0.22020201	0.5550366	1.0	1552	tags=86%, list=48%, signal=165%
HP_CUTANEOUS_CYST	HP_CUTANEOUS_CYST		8	-0.35421836	-1.2194737	0.22053231	0.55257815	1.0	1283	tags=75%, list=40%, signal=124%
HP_MALE_REPRODUCTIVE_SYSTEM_NEOPLASM	HP_MALE_REPRODUCTIVE_SYSTEM_NEOPLASM		15	-0.27116355	-1.2391108	0.2209073	0.53854805	1.0	206	tags=33%, list=6%, signal=35%
HP_RECURRENT_FEVER	HP_RECURRENT_FEVER		9	-0.32699004	-1.2117075	0.22111554	0.5594166	1.0	1820	tags=89%, list=56%, signal=203%
HP_ABNORMALITY_OF_THE_GINGIVA	HP_ABNORMALITY_OF_THE_GINGIVA		54	-0.14316015	-1.2309297	0.22137405	0.54483134	1.0	1581	tags=63%, list=49%, signal=121%
HP_ABNORMALITY_OF_THE_MIDDLE_EAR	HP_ABNORMALITY_OF_THE_MIDDLE_EAR		148	-0.08776772	-1.2095721	0.22199592	0.5594306	1.0	1390	tags=51%, list=43%, signal=86%
HP_DECREASED_PROPORTION_OF_CLASS_SWITCHED_MEMORY_B_CELLS	HP_DECREASED_PROPORTION_OF_CLASS_SWITCHED_MEMORY_B_CELLS		5	-0.43786797	-1.2283323	0.22200772	0.5455992	1.0	1820	tags=100%, list=56%, signal=229%
HP_SEVERE_MUSCULAR_HYPOTONIA	HP_SEVERE_MUSCULAR_HYPOTONIA		8	-0.34584367	-1.2225711	0.22268042	0.5500486	1.0	502	tags=50%, list=16%, signal=59%
HP_ABNORMAL_ERYTHROCYTE_PHYSIOLOGY	HP_ABNORMAL_ERYTHROCYTE_PHYSIOLOGY		5	-0.4293771	-1.2215962	0.22268042	0.5512086	1.0	1201	tags=80%, list=37%, signal=127%
HP_SPASTIC_PARAPLEGIA	HP_SPASTIC_PARAPLEGIA		28	-0.18753341	-1.1876217	0.22290389	0.57938606	1.0	1247	tags=57%, list=39%, signal=92%
HP_IMPAIRED_GLUCOSE_TOLERANCE	HP_IMPAIRED_GLUCOSE_TOLERANCE		9	-0.35460407	-1.2301823	0.22291666	0.5448485	1.0	1731	tags=89%, list=54%, signal=191%
HP_PTOSIS	HP_PTOSIS		204	-0.07434533	-1.1982061	0.2232305	0.57108444	1.0	774	tags=31%, list=24%, signal=38%
HP_AMAUROSIS_FUGAX	HP_AMAUROSIS_FUGAX		7	-0.36956805	-1.2025645	0.22384937	0.5670441	1.0	656	tags=57%, list=20%, signal=72%
HP_PREAXIAL_FOOT_POLYDACTYLY	HP_PREAXIAL_FOOT_POLYDACTYLY		5	-0.44518125	-1.2351038	0.22509961	0.53938407	1.0	1150	tags=80%, list=36%, signal=124%
HP_ABNORMALITY_OF_BINOCULAR_VISION	HP_ABNORMALITY_OF_BINOCULAR_VISION		23	-0.21843457	-1.2263393	0.22526316	0.5466926	1.0	2251	tags=91%, list=70%, signal=299%
HP_EXANTHEM	HP_EXANTHEM		5	-0.4293771	-1.210235	0.22532588	0.5588012	1.0	1201	tags=80%, list=37%, signal=127%
HP_ABNORMALITY_OF_VISION	HP_ABNORMALITY_OF_VISION		284	-0.062080782	-1.1975163	0.22537878	0.5711672	1.0	1195	tags=43%, list=37%, signal=62%
HP_ABNORMAL_BLOOD_ION_CONCENTRATION	HP_ABNORMAL_BLOOD_ION_CONCENTRATION		62	-0.12808588	-1.2088798	0.22554891	0.5601175	1.0	1628	tags=63%, list=50%, signal=124%
HP_ABNORMALITY_OF_THE_PERIPHERAL_NERVOUS_SYSTEM	HP_ABNORMALITY_OF_THE_PERIPHERAL_NERVOUS_SYSTEM		101	-0.10412009	-1.2053397	0.22674419	0.5636497	1.0	699	tags=32%, list=22%, signal=39%
HP_DIGESTIVE_SYSTEM_NEOPLASM	HP_DIGESTIVE_SYSTEM_NEOPLASM		65	-0.1309417	-1.2167063	0.22709164	0.55512226	1.0	1078	tags=46%, list=33%, signal=68%
HP_ABNORMAL_LINE_OF_SCHWALBE_MORPHOLOGY	HP_ABNORMAL_LINE_OF_SCHWALBE_MORPHOLOGY		12	-0.27380952	-1.176498	0.22782259	0.59087235	1.0	2082	tags=92%, list=64%, signal=257%
HP_LACRIMATION_ABNORMALITY	HP_LACRIMATION_ABNORMALITY		27	-0.19543536	-1.2067053	0.22937626	0.5630342	1.0	1649	tags=70%, list=51%, signal=142%
HP_DISTAL_SENSORY_IMPAIRMENT	HP_DISTAL_SENSORY_IMPAIRMENT		35	-0.17270654	-1.2139189	0.23137255	0.55842316	1.0	834	tags=43%, list=26%, signal=57%
HP_ABNORMAL_LOCALIZATION_OF_KIDNEY	HP_ABNORMAL_LOCALIZATION_OF_KIDNEY		62	-0.12848276	-1.193979	0.23185484	0.57486796	1.0	1731	tags=66%, list=54%, signal=140%
HP_ABNORMALITY_OF_DENTAL_STRUCTURE	HP_ABNORMALITY_OF_DENTAL_STRUCTURE		77	-0.119859226	-1.2351948	0.23220974	0.53988117	1.0	2603	tags=92%, list=81%, signal=463%
HP_ABNORMAL_CIRCULATING_ALPHA_FETOPROTEIN_CONCENTRATION	HP_ABNORMAL_CIRCULATING_ALPHA_FETOPROTEIN_CONCENTRATION		7	-0.37984493	-1.2032247	0.23287672	0.56714547	1.0	2008	tags=100%, list=62%, signal=263%
HP_NONIMMUNE_HYDROPS_FETALIS	HP_NONIMMUNE_HYDROPS_FETALIS		11	-0.3017696	-1.2115493	0.23293173	0.5590197	1.0	2261	tags=100%, list=70%, signal=332%
HP_ABNORMALITIES_OF_PLACENTA_OR_UMBILICAL_CORD	HP_ABNORMALITIES_OF_PLACENTA_OR_UMBILICAL_CORD		24	-0.21321696	-1.2272773	0.2345679	0.54618675	1.0	2145	tags=88%, list=66%, signal=258%
HP_AMNIOTIC_CONSTRICTION_RING	HP_AMNIOTIC_CONSTRICTION_RING		6	-0.3971895	-1.2111115	0.23541667	0.5584606	1.0	1413	tags=83%, list=44%, signal=148%
HP_SHORT_TOE	HP_SHORT_TOE		33	-0.17416428	-1.21421	0.23605949	0.5592426	1.0	815	tags=42%, list=25%, signal=56%
HP_ABNORMAL_PENIS_MORPHOLOGY	HP_ABNORMAL_PENIS_MORPHOLOGY		195	-0.07602979	-1.1805962	0.23735408	0.58546525	1.0	1643	tags=58%, list=51%, signal=111%
HP_TOE_JOINT_CONTRACTURE	HP_TOE_JOINT_CONTRACTURE		14	-0.26107606	-1.1967809	0.23809524	0.5712449	1.0	546	tags=43%, list=17%, signal=51%
HP_PROMINENT_METOPIC_RIDGE	HP_PROMINENT_METOPIC_RIDGE		20	-0.22752176	-1.2020705	0.2387755	0.56669605	1.0	1371	tags=65%, list=42%, signal=112%
HP_DELAYED_EPIPHYSEAL_OSSIFICATION	HP_DELAYED_EPIPHYSEAL_OSSIFICATION		5	-0.42906722	-1.1971191	0.2388664	0.57132	1.0	1202	tags=80%, list=37%, signal=127%
HP_ABNORMAL_NASAL_MORPHOLOGY	HP_ABNORMAL_NASAL_MORPHOLOGY		395	-0.05685717	-1.1919895	0.2389937	0.5747176	1.0	2008	tags=67%, list=62%, signal=155%
HP_DEPRESSED_NASAL_BRIDGE	HP_DEPRESSED_NASAL_BRIDGE		172	-0.079829775	-1.1989293	0.2397541	0.57034713	1.0	1617	tags=58%, list=50%, signal=109%
HP_BROAD_TOE	HP_BROAD_TOE		27	-0.19343618	-1.2062427	0.23984526	0.56254315	1.0	1416	tags=63%, list=44%, signal=111%
HP_DELAYED_GROSS_MOTOR_DEVELOPMENT	HP_DELAYED_GROSS_MOTOR_DEVELOPMENT		128	-0.0908505	-1.1817647	0.23984526	0.58385444	1.0	2042	tags=72%, list=63%, signal=187%
HP_ABNORMAL_ORAL_FRENULUM_MORPHOLOGY	HP_ABNORMAL_ORAL_FRENULUM_MORPHOLOGY		22	-0.21112996	-1.1879904	0.24086021	0.5793517	1.0	1380	tags=64%, list=43%, signal=110%
HP_MODERATE_GLOBAL_DEVELOPMENTAL_DELAY	HP_MODERATE_GLOBAL_DEVELOPMENTAL_DELAY		7	-0.35849383	-1.1715549	0.24110672	0.5952977	1.0	230	tags=43%, list=7%, signal=46%
HP_SYNDACTYLY	HP_SYNDACTYLY		121	-0.09451667	-1.202836	0.24122807	0.5672454	1.0	1550	tags=57%, list=48%, signal=105%
HP_SHORT_CLAVICLES	HP_SHORT_CLAVICLES		13	-0.26627952	-1.1802796	0.2413793	0.5853828	1.0	1630	tags=77%, list=50%, signal=155%
HP_TONGUE_NODULES	HP_TONGUE_NODULES		5	-0.43123642	-1.2139678	0.24224806	0.5590016	1.0	1195	tags=80%, list=37%, signal=127%
HP_GENERALIZED_MYOCLONIC_SEIZURE	HP_GENERALIZED_MYOCLONIC_SEIZURE		29	-0.18477288	-1.2007154	0.24448898	0.5680389	1.0	858	tags=45%, list=27%, signal=60%
HP_INVERTED_NIPPLES	HP_INVERTED_NIPPLES		13	-0.2637465	-1.1630603	0.24489796	0.6036447	1.0	2384	tags=100%, list=74%, signal=380%
HP_APLASIA_HYPOPLASIA_INVOLVING_FOREARM_BONES	HP_APLASIA_HYPOPLASIA_INVOLVING_FOREARM_BONES		24	-0.20459269	-1.1928103	0.24509804	0.5744745	1.0	1230	tags=58%, list=38%, signal=93%
HP_PATENT_DUCTUS_ARTERIOSUS	HP_PATENT_DUCTUS_ARTERIOSUS		111	-0.09895764	-1.1840353	0.24561404	0.5819113	1.0	1643	tags=60%, list=51%, signal=119%
HP_APLASIA_HYPOPLASIA_OF_THE_PUBIC_BONE	HP_APLASIA_HYPOPLASIA_OF_THE_PUBIC_BONE		5	-0.41747752	-1.1766628	0.24561404	0.59120256	1.0	593	tags=60%, list=18%, signal=73%
HP_DYSGRAPHIA	HP_DYSGRAPHIA		10	-0.3121043	-1.1926548	0.24609375	0.57410365	1.0	1581	tags=80%, list=49%, signal=156%
HP_IMPAIRED_ANTIGEN_SPECIFIC_RESPONSE	HP_IMPAIRED_ANTIGEN_SPECIFIC_RESPONSE		9	-0.32699004	-1.1835719	0.24634655	0.58152175	1.0	1820	tags=89%, list=56%, signal=203%
HP_ABNORMAL_NASAL_BRIDGE_MORPHOLOGY	HP_ABNORMAL_NASAL_BRIDGE_MORPHOLOGY		304	-0.060450807	-1.1764324	0.24649298	0.5903321	1.0	2046	tags=69%, list=63%, signal=170%
HP_ATROPHIC_SCARS	HP_ATROPHIC_SCARS		8	-0.34832504	-1.1929767	0.24746451	0.57480615	1.0	1706	tags=88%, list=53%, signal=185%
HP_ABSENT_TOE	HP_ABSENT_TOE		21	-0.220759	-1.2065324	0.24752475	0.5626849	1.0	1139	tags=57%, list=35%, signal=88%
HP_ABNORMAL_LIBIDO	HP_ABNORMAL_LIBIDO		14	-0.26351768	-1.1737072	0.24789916	0.5923003	1.0	769	tags=50%, list=24%, signal=65%
HP_ALACRIMA	HP_ALACRIMA		5	-0.42702198	-1.1769216	0.248	0.59134144	1.0	1855	tags=100%, list=57%, signal=234%
HP_VERTIGO	HP_VERTIGO		34	-0.17165138	-1.1887358	0.24806201	0.5793006	1.0	973	tags=47%, list=30%, signal=67%
HP_BROAD_FACE	HP_BROAD_FACE		8	-0.33808932	-1.1860092	0.2485437	0.5793562	1.0	1335	tags=75%, list=41%, signal=127%
HP_HYPERTHYROIDISM	HP_HYPERTHYROIDISM		7	-0.35902542	-1.1747822	0.2489796	0.5922549	1.0	690	tags=57%, list=21%, signal=72%
HP_ABNORMAL_CARDIAC_SEPTUM_MORPHOLOGY	HP_ABNORMAL_CARDIAC_SEPTUM_MORPHOLOGY		214	-0.07189884	-1.1912775	0.24947146	0.5755657	1.0	2427	tags=82%, list=75%, signal=307%
HP_TYPIFIED_BY_INCOMPLETE_PENETRANCE	HP_TYPIFIED_BY_INCOMPLETE_PENETRANCE		34	-0.17757419	-1.201276	0.2494929	0.567636	1.0	859	tags=44%, list=27%, signal=59%
HP_ABNORMALITY_OF_DIGESTIVE_SYSTEM_MORPHOLOGY	HP_ABNORMALITY_OF_DIGESTIVE_SYSTEM_MORPHOLOGY		231	-0.07059553	-1.1867062	0.25098816	0.5792619	1.0	1636	tags=57%, list=51%, signal=107%
HP_HEPATOMEGALY	HP_HEPATOMEGALY		78	-0.11411639	-1.186133	0.25103736	0.5798004	1.0	1630	tags=62%, list=50%, signal=121%
HP_BONE_MARROW_HYPERCELLULARITY	HP_BONE_MARROW_HYPERCELLULARITY		11	-0.2949959	-1.1705637	0.25142857	0.59532005	1.0	1989	tags=91%, list=62%, signal=236%
HP_ATTENTION_DEFICIT_HYPERACTIVITY_DISORDER	HP_ATTENTION_DEFICIT_HYPERACTIVITY_DISORDER		135	-0.08779822	-1.1834774	0.25148514	0.58105296	1.0	1381	tags=51%, list=43%, signal=86%
HP_SPINA_BIFIDA_OCCULTA	HP_SPINA_BIFIDA_OCCULTA		23	-0.20827292	-1.1884488	0.25150904	0.57917273	1.0	1581	tags=70%, list=49%, signal=135%
HP_HORSESHOE_KIDNEY	HP_HORSESHOE_KIDNEY		31	-0.17662829	-1.187422	0.25198412	0.5791638	1.0	1208	tags=55%, list=37%, signal=87%
HP_ESOPHAGEAL_STENOSIS	HP_ESOPHAGEAL_STENOSIS		5	-0.4112798	-1.1656908	0.25198412	0.6005092	1.0	613	tags=60%, list=19%, signal=74%
HP_GENU_VARUM	HP_GENU_VARUM		12	-0.28219458	-1.190842	0.25254583	0.5757379	1.0	439	tags=42%, list=14%, signal=48%
HP_ABNORMAL_MITRAL_VALVE_PHYSIOLOGY	HP_ABNORMAL_MITRAL_VALVE_PHYSIOLOGY		31	-0.17507635	-1.1615051	0.25263157	0.6046755	1.0	1630	tags=68%, list=50%, signal=135%
HP_ECTOPIC_CALCIFICATION	HP_ECTOPIC_CALCIFICATION		48	-0.14415827	-1.173658	0.25291827	0.59172463	1.0	1562	tags=63%, list=48%, signal=119%
HP_ABNORMAL_EMOTION_AFFECT_BEHAVIOR	HP_ABNORMAL_EMOTION_AFFECT_BEHAVIOR		210	-0.07214396	-1.1931094	0.2534113	0.5759165	1.0	2661	tags=89%, list=82%, signal=471%
HP_WEIGHT_LOSS	HP_WEIGHT_LOSS		58	-0.13659473	-1.1929988	0.2534113	0.5754462	1.0	1072	tags=47%, list=33%, signal=68%
HP_LOWER_EXTREMITY_JOINT_DISLOCATION	HP_LOWER_EXTREMITY_JOINT_DISLOCATION		78	-0.11379933	-1.184003	0.25357872	0.5813096	1.0	1631	tags=62%, list=50%, signal=121%
HP_AIRWAY_OBSTRUCTION	HP_AIRWAY_OBSTRUCTION		21	-0.2167994	-1.1964628	0.25376344	0.5711521	1.0	690	tags=43%, list=21%, signal=54%
HP_DELAYED_SOCIAL_DEVELOPMENT	HP_DELAYED_SOCIAL_DEVELOPMENT		8	-0.33808932	-1.1436362	0.25540274	0.6224962	1.0	1335	tags=75%, list=41%, signal=127%
HP_CELLULITIS	HP_CELLULITIS		7	-0.35388702	-1.1519761	0.25548902	0.61742616	1.0	1630	tags=86%, list=50%, signal=173%
HP_SPLENOMEGALY	HP_SPLENOMEGALY		82	-0.112133175	-1.1841363	0.25604838	0.5823913	1.0	1855	tags=68%, list=57%, signal=156%
HP_ABNORMAL_EKG	HP_ABNORMAL_EKG		28	-0.18918312	-1.1868932	0.25730994	0.5796226	1.0	780	tags=43%, list=24%, signal=56%
HP_APLASIA_HYPOPLASIA_OF_THE_NIPPLES	HP_APLASIA_HYPOPLASIA_OF_THE_NIPPLES		16	-0.24502486	-1.1649044	0.2579365	0.6006703	1.0	627	tags=44%, list=19%, signal=54%
HP_HYPOREFLEXIA_OF_LOWER_LIMBS	HP_HYPOREFLEXIA_OF_LOWER_LIMBS		11	-0.29008493	-1.1652154	0.2580645	0.60072565	1.0	1711	tags=82%, list=53%, signal=173%
HP_INFANTILE_MUSCULAR_HYPOTONIA	HP_INFANTILE_MUSCULAR_HYPOTONIA		46	-0.1458555	-1.1442745	0.25825244	0.62250364	1.0	801	tags=39%, list=25%, signal=51%
HP_FETAL_ULTRASOUND_SOFT_MARKER	HP_FETAL_ULTRASOUND_SOFT_MARKER		32	-0.17687498	-1.1668732	0.26286766	0.6001791	1.0	1455	tags=63%, list=45%, signal=113%
HP_HYPOCALCEMIA	HP_HYPOCALCEMIA		21	-0.21466388	-1.1743293	0.26337448	0.5924053	1.0	2082	tags=86%, list=64%, signal=239%
HP_EEG_WITH_GENERALIZED_SLOW_ACTIVITY	HP_EEG_WITH_GENERALIZED_SLOW_ACTIVITY		6	-0.37673074	-1.1543126	0.26367188	0.615194	1.0	1479	tags=83%, list=46%, signal=153%
HP_APPENDICULAR_SPASTICITY	HP_APPENDICULAR_SPASTICITY		102	-0.09517631	-1.1559407	0.26404494	0.6125818	1.0	622	tags=28%, list=19%, signal=34%
HP_SANDAL_GAP	HP_SANDAL_GAP		38	-0.1619484	-1.1742971	0.26482213	0.59179896	1.0	1525	tags=63%, list=47%, signal=118%
HP_ABNORMAL_RESPIRATORY_SYSTEM_PHYSIOLOGY	HP_ABNORMAL_RESPIRATORY_SYSTEM_PHYSIOLOGY		285	-0.060894515	-1.1430653	0.266	0.62305725	1.0	1636	tags=56%, list=51%, signal=104%
HP_SYNCOPE	HP_SYNCOPE		26	-0.1865732	-1.1406016	0.26666668	0.6233532	1.0	273	tags=27%, list=8%, signal=29%
HP_NARROW_FACE	HP_NARROW_FACE		38	-0.15570314	-1.1415217	0.26680243	0.6235316	1.0	1630	tags=66%, list=50%, signal=131%
HP_BROAD_DISTAL_PHALANX_OF_FINGER	HP_BROAD_DISTAL_PHALANX_OF_FINGER		5	-0.41747752	-1.1658957	0.26706827	0.60075885	1.0	593	tags=60%, list=18%, signal=73%
HP_HEAT_INTOLERANCE	HP_HEAT_INTOLERANCE		5	-0.41245738	-1.1622798	0.26774848	0.60450554	1.0	1902	tags=100%, list=59%, signal=243%
HP_ABNORMAL_MOVEMENTS_OF_FACE_AND_HEAD	HP_ABNORMAL_MOVEMENTS_OF_FACE_AND_HEAD		22	-0.20192578	-1.1591569	0.26778242	0.60797215	1.0	2291	tags=91%, list=71%, signal=310%
HP_FUNCTIONAL_ABNORMALITY_OF_THE_INNER_EAR	HP_FUNCTIONAL_ABNORMALITY_OF_THE_INNER_EAR		232	-0.06963218	-1.1661365	0.26804122	0.60100883	1.0	1631	tags=57%, list=50%, signal=107%
HP_MALE_HYPOGONADISM	HP_MALE_HYPOGONADISM		10	-0.301676	-1.1538733	0.26984128	0.6154601	1.0	645	tags=50%, list=20%, signal=62%
HP_ANOSMIA	HP_ANOSMIA		13	-0.26334023	-1.1676877	0.27070707	0.5998545	1.0	645	tags=46%, list=20%, signal=57%
HP_SPASTIC_GAIT	HP_SPASTIC_GAIT		20	-0.21581566	-1.1584997	0.270751	0.6085991	1.0	1247	tags=60%, list=39%, signal=97%
HP_DELAYED_CRANIAL_SUTURE_CLOSURE	HP_DELAYED_CRANIAL_SUTURE_CLOSURE		26	-0.18981235	-1.14503	0.27083334	0.6230038	1.0	1630	tags=69%, list=50%, signal=139%
HP_LIMITATION_OF_NECK_MOTION	HP_LIMITATION_OF_NECK_MOTION		7	-0.36150604	-1.1528577	0.2718254	0.61686987	1.0	682	tags=57%, list=21%, signal=72%
HP_DECREASED_HEAD_CIRCUMFERENCE	HP_DECREASED_HEAD_CIRCUMFERENCE		348	-0.056431063	-1.1686594	0.2721239	0.5985642	1.0	1640	tags=56%, list=51%, signal=101%
HP_PHEOCHROMOCYTOMA	HP_PHEOCHROMOCYTOMA		8	-0.32506204	-1.1260754	0.272541	0.6304891	1.0	973	tags=63%, list=30%, signal=89%
HP_BILATERAL_TONIC_CLONIC_SEIZURE	HP_BILATERAL_TONIC_CLONIC_SEIZURE		104	-0.094629146	-1.1292456	0.2731006	0.62841195	1.0	2533	tags=88%, list=78%, signal=392%
HP_SLEEP_APNEA	HP_SLEEP_APNEA		42	-0.14614122	-1.1259767	0.27419356	0.6300479	1.0	843	tags=40%, list=26%, signal=54%
HP_CARCINOID_TUMOR	HP_CARCINOID_TUMOR		8	-0.33343673	-1.1482631	0.27552986	0.62037235	1.0	542	tags=50%, list=17%, signal=60%
HP_ABNORMALITY_OF_SKELETAL_MATURATION	HP_ABNORMALITY_OF_SKELETAL_MATURATION		87	-0.10667178	-1.1501397	0.2756654	0.6184782	1.0	780	tags=34%, list=24%, signal=44%
HP_OPEN_BITE	HP_OPEN_BITE		17	-0.23084801	-1.146031	0.27701375	0.6222029	1.0	1160	tags=59%, list=36%, signal=91%
HP_ABNORMAL_LUNG_LOBATION	HP_ABNORMAL_LUNG_LOBATION		8	-0.3371588	-1.1668926	0.2772074	0.60080034	1.0	2146	tags=100%, list=66%, signal=297%
HP_OLIGOZOOSPERMIA	HP_OLIGOZOOSPERMIA		7	-0.35282388	-1.1519554	0.2772074	0.61678976	1.0	710	tags=57%, list=22%, signal=73%
HP_TALL_STATURE	HP_TALL_STATURE		42	-0.15318704	-1.1438819	0.2774327	0.622677	1.0	1667	tags=67%, list=52%, signal=136%
HP_ABNORMAL_UTERUS_MORPHOLOGY	HP_ABNORMAL_UTERUS_MORPHOLOGY		28	-0.1834314	-1.1343237	0.27755904	0.6282993	1.0	1491	tags=64%, list=46%, signal=118%
HP_HYPOCHROMIC_ANEMIA	HP_HYPOCHROMIC_ANEMIA		12	-0.28995857	-1.1753274	0.2781186	0.5917752	1.0	414	tags=42%, list=13%, signal=48%
HP_RHABDOMYOLYSIS	HP_RHABDOMYOLYSIS		11	-0.2824927	-1.1331422	0.27935222	0.62800765	1.0	854	tags=55%, list=26%, signal=74%
HP_WOOLLY_HAIR	HP_WOOLLY_HAIR		7	-0.35791802	-1.1617382	0.27944112	0.6048849	1.0	1617	tags=86%, list=50%, signal=171%
HP_ABNORMAL_SERUM_INSULIN_LIKE_GROWTH_FACTOR_1_LEVEL	HP_ABNORMAL_SERUM_INSULIN_LIKE_GROWTH_FACTOR_1_LEVEL		9	-0.3046851	-1.1300063	0.27944112	0.628909	1.0	2251	tags=100%, list=70%, signal=329%
HP_CONGENITAL_MALFORMATION_OF_THE_GREAT_ARTERIES	HP_CONGENITAL_MALFORMATION_OF_THE_GREAT_ARTERIES		144	-0.086067915	-1.1513332	0.280083	0.61672163	1.0	1643	tags=59%, list=51%, signal=115%
HP_PES_PLANUS	HP_PES_PLANUS		99	-0.09897573	-1.1415635	0.28056112	0.6241382	1.0	1160	tags=45%, list=36%, signal=69%
HP_URINARY_TRACT_NEOPLASM	HP_URINARY_TRACT_NEOPLASM		39	-0.15265766	-1.1381795	0.28118813	0.62692356	1.0	1171	tags=51%, list=36%, signal=79%
HP_MESOMELIA	HP_MESOMELIA		9	-0.31171787	-1.1410406	0.28136882	0.62308735	1.0	1151	tags=67%, list=36%, signal=103%
HP_ABSENT_FINGERNAIL	HP_ABSENT_FINGERNAIL		16	-0.23818406	-1.1492239	0.28230616	0.6196831	1.0	447	tags=38%, list=14%, signal=43%
HP_NARROW_PALPEBRAL_FISSURE	HP_NARROW_PALPEBRAL_FISSURE		24	-0.19191605	-1.1275907	0.2826923	0.62922204	1.0	1540	tags=67%, list=48%, signal=126%
HP_OTITIS_MEDIA	HP_OTITIS_MEDIA		77	-0.10968779	-1.1255128	0.28282827	0.6289719	1.0	1166	tags=47%, list=36%, signal=71%
HP_HEPATOCELLULAR_CARCINOMA	HP_HEPATOCELLULAR_CARCINOMA		9	-0.3116834	-1.1466303	0.28286853	0.6223614	1.0	792	tags=56%, list=25%, signal=73%
HP_ANKYLOGLOSSIA	HP_ANKYLOGLOSSIA		13	-0.26670966	-1.1710538	0.28316832	0.5956863	1.0	1380	tags=69%, list=43%, signal=120%
HP_ABNORMALITY_OF_THE_BLADDER	HP_ABNORMALITY_OF_THE_BLADDER		141	-0.08525553	-1.1708313	0.28450108	0.59546345	1.0	1640	tags=59%, list=51%, signal=114%
HP_ABNORMAL_LOWER_LIMB_BONE_MORPHOLOGY	HP_ABNORMAL_LOWER_LIMB_BONE_MORPHOLOGY		191	-0.07198652	-1.129611	0.2848233	0.62904394	1.0	1525	tags=54%, list=47%, signal=96%
HP_OSTEOSARCOMA	HP_OSTEOSARCOMA		10	-0.2947859	-1.1411108	0.2851485	0.6236428	1.0	344	tags=40%, list=11%, signal=45%
HP_HYPEREXTENSIBILITY_OF_THE_FINGER_JOINTS	HP_HYPEREXTENSIBILITY_OF_THE_FINGER_JOINTS		8	-0.33622828	-1.1478515	0.28515625	0.62057215	1.0	937	tags=63%, list=29%, signal=88%
HP_RETROCOLLIS	HP_RETROCOLLIS		5	-0.4151224	-1.1611519	0.28541666	0.60475487	1.0	1247	tags=80%, list=39%, signal=130%
HP_PULMONARY_INSUFFICIENCY	HP_PULMONARY_INSUFFICIENCY		5	-0.4112798	-1.1483867	0.2857143	0.6207962	1.0	613	tags=60%, list=19%, signal=74%
HP_AGNOSIA	HP_AGNOSIA		5	-0.41338703	-1.1337029	0.2857143	0.62759376	1.0	1899	tags=100%, list=59%, signal=242%
HP_LONG_EYELASHES	HP_LONG_EYELASHES		46	-0.141202	-1.1282978	0.286	0.62844354	1.0	1940	tags=74%, list=60%, signal=182%
HP_ABNORMAL_MOTOR_NERVE_CONDUCTION_VELOCITY	HP_ABNORMAL_MOTOR_NERVE_CONDUCTION_VELOCITY		20	-0.21855539	-1.1369771	0.28601253	0.6280967	1.0	1723	tags=75%, list=53%, signal=160%
HP_HYPOPLASIA_OF_THE_FRONTAL_LOBES	HP_HYPOPLASIA_OF_THE_FRONTAL_LOBES		10	-0.29739293	-1.1521294	0.28683692	0.61778635	1.0	982	tags=60%, list=30%, signal=86%
HP_ABNORMALITY_OF_THE_UPPER_RESPIRATORY_TRACT	HP_ABNORMALITY_OF_THE_UPPER_RESPIRATORY_TRACT		116	-0.09228235	-1.1359476	0.28721175	0.6275769	1.0	1218	tags=47%, list=38%, signal=72%
HP_ECTOPIA_LENTIS	HP_ECTOPIA_LENTIS		6	-0.3705311	-1.1295644	0.28721175	0.62846196	1.0	1499	tags=83%, list=46%, signal=155%
HP_ABNORMAL_FETAL_MORPHOLOGY	HP_ABNORMAL_FETAL_MORPHOLOGY		70	-0.11365318	-1.1176122	0.28755364	0.63787675	1.0	1627	tags=61%, list=50%, signal=121%
HP_NEMALINE_BODIES	HP_NEMALINE_BODIES		5	-0.41066003	-1.1518589	0.28769842	0.61633635	1.0	615	tags=60%, list=19%, signal=74%
HP_ACANTHOSIS_NIGRICANS	HP_ACANTHOSIS_NIGRICANS		16	-0.23569651	-1.1326841	0.28803244	0.6275671	1.0	1667	tags=75%, list=52%, signal=154%
HP_POLYPHAGIA	HP_POLYPHAGIA		27	-0.18264285	-1.1217287	0.28803244	0.63409513	1.0	1690	tags=70%, list=52%, signal=146%
HP_SPASTIC_TETRAPLEGIA	HP_SPASTIC_TETRAPLEGIA		34	-0.16582054	-1.136518	0.28830644	0.6270184	1.0	1562	tags=65%, list=48%, signal=124%
HP_SYNOSTOSIS_INVOLVING_BONES_OF_THE_FEET	HP_SYNOSTOSIS_INVOLVING_BONES_OF_THE_FEET		13	-0.26267114	-1.1572741	0.28853756	0.6104293	1.0	1393	tags=69%, list=43%, signal=121%
HP_ERYTHRODERMA	HP_ERYTHRODERMA		7	-0.349413	-1.1447659	0.28861788	0.6228841	1.0	721	tags=57%, list=22%, signal=73%
HP_RADIAL_DEVIATION_OF_THE_HAND_OR_OF_FINGERS_OF_THE_HAND	HP_RADIAL_DEVIATION_OF_THE_HAND_OR_OF_FINGERS_OF_THE_HAND		19	-0.21442495	-1.138997	0.2892057	0.6259555	1.0	843	tags=47%, list=26%, signal=64%
HP_CUTANEOUS_SYNDACTYLY_OF_TOES	HP_CUTANEOUS_SYNDACTYLY_OF_TOES		12	-0.27329192	-1.1442964	0.29032257	0.62315357	1.0	1545	tags=75%, list=48%, signal=143%
HP_FLAT_FACE	HP_FLAT_FACE		24	-0.19326684	-1.1308368	0.29058117	0.6286214	1.0	593	tags=38%, list=18%, signal=46%
HP_ABNORMAL_PERIPHERAL_NERVOUS_SYSTEM_PHYSIOLOGY	HP_ABNORMAL_PERIPHERAL_NERVOUS_SYSTEM_PHYSIOLOGY		47	-0.14373228	-1.1325117	0.29069766	0.62727946	1.0	781	tags=38%, list=24%, signal=50%
HP_ABNORMAL_INTESTINE_MORPHOLOGY	HP_ABNORMAL_INTESTINE_MORPHOLOGY		171	-0.07715055	-1.1273414	0.29150578	0.62909067	1.0	1636	tags=58%, list=51%, signal=111%
HP_ATONIC_SEIZURE	HP_ATONIC_SEIZURE		25	-0.19077018	-1.1429793	0.29208925	0.62255853	1.0	682	tags=40%, list=21%, signal=50%
HP_ABNORMAL_B_CELL_SUBSET_DISTRIBUTION	HP_ABNORMAL_B_CELL_SUBSET_DISTRIBUTION		8	-0.32847396	-1.146004	0.2923387	0.6215733	1.0	2174	tags=100%, list=67%, signal=305%
HP_NON_MIDLINE_CLEFT_PALATE	HP_NON_MIDLINE_CLEFT_PALATE		13	-0.256697	-1.1184645	0.29258516	0.6374894	1.0	915	tags=54%, list=28%, signal=75%
HP_ABNORMAL_AUTONOMIC_NERVOUS_SYSTEM_PHYSIOLOGY	HP_ABNORMAL_AUTONOMIC_NERVOUS_SYSTEM_PHYSIOLOGY		26	-0.19002828	-1.146302	0.29400387	0.62231636	1.0	1505	tags=65%, list=47%, signal=121%
HP_ABNORMALITY_OF_THE_GLABELLA	HP_ABNORMALITY_OF_THE_GLABELLA		6	-0.3666047	-1.1313192	0.2953668	0.6283359	1.0	973	tags=67%, list=30%, signal=95%
HP_PRURITUS	HP_PRURITUS		21	-0.20711543	-1.1340107	0.29607844	0.62763137	1.0	875	tags=48%, list=27%, signal=65%
HP_ABNORMAL_VASCULAR_MORPHOLOGY	HP_ABNORMAL_VASCULAR_MORPHOLOGY		243	-0.06472293	-1.1318954	0.29615384	0.6278872	1.0	1643	tags=57%, list=51%, signal=107%
HP_CONICAL_TOOTH	HP_CONICAL_TOOTH		18	-0.21841943	-1.1173203	0.29651162	0.6378587	1.0	915	tags=50%, list=28%, signal=69%
HP_DEEP_PALMAR_CREASE	HP_DEEP_PALMAR_CREASE		9	-0.3045472	-1.1367674	0.29745597	0.62715584	1.0	815	tags=56%, list=25%, signal=74%
HP_PLAGIOCEPHALY	HP_PLAGIOCEPHALY		51	-0.13500497	-1.1329988	0.29757085	0.6276153	1.0	839	tags=39%, list=26%, signal=52%
HP_APLASIA_CUTIS_CONGENITA_OF_SCALP	HP_APLASIA_CUTIS_CONGENITA_OF_SCALP		10	-0.2966481	-1.1162142	0.2977528	0.6388396	1.0	338	tags=40%, list=10%, signal=45%
HP_MENINGOCELE	HP_MENINGOCELE		15	-0.24297997	-1.121771	0.29882812	0.6346718	1.0	1374	tags=67%, list=43%, signal=115%
HP_ALOPECIA_TOTALIS	HP_ALOPECIA_TOTALIS		6	-0.36267823	-1.1124729	0.2994129	0.6412146	1.0	447	tags=50%, list=14%, signal=58%
HP_MELANOMA	HP_MELANOMA		17	-0.22532246	-1.1185976	0.3014553	0.6378697	1.0	1558	tags=71%, list=48%, signal=136%
HP_CLEFT_SOFT_PALATE	HP_CLEFT_SOFT_PALATE		14	-0.2485128	-1.1194317	0.30170777	0.6367948	1.0	1279	tags=64%, list=40%, signal=106%
HP_SQUAMOUS_CELL_CARCINOMA_OF_THE_SKIN	HP_SQUAMOUS_CELL_CARCINOMA_OF_THE_SKIN		7	-0.35388702	-1.1291814	0.302714	0.62790436	1.0	1630	tags=86%, list=50%, signal=173%
HP_HYPOMIMIC_FACE	HP_HYPOMIMIC_FACE		6	-0.3686712	-1.129043	0.306163	0.62752426	1.0	1505	tags=83%, list=47%, signal=156%
HP_EXERCISE_INDUCED_MYALGIA	HP_EXERCISE_INDUCED_MYALGIA		13	-0.25703156	-1.1250018	0.30628803	0.62940234	1.0	2157	tags=92%, list=67%, signal=276%
HP_ABNORMAL_CSF_PROTEIN_CONCENTRATION	HP_ABNORMAL_CSF_PROTEIN_CONCENTRATION		8	-0.32413152	-1.1161103	0.3065134	0.63838285	1.0	2188	tags=100%, list=68%, signal=309%
HP_MICROMELIA	HP_MICROMELIA		22	-0.1941376	-1.1061605	0.3072407	0.6479407	1.0	700	tags=41%, list=22%, signal=52%
HP_CERVICAL_C2_C3_VERTEBRAL_FUSION	HP_CERVICAL_C2_C3_VERTEBRAL_FUSION		6	-0.37228766	-1.1347663	0.30739298	0.62806064	1.0	416	tags=50%, list=13%, signal=57%
HP_BEAKING_OF_VERTEBRAL_BODIES	HP_BEAKING_OF_VERTEBRAL_BODIES		6	-0.37487084	-1.135874	0.308	0.62709284	1.0	1485	tags=83%, list=46%, signal=154%
HP_IMPAIRED_VISUOSPATIAL_CONSTRUCTIVE_COGNITION	HP_IMPAIRED_VISUOSPATIAL_CONSTRUCTIVE_COGNITION		7	-0.33528236	-1.1054674	0.30827066	0.64808387	1.0	1690	tags=86%, list=52%, signal=179%
HP_MYELOMENINGOCELE	HP_MYELOMENINGOCELE		8	-0.32599255	-1.125637	0.30842912	0.62938726	1.0	1374	tags=75%, list=43%, signal=130%
HP_ABNORMAL_HYPOTHALAMUS_MORPHOLOGY	HP_ABNORMAL_HYPOTHALAMUS_MORPHOLOGY		8	-0.32630274	-1.1230052	0.30846775	0.63277996	1.0	1373	tags=75%, list=42%, signal=130%
HP_SHORT_LONG_BONE	HP_SHORT_LONG_BONE		53	-0.1265795	-1.1070495	0.30882353	0.64673114	1.0	1550	tags=60%, list=48%, signal=114%
HP_AKINESIA	HP_AKINESIA		14	-0.25002217	-1.1097009	0.30938125	0.64257175	1.0	1505	tags=71%, list=47%, signal=133%
HP_TETANY	HP_TETANY		6	-0.35740855	-1.1129057	0.30942622	0.64164966	1.0	2080	tags=100%, list=64%, signal=280%
HP_ABNORMAL_LIVER_MORPHOLOGY	HP_ABNORMAL_LIVER_MORPHOLOGY		119	-0.08962684	-1.1215904	0.3095723	0.6330758	1.0	2275	tags=79%, list=70%, signal=257%
HP_ABNORMAL_LARGE_INTESTINE_MORPHOLOGY	HP_ABNORMAL_LARGE_INTESTINE_MORPHOLOGY		57	-0.12984666	-1.130399	0.3096647	0.6288182	1.0	1630	tags=63%, list=50%, signal=125%
HP_BUTTERFLY_VERTEBRAE	HP_BUTTERFLY_VERTEBRAE		8	-0.32630274	-1.1416111	0.31047618	0.6247299	1.0	1373	tags=75%, list=42%, signal=130%
HP_ABNORMAL_VERTEBRAL_MORPHOLOGY	HP_ABNORMAL_VERTEBRAL_MORPHOLOGY		118	-0.08892047	-1.1270571	0.31150794	0.6290301	1.0	1614	tags=58%, list=50%, signal=113%
HP_ABNORMAL_EXTERNAL_GENITALIA	HP_ABNORMAL_EXTERNAL_GENITALIA		223	-0.066017166	-1.1123022	0.31160897	0.640943	1.0	1643	tags=57%, list=51%, signal=108%
HP_AXONAL_DEGENERATION	HP_AXONAL_DEGENERATION		7	-0.35388702	-1.1353154	0.31176472	0.6275838	1.0	1630	tags=86%, list=50%, signal=173%
HP_TYPE_1_MUSCLE_FIBER_PREDOMINANCE	HP_TYPE_1_MUSCLE_FIBER_PREDOMINANCE		15	-0.24544606	-1.1368692	0.3118503	0.62762934	1.0	1797	tags=80%, list=56%, signal=179%
HP_CHIARI_TYPE_I_MALFORMATION	HP_CHIARI_TYPE_I_MALFORMATION		13	-0.26030537	-1.1371744	0.31212723	0.6283641	1.0	1152	tags=62%, list=36%, signal=95%
HP_HEPATIC_FAILURE	HP_HEPATIC_FAILURE		17	-0.22296219	-1.1130288	0.31212723	0.6420683	1.0	615	tags=41%, list=19%, signal=51%
HP_ABNORMALITY_OF_THE_MENSTRUAL_CYCLE	HP_ABNORMALITY_OF_THE_MENSTRUAL_CYCLE		67	-0.11966234	-1.1176851	0.31299213	0.63839644	1.0	780	tags=36%, list=24%, signal=46%
HP_TRUNCUS_ARTERIOSUS	HP_TRUNCUS_ARTERIOSUS		10	-0.27697083	-1.0916957	0.31300813	0.6603648	1.0	1371	tags=70%, list=42%, signal=121%
HP_OVERGROWTH	HP_OVERGROWTH		9	-0.30434033	-1.1035373	0.3130755	0.65006363	1.0	1893	tags=89%, list=59%, signal=214%
HP_POSTNATAL_GROWTH_RETARDATION	HP_POSTNATAL_GROWTH_RETARDATION		76	-0.11049962	-1.1164141	0.31337327	0.6390952	1.0	843	tags=37%, list=26%, signal=49%
HP_ABNORMAL_EPIPHYSIS_MORPHOLOGY_OF_THE_PHALANGES_OF_THE_HAND	HP_ABNORMAL_EPIPHYSIS_MORPHOLOGY_OF_THE_PHALANGES_OF_THE_HAND		9	-0.30489194	-1.1124783	0.31337327	0.64184314	1.0	1173	tags=67%, list=36%, signal=104%
HP_EOSINOPHILIA	HP_EOSINOPHILIA		10	-0.28504038	-1.1016625	0.3135246	0.65194875	1.0	1345	tags=70%, list=42%, signal=120%
HP_PATENT_FORAMEN_OVALE	HP_PATENT_FORAMEN_OVALE		34	-0.16017362	-1.1133332	0.31360948	0.64207715	1.0	1485	tags=62%, list=46%, signal=113%
HP_MUSCLE_FIBER_INCLUSION_BODIES	HP_MUSCLE_FIBER_INCLUSION_BODIES		10	-0.29248917	-1.1215992	0.3148515	0.63371146	1.0	1321	tags=70%, list=41%, signal=118%
HP_BRUXISM	HP_BRUXISM		16	-0.2300995	-1.1342223	0.3149284	0.62784266	1.0	2291	tags=94%, list=71%, signal=320%
HP_IRON_DEFICIENCY_ANEMIA	HP_IRON_DEFICIENCY_ANEMIA		5	-0.391881	-1.1027097	0.31496063	0.6510547	1.0	1322	tags=80%, list=41%, signal=135%
HP_ABNORMAL_RESPIRATORY_SYSTEM_MORPHOLOGY	HP_ABNORMAL_RESPIRATORY_SYSTEM_MORPHOLOGY		307	-0.05819985	-1.1256901	0.31653225	0.62994665	1.0	1631	tags=56%, list=50%, signal=102%
HP_SCARRING	HP_SCARRING		41	-0.14474398	-1.1014518	0.31688803	0.65044487	1.0	1904	tags=73%, list=59%, signal=176%
HP_DYSTROPHIC_FINGERNAILS	HP_DYSTROPHIC_FINGERNAILS		13	-0.24938466	-1.1015996	0.31702128	0.6514165	1.0	1933	tags=85%, list=60%, signal=210%
HP_SPORADIC	HP_SPORADIC		37	-0.15201117	-1.1038038	0.3172691	0.6501944	1.0	1175	tags=51%, list=36%, signal=80%
HP_METABOLIC_ACIDOSIS	HP_METABOLIC_ACIDOSIS		15	-0.23848303	-1.1119425	0.31730768	0.64030385	1.0	1173	tags=60%, list=36%, signal=94%
HP_FUNCTIONAL_ABNORMALITY_OF_THE_MIDDLE_EAR	HP_FUNCTIONAL_ABNORMALITY_OF_THE_MIDDLE_EAR		101	-0.09485787	-1.0815841	0.31746033	0.6697695	1.0	1208	tags=47%, list=37%, signal=72%
HP_AMENORRHEA	HP_AMENORRHEA		45	-0.13868144	-1.0951825	0.31764707	0.6564181	1.0	780	tags=38%, list=24%, signal=49%
HP_REDUNDANT_SKIN	HP_REDUNDANT_SKIN		27	-0.17930315	-1.1100844	0.31923077	0.64234036	1.0	1581	tags=67%, list=49%, signal=129%
HP_ABNORMAL_REPETITIVE_MANNERISMS	HP_ABNORMAL_REPETITIVE_MANNERISMS		96	-0.09800169	-1.1007621	0.3195266	0.650546	1.0	2387	tags=83%, list=74%, signal=309%
HP_SECONDARY_AMENORRHEA	HP_SECONDARY_AMENORRHEA		18	-0.21841943	-1.102637	0.31960785	0.65056306	1.0	915	tags=50%, list=28%, signal=69%
HP_THICK_NASAL_ALAE	HP_THICK_NASAL_ALAE		16	-0.2232587	-1.0900381	0.31967214	0.66187924	1.0	2313	tags=94%, list=72%, signal=328%
HP_ABNORMAL_PLACENTAL_MEMBRANE_MORPHOLOGY	HP_ABNORMAL_PLACENTAL_MEMBRANE_MORPHOLOGY		7	-0.33736432	-1.1057887	0.32	0.64804685	1.0	2145	tags=100%, list=66%, signal=297%
HP_DIABETES_MELLITUS	HP_DIABETES_MELLITUS		84	-0.10396621	-1.1140645	0.32007954	0.641221	1.0	1636	tags=61%, list=51%, signal=120%
HP_GASTROINTESTINAL_CARCINOMA	HP_GASTROINTESTINAL_CARCINOMA		17	-0.22742656	-1.1154634	0.3201581	0.63899606	1.0	1171	tags=59%, list=36%, signal=92%
HP_ABNORMAL_VENTRICULAR_SEPTUM_MORPHOLOGY	HP_ABNORMAL_VENTRICULAR_SEPTUM_MORPHOLOGY		163	-0.074299306	-1.0868608	0.3205945	0.66333586	1.0	1617	tags=57%, list=50%, signal=108%
HP_GYNECOMASTIA	HP_GYNECOMASTIA		25	-0.18351105	-1.1042591	0.3219316	0.6498858	1.0	576	tags=36%, list=18%, signal=43%
HP_EPIDERMAL_ACANTHOSIS	HP_EPIDERMAL_ACANTHOSIS		8	-0.3138958	-1.0775079	0.3222004	0.6735864	1.0	1413	tags=75%, list=44%, signal=133%
HP_BROAD_FOREHEAD	HP_BROAD_FOREHEAD		57	-0.1243984	-1.097216	0.32289627	0.65463966	1.0	1704	tags=65%, list=53%, signal=135%
HP_ABNORMAL_FETAL_CARDIOVASCULAR_MORPHOLOGY	HP_ABNORMAL_FETAL_CARDIOVASCULAR_MORPHOLOGY		12	-0.25921324	-1.0908523	0.32421875	0.6608367	1.0	1321	tags=67%, list=41%, signal=112%
HP_FACIAL_DIPLEGIA	HP_FACIAL_DIPLEGIA		11	-0.2737433	-1.0999708	0.3264887	0.6508929	1.0	1176	tags=64%, list=36%, signal=100%
HP_PANIC_ATTACK	HP_PANIC_ATTACK		18	-0.21866143	-1.1110147	0.327451	0.6416909	1.0	1812	tags=78%, list=56%, signal=176%
HP_LUMBAR_HYPERLORDOSIS	HP_LUMBAR_HYPERLORDOSIS		23	-0.18859999	-1.097021	0.32897195	0.6537897	1.0	801	tags=43%, list=25%, signal=57%
HP_ABNORMALITY_OF_THE_LARYNX	HP_ABNORMALITY_OF_THE_LARYNX		64	-0.11758207	-1.11224	0.32936507	0.64041966	1.0	1497	tags=58%, list=46%, signal=106%
HP_EPISTAXIS	HP_EPISTAXIS		17	-0.22287072	-1.1015288	0.32962963	0.6509366	1.0	1756	tags=76%, list=54%, signal=167%
HP_OMPHALOCELE	HP_OMPHALOCELE		23	-0.19284078	-1.0922704	0.32983193	0.6598096	1.0	1490	tags=65%, list=46%, signal=120%
HP_AVASCULAR_NECROSIS	HP_AVASCULAR_NECROSIS		25	-0.17734954	-1.0741471	0.33013436	0.67609745	1.0	1630	tags=68%, list=50%, signal=136%
HP_ABNORMAL_PLACENTA_MORPHOLOGY	HP_ABNORMAL_PLACENTA_MORPHOLOGY		6	-0.36918786	-1.0965055	0.33128834	0.65427136	1.0	2042	tags=100%, list=63%, signal=271%
HP_ATYPICAL_ABSENCE_SEIZURE	HP_ATYPICAL_ABSENCE_SEIZURE		9	-0.2961699	-1.0943488	0.33265308	0.65680873	1.0	842	tags=56%, list=26%, signal=75%
HP_DIAPHRAGMATIC_WEAKNESS	HP_DIAPHRAGMATIC_WEAKNESS		5	-0.39436007	-1.1105602	0.33398438	0.6420059	1.0	1314	tags=80%, list=41%, signal=135%
HP_ABNORMAL_PELVIS_BONE_OSSIFICATION	HP_ABNORMAL_PELVIS_BONE_OSSIFICATION		5	-0.3837	-1.0799712	0.3340122	0.6723849	1.0	702	tags=60%, list=22%, signal=77%
HP_IMPAIRED_TACTILE_SENSATION	HP_IMPAIRED_TACTILE_SENSATION		6	-0.35244885	-1.0815881	0.33527133	0.67039865	1.0	480	tags=50%, list=15%, signal=59%
HP_WRIST_DROP	HP_WRIST_DROP		5	-0.39436007	-1.0727322	0.33534136	0.67779773	1.0	1314	tags=80%, list=41%, signal=135%
HP_MOTOR_DELAY	HP_MOTOR_DELAY		258	-0.061124038	-1.087179	0.3360161	0.6639713	1.0	1335	tags=47%, list=41%, signal=74%
HP_GRAY_MATTER_HETEROTOPIA	HP_GRAY_MATTER_HETEROTOPIA		43	-0.13963695	-1.0864261	0.33646616	0.66354907	1.0	157	tags=19%, list=5%, signal=19%
HP_CLOSED_NEURAL_TUBE_DEFECT	HP_CLOSED_NEURAL_TUBE_DEFECT		17	-0.2234196	-1.1085778	0.33657587	0.6443054	1.0	1374	tags=65%, list=43%, signal=112%
HP_DROWSINESS	HP_DROWSINESS		5	-0.39169505	-1.0888191	0.33657587	0.6624432	1.0	1969	tags=100%, list=61%, signal=256%
HP_UROGENITAL_SINUS_ANOMALY	HP_UROGENITAL_SINUS_ANOMALY		6	-0.349969	-1.0724865	0.33665338	0.6776509	1.0	488	tags=50%, list=15%, signal=59%
HP_ABNORMAL_NASAL_DORSUM_MORPHOLOGY	HP_ABNORMAL_NASAL_DORSUM_MORPHOLOGY		52	-0.12975323	-1.097939	0.33716476	0.65381306	1.0	645	tags=33%, list=20%, signal=40%
HP_ABNORMAL_MALE_INTERNAL_GENITALIA_MORPHOLOGY	HP_ABNORMAL_MALE_INTERNAL_GENITALIA_MORPHOLOGY		13	-0.24525052	-1.0797992	0.33791748	0.671462	1.0	206	tags=31%, list=6%, signal=33%
HP_POSTERIORLY_ROTATED_EARS	HP_POSTERIORLY_ROTATED_EARS		137	-0.079181194	-1.0752653	0.33797216	0.67508376	1.0	1195	tags=45%, list=37%, signal=68%
HP_CYSTIC_HYGROMA	HP_CYSTIC_HYGROMA		18	-0.21800458	-1.1010513	0.33802816	0.65059143	1.0	1455	tags=67%, list=45%, signal=121%
HP_LIMITED_ELBOW_EXTENSION	HP_LIMITED_ELBOW_EXTENSION		14	-0.24380714	-1.0951751	0.33846155	0.65579695	1.0	1525	tags=71%, list=47%, signal=135%
HP_APLASIA_HYPOPLASIA_OF_THE_RADIUS	HP_APLASIA_HYPOPLASIA_OF_THE_RADIUS		23	-0.18628314	-1.0787315	0.33894736	0.6723818	1.0	1230	tags=57%, list=38%, signal=91%
HP_OCCIPITAL_MENINGOCELE	HP_OCCIPITAL_MENINGOCELE		5	-0.38741863	-1.0870901	0.3403042	0.6634894	1.0	690	tags=60%, list=21%, signal=76%
HP_ABNORMAL_OCCIPITAL_BONE_MORPHOLOGY	HP_ABNORMAL_OCCIPITAL_BONE_MORPHOLOGY		28	-0.17076865	-1.0713923	0.34126985	0.6785377	1.0	839	tags=43%, list=26%, signal=57%
HP_AQUEDUCTAL_STENOSIS	HP_AQUEDUCTAL_STENOSIS		9	-0.2946875	-1.0854297	0.34220532	0.664335	1.0	1565	tags=78%, list=48%, signal=150%
HP_AREFLEXIA	HP_AREFLEXIA		71	-0.110898234	-1.0771554	0.34246576	0.6730451	1.0	834	tags=37%, list=26%, signal=48%
HP_HYPOPLASTIC_FIFTH_TOENAIL	HP_HYPOPLASTIC_FIFTH_TOENAIL		9	-0.28544834	-1.082251	0.3426295	0.66964155	1.0	2313	tags=100%, list=72%, signal=351%
HP_ABNORMALITY_OF_THE_SUPRAORBITAL_RIDGES	HP_ABNORMALITY_OF_THE_SUPRAORBITAL_RIDGES		27	-0.17300513	-1.0770102	0.34319526	0.67268515	1.0	2080	tags=81%, list=64%, signal=227%
HP_ABNORMAL_THUMB_MORPHOLOGY	HP_ABNORMAL_THUMB_MORPHOLOGY		111	-0.09083481	-1.085693	0.34435797	0.6644223	1.0	1581	tags=58%, list=49%, signal=109%
HP_INCREASED_MUSCLE_FATIGUABILITY	HP_INCREASED_MUSCLE_FATIGUABILITY		5	-0.39126122	-1.0908636	0.34468937	0.66146326	1.0	1324	tags=80%, list=41%, signal=135%
HP_B_LYMPHOCYTOPENIA	HP_B_LYMPHOCYTOPENIA		6	-0.34821245	-1.0781687	0.34509805	0.6728283	1.0	1571	tags=83%, list=49%, signal=162%
HP_ABNORMALITY_OF_HEPATOBILIARY_SYSTEM_PHYSIOLOGY	HP_ABNORMALITY_OF_HEPATOBILIARY_SYSTEM_PHYSIOLOGY		24	-0.18640898	-1.0765451	0.34577602	0.67306	1.0	615	tags=38%, list=19%, signal=46%
HP_PALPEBRAL_EDEMA	HP_PALPEBRAL_EDEMA		9	-0.30123764	-1.0835643	0.34615386	0.66760594	1.0	1903	tags=89%, list=59%, signal=216%
HP_HIGH_MYOPIA	HP_HIGH_MYOPIA		16	-0.22450247	-1.0789211	0.3464567	0.67258626	1.0	2309	tags=94%, list=71%, signal=327%
HP_MEGALOCORNEA	HP_MEGALOCORNEA		12	-0.26211178	-1.0971729	0.3466934	0.65411574	1.0	1581	tags=75%, list=49%, signal=146%
HP_ABDOMINAL_DISTENTION	HP_ABDOMINAL_DISTENTION		26	-0.17762367	-1.0635053	0.34749034	0.6833952	1.0	2042	tags=81%, list=63%, signal=218%
HP_ABNORMALLY_OSSIFIED_VERTEBRAE	HP_ABNORMALLY_OSSIFIED_VERTEBRAE		6	-0.34531927	-1.0679848	0.34879032	0.6804063	1.0	503	tags=50%, list=16%, signal=59%
HP_TRIGONOCEPHALY	HP_TRIGONOCEPHALY		14	-0.22889104	-1.0597879	0.3493976	0.68586123	1.0	1573	tags=71%, list=49%, signal=139%
HP_APLASIA_HYPOPLASIA_INVOLVING_THE_NOSE	HP_APLASIA_HYPOPLASIA_INVOLVING_THE_NOSE		36	-0.14580727	-1.0573074	0.34980237	0.68912643	1.0	1151	tags=50%, list=36%, signal=77%
HP_INCREASED_CONNECTIVE_TISSUE	HP_INCREASED_CONNECTIVE_TISSUE		8	-0.31079403	-1.0927306	0.35062242	0.6595376	1.0	615	tags=50%, list=19%, signal=62%
HP_ADENOMA_SEBACEUM	HP_ADENOMA_SEBACEUM		5	-0.4007437	-1.0900267	0.3510848	0.6612616	1.0	647	tags=60%, list=20%, signal=75%
HP_CARDIAC_CONDUCTION_ABNORMALITY	HP_CARDIAC_CONDUCTION_ABNORMALITY		30	-0.171726	-1.098253	0.35119048	0.65381575	1.0	313	tags=27%, list=10%, signal=29%
HP_ABNORMAL_PROSODY	HP_ABNORMAL_PROSODY		28	-0.17241836	-1.0774531	0.35123968	0.67303777	1.0	372	tags=29%, list=12%, signal=32%
HP_ABNORMAL_CIRCULATING_METABOLITE_CONCENTRATION	HP_ABNORMAL_CIRCULATING_METABOLITE_CONCENTRATION		207	-0.065382674	-1.0675083	0.35151514	0.6807463	1.0	1630	tags=57%, list=50%, signal=107%
HP_ABNORMALITY_OF_FONTANELLES	HP_ABNORMALITY_OF_FONTANELLES		44	-0.13761832	-1.0681341	0.35188866	0.6807362	1.0	811	tags=39%, list=25%, signal=51%
HP_INCOORDINATION	HP_INCOORDINATION		61	-0.118822776	-1.0738218	0.3529412	0.67611593	1.0	313	tags=21%, list=10%, signal=23%
HP_PERSISTENCE_OF_HEMOGLOBIN_F	HP_PERSISTENCE_OF_HEMOGLOBIN_F		7	-0.333289	-1.0671483	0.3529412	0.68021667	1.0	773	tags=57%, list=24%, signal=75%
HP_IMPAIRED_SMOOTH_PURSUIT	HP_IMPAIRED_SMOOTH_PURSUIT		8	-0.30366004	-1.0552521	0.35305342	0.68894506	1.0	2254	tags=100%, list=70%, signal=330%
HP_CEREBELLAR_MALFORMATION	HP_CEREBELLAR_MALFORMATION		72	-0.110829815	-1.0711037	0.35343036	0.6784776	1.0	1581	tags=60%, list=49%, signal=114%
HP_MESOAXIAL_POLYDACTYLY	HP_MESOAXIAL_POLYDACTYLY		5	-0.3791757	-1.0745169	0.35416666	0.6759955	1.0	1363	tags=80%, list=42%, signal=138%
HP_ABNORMALITY_OF_SALIVATION	HP_ABNORMALITY_OF_SALIVATION		58	-0.12004866	-1.0798974	0.35420743	0.67190707	1.0	2239	tags=81%, list=69%, signal=259%
HP_ERYTHROID_HYPOPLASIA	HP_ERYTHROID_HYPOPLASIA		7	-0.333289	-1.0884043	0.35463917	0.6626995	1.0	773	tags=57%, list=24%, signal=75%
HP_HYPOPIGMENTED_SKIN_PATCHES	HP_HYPOPIGMENTED_SKIN_PATCHES		23	-0.19345048	-1.1002167	0.35528943	0.6510522	1.0	1207	tags=57%, list=37%, signal=90%
HP_ABNORMALITY_OF_THE_MUSCULATURE_OF_THE_LOWER_LIMBS	HP_ABNORMALITY_OF_THE_MUSCULATURE_OF_THE_LOWER_LIMBS		29	-0.16202481	-1.061484	0.3565737	0.68436605	1.0	1711	tags=69%, list=53%, signal=145%
HP_NATAL_TOOTH	HP_NATAL_TOOTH		15	-0.23477356	-1.0710135	0.35774058	0.6780296	1.0	754	tags=47%, list=23%, signal=61%
HP_BLOODSTREAM_INFECTIOUS_AGENT	HP_BLOODSTREAM_INFECTIOUS_AGENT		5	-0.37781218	-1.050601	0.3580247	0.69311875	1.0	721	tags=60%, list=22%, signal=77%
HP_FOCAL_IMPAIRED_AWARENESS_SEIZURE	HP_FOCAL_IMPAIRED_AWARENESS_SEIZURE		39	-0.14506894	-1.0681957	0.35845214	0.68123955	1.0	698	tags=36%, list=22%, signal=45%
HP_ABNORMAL_THORAX_MORPHOLOGY	HP_ABNORMAL_THORAX_MORPHOLOGY		226	-0.06271232	-1.0652909	0.35860655	0.6809728	1.0	1643	tags=57%, list=51%, signal=107%
HP_ABNORMALITY_OF_THE_ABDOMINAL_WALL	HP_ABNORMALITY_OF_THE_ABDOMINAL_WALL		145	-0.07688081	-1.0644433	0.35928145	0.6821071	1.0	1636	tags=58%, list=51%, signal=112%
HP_CHILDHOOD_ONSET	HP_CHILDHOOD_ONSET		160	-0.07617188	-1.0895678	0.35940802	0.66155726	1.0	1282	tags=47%, list=40%, signal=74%
HP_LIMITED_KNEE_EXTENSION	HP_LIMITED_KNEE_EXTENSION		5	-0.39324448	-1.0720623	0.35943776	0.6778304	1.0	1964	tags=100%, list=61%, signal=254%
HP_ABNORMAL_BREATH_SOUND	HP_ABNORMAL_BREATH_SOUND		24	-0.18017457	-1.0567079	0.35959595	0.6890588	1.0	635	tags=38%, list=20%, signal=46%
HP_APLASIA_CUTIS_CONGENITA_OVER_THE_SCALP_VERTEX	HP_APLASIA_CUTIS_CONGENITA_OVER_THE_SCALP_VERTEX		5	-0.37985742	-1.0559933	0.36023623	0.68869084	1.0	68	tags=40%, list=2%, signal=41%
HP_VERTEBRAL_SEGMENTATION_DEFECT	HP_VERTEBRAL_SEGMENTATION_DEFECT		57	-0.12017682	-1.0618277	0.362	0.68432015	1.0	1604	tags=61%, list=50%, signal=120%
HP_HEPATOBLASTOMA	HP_HEPATOBLASTOMA		8	-0.30676177	-1.0706428	0.36309522	0.67756283	1.0	628	tags=50%, list=19%, signal=62%
HP_FATTY_REPLACEMENT_OF_SKELETAL_MUSCLE	HP_FATTY_REPLACEMENT_OF_SKELETAL_MUSCLE		11	-0.2607603	-1.0660741	0.36401674	0.6805603	1.0	924	tags=55%, list=29%, signal=76%
HP_MYOCLONIC_SEIZURE	HP_MYOCLONIC_SEIZURE		64	-0.109532826	-1.0430433	0.36429873	0.7007002	1.0	1573	tags=59%, list=49%, signal=113%
HP_ABNORMAL_THYMUS_MORPHOLOGY	HP_ABNORMAL_THYMUS_MORPHOLOGY		16	-0.2254353	-1.0704944	0.3653061	0.6772084	1.0	690	tags=44%, list=21%, signal=55%
HP_CONGENITAL_DIAPHRAGMATIC_HERNIA	HP_CONGENITAL_DIAPHRAGMATIC_HERNIA		33	-0.16129093	-1.0874451	0.36546186	0.6640447	1.0	1150	tags=52%, list=36%, signal=79%
HP_PROMINENT_FOREHEAD	HP_PROMINENT_FOREHEAD		73	-0.10560391	-1.0627472	0.36580518	0.6836758	1.0	1704	tags=63%, list=53%, signal=130%
HP_THICK_CORPUS_CALLOSUM	HP_THICK_CORPUS_CALLOSUM		6	-0.34428602	-1.0552205	0.36605316	0.688392	1.0	1045	tags=67%, list=32%, signal=98%
HP_ABNORMAL_FEMORAL_NECK_HEAD_MORPHOLOGY	HP_ABNORMAL_FEMORAL_NECK_HEAD_MORPHOLOGY		44	-0.13622104	-1.0487984	0.36608863	0.69503033	1.0	1550	tags=61%, list=48%, signal=116%
HP_VENTRICULAR_SEPTAL_HYPERTROPHY	HP_VENTRICULAR_SEPTAL_HYPERTROPHY		5	-0.3793616	-1.0536678	0.36746988	0.6904741	1.0	716	tags=60%, list=22%, signal=77%
HP_ATROPHY_DEGENERATION_AFFECTING_THE_BRAINSTEM	HP_ATROPHY_DEGENERATION_AFFECTING_THE_BRAINSTEM		9	-0.28289723	-1.0502709	0.3680154	0.6925685	1.0	1603	tags=78%, list=50%, signal=154%
HP_SKIN_TAGS	HP_SKIN_TAGS		29	-0.1631229	-1.0480305	0.36831683	0.6947513	1.0	593	tags=34%, list=18%, signal=42%
HP_PSEUDOBULBAR_SIGNS	HP_PSEUDOBULBAR_SIGNS		7	-0.32877073	-1.053977	0.36960986	0.69044	1.0	1711	tags=86%, list=53%, signal=182%
HP_LATE_ONSET	HP_LATE_ONSET		33	-0.15576838	-1.0565313	0.3708087	0.68880105	1.0	2245	tags=85%, list=69%, signal=275%
HP_NEUROGENIC_BLADDER	HP_NEUROGENIC_BLADDER		12	-0.2511387	-1.0707794	0.37090164	0.67790556	1.0	1347	tags=67%, list=42%, signal=114%
HP_GENERALIZED_DYSTONIA	HP_GENERALIZED_DYSTONIA		7	-0.3294795	-1.0626891	0.37096775	0.68316287	1.0	1247	tags=71%, list=39%, signal=116%
HP_ABNORMALITY_OF_THE_UMBILICAL_CORD	HP_ABNORMALITY_OF_THE_UMBILICAL_CORD		12	-0.24896477	-1.044338	0.37186897	0.69862777	1.0	546	tags=42%, list=17%, signal=50%
HP_ABNORMAL_NASOPHARYNX_MORPHOLOGY	HP_ABNORMAL_NASOPHARYNX_MORPHOLOGY		41	-0.14021142	-1.0517862	0.37250996	0.693134	1.0	1209	tags=51%, list=37%, signal=81%
HP_RIGHT_VENTRICULAR_HYPERTROPHY	HP_RIGHT_VENTRICULAR_HYPERTROPHY		7	-0.31955698	-1.0594602	0.3732535	0.6859625	1.0	1279	tags=71%, list=40%, signal=118%
HP_ABNORMALITY_OF_THE_PERIUNGUAL_REGION	HP_ABNORMALITY_OF_THE_PERIUNGUAL_REGION		7	-0.33080837	-1.0535725	0.3732535	0.6900577	1.0	781	tags=57%, list=24%, signal=75%
HP_TRICUSPID_ATRESIA	HP_TRICUSPID_ATRESIA		5	-0.38741863	-1.0634943	0.3736952	0.6827801	1.0	690	tags=60%, list=21%, signal=76%
HP_ACQUIRED_ABNORMAL_HAIR_PATTERN	HP_ACQUIRED_ABNORMAL_HAIR_PATTERN		12	-0.24606624	-1.0505775	0.37398374	0.6925538	1.0	1902	tags=83%, list=59%, signal=202%
HP_IMPAIRED_DISTAL_PROPRIOCEPTION	HP_IMPAIRED_DISTAL_PROPRIOCEPTION		6	-0.34562927	-1.0562088	0.375	0.688877	1.0	502	tags=50%, list=16%, signal=59%
HP_GASTROESOPHAGEAL_REFLUX	HP_GASTROESOPHAGEAL_REFLUX		162	-0.073422596	-1.0567284	0.375969	0.68965924	1.0	1631	tags=57%, list=50%, signal=110%
HP_ORTHOPNEA	HP_ORTHOPNEA		6	-0.33860302	-1.0653278	0.37601626	0.68153286	1.0	1602	tags=83%, list=50%, signal=165%
HP_SHOULDER_GIRDLE_MUSCLE_WEAKNESS	HP_SHOULDER_GIRDLE_MUSCLE_WEAKNESS		10	-0.2740534	-1.0481479	0.37629938	0.69576377	1.0	734	tags=50%, list=23%, signal=64%
HP_HYPOHIDROSIS	HP_HYPOHIDROSIS		18	-0.20528245	-1.0309098	0.37731957	0.71553755	1.0	1855	tags=78%, list=57%, signal=182%
HP_APLASIA_HYPOPLASIA_OF_THE_OPTIC_NERVE	HP_APLASIA_HYPOPLASIA_OF_THE_OPTIC_NERVE		35	-0.1518477	-1.0506746	0.3777336	0.6935851	1.0	716	tags=37%, list=22%, signal=47%
HP_PREMATURELY_AGED_APPEARANCE	HP_PREMATURELY_AGED_APPEARANCE		37	-0.14630124	-1.0444273	0.37815127	0.69907594	1.0	1630	tags=65%, list=50%, signal=129%
HP_ABNORMAL_DERMATOGLYPHICS	HP_ABNORMAL_DERMATOGLYPHICS		98	-0.090886	-1.0407778	0.3782696	0.7035627	1.0	1596	tags=58%, list=49%, signal=111%
HP_RECURRENT_RESPIRATORY_INFECTIONS	HP_RECURRENT_RESPIRATORY_INFECTIONS		131	-0.08121979	-1.0674919	0.3798768	0.6801397	1.0	2315	tags=79%, list=72%, signal=268%
HP_OPEN_MOUTH	HP_OPEN_MOUTH		46	-0.13171756	-1.0553187	0.38123754	0.68941885	1.0	2181	tags=80%, list=67%, signal=244%
HP_STEPPAGE_GAIT	HP_STEPPAGE_GAIT		20	-0.19346198	-1.0414301	0.38142294	0.7028119	1.0	834	tags=45%, list=26%, signal=60%
HP_GENERALIZED_MUSCLE_WEAKNESS	HP_GENERALIZED_MUSCLE_WEAKNESS		36	-0.14716312	-1.0372252	0.3830645	0.7079396	1.0	2224	tags=83%, list=69%, signal=264%
HP_ABNORMAL_RETICULOCYTE_MORPHOLOGY	HP_ABNORMAL_RETICULOCYTE_MORPHOLOGY		14	-0.23031163	-1.0508689	0.38367346	0.6938526	1.0	2261	tags=93%, list=70%, signal=308%
HP_EPICANTHUS_INVERSUS	HP_EPICANTHUS_INVERSUS		5	-0.37390763	-1.0465614	0.3853755	0.69589084	1.0	1380	tags=80%, list=43%, signal=139%
HP_ABNORMALITY_OF_THE_CLITORIS	HP_ABNORMALITY_OF_THE_CLITORIS		24	-0.17695346	-1.0130811	0.38689217	0.7285306	1.0	780	tags=42%, list=24%, signal=55%
HP_THICKENED_NUCHAL_SKIN_FOLD	HP_THICKENED_NUCHAL_SKIN_FOLD		12	-0.24492751	-1.0456138	0.38721806	0.6971502	1.0	559	tags=42%, list=17%, signal=50%
HP_RENAL_DUPLICATION	HP_RENAL_DUPLICATION		10	-0.27548108	-1.0465769	0.38742393	0.6964815	1.0	1699	tags=80%, list=53%, signal=168%
HP_OPTIC_DISC_HYPOPLASIA	HP_OPTIC_DISC_HYPOPLASIA		8	-0.30459055	-1.0598217	0.38858196	0.68641436	1.0	635	tags=50%, list=20%, signal=62%
HP_TOE_SYNDACTYLY	HP_TOE_SYNDACTYLY		70	-0.10880092	-1.0600477	0.38945234	0.6866018	1.0	1550	tags=59%, list=48%, signal=110%
HP_CEREBRAL_WHITE_MATTER_ATROPHY	HP_CEREBRAL_WHITE_MATTER_ATROPHY		13	-0.24601522	-1.0661368	0.38979593	0.6810794	1.0	1198	tags=62%, list=37%, signal=97%
HP_WIDE_NASAL_BRIDGE	HP_WIDE_NASAL_BRIDGE		176	-0.06785458	-1.0266665	0.3919192	0.71937376	1.0	1630	tags=57%, list=50%, signal=108%
HP_APLASIA_HYPOPLASIA_INVOLVING_THE_SKELETON	HP_APLASIA_HYPOPLASIA_INVOLVING_THE_SKELETON		308	-0.05451083	-1.042925	0.39227644	0.70032936	1.0	1636	tags=56%, list=51%, signal=102%
HP_ABNORMALITY_OF_THE_GENITAL_SYSTEM	HP_ABNORMALITY_OF_THE_GENITAL_SYSTEM		372	-0.05011281	-1.0670547	0.39256197	0.67978317	1.0	1604	tags=54%, list=50%, signal=95%
HP_ABNORMALITY_OF_THROMBOCYTES	HP_ABNORMALITY_OF_THROMBOCYTES		84	-0.09777936	-1.0369438	0.39306358	0.70789033	1.0	1617	tags=60%, list=50%, signal=116%
HP_HEARING_ABNORMALITY	HP_HEARING_ABNORMALITY		341	-0.05253029	-1.0478052	0.39413	0.6946233	1.0	1631	tags=55%, list=50%, signal=100%
HP_ABNORMAL_PYRAMIDAL_SIGN	HP_ABNORMAL_PYRAMIDAL_SIGN		86	-0.091419145	-1.0193917	0.39553753	0.7240879	1.0	2532	tags=87%, list=78%, signal=392%
HP_RETICULOCYTOPENIA	HP_RETICULOCYTOPENIA		5	-0.36169815	-1.0314312	0.39591837	0.7150265	1.0	773	tags=60%, list=24%, signal=79%
HP_SPINAL_DYSRAPHISM	HP_SPINAL_DYSRAPHISM		40	-0.1378446	-1.0335528	0.39711934	0.71438825	1.0	1581	tags=63%, list=49%, signal=121%
HP_DISINHIBITION	HP_DISINHIBITION		58	-0.11583338	-1.0290239	0.3976143	0.716354	1.0	2531	tags=90%, list=78%, signal=406%
HP_GENITAL_NEOPLASM	HP_GENITAL_NEOPLASM		33	-0.15073839	-1.0258279	0.39789474	0.7174064	1.0	792	tags=39%, list=25%, signal=52%
HP_ABNORMAL_ANTERIOR_EYE_SEGMENT_MORPHOLOGY	HP_ABNORMAL_ANTERIOR_EYE_SEGMENT_MORPHOLOGY		286	-0.057028838	-1.0515958	0.398773	0.69290465	1.0	1562	tags=53%, list=48%, signal=94%
HP_INCREASED_MEAN_PLATELET_VOLUME	HP_INCREASED_MEAN_PLATELET_VOLUME		5	-0.36907342	-1.012985	0.3991684	0.72812545	1.0	2042	tags=100%, list=63%, signal=271%
HP_PERIVENTRICULAR_NODULAR_HETEROTOPIA	HP_PERIVENTRICULAR_NODULAR_HETEROTOPIA		8	-0.30397022	-1.0480583	0.39919356	0.6953305	1.0	637	tags=50%, list=20%, signal=62%
HP_SOCIAL_DISINHIBITION	HP_SOCIAL_DISINHIBITION		6	-0.33488324	-1.0205352	0.3992095	0.72285527	1.0	1614	tags=83%, list=50%, signal=166%
HP_TICS	HP_TICS		9	-0.27948427	-1.0379183	0.39959016	0.707645	1.0	1614	tags=78%, list=50%, signal=155%
HP_SHUFFLING_GAIT	HP_SHUFFLING_GAIT		12	-0.24689439	-1.0372844	0.3995984	0.7084348	1.0	1630	tags=75%, list=50%, signal=151%
HP_ELEVATED_RED_CELL_ADENOSINE_DEAMINASE_LEVEL	HP_ELEVATED_RED_CELL_ADENOSINE_DEAMINASE_LEVEL		5	-0.36169815	-1.0292474	0.40039062	0.7165057	1.0	773	tags=60%, list=24%, signal=79%
HP_BOWEL_DIVERTICULOSIS	HP_BOWEL_DIVERTICULOSIS		6	-0.34511262	-1.0270693	0.40077072	0.7191934	1.0	1581	tags=83%, list=49%, signal=163%
HP_IRREGULAR_MENSTRUATION	HP_IRREGULAR_MENSTRUATION		13	-0.24314763	-1.0317414	0.40082645	0.7156276	1.0	710	tags=46%, list=22%, signal=59%
HP_VARICOSE_VEINS	HP_VARICOSE_VEINS		7	-0.3289479	-1.0588331	0.40112993	0.68660337	1.0	787	tags=57%, list=24%, signal=75%
HP_DEVELOPMENTAL_REGRESSION	HP_DEVELOPMENTAL_REGRESSION		86	-0.09700764	-1.0265065	0.40212765	0.7190603	1.0	2552	tags=88%, list=79%, signal=409%
HP_ABNORMAL_PLATELET_VOLUME	HP_ABNORMAL_PLATELET_VOLUME		5	-0.36907342	-1.0388055	0.40239045	0.70640993	1.0	2042	tags=100%, list=63%, signal=271%
HP_VASCULAR_DILATATION	HP_VASCULAR_DILATATION		60	-0.1147751	-1.0301462	0.40239045	0.71525	1.0	1630	tags=62%, list=50%, signal=122%
HP_HIP_CONTRACTURE	HP_HIP_CONTRACTURE		20	-0.18760894	-1.0078274	0.40298507	0.73401046	1.0	1176	tags=55%, list=36%, signal=86%
HP_DECREASED_BODY_WEIGHT	HP_DECREASED_BODY_WEIGHT		309	-0.052542772	-1.0235962	0.40316206	0.7182363	1.0	1636	tags=55%, list=51%, signal=101%
HP_PATELLAR_DISLOCATION	HP_PATELLAR_DISLOCATION		20	-0.18798253	-1.014266	0.40384614	0.7285001	1.0	690	tags=40%, list=21%, signal=51%
HP_ABNORMALITY_OF_FEMALE_EXTERNAL_GENITALIA	HP_ABNORMALITY_OF_FEMALE_EXTERNAL_GENITALIA		47	-0.12245569	-1.010441	0.40582526	0.7309596	1.0	780	tags=36%, list=24%, signal=47%
HP_DEEPLY_SET_EYE	HP_DEEPLY_SET_EYE		98	-0.089967825	-1.0308009	0.40657085	0.7151238	1.0	1401	tags=52%, list=43%, signal=89%
HP_AUTOIMMUNE_ANTIBODY_POSITIVITY	HP_AUTOIMMUNE_ANTIBODY_POSITIVITY		27	-0.16595596	-1.026473	0.40661478	0.7184973	1.0	2342	tags=89%, list=72%, signal=320%
HP_ATOPIC_DERMATITIS	HP_ATOPIC_DERMATITIS		7	-0.3087043	-1.0243738	0.4076923	0.7178937	1.0	1314	tags=71%, list=41%, signal=120%
HP_ABNORMAL_BRONCHUS_MORPHOLOGY	HP_ABNORMAL_BRONCHUS_MORPHOLOGY		37	-0.14287527	-1.0401263	0.40970874	0.7042936	1.0	1903	tags=73%, list=59%, signal=175%
HP_ERYTHEMA	HP_ERYTHEMA		19	-0.1949154	-1.0235766	0.41020408	0.7176438	1.0	1416	tags=63%, list=44%, signal=112%
HP_ANAL_ATRESIA	HP_ANAL_ATRESIA		31	-0.15234153	-1.0027403	0.41040462	0.7388819	1.0	1390	tags=58%, list=43%, signal=101%
HP_LOWER_LIMB_SPASTICITY	HP_LOWER_LIMB_SPASTICITY		56	-0.11555411	-1.0257715	0.41064638	0.71690184	1.0	1250	tags=50%, list=39%, signal=80%
HP_HETEROTAXY	HP_HETEROTAXY		5	-0.35766962	-1.023816	0.41152263	0.7183848	1.0	786	tags=60%, list=24%, signal=79%
HP_HYPERLORDOSIS	HP_HYPERLORDOSIS		64	-0.10969066	-1.0258529	0.41153082	0.71798605	1.0	1118	tags=45%, list=35%, signal=68%
HP_ONYCHOGRYPOSIS	HP_ONYCHOGRYPOSIS		10	-0.27548108	-1.0262794	0.41187385	0.71765834	1.0	1699	tags=80%, list=53%, signal=168%
HP_METAPHYSEAL_WIDENING	HP_METAPHYSEAL_WIDENING		18	-0.19622487	-1.0146365	0.41351888	0.7283642	1.0	1525	tags=67%, list=47%, signal=126%
HP_PROGRESSIVE	HP_PROGRESSIVE		68	-0.107905135	-1.0316926	0.41359222	0.715092	1.0	325	tags=21%, list=10%, signal=22%
HP_ABNORMALITY_OF_THE_URETHRA	HP_ABNORMALITY_OF_THE_URETHRA		126	-0.08247222	-1.0302688	0.41422594	0.71564054	1.0	1643	tags=59%, list=51%, signal=115%
HP_HIGH_PITCHED_VOICE	HP_HIGH_PITCHED_VOICE		15	-0.2195627	-1.0328579	0.414433	0.71389437	1.0	372	tags=33%, list=12%, signal=37%
HP_PACE_OF_PROGRESSION	HP_PACE_OF_PROGRESSION		112	-0.08296703	-1.0182016	0.41535434	0.7247661	1.0	781	tags=32%, list=24%, signal=41%
HP_RIGHT_BUNDLE_BRANCH_BLOCK	HP_RIGHT_BUNDLE_BRANCH_BLOCK		8	-0.29404464	-1.0158495	0.41617358	0.7271471	1.0	265	tags=38%, list=8%, signal=41%
HP_HAND_MUSCLE_WEAKNESS	HP_HAND_MUSCLE_WEAKNESS		17	-0.210118	-1.026336	0.41699606	0.71816	1.0	1797	tags=76%, list=56%, signal=171%
HP_HYPOPLASTIC_TOENAILS	HP_HYPOPLASTIC_TOENAILS		24	-0.17352453	-1.0074883	0.41851106	0.7340618	1.0	1599	tags=67%, list=49%, signal=131%
HP_HYPERTONIA	HP_HYPERTONIA		278	-0.053557415	-1.0114589	0.41883767	0.7294305	1.0	2540	tags=83%, list=79%, signal=356%
HP_AUTOIMMUNITY	HP_AUTOIMMUNITY		49	-0.12256438	-1.0181001	0.41908714	0.72434634	1.0	2645	tags=94%, list=82%, signal=509%
HP_ABNORMAL_ILIAC_WING_MORPHOLOGY	HP_ABNORMAL_ILIAC_WING_MORPHOLOGY		12	-0.23809521	-1.0202558	0.4197292	0.7228517	1.0	581	tags=42%, list=18%, signal=51%
HP_ABNORMAL_NUMBER_OF_ERYTHROID_PRECURSORS	HP_ABNORMAL_NUMBER_OF_ERYTHROID_PRECURSORS		11	-0.2583895	-1.0184226	0.4198783	0.7248918	1.0	344	tags=36%, list=11%, signal=41%
HP_OVAL_FACE	HP_OVAL_FACE		6	-0.33715644	-1.0329739	0.4203455	0.7142828	1.0	1068	tags=67%, list=33%, signal=99%
HP_DEMYELINATING_PERIPHERAL_NEUROPATHY	HP_DEMYELINATING_PERIPHERAL_NEUROPATHY		12	-0.23995855	-1.027085	0.42105263	0.7197843	1.0	575	tags=42%, list=18%, signal=50%
HP_PALPITATIONS	HP_PALPITATIONS		24	-0.17321281	-1.01325	0.42105263	0.7293887	1.0	792	tags=42%, list=25%, signal=55%
HP_APLASIA_HYPOPLASIA_OF_THE_CLAVICLES	HP_APLASIA_HYPOPLASIA_OF_THE_CLAVICLES		17	-0.20292744	-1.018942	0.42209074	0.7243689	1.0	1630	tags=71%, list=50%, signal=142%
HP_ABNORMAL_VESTIBULAR_FUNCTION	HP_ABNORMAL_VESTIBULAR_FUNCTION		46	-0.12662736	-1.013409	0.42239687	0.72967917	1.0	792	tags=37%, list=25%, signal=48%
HP_INCREASED_INTRACRANIAL_PRESSURE	HP_INCREASED_INTRACRANIAL_PRESSURE		18	-0.20082282	-0.9995887	0.42406312	0.7411739	1.0	792	tags=44%, list=25%, signal=59%
HP_THIN_RIBS	HP_THIN_RIBS		12	-0.24689439	-1.0331655	0.42424244	0.7145378	1.0	1630	tags=75%, list=50%, signal=151%
HP_INAPPROPRIATE_LAUGHTER	HP_INAPPROPRIATE_LAUGHTER		11	-0.2524907	-0.99827003	0.4243028	0.74212	1.0	363	tags=36%, list=11%, signal=41%
HP_LOWER_LIMB_ASYMMETRY	HP_LOWER_LIMB_ASYMMETRY		16	-0.20211442	-0.98403496	0.42462844	0.7545054	1.0	1371	tags=63%, list=42%, signal=108%
HP_APLASIA_HYPOPLASIA_INVOLVING_THE_PELVIS	HP_APLASIA_HYPOPLASIA_INVOLVING_THE_PELVIS		15	-0.21784267	-1.0178936	0.42474228	0.7241284	1.0	593	tags=40%, list=18%, signal=49%
HP_DELAYED_ABILITY_TO_CRAWL	HP_DELAYED_ABILITY_TO_CRAWL		5	-0.3558103	-0.99712354	0.4249012	0.7414235	1.0	792	tags=60%, list=25%, signal=79%
HP_ABNORMAL_ACETABULUM_MORPHOLOGY	HP_ABNORMAL_ACETABULUM_MORPHOLOGY		11	-0.24828537	-1.0065182	0.425	0.7348758	1.0	1258	tags=64%, list=39%, signal=104%
HP_VISUAL_FIELD_DEFECT	HP_VISUAL_FIELD_DEFECT		42	-0.13736379	-1.0245154	0.42535788	0.7182078	1.0	871	tags=40%, list=27%, signal=55%
HP_NARROW_FOREHEAD	HP_NARROW_FOREHEAD		53	-0.117504604	-0.9957961	0.42561984	0.7437211	1.0	1091	tags=45%, list=34%, signal=67%
HP_DISPLACEMENT_OF_THE_URETHRAL_MEATUS	HP_DISPLACEMENT_OF_THE_URETHRAL_MEATUS		116	-0.08033069	-0.9974581	0.42592594	0.74192184	1.0	698	tags=29%, list=22%, signal=36%
HP_BASAL_GANGLIA_CALCIFICATION	HP_BASAL_GANGLIA_CALCIFICATION		11	-0.2489063	-1.0172762	0.4259635	0.724816	1.0	1256	tags=64%, list=39%, signal=104%
HP_IMPAIRED_SOCIAL_INTERACTIONS	HP_IMPAIRED_SOCIAL_INTERACTIONS		17	-0.20397034	-0.99140793	0.4262295	0.7493343	1.0	2197	tags=88%, list=68%, signal=274%
HP_RECURRENT_OTITIS_MEDIA	HP_RECURRENT_OTITIS_MEDIA		49	-0.12328248	-1.0129309	0.42626262	0.72763336	1.0	2181	tags=80%, list=67%, signal=241%
HP_HYPOPIGMENTATION_OF_THE_SKIN	HP_HYPOPIGMENTATION_OF_THE_SKIN		51	-0.11975512	-1.0031811	0.42650104	0.7386187	1.0	1141	tags=47%, list=35%, signal=72%
HP_NEOPLASM_BY_HISTOLOGY	HP_NEOPLASM_BY_HISTOLOGY		101	-0.08751198	-1.0019343	0.42664093	0.7386912	1.0	815	tags=34%, list=25%, signal=44%
HP_PARAPLEGIA	HP_PARAPLEGIA		36	-0.14386038	-1.0234272	0.4271255	0.7173304	1.0	1247	tags=53%, list=39%, signal=85%
HP_INCREASED_ENDOMYSIAL_CONNECTIVE_TISSUE	HP_INCREASED_ENDOMYSIAL_CONNECTIVE_TISSUE		10	-0.2566729	-1.014764	0.42768595	0.72870076	1.0	790	tags=50%, list=24%, signal=66%
HP_ECTROPION	HP_ECTROPION		16	-0.2027363	-0.99031854	0.428	0.75038654	1.0	157	tags=25%, list=5%, signal=26%
HP_ACUTE_KIDNEY_INJURY	HP_ACUTE_KIDNEY_INJURY		7	-0.3081727	-1.0044237	0.42827868	0.73666555	1.0	854	tags=57%, list=26%, signal=77%
HP_INCREASED_SERUM_LACTATE	HP_INCREASED_SERUM_LACTATE		8	-0.294665	-1.0021716	0.43030304	0.7388167	1.0	2283	tags=100%, list=71%, signal=340%
HP_ABNORMAL_SYNAPTIC_TRANSMISSION_AT_THE_NEUROMUSCULAR_JUNCTION	HP_ABNORMAL_SYNAPTIC_TRANSMISSION_AT_THE_NEUROMUSCULAR_JUNCTION		39	-0.13836357	-1.0251213	0.43083003	0.7175375	1.0	1631	tags=64%, list=50%, signal=128%
HP_APLASIA_HYPOPLASIA_OF_THE_HALLUX	HP_APLASIA_HYPOPLASIA_OF_THE_HALLUX		12	-0.2343685	-1.012046	0.4330097	0.7288444	1.0	593	tags=42%, list=18%, signal=51%
HP_SCOTOMA	HP_SCOTOMA		12	-0.23571426	-0.9982384	0.4331984	0.7415677	1.0	858	tags=50%, list=27%, signal=68%
HP_DECREASED_SERUM_INSULIN_LIKE_GROWTH_FACTOR_1	HP_DECREASED_SERUM_INSULIN_LIKE_GROWTH_FACTOR_1		7	-0.3044961	-0.99864686	0.43426296	0.7419433	1.0	2251	tags=100%, list=70%, signal=329%
HP_NEOPLASM_OF_THE_THYROID_GLAND	HP_NEOPLASM_OF_THE_THYROID_GLAND		21	-0.18817754	-1.0131922	0.43434343	0.7289139	1.0	628	tags=38%, list=19%, signal=47%
HP_CHORIORETINAL_COLOBOMA	HP_CHORIORETINAL_COLOBOMA		16	-0.2061567	-0.98669875	0.43469787	0.7538218	1.0	1964	tags=81%, list=61%, signal=206%
HP_ABNORMAL_MORPHOLOGY_OF_THE_NASAL_ALAE	HP_ABNORMAL_MORPHOLOGY_OF_THE_NASAL_ALAE		187	-0.061826598	-0.97949404	0.43541667	0.75744903	1.0	2146	tags=72%, list=66%, signal=202%
HP_PARESTHESIA	HP_PARESTHESIA		19	-0.19195046	-0.98356354	0.43589744	0.754274	1.0	575	tags=37%, list=18%, signal=45%
HP_MUSCLE_STIFFNESS	HP_MUSCLE_STIFFNESS		26	-0.16481113	-1.0085752	0.4359504	0.7330846	1.0	840	tags=42%, list=26%, signal=57%
HP_ABNORMAL_MAXILLA_MORPHOLOGY	HP_ABNORMAL_MAXILLA_MORPHOLOGY		44	-0.12829357	-0.9901954	0.436214	0.7500669	1.0	1208	tags=50%, list=37%, signal=79%
HP_DIALEPTIC_SEIZURE	HP_DIALEPTIC_SEIZURE		71	-0.10291359	-1.0067041	0.43629342	0.7351239	1.0	2498	tags=87%, list=77%, signal=376%
HP_ABSENT_FACIAL_HAIR	HP_ABSENT_FACIAL_HAIR		12	-0.24606624	-0.992953	0.4369748	0.7466403	1.0	1902	tags=83%, list=59%, signal=202%
HP_SPRENGEL_ANOMALY	HP_SPRENGEL_ANOMALY		17	-0.20292744	-1.00182	0.43762782	0.73771113	1.0	1630	tags=71%, list=50%, signal=142%
HP_ABNORMAL_LABIA_MORPHOLOGY	HP_ABNORMAL_LABIA_MORPHOLOGY		29	-0.15233561	-0.99765193	0.4379845	0.74215436	1.0	739	tags=38%, list=23%, signal=49%
HP_PARANOIA	HP_PARANOIA		10	-0.2631906	-1.0057194	0.44088176	0.73586404	1.0	769	tags=50%, list=24%, signal=65%
HP_BRAIN_NEOPLASM	HP_BRAIN_NEOPLASM		9	-0.26586688	-0.9865638	0.44094488	0.75284725	1.0	2017	tags=89%, list=62%, signal=236%
HP_MALNUTRITION	HP_MALNUTRITION		9	-0.269728	-0.98622906	0.4410569	0.75298685	1.0	209	tags=33%, list=6%, signal=36%
HP_ABNORMAL_AORTIC_VALVE_PHYSIOLOGY	HP_ABNORMAL_AORTIC_VALVE_PHYSIOLOGY		34	-0.14455724	-0.9972746	0.44106463	0.7417201	1.0	1630	tags=65%, list=50%, signal=129%
HP_SUPERNUMERARY_BONES_OF_THE_AXIAL_SKELETON	HP_SUPERNUMERARY_BONES_OF_THE_AXIAL_SKELETON		11	-0.23908438	-0.9636634	0.44230768	0.7712644	1.0	700	tags=45%, list=22%, signal=58%
HP_SUBCUTANEOUS_NODULE	HP_SUBCUTANEOUS_NODULE		13	-0.22345686	-0.9872851	0.44285715	0.75376093	1.0	1022	tags=54%, list=32%, signal=78%
HP_CORNEAL_ULCERATION	HP_CORNEAL_ULCERATION		6	-0.32992354	-1.0018563	0.44311377	0.73823804	1.0	1630	tags=83%, list=50%, signal=168%
HP_NON_MOTOR_SEIZURE	HP_NON_MOTOR_SEIZURE		54	-0.118278444	-1.0047872	0.44353184	0.7365484	1.0	2498	tags=89%, list=77%, signal=385%
HP_WEAKNESS_OF_MUSCLES_OF_RESPIRATION	HP_WEAKNESS_OF_MUSCLES_OF_RESPIRATION		30	-0.15733917	-1.0025297	0.44356436	0.7386838	1.0	790	tags=40%, list=24%, signal=52%
HP_ABNORMALITY_OF_FUNDUS_PIGMENTATION	HP_ABNORMALITY_OF_FUNDUS_PIGMENTATION		7	-0.30418605	-1.009667	0.44486693	0.7319742	1.0	2252	tags=100%, list=70%, signal=329%
HP_TRIPHALANGEAL_THUMB	HP_TRIPHALANGEAL_THUMB		16	-0.20802237	-0.9866643	0.4451477	0.7532816	1.0	1150	tags=56%, list=36%, signal=87%
HP_ABNORMALITY_OF_PRENATAL_DEVELOPMENT_OR_BIRTH	HP_ABNORMALITY_OF_PRENATAL_DEVELOPMENT_OR_BIRTH		227	-0.057641096	-0.99475336	0.44621515	0.74406576	1.0	1636	tags=56%, list=51%, signal=105%
HP_POSTERIOR_PITUITARY_DYSGENESIS	HP_POSTERIOR_PITUITARY_DYSGENESIS		7	-0.2975415	-0.97745436	0.4473161	0.75863135	1.0	1350	tags=71%, list=42%, signal=122%
HP_FLAT_OCCIPUT	HP_FLAT_OCCIPUT		10	-0.25325888	-0.990037	0.44758064	0.7497352	1.0	801	tags=50%, list=25%, signal=66%
HP_NASOGASTRIC_TUBE_FEEDING	HP_NASOGASTRIC_TUBE_FEEDING		8	-0.2866005	-0.9988391	0.4476386	0.7421428	1.0	2309	tags=100%, list=71%, signal=349%
HP_OPTIC_ATROPHY	HP_OPTIC_ATROPHY		143	-0.07150117	-0.9815673	0.44855967	0.756132	1.0	865	tags=34%, list=27%, signal=44%
HP_ABNORMAL_NASAL_SKELETON_MORPHOLOGY	HP_ABNORMAL_NASAL_SKELETON_MORPHOLOGY		5	-0.3558103	-0.98471546	0.4489796	0.75373155	1.0	792	tags=60%, list=25%, signal=79%
HP_PROGRESSIVE_SPASTICITY	HP_PROGRESSIVE_SPASTICITY		5	-0.3558103	-0.97393614	0.44933078	0.7610352	1.0	792	tags=60%, list=25%, signal=79%
HP_UNILATERAL_RENAL_AGENESIS	HP_UNILATERAL_RENAL_AGENESIS		21	-0.17975412	-0.9815598	0.4517454	0.7555316	1.0	2348	tags=90%, list=73%, signal=329%
HP_PURE_RED_CELL_APLASIA	HP_PURE_RED_CELL_APLASIA		5	-0.36169815	-0.9895873	0.45192307	0.7494476	1.0	773	tags=60%, list=24%, signal=79%
HP_HYPERACTIVE_DEEP_TENDON_REFLEXES	HP_HYPERACTIVE_DEEP_TENDON_REFLEXES		7	-0.3128682	-1.0088491	0.45297503	0.73308665	1.0	2224	tags=100%, list=69%, signal=320%
HP_CIRRHOSIS	HP_CIRRHOSIS		27	-0.16403766	-1.0048956	0.45325205	0.73694956	1.0	792	tags=41%, list=25%, signal=54%
HP_ADENOCARCINOMA_OF_THE_COLON	HP_ADENOCARCINOMA_OF_THE_COLON		7	-0.30139533	-0.97118074	0.45473683	0.7656283	1.0	2261	tags=100%, list=70%, signal=332%
HP_LOSS_OF_SPEECH	HP_LOSS_OF_SPEECH		11	-0.2451243	-0.9799822	0.45564517	0.7576584	1.0	1562	tags=73%, list=48%, signal=140%
HP_EPISODIC_VOMITING	HP_EPISODIC_VOMITING		10	-0.25387958	-0.976114	0.45588234	0.75890094	1.0	2415	tags=100%, list=75%, signal=394%
HP_ABSENT_THUMB	HP_ABSENT_THUMB		14	-0.21654974	-0.9957732	0.45603272	0.7431658	1.0	1151	tags=57%, list=36%, signal=88%
HP_EXCESSIVE_SALIVATION	HP_EXCESSIVE_SALIVATION		38	-0.13332565	-0.97573024	0.45606694	0.759135	1.0	2552	tags=92%, list=79%, signal=433%
HP_AGE_OF_DEATH	HP_AGE_OF_DEATH		78	-0.095580705	-0.9666482	0.45679012	0.7685676	1.0	2310	tags=81%, list=71%, signal=276%
HP_ABNORMALITY_OF_BLADDER_MORPHOLOGY	HP_ABNORMALITY_OF_BLADDER_MORPHOLOGY		18	-0.19795342	-0.9935808	0.45738044	0.74586725	1.0	1699	tags=72%, list=53%, signal=151%
HP_HERNIA	HP_HERNIA		158	-0.067017786	-0.9828112	0.45790553	0.7545915	1.0	1636	tags=57%, list=51%, signal=110%
HP_INTELLECTUAL_DISABILITY_SEVERE	HP_INTELLECTUAL_DISABILITY_SEVERE		117	-0.077757195	-0.98376286	0.45841393	0.75446683	1.0	698	tags=29%, list=22%, signal=36%
HP_EMG_NEUROPATHIC_CHANGES	HP_EMG_NEUROPATHIC_CHANGES		17	-0.19683465	-0.97645557	0.45858586	0.7594455	1.0	699	tags=41%, list=22%, signal=52%
HP_ABNORMAL_INTONATION	HP_ABNORMAL_INTONATION		26	-0.16214785	-0.9688862	0.45884773	0.76747155	1.0	227	tags=23%, list=7%, signal=25%
HP_CLUMSINESS	HP_CLUMSINESS		18	-0.19287148	-0.96974665	0.46028513	0.7662359	1.0	2254	tags=89%, list=70%, signal=292%
HP_INFANTILE_SPASMS	HP_INFANTILE_SPASMS		40	-0.13070174	-0.9781391	0.46031746	0.757869	1.0	715	tags=35%, list=22%, signal=44%
HP_ABNORMAL_PELVIS_BONE_MORPHOLOGY	HP_ABNORMAL_PELVIS_BONE_MORPHOLOGY		6	-0.31742096	-0.9744263	0.46060607	0.7612612	1.0	593	tags=50%, list=18%, signal=61%
HP_RECURRENT_SINUSITIS	HP_RECURRENT_SINUSITIS		10	-0.2548107	-0.9855493	0.46138614	0.7532142	1.0	2412	tags=100%, list=75%, signal=393%
HP_MORPHOLOGICAL_ABNORMALITY_OF_THE_SEMICIRCULAR_CANAL	HP_MORPHOLOGICAL_ABNORMALITY_OF_THE_SEMICIRCULAR_CANAL		9	-0.26200575	-0.9821346	0.4622824	0.75548625	1.0	593	tags=44%, list=18%, signal=54%
HP_WEAKNESS_OF_FACIAL_MUSCULATURE	HP_WEAKNESS_OF_FACIAL_MUSCULATURE		62	-0.10650249	-0.9806013	0.4623218	0.75694245	1.0	2739	tags=95%, list=85%, signal=612%
HP_SEPSIS	HP_SEPSIS		19	-0.1871345	-0.9872175	0.46292585	0.753281	1.0	1441	tags=63%, list=45%, signal=113%
HP_INTRINSIC_HAND_MUSCLE_ATROPHY	HP_INTRINSIC_HAND_MUSCLE_ATROPHY		7	-0.3087043	-1.0017821	0.46311477	0.73716706	1.0	1314	tags=71%, list=41%, signal=120%
HP_POLYNEUROPATHY	HP_POLYNEUROPATHY		11	-0.2454912	-0.97679126	0.46332046	0.75939095	1.0	1267	tags=64%, list=39%, signal=104%
HP_REDUCED_ATTENTION_REGULATION	HP_REDUCED_ATTENTION_REGULATION		152	-0.06971974	-0.98969847	0.46561885	0.74982363	1.0	1381	tags=49%, list=43%, signal=82%
HP_TRUNCAL_ATAXIA	HP_TRUNCAL_ATAXIA		16	-0.2027363	-0.9783181	0.46561885	0.7581042	1.0	561	tags=38%, list=17%, signal=45%
HP_LEUKOENCEPHALOPATHY	HP_LEUKOENCEPHALOPATHY		37	-0.13716534	-0.9910229	0.46734694	0.74954456	1.0	2358	tags=86%, list=73%, signal=316%
HP_ABNORMAL_MYOCARDIUM_MORPHOLOGY	HP_ABNORMAL_MYOCARDIUM_MORPHOLOGY		89	-0.08649146	-0.96808726	0.4679089	0.7678889	1.0	1327	tags=49%, list=41%, signal=82%
HP_BRADYCARDIA	HP_BRADYCARDIA		14	-0.21117818	-0.9645965	0.46868688	0.77107793	1.0	1630	tags=71%, list=50%, signal=143%
HP_RIB_FUSION	HP_RIB_FUSION		18	-0.18765126	-0.9622186	0.4691358	0.7718084	1.0	1373	tags=61%, list=42%, signal=106%
HP_MACROTIA	HP_MACROTIA		75	-0.09442721	-0.9581944	0.46938777	0.7752847	1.0	1599	tags=59%, list=49%, signal=113%
HP_ARRHINENCEPHALY	HP_ARRHINENCEPHALY		11	-0.24625327	-0.99514717	0.47011954	0.7438416	1.0	2146	tags=91%, list=66%, signal=270%
HP_PANCYTOPENIA	HP_PANCYTOPENIA		27	-0.15676892	-0.9638319	0.47011954	0.7715138	1.0	935	tags=44%, list=29%, signal=62%
HP_MILIA	HP_MILIA		6	-0.31938416	-0.9674449	0.4702381	0.76804304	1.0	48	tags=33%, list=1%, signal=34%
HP_ANTINEUTROPHIL_ANTIBODY_POSITIVITY	HP_ANTINEUTROPHIL_ANTIBODY_POSITIVITY		6	-0.32827032	-0.97942746	0.47046414	0.7569712	1.0	2174	tags=100%, list=67%, signal=305%
HP_SUPRAVENTRICULAR_TACHYCARDIA	HP_SUPRAVENTRICULAR_TACHYCARDIA		9	-0.26435	-0.97136873	0.47238097	0.76585144	1.0	2381	tags=100%, list=74%, signal=379%
HP_NEUROFIBRILLARY_TANGLES	HP_NEUROFIBRILLARY_TANGLES		5	-0.35717383	-0.98604196	0.47297296	0.75279003	1.0	1434	tags=80%, list=44%, signal=144%
HP_ABNORMALITY_OF_THE_URETER	HP_ABNORMALITY_OF_THE_URETER		103	-0.08108613	-0.9648843	0.47311828	0.7716891	1.0	1630	tags=58%, list=50%, signal=114%
HP_ABNORMALITY_OF_SERUM_CYTOKINE_LEVEL	HP_ABNORMALITY_OF_SERUM_CYTOKINE_LEVEL		6	-0.317111	-0.96714586	0.47412008	0.7680734	1.0	2210	tags=100%, list=68%, signal=316%
HP_EQUINOVARUS_DEFORMITY	HP_EQUINOVARUS_DEFORMITY		5	-0.33715525	-0.9558929	0.47433266	0.77690905	1.0	2145	tags=100%, list=66%, signal=297%
HP_APLASIA_HYPOPLASIA_OF_THE_TIBIA	HP_APLASIA_HYPOPLASIA_OF_THE_TIBIA		6	-0.32114074	-0.95608366	0.4749499	0.77771246	1.0	581	tags=50%, list=18%, signal=61%
HP_MILD_POSTNATAL_GROWTH_RETARDATION	HP_MILD_POSTNATAL_GROWTH_RETARDATION		6	-0.31411448	-0.9515201	0.4769539	0.779945	1.0	1681	tags=83%, list=52%, signal=173%
HP_ABNORMAL_PERIPHERAL_NERVOUS_SYSTEM_MORPHOLOGY	HP_ABNORMAL_PERIPHERAL_NERVOUS_SYSTEM_MORPHOLOGY		129	-0.07348979	-0.95841354	0.47808766	0.775402	1.0	1176	tags=43%, list=36%, signal=66%
HP_PITUITARY_HYPOTHYROIDISM	HP_PITUITARY_HYPOTHYROIDISM		10	-0.2561763	-0.98316884	0.47843137	0.7544806	1.0	1438	tags=70%, list=44%, signal=126%
HP_DISTAL_AMYOTROPHY	HP_DISTAL_AMYOTROPHY		58	-0.10705515	-0.9706185	0.47870183	0.7662023	1.0	1723	tags=64%, list=53%, signal=134%
HP_ALOPECIA	HP_ALOPECIA		53	-0.113136314	-0.97043586	0.47878787	0.7659885	1.0	739	tags=34%, list=23%, signal=43%
HP_LYMPHEDEMA	HP_LYMPHEDEMA		19	-0.1821875	-0.9704106	0.4796748	0.76545113	1.0	1627	tags=68%, list=50%, signal=137%
HP_HYPERVENTILATION	HP_HYPERVENTILATION		7	-0.2974529	-0.9629194	0.48039216	0.77156186	1.0	1812	tags=86%, list=56%, signal=195%
HP_ABNORMAL_ORAL_PHYSIOLOGY	HP_ABNORMAL_ORAL_PHYSIOLOGY		78	-0.091816664	-0.94349545	0.48073024	0.7867777	1.0	2239	tags=78%, list=69%, signal=248%
HP_ANGIOFIBROMAS	HP_ANGIOFIBROMAS		7	-0.28899223	-0.95479506	0.48169556	0.7773474	1.0	2301	tags=100%, list=71%, signal=346%
HP_ABNORMAL_CHEEK_MORPHOLOGY	HP_ABNORMAL_CHEEK_MORPHOLOGY		82	-0.09276035	-0.98524904	0.482	0.75321126	1.0	773	tags=33%, list=24%, signal=42%
HP_EXOSTOSES	HP_EXOSTOSES		8	-0.27140197	-0.9550211	0.48249027	0.77749634	1.0	1550	tags=75%, list=48%, signal=144%
HP_ABNORMAL_3RD_FINGER_MORPHOLOGY	HP_ABNORMAL_3RD_FINGER_MORPHOLOGY		6	-0.31742096	-0.95127225	0.4833006	0.7798632	1.0	593	tags=50%, list=18%, signal=61%
HP_LARGE_HANDS	HP_LARGE_HANDS		14	-0.21237679	-0.9613151	0.48380566	0.77310854	1.0	1857	tags=79%, list=57%, signal=184%
HP_BRONCHOMALACIA	HP_BRONCHOMALACIA		9	-0.26200575	-0.95844585	0.484	0.7759316	1.0	593	tags=44%, list=18%, signal=54%
HP_SHORT_FOOT	HP_SHORT_FOOT		47	-0.11839409	-0.9545082	0.48425198	0.7773235	1.0	1068	tags=45%, list=33%, signal=66%
HP_OCULAR_PAIN	HP_OCULAR_PAIN		6	-0.3119446	-0.95536506	0.4864865	0.7773635	1.0	72	tags=33%, list=2%, signal=34%
HP_SCHIZOPHRENIA	HP_SCHIZOPHRENIA		14	-0.21632777	-0.96251667	0.48707753	0.7717651	1.0	690	tags=43%, list=21%, signal=54%
HP_SHORT_COLUMELLA	HP_SHORT_COLUMELLA		8	-0.28442928	-0.9676632	0.48761904	0.7681939	1.0	700	tags=50%, list=22%, signal=64%
HP_POLAR_CATARACT	HP_POLAR_CATARACT		5	-0.3532073	-0.9798684	0.4883227	0.75729525	1.0	154	tags=40%, list=5%, signal=42%
HP_ABNORMAL_PERITONEUM_MORPHOLOGY	HP_ABNORMAL_PERITONEUM_MORPHOLOGY		12	-0.23240164	-0.9584962	0.48850575	0.77643996	1.0	1946	tags=83%, list=60%, signal=209%
HP_ABNORMAL_FORM_OF_THE_VERTEBRAL_BODIES	HP_ABNORMAL_FORM_OF_THE_VERTEBRAL_BODIES		83	-0.0918096	-0.9784945	0.48956355	0.75832486	1.0	1581	tags=58%, list=49%, signal=110%
HP_MANIFESTATIONS_OF_PERSEVERATIVE_THOUGHT_OR_ACTION	HP_MANIFESTATIONS_OF_PERSEVERATIVE_THOUGHT_OR_ACTION		8	-0.27946648	-0.96021456	0.48962656	0.77415234	1.0	312	tags=38%, list=10%, signal=41%
HP_PERIVENTRICULAR_HETEROTOPIA	HP_PERIVENTRICULAR_HETEROTOPIA		19	-0.18285911	-0.96826696	0.4919355	0.76811713	1.0	264	tags=26%, list=8%, signal=28%
HP_SENSORY_BEHAVIORAL_ABNORMALITY	HP_SENSORY_BEHAVIORAL_ABNORMALITY		65	-0.10432101	-0.9763045	0.49367088	0.7591258	1.0	2654	tags=92%, list=82%, signal=506%
HP_THIN_EYEBROW	HP_THIN_EYEBROW		10	-0.25890753	-0.9739814	0.4943609	0.7615521	1.0	1106	tags=60%, list=34%, signal=91%
HP_LOSS_OF_AMBULATION	HP_LOSS_OF_AMBULATION		34	-0.14023468	-0.9579526	0.49469215	0.7751705	1.0	313	tags=24%, list=10%, signal=26%
HP_APLASIA_HYPOPLASIA_OF_THE_FOVEA	HP_APLASIA_HYPOPLASIA_OF_THE_FOVEA		6	-0.30936146	-0.9401934	0.49482402	0.78888386	1.0	2235	tags=100%, list=69%, signal=324%
HP_OVARIAN_CYST	HP_OVARIAN_CYST		23	-0.16713862	-0.95126307	0.49596775	0.77929026	1.0	1713	tags=70%, list=53%, signal=147%
HP_SEVERE_INFECTION	HP_SEVERE_INFECTION		8	-0.27791563	-0.94917655	0.49601594	0.78119797	1.0	721	tags=50%, list=22%, signal=64%
HP_ABNORMAL_2ND_FINGER_MORPHOLOGY	HP_ABNORMAL_2ND_FINGER_MORPHOLOGY		9	-0.25983384	-0.95905274	0.49684212	0.7759259	1.0	600	tags=44%, list=19%, signal=54%
HP_JUVENILE_ONSET	HP_JUVENILE_ONSET		110	-0.077333905	-0.94879776	0.4969697	0.7813601	1.0	1640	tags=58%, list=51%, signal=114%
HP_CHOREA	HP_CHOREA		45	-0.12285326	-0.9631	0.49720672	0.77181274	1.0	2626	tags=93%, list=81%, signal=491%
HP_CHRONIC_KIDNEY_DISEASE	HP_CHRONIC_KIDNEY_DISEASE		24	-0.16791356	-0.96416736	0.4979424	0.77140766	1.0	2425	tags=92%, list=75%, signal=364%
HP_APLASIA_HYPOPLASIA_OF_THE_BLADDER	HP_APLASIA_HYPOPLASIA_OF_THE_BLADDER		5	-0.34304306	-0.96072835	0.49795082	0.773658	1.0	2126	tags=100%, list=66%, signal=292%
HP_SPARSE_OR_ABSENT_EYELASHES	HP_SPARSE_OR_ABSENT_EYELASHES		24	-0.16302994	-0.9504467	0.49804688	0.7798393	1.0	1902	tags=75%, list=59%, signal=181%
HP_REPETITIVE_COMPULSIVE_BEHAVIOR	HP_REPETITIVE_COMPULSIVE_BEHAVIOR		6	-0.30409175	-0.93688285	0.4989775	0.7909564	1.0	2252	tags=100%, list=70%, signal=329%
HP_NARROW_INTERNAL_AUDITORY_CANAL	HP_NARROW_INTERNAL_AUDITORY_CANAL		6	-0.31742096	-0.9454125	0.5010142	0.7846518	1.0	593	tags=50%, list=18%, signal=61%
HP_APLASIA_HYPOPLASIA_INVOLVING_THE_METACARPAL_BONES	HP_APLASIA_HYPOPLASIA_INVOLVING_THE_METACARPAL_BONES		31	-0.14583148	-0.9527716	0.50209206	0.77974695	1.0	264	tags=23%, list=8%, signal=24%
HP_RETINAL_THINNING	HP_RETINAL_THINNING		5	-0.34583202	-0.9646188	0.503876	0.771644	1.0	2117	tags=100%, list=66%, signal=289%
HP_ABNORMAL_SOCIAL_BEHAVIOR	HP_ABNORMAL_SOCIAL_BEHAVIOR		49	-0.114915326	-0.9422465	0.50390625	0.7875704	1.0	1614	tags=61%, list=50%, signal=120%
HP_RESPIRATORY_TRACT_INFECTION	HP_RESPIRATORY_TRACT_INFECTION		157	-0.06684895	-0.9525972	0.5059055	0.7783487	1.0	2204	tags=75%, list=68%, signal=223%
HP_CORONAL_CRANIOSYNOSTOSIS	HP_CORONAL_CRANIOSYNOSTOSIS		9	-0.26200575	-0.9560594	0.5060241	0.7771511	1.0	593	tags=44%, list=18%, signal=54%
HP_INCREASED_SERUM_SEROTONIN	HP_INCREASED_SERUM_SEROTONIN		5	-0.3345522	-0.9349301	0.5074946	0.79328376	1.0	1507	tags=80%, list=47%, signal=150%
HP_ABNORMALITY_OF_ADRENAL_PHYSIOLOGY	HP_ABNORMALITY_OF_ADRENAL_PHYSIOLOGY		30	-0.14422236	-0.9527654	0.507722	0.7791603	1.0	832	tags=40%, list=26%, signal=53%
HP_ABSENT_HAND	HP_ABSENT_HAND		6	-0.30905145	-0.9420793	0.508	0.7873471	1.0	2236	tags=100%, list=69%, signal=324%
HP_HYPOGONADOTROPIC_HYPOGONADISM	HP_HYPOGONADOTROPIC_HYPOGONADISM		42	-0.122600384	-0.9476434	0.5081301	0.7831034	1.0	1072	tags=45%, list=33%, signal=67%
HP_SMALL_FACE	HP_SMALL_FACE		45	-0.119868904	-0.934417	0.50898206	0.79376143	1.0	1630	tags=62%, list=50%, signal=124%
HP_ORAL_CAVITY_BLEEDING	HP_ORAL_CAVITY_BLEEDING		8	-0.27047145	-0.9399094	0.51004016	0.7888534	1.0	1553	tags=75%, list=48%, signal=144%
HP_PUBERTY_AND_GONADAL_DISORDERS	HP_PUBERTY_AND_GONADAL_DISORDERS		161	-0.064617716	-0.94291955	0.5103735	0.78736824	1.0	1268	tags=45%, list=39%, signal=71%
HP_EPISODIC_PAIN	HP_EPISODIC_PAIN		9	-0.25866172	-0.9363327	0.5106383	0.7909652	1.0	1322	tags=67%, list=41%, signal=112%
HP_LACRIMAL_DUCT_APLASIA	HP_LACRIMAL_DUCT_APLASIA		7	-0.29009962	-0.9342162	0.5118577	0.79357314	1.0	1374	tags=71%, list=43%, signal=124%
HP_STATUS_EPILEPTICUS_WITH_PROMINENT_MOTOR_SYMPTOMS	HP_STATUS_EPILEPTICUS_WITH_PROMINENT_MOTOR_SYMPTOMS		5	-0.33517197	-0.92338234	0.513347	0.8011153	1.0	1505	tags=80%, list=47%, signal=149%
HP_WIDENED_SUBARACHNOID_SPACE	HP_WIDENED_SUBARACHNOID_SPACE		6	-0.3107047	-0.94465584	0.51434034	0.78556883	1.0	1692	tags=83%, list=52%, signal=175%
HP_EEG_WITH_FOCAL_SPIKE_WAVES	HP_EEG_WITH_FOCAL_SPIKE_WAVES		5	-0.33715525	-0.95411533	0.5144033	0.777523	1.0	2145	tags=100%, list=66%, signal=297%
HP_EMOTIONAL_LABILITY	HP_EMOTIONAL_LABILITY		42	-0.123316914	-0.9427639	0.51452285	0.7870677	1.0	2224	tags=81%, list=69%, signal=256%
HP_PROMINENT_SUPRAORBITAL_RIDGES	HP_PROMINENT_SUPRAORBITAL_RIDGES		16	-0.19745024	-0.9527172	0.5147059	0.7786849	1.0	780	tags=44%, list=24%, signal=57%
HP_RENAL_HYPOPLASIA_APLASIA	HP_RENAL_HYPOPLASIA_APLASIA		90	-0.0853879	-0.95680684	0.5149105	0.7769145	1.0	1636	tags=59%, list=51%, signal=116%
HP_HYPOPLASTIC_FIFTH_FINGERNAIL	HP_HYPOPLASTIC_FIFTH_FINGERNAIL		6	-0.3065716	-0.92941785	0.5150301	0.79820764	1.0	628	tags=50%, list=19%, signal=62%
HP_JOINT_LAXITY	HP_JOINT_LAXITY		78	-0.09402794	-0.9381507	0.5152672	0.78951675	1.0	1279	tags=49%, list=40%, signal=79%
HP_METRORRHAGIA	HP_METRORRHAGIA		8	-0.27047145	-0.9455894	0.51619434	0.785476	1.0	1553	tags=75%, list=48%, signal=144%
HP_APLASIA_HYPOPLASIA_INVOLVING_BONES_OF_THE_LOWER_LIMBS	HP_APLASIA_HYPOPLASIA_INVOLVING_BONES_OF_THE_LOWER_LIMBS		107	-0.080352895	-0.9454978	0.51626015	0.7850557	1.0	1381	tags=50%, list=43%, signal=85%
HP_VENTRICULAR_ARRHYTHMIA	HP_VENTRICULAR_ARRHYTHMIA		37	-0.12964514	-0.9338564	0.5173824	0.7931087	1.0	635	tags=32%, list=20%, signal=40%
HP_PRODUCTIVE_COUGH	HP_PRODUCTIVE_COUGH		11	-0.23696758	-0.95111567	0.5175097	0.7790149	1.0	413	tags=36%, list=13%, signal=42%
HP_SPARSE_SCALP_HAIR	HP_SPARSE_SCALP_HAIR		44	-0.119710274	-0.9292591	0.51844263	0.79791534	1.0	2631	tags=93%, list=81%, signal=494%
HP_HIGH_NARROW_PALATE	HP_HIGH_NARROW_PALATE		52	-0.1118529	-0.95000046	0.52087474	0.7801542	1.0	1137	tags=46%, list=35%, signal=70%
HP_SPASTIC_DIPLEGIA	HP_SPASTIC_DIPLEGIA		16	-0.19620645	-0.9472178	0.52165353	0.78278047	1.0	1390	tags=63%, list=43%, signal=109%
HP_SHORT_PALM	HP_SHORT_PALM		37	-0.129366	-0.9390878	0.5224171	0.7893503	1.0	1160	tags=49%, list=36%, signal=75%
HP_EVERTED_UPPER_LIP_VERMILION	HP_EVERTED_UPPER_LIP_VERMILION		7	-0.28473973	-0.92580885	0.5232558	0.80092853	1.0	1853	tags=86%, list=57%, signal=200%
HP_NEOPLASM_OF_THE_LIVER	HP_NEOPLASM_OF_THE_LIVER		24	-0.16469245	-0.9475207	0.5251509	0.78273845	1.0	146	tags=21%, list=5%, signal=22%
HP_ASCENDING_TUBULAR_AORTA_ANEURYSM	HP_ASCENDING_TUBULAR_AORTA_ANEURYSM		5	-0.34304306	-0.9384847	0.52755904	0.7900511	1.0	2126	tags=100%, list=66%, signal=292%
HP_APLASIA_HYPOPLASIA_INVOLVING_THE_VERTEBRAL_COLUMN	HP_APLASIA_HYPOPLASIA_INVOLVING_THE_VERTEBRAL_COLUMN		20	-0.17658778	-0.9396718	0.527668	0.7887458	1.0	1373	tags=60%, list=42%, signal=104%
HP_TRACHEOESOPHAGEAL_FISTULA	HP_TRACHEOESOPHAGEAL_FISTULA		23	-0.16448304	-0.93418556	0.5283401	0.7930439	1.0	1581	tags=65%, list=49%, signal=127%
HP_SECUNDUM_ATRIAL_SEPTAL_DEFECT	HP_SECUNDUM_ATRIAL_SEPTAL_DEFECT		9	-0.25552455	-0.9410484	0.52840906	0.7889328	1.0	973	tags=56%, list=30%, signal=79%
HP_KYPHOSIS	HP_KYPHOSIS		130	-0.07300498	-0.9365339	0.52845526	0.7911292	1.0	769	tags=31%, list=24%, signal=39%
HP_ZONULAR_CATARACT	HP_ZONULAR_CATARACT		11	-0.2264401	-0.9095374	0.52866244	0.8098163	1.0	1916	tags=82%, list=59%, signal=200%
HP_CRANIOFACIAL_HYPEROSTOSIS	HP_CRANIOFACIAL_HYPEROSTOSIS		9	-0.2515255	-0.9382503	0.52871287	0.78987354	1.0	1345	tags=67%, list=42%, signal=114%
HP_ABNORMAL_NIPPLE_MORPHOLOGY	HP_ABNORMAL_NIPPLE_MORPHOLOGY		78	-0.09193048	-0.940675	0.5294118	0.7891349	1.0	1037	tags=41%, list=32%, signal=59%
HP_PERIPHERAL_DEMYELINATION	HP_PERIPHERAL_DEMYELINATION		7	-0.28411958	-0.9257657	0.52963674	0.8004259	1.0	1855	tags=86%, list=57%, signal=201%
HP_ABNORMAL_TOE_PHALANX_MORPHOLOGY	HP_ABNORMAL_TOE_PHALANX_MORPHOLOGY		33	-0.13607472	-0.9406564	0.52978724	0.7885762	1.0	2308	tags=85%, list=71%, signal=294%
HP_CONFUSION	HP_CONFUSION		9	-0.2551798	-0.94410664	0.5303983	0.78609914	1.0	615	tags=44%, list=19%, signal=55%
HP_COMA	HP_COMA		13	-0.21767388	-0.9234944	0.5313131	0.8020465	1.0	792	tags=46%, list=25%, signal=61%
HP_SYNOSTOSIS_OF_CARPALS_TARSALS	HP_SYNOSTOSIS_OF_CARPALS_TARSALS		16	-0.19527362	-0.91628027	0.5313131	0.80442595	1.0	1393	tags=63%, list=43%, signal=109%
HP_REDUCED_VISUAL_ACUITY	HP_REDUCED_VISUAL_ACUITY		116	-0.073170744	-0.91946095	0.53162056	0.80372465	1.0	2197	tags=75%, list=68%, signal=226%
HP_IMPULSIVITY	HP_IMPULSIVITY		45	-0.11794443	-0.9315169	0.53231937	0.7967437	1.0	2498	tags=89%, list=77%, signal=386%
HP_BULL_S_EYE_MACULOPATHY	HP_BULL_S_EYE_MACULOPATHY		5	-0.3280446	-0.9201408	0.53281856	0.80411243	1.0	1528	tags=80%, list=47%, signal=152%
HP_ABNORMALITY_OF_CIRCULATING_GLUCOCORTICOID_LEVEL	HP_ABNORMALITY_OF_CIRCULATING_GLUCOCORTICOID_LEVEL		19	-0.17735516	-0.92158926	0.53333336	0.8036103	1.0	792	tags=42%, list=25%, signal=55%
HP_MYOCARDIAL_INFARCTION	HP_MYOCARDIAL_INFARCTION		26	-0.15103889	-0.92477095	0.5335968	0.8000625	1.0	1630	tags=65%, list=50%, signal=131%
HP_LOWER_LIMB_AMYOTROPHY	HP_LOWER_LIMB_AMYOTROPHY		23	-0.16010676	-0.9186861	0.5342742	0.8036212	1.0	1314	tags=57%, list=41%, signal=95%
HP_GASTROINTESTINAL_ATRESIA	HP_GASTROINTESTINAL_ATRESIA		27	-0.14922285	-0.9257154	0.5356455	0.7999201	1.0	1438	tags=59%, list=44%, signal=106%
HP_ABNORMALITY_OF_MUSCLE_SIZE	HP_ABNORMALITY_OF_MUSCLE_SIZE		172	-0.061475933	-0.9374247	0.53571427	0.7904741	1.0	790	tags=30%, list=24%, signal=38%
HP_NARROW_NOSE	HP_NARROW_NOSE		14	-0.20971319	-0.9279838	0.53593427	0.7993953	1.0	1173	tags=57%, list=36%, signal=89%
HP_ABNORMALITY_OF_THE_TONSILS	HP_ABNORMALITY_OF_THE_TONSILS		8	-0.26488835	-0.93031293	0.53606236	0.79688174	1.0	1571	tags=75%, list=49%, signal=146%
HP_AUTISM	HP_AUTISM		84	-0.08794698	-0.9272735	0.5363458	0.79847884	1.0	2379	tags=82%, list=74%, signal=303%
HP_PROLONGED_BLEEDING_TIME	HP_PROLONGED_BLEEDING_TIME		11	-0.22917783	-0.91847634	0.5371901	0.8034703	1.0	2201	tags=91%, list=68%, signal=284%
HP_TERATOMA	HP_TERATOMA		6	-0.30522835	-0.9309362	0.5373737	0.79675215	1.0	1171	tags=67%, list=36%, signal=104%
HP_ABNORMAL_MUSCLE_FIBER_TYPE_DISTRIBUTION	HP_ABNORMAL_MUSCLE_FIBER_TYPE_DISTRIBUTION		20	-0.17029887	-0.92781144	0.53846157	0.7991475	1.0	2686	tags=100%, list=83%, signal=588%
HP_ABNORMAL_CRY	HP_ABNORMAL_CRY		12	-0.2238095	-0.9289561	0.54130435	0.79794455	1.0	627	tags=42%, list=19%, signal=52%
HP_KERATITIS	HP_KERATITIS		16	-0.1902985	-0.91982096	0.5417559	0.80419207	1.0	1207	tags=56%, list=37%, signal=89%
HP_RIGIDITY	HP_RIGIDITY		55	-0.10715083	-0.93106157	0.5420561	0.79708624	1.0	2540	tags=89%, list=79%, signal=409%
HP_DISTAL_LOWER_LIMB_AMYOTROPHY	HP_DISTAL_LOWER_LIMB_AMYOTROPHY		17	-0.18294756	-0.9160824	0.5420561	0.8042122	1.0	1314	tags=59%, list=41%, signal=99%
HP_PTERYGIUM	HP_PTERYGIUM		11	-0.2298552	-0.930852	0.5438247	0.79633516	1.0	1905	tags=82%, list=59%, signal=199%
HP_LACTIC_ACIDOSIS	HP_LACTIC_ACIDOSIS		12	-0.2154244	-0.9095964	0.5441176	0.8102612	1.0	654	tags=42%, list=20%, signal=52%
HP_HIP_DYSPLASIA	HP_HIP_DYSPLASIA		57	-0.105202384	-0.9212367	0.5445344	0.8037036	1.0	234	tags=18%, list=7%, signal=19%
HP_2_3_TOE_CUTANEOUS_SYNDACTYLY	HP_2_3_TOE_CUTANEOUS_SYNDACTYLY		7	-0.2851384	-0.9273801	0.54527557	0.79943573	1.0	1390	tags=71%, list=43%, signal=125%
HP_APLASIA_HYPOPLASIA_OF_THE_CEREBELLUM	HP_APLASIA_HYPOPLASIA_OF_THE_CEREBELLUM		154	-0.06469457	-0.92097473	0.5458015	0.80362624	1.0	1208	tags=44%, list=37%, signal=66%
HP_PROMINENT_EYELASHES	HP_PROMINENT_EYELASHES		9	-0.2511463	-0.91054815	0.5461255	0.8100772	1.0	628	tags=44%, list=19%, signal=55%
HP_ORAL_PHARYNGEAL_DYSPHAGIA	HP_ORAL_PHARYNGEAL_DYSPHAGIA		18	-0.1822582	-0.9096737	0.54653466	0.8106935	1.0	313	tags=28%, list=10%, signal=31%
HP_PHALANGEAL_CONE_SHAPED_EPIPHYSES	HP_PHALANGEAL_CONE_SHAPED_EPIPHYSES		8	-0.2735732	-0.9252683	0.54677755	0.7996514	1.0	1139	tags=63%, list=35%, signal=96%
HP_ABNORMAL_CARDIAC_ATRIUM_MORPHOLOGY	HP_ABNORMAL_CARDIAC_ATRIUM_MORPHOLOGY		149	-0.065442234	-0.90736806	0.5470588	0.81066924	1.0	1643	tags=57%, list=51%, signal=111%
HP_ABNORMAL_BLOOD_INORGANIC_CATION_CONCENTRATION	HP_ABNORMAL_BLOOD_INORGANIC_CATION_CONCENTRATION		39	-0.12688814	-0.9272794	0.5479452	0.7990525	1.0	2082	tags=77%, list=64%, signal=214%
HP_OROFACIAL_CLEFT	HP_OROFACIAL_CLEFT		183	-0.06010215	-0.9202421	0.5482546	0.8044856	1.0	1160	tags=42%, list=36%, signal=61%
HP_JOINT_CONTRACTURE_OF_THE_HAND	HP_JOINT_CONTRACTURE_OF_THE_HAND		77	-0.08902794	-0.9041005	0.5483871	0.8149015	1.0	1525	tags=56%, list=47%, signal=103%
HP_ABNORMALITY_OF_THE_THENAR_EMINENCE	HP_ABNORMALITY_OF_THE_THENAR_EMINENCE		8	-0.26178658	-0.925467	0.5490982	0.79981625	1.0	773	tags=50%, list=24%, signal=66%
HP_HORIZONTAL_EYEBROW	HP_HORIZONTAL_EYEBROW		16	-0.19434078	-0.91875285	0.54942966	0.8046529	1.0	1598	tags=69%, list=49%, signal=135%
HP_ABNORMALITY_OF_SOMATOSENSORY_EVOKED_POTENTIALS	HP_ABNORMALITY_OF_SOMATOSENSORY_EVOKED_POTENTIALS		5	-0.33312672	-0.8985861	0.5498008	0.820207	1.0	2158	tags=100%, list=67%, signal=300%
HP_ABNORMAL_PALMAR_DERMATOGLYPHICS	HP_ABNORMAL_PALMAR_DERMATOGLYPHICS		78	-0.090954915	-0.9164844	0.5513627	0.80463785	1.0	1413	tags=53%, list=44%, signal=91%
HP_ECTOPIC_KIDNEY	HP_ECTOPIC_KIDNEY		28	-0.14455143	-0.91119885	0.552	0.80991197	1.0	1731	tags=68%, list=54%, signal=145%
HP_ABNORMAL_RETINAL_VASCULAR_MORPHOLOGY	HP_ABNORMAL_RETINAL_VASCULAR_MORPHOLOGY		40	-0.121804506	-0.9130165	0.5530146	0.808665	1.0	2117	tags=78%, list=66%, signal=222%
HP_IRIS_COLOBOMA	HP_IRIS_COLOBOMA		46	-0.11319905	-0.904798	0.5530146	0.8140938	1.0	624	tags=30%, list=19%, signal=37%
HP_OPTIC_DISC_COLOBOMA	HP_OPTIC_DISC_COLOBOMA		7	-0.2851384	-0.9195556	0.5531062	0.804134	1.0	1390	tags=71%, list=43%, signal=125%
HP_PERIPHERAL_NEUROPATHY	HP_PERIPHERAL_NEUROPATHY		97	-0.08067217	-0.91133016	0.553719	0.8102643	1.0	781	tags=32%, list=24%, signal=41%
HP_HYPERPLASIA_OF_THE_MAXILLA	HP_HYPERPLASIA_OF_THE_MAXILLA		5	-0.32228073	-0.9021893	0.55421686	0.8175899	1.0	2193	tags=100%, list=68%, signal=311%
HP_INTELLECTUAL_DISABILITY_MILD	HP_INTELLECTUAL_DISABILITY_MILD		110	-0.07602939	-0.9057111	0.5555556	0.81337476	1.0	792	tags=32%, list=25%, signal=41%
HP_JOINT_STIFFNESS	HP_JOINT_STIFFNESS		60	-0.09869691	-0.9216076	0.5557851	0.8041534	1.0	1681	tags=62%, list=52%, signal=126%
HP_BREAST_CARCINOMA	HP_BREAST_CARCINOMA		17	-0.1870277	-0.9328607	0.5564516	0.79458916	1.0	1491	tags=65%, list=46%, signal=119%
HP_NON_CONVULSIVE_STATUS_EPILEPTICUS_WITHOUT_COMA	HP_NON_CONVULSIVE_STATUS_EPILEPTICUS_WITHOUT_COMA		6	-0.31432113	-0.9157373	0.5564516	0.8043274	1.0	603	tags=50%, list=19%, signal=61%
HP_LEG_MUSCLE_STIFFNESS	HP_LEG_MUSCLE_STIFFNESS		5	-0.33517197	-0.918229	0.5580448	0.8027689	1.0	1505	tags=80%, list=47%, signal=149%
HP_ABNORMAL_LONG_BONE_MORPHOLOGY	HP_ABNORMAL_LONG_BONE_MORPHOLOGY		167	-0.06205857	-0.92346245	0.5582822	0.8015278	1.0	1630	tags=56%, list=50%, signal=108%
HP_ANTENATAL_ONSET	HP_ANTENATAL_ONSET		54	-0.10890847	-0.91844815	0.55870444	0.8029435	1.0	1630	tags=61%, list=50%, signal=121%
HP_ERYTHROID_HYPERPLASIA	HP_ERYTHROID_HYPERPLASIA		5	-0.329656	-0.9082123	0.560166	0.81131387	1.0	230	tags=40%, list=7%, signal=43%
HP_ABNORMAL_NASOLACRIMAL_SYSTEM_MORPHOLOGY	HP_ABNORMAL_NASOLACRIMAL_SYSTEM_MORPHOLOGY		25	-0.1509448	-0.9119234	0.56078434	0.80963224	1.0	939	tags=44%, list=29%, signal=62%
HP_PSORIASIFORM_DERMATITIS	HP_PSORIASIFORM_DERMATITIS		10	-0.2371819	-0.9149353	0.5610236	0.8053034	1.0	1176	tags=60%, list=36%, signal=94%
HP_INTRACRANIAL_HEMORRHAGE	HP_INTRACRANIAL_HEMORRHAGE		27	-0.15153405	-0.91665393	0.5623722	0.8054541	1.0	1670	tags=67%, list=52%, signal=137%
HP_ABNORMALITY_OF_THE_SENSE_OF_SMELL	HP_ABNORMALITY_OF_THE_SENSE_OF_SMELL		33	-0.13545899	-0.9106648	0.5627451	0.810424	1.0	645	tags=33%, list=20%, signal=41%
HP_LEUKOPENIA	HP_LEUKOPENIA		23	-0.15975448	-0.9076271	0.5646123	0.81072307	1.0	472	tags=30%, list=15%, signal=35%
HP_ABNORMAL_FEMALE_REPRODUCTIVE_SYSTEM_PHYSIOLOGY	HP_ABNORMAL_FEMALE_REPRODUCTIVE_SYSTEM_PHYSIOLOGY		76	-0.090037346	-0.9078514	0.5652174	0.8108733	1.0	780	tags=33%, list=24%, signal=42%
HP_PAROXYSMAL_VENTRICULAR_TACHYCARDIA	HP_PAROXYSMAL_VENTRICULAR_TACHYCARDIA		5	-0.31881002	-0.9121008	0.56563705	0.8098635	1.0	265	tags=40%, list=8%, signal=44%
HP_INTESTINAL_POLYP	HP_INTESTINAL_POLYP		12	-0.21262938	-0.8939773	0.5667351	0.82417935	1.0	1471	tags=67%, list=46%, signal=122%
HP_METOPIC_SYNOSTOSIS	HP_METOPIC_SYNOSTOSIS		7	-0.28784052	-0.9165343	0.56804734	0.8051134	1.0	1843	tags=86%, list=57%, signal=199%
HP_EEG_WITH_FOCAL_SHARP_WAVES	HP_EEG_WITH_FOCAL_SHARP_WAVES		5	-0.3238302	-0.8864061	0.5697211	0.82896316	1.0	2188	tags=100%, list=68%, signal=309%
HP_APLASIA_HYPOPLASIA_OF_THE_PHALANGES_OF_THE_THUMB	HP_APLASIA_HYPOPLASIA_OF_THE_PHALANGES_OF_THE_THUMB		15	-0.18827063	-0.8873236	0.56995887	0.83062303	1.0	1550	tags=67%, list=48%, signal=128%
HP_RADIOULNAR_SYNOSTOSIS	HP_RADIOULNAR_SYNOSTOSIS		27	-0.14195411	-0.8847674	0.5714286	0.83001953	1.0	1581	tags=63%, list=49%, signal=122%
HP_CENTRAL_SCOTOMA	HP_CENTRAL_SCOTOMA		8	-0.25744417	-0.89400333	0.5722656	0.8247033	1.0	1999	tags=88%, list=62%, signal=229%
HP_ELEVATED_CIRCULATING_CALCITONIN_CONCENTRATION	HP_ELEVATED_CIRCULATING_CALCITONIN_CONCENTRATION		7	-0.2712735	-0.89291865	0.5725646	0.8251095	1.0	973	tags=57%, list=30%, signal=82%
HP_NEUROENDOCRINE_NEOPLASM	HP_NEUROENDOCRINE_NEOPLASM		14	-0.20012428	-0.89392966	0.572744	0.82368535	1.0	973	tags=50%, list=30%, signal=71%
HP_LIMB_MUSCLE_WEAKNESS	HP_LIMB_MUSCLE_WEAKNESS		87	-0.08414012	-0.899101	0.57309943	0.8208954	1.0	1631	tags=59%, list=50%, signal=115%
HP_PERIPHERAL_AXONAL_DEGENERATION	HP_PERIPHERAL_AXONAL_DEGENERATION		46	-0.113444686	-0.90119034	0.5738636	0.8178888	1.0	834	tags=37%, list=26%, signal=49%
HP_CHOREOATHETOSIS	HP_CHOREOATHETOSIS		28	-0.14450681	-0.8896245	0.57455266	0.82891923	1.0	346	tags=25%, list=11%, signal=28%
HP_HYPERNASAL_SPEECH	HP_HYPERNASAL_SPEECH		40	-0.11898496	-0.89137304	0.57459676	0.8271589	1.0	2126	tags=78%, list=66%, signal=224%
HP_LARGE_FONTANELLES	HP_LARGE_FONTANELLES		35	-0.12682424	-0.89900583	0.57471263	0.820509	1.0	796	tags=37%, list=25%, signal=49%
HP_ABNORMALITY_OF_THE_SPLEEN	HP_ABNORMALITY_OF_THE_SPLEEN		111	-0.07321226	-0.8946946	0.5748988	0.82511324	1.0	1636	tags=58%, list=51%, signal=113%
HP_BLADDER_DIVERTICULUM	HP_BLADDER_DIVERTICULUM		8	-0.2617866	-0.896259	0.57545274	0.82314944	1.0	1581	tags=75%, list=49%, signal=146%
HP_CHYLOTHORAX	HP_CHYLOTHORAX		8	-0.25744417	-0.8956274	0.5769231	0.8238429	1.0	787	tags=50%, list=24%, signal=66%
HP_DYSPHAGIA	HP_DYSPHAGIA		138	-0.06790142	-0.90163267	0.5772994	0.8181501	1.0	1969	tags=67%, list=61%, signal=165%
HP_PECTUS_CARINATUM	HP_PECTUS_CARINATUM		42	-0.1162263	-0.8941854	0.57746476	0.82493544	1.0	1631	tags=62%, list=50%, signal=123%
HP_ULNAR_DEVIATION_OF_THE_HAND_OR_OF_FINGERS_OF_THE_HAND	HP_ULNAR_DEVIATION_OF_THE_HAND_OR_OF_FINGERS_OF_THE_HAND		24	-0.15378222	-0.9028991	0.5793499	0.81670797	1.0	1393	tags=58%, list=43%, signal=102%
HP_INABILITY_TO_WALK	HP_INABILITY_TO_WALK		102	-0.07399607	-0.8772007	0.5803213	0.8359123	1.0	213	tags=14%, list=7%, signal=14%
HP_TYPICALLY_DE_NOVO	HP_TYPICALLY_DE_NOVO		5	-0.32661915	-0.9055591	0.5807771	0.8131097	1.0	2179	tags=100%, list=67%, signal=306%
HP_ABNORMALITY_OF_PULMONARY_CIRCULATION	HP_ABNORMALITY_OF_PULMONARY_CIRCULATION		27	-0.14491245	-0.8914146	0.5810277	0.82765687	1.0	973	tags=44%, list=30%, signal=63%
HP_INTESTINAL_HYPOPLASIA	HP_INTESTINAL_HYPOPLASIA		8	-0.26426798	-0.9013837	0.5813008	0.81807554	1.0	2381	tags=100%, list=74%, signal=379%
HP_ABNORMAL_RESPONSE_TO_SOCIAL_NORMS	HP_ABNORMAL_RESPONSE_TO_SOCIAL_NORMS		16	-0.18936566	-0.9187011	0.5816733	0.80417615	1.0	1614	tags=69%, list=50%, signal=137%
HP_TELANGIECTASIA_OF_THE_SKIN	HP_TELANGIECTASIA_OF_THE_SKIN		16	-0.18439053	-0.8944165	0.58196723	0.8250628	1.0	1630	tags=69%, list=50%, signal=138%
HP_APLASIA_HYPOPLASIA_INVOLVING_BONES_OF_THE_FEET	HP_APLASIA_HYPOPLASIA_INVOLVING_BONES_OF_THE_FEET		91	-0.080788985	-0.88686633	0.58235294	0.83096147	1.0	1381	tags=51%, list=43%, signal=86%
HP_ABNORMAL_HIP_JOINT_MORPHOLOGY	HP_ABNORMAL_HIP_JOINT_MORPHOLOGY		93	-0.07857445	-0.8868098	0.584	0.8305152	1.0	1631	tags=58%, list=50%, signal=114%
HP_CEREBRAL_CORTICAL_ATROPHY	HP_CEREBRAL_CORTICAL_ATROPHY		90	-0.08096043	-0.9091988	0.58444023	0.80989945	1.0	1614	tags=58%, list=50%, signal=112%
HP_RESPIRATORY_FAILURE	HP_RESPIRATORY_FAILURE		49	-0.10854858	-0.8843712	0.58536583	0.830234	1.0	447	tags=24%, list=14%, signal=28%
HP_ABNORMAL_T_CELL_MORPHOLOGY	HP_ABNORMAL_T_CELL_MORPHOLOGY		17	-0.17714754	-0.8893093	0.58551306	0.82895446	1.0	1903	tags=76%, list=59%, signal=185%
HP_MYOPATHY	HP_MYOPATHY		72	-0.09500703	-0.90989375	0.585567	0.81080854	1.0	1631	tags=60%, list=50%, signal=118%
HP_RESTLESSNESS	HP_RESTLESSNESS		39	-0.11925928	-0.87209266	0.5864078	0.8395465	1.0	1692	tags=64%, list=52%, signal=133%
HP_APLASIA_HYPOPLASIA_AFFECTING_THE_FUNDUS	HP_APLASIA_HYPOPLASIA_AFFECTING_THE_FUNDUS		45	-0.11379562	-0.8989925	0.5876494	0.81995165	1.0	1793	tags=67%, list=55%, signal=148%
HP_ABNORMAL_STERNAL_OSSIFICATION	HP_ABNORMAL_STERNAL_OSSIFICATION		6	-0.30440173	-0.90799946	0.5883495	0.8111271	1.0	635	tags=50%, list=20%, signal=62%
HP_ABNORMAL_LUNG_MORPHOLOGY	HP_ABNORMAL_LUNG_MORPHOLOGY		248	-0.052430194	-0.89988273	0.5931174	0.8199736	1.0	1643	tags=56%, list=51%, signal=104%
HP_ABNORMAL_SACCADIC_EYE_MOVEMENTS	HP_ABNORMAL_SACCADIC_EYE_MOVEMENTS		26	-0.14808768	-0.89849424	0.59356135	0.8198243	1.0	645	tags=35%, list=20%, signal=43%
HP_MINIMAL_CHANGE_GLOMERULONEPHRITIS	HP_MINIMAL_CHANGE_GLOMERULONEPHRITIS		11	-0.21712622	-0.88539845	0.5944334	0.8304184	1.0	1946	tags=82%, list=60%, signal=205%
HP_PATHOLOGIC_FRACTURE	HP_PATHOLOGIC_FRACTURE		10	-0.22985727	-0.87813103	0.5948617	0.8364335	1.0	230	tags=30%, list=7%, signal=32%
HP_APLASIA_HYPOPLASIA_OF_FACIAL_BONES	HP_APLASIA_HYPOPLASIA_OF_FACIAL_BONES		16	-0.18439053	-0.88755	0.59607846	0.8307724	1.0	1630	tags=69%, list=50%, signal=138%
HP_PROGRESSIVE_NEUROLOGIC_DETERIORATION	HP_PROGRESSIVE_NEUROLOGIC_DETERIORATION		11	-0.21865028	-0.8865555	0.5967078	0.82927233	1.0	472	tags=36%, list=15%, signal=42%
HP_WIDE_NOSE	HP_WIDE_NOSE		31	-0.130947	-0.8697281	0.5967413	0.83953804	1.0	1667	tags=65%, list=52%, signal=132%
HP_SEVERE_EXPRESSIVE_LANGUAGE_DELAY	HP_SEVERE_EXPRESSIVE_LANGUAGE_DELAY		7	-0.27233663	-0.877606	0.59692895	0.8363216	1.0	1893	tags=86%, list=59%, signal=206%
HP_SHORT_TELOMERE_LENGTH	HP_SHORT_TELOMERE_LENGTH		5	-0.326991	-0.89725554	0.5975855	0.8217214	1.0	885	tags=60%, list=27%, signal=82%
HP_THROMBOCYTOSIS	HP_THROMBOCYTOSIS		13	-0.20238006	-0.8852726	0.5995976	0.83010757	1.0	344	tags=31%, list=11%, signal=34%
HP_UPLIFTED_EARLOBE	HP_UPLIFTED_EARLOBE		9	-0.24170028	-0.8833416	0.6	0.83185726	1.0	2454	tags=100%, list=76%, signal=414%
HP_MACULAR_THICKENING	HP_MACULAR_THICKENING		8	-0.2558933	-0.8796238	0.6	0.83577067	1.0	792	tags=50%, list=25%, signal=66%
HP_HAND_CLENCHING	HP_HAND_CLENCHING		16	-0.18221392	-0.8867356	0.6003976	0.8300752	1.0	1435	tags=63%, list=44%, signal=112%
HP_KERATOCONJUNCTIVITIS	HP_KERATOCONJUNCTIVITIS		12	-0.20051757	-0.87037635	0.6016771	0.8405417	1.0	702	tags=42%, list=22%, signal=53%
HP_ARTHRITIS	HP_ARTHRITIS		38	-0.119187295	-0.8694067	0.6024341	0.83960605	1.0	2342	tags=84%, list=72%, signal=302%
HP_APLASIA_HYPOPLASIA_OF_THE_4TH_METACARPAL	HP_APLASIA_HYPOPLASIA_OF_THE_4TH_METACARPAL		5	-0.3191199	-0.87079984	0.60248446	0.84033054	1.0	264	tags=40%, list=8%, signal=43%
HP_ECLABION	HP_ECLABION		51	-0.10152186	-0.8627896	0.6027668	0.8467597	1.0	1199	tags=47%, list=37%, signal=74%
HP_GINGIVAL_BLEEDING	HP_GINGIVAL_BLEEDING		12	-0.20662522	-0.87469244	0.60327196	0.83788997	1.0	413	tags=33%, list=13%, signal=38%
HP_MALIGNANT_HYPERTHERMIA	HP_MALIGNANT_HYPERTHERMIA		5	-0.31255034	-0.86742383	0.6041237	0.84230584	1.0	1578	tags=80%, list=49%, signal=156%
HP_DISTURBANCE_OF_FACIAL_EXPRESSION	HP_DISTURBANCE_OF_FACIAL_EXPRESSION		10	-0.22296712	-0.8615284	0.6043307	0.8463571	1.0	1545	tags=70%, list=48%, signal=134%
HP_ABNORMAL_CRANIAL_NERVE_MORPHOLOGY	HP_ABNORMAL_CRANIAL_NERVE_MORPHOLOGY		63	-0.09113085	-0.8613322	0.6051502	0.8450645	1.0	2739	tags=94%, list=85%, signal=602%
HP_ABNORMAL_RENAL_MORPHOLOGY	HP_ABNORMAL_RENAL_MORPHOLOGY		241	-0.049693998	-0.8712305	0.60515875	0.8400563	1.0	1636	tags=55%, list=51%, signal=103%
HP_SKIN_RASH	HP_SKIN_RASH		20	-0.16531752	-0.88819534	0.6055227	0.8300194	1.0	278	tags=25%, list=9%, signal=27%
HP_ARTERIOVENOUS_MALFORMATION	HP_ARTERIOVENOUS_MALFORMATION		8	-0.25	-0.864366	0.6055227	0.8459894	1.0	2427	tags=100%, list=75%, signal=400%
HP_GENERALIZED_HIRSUTISM	HP_GENERALIZED_HIRSUTISM		28	-0.14004813	-0.8909769	0.6063618	0.82734954	1.0	1630	tags=64%, list=50%, signal=129%
HP_HYPOPLASIA_OF_THE_ZYGOMATIC_BONE	HP_HYPOPLASIA_OF_THE_ZYGOMATIC_BONE		13	-0.2042679	-0.8750711	0.60721445	0.8377214	1.0	1581	tags=69%, list=49%, signal=135%
HP_DELUSIONS	HP_DELUSIONS		13	-0.19657323	-0.87163925	0.60721445	0.83983207	1.0	2103	tags=85%, list=65%, signal=241%
HP_APNEA	HP_APNEA		84	-0.081306316	-0.85335946	0.60751563	0.85247034	1.0	1438	tags=52%, list=44%, signal=92%
HP_INFANTILE_AXIAL_HYPOTONIA	HP_INFANTILE_AXIAL_HYPOTONIA		11	-0.22200893	-0.8904124	0.608	0.82790226	1.0	755	tags=45%, list=23%, signal=59%
HP_ABNORMAL_ST_SEGMENT	HP_ABNORMAL_ST_SEGMENT		7	-0.26418602	-0.86233824	0.6086066	0.84649104	1.0	2381	tags=100%, list=74%, signal=379%
HP_ABNORMAL_SPERM_MOTILITY	HP_ABNORMAL_SPERM_MOTILITY		11	-0.2152352	-0.87995034	0.60907125	0.8356953	1.0	483	tags=36%, list=15%, signal=43%
HP_ABNORMAL_STERNUM_MORPHOLOGY	HP_ABNORMAL_STERNUM_MORPHOLOGY		118	-0.07081198	-0.88290554	0.60910815	0.8321431	1.0	1643	tags=58%, list=51%, signal=113%
HP_PROMINENT_SUPERFICIAL_BLOOD_VESSELS	HP_PROMINENT_SUPERFICIAL_BLOOD_VESSELS		8	-0.24658808	-0.8556097	0.61	0.850356	1.0	1630	tags=75%, list=50%, signal=151%
HP_HYPEROSTOSIS	HP_HYPEROSTOSIS		15	-0.18615682	-0.86431575	0.61013645	0.8455218	1.0	264	tags=27%, list=8%, signal=29%
HP_HYPERKINETIC_MOVEMENTS	HP_HYPERKINETIC_MOVEMENTS		11	-0.21732381	-0.882674	0.61041665	0.8308719	1.0	2533	tags=100%, list=78%, signal=461%
HP_ABNORMAL_4TH_METACARPAL_MORPHOLOGY	HP_ABNORMAL_4TH_METACARPAL_MORPHOLOGY		5	-0.3191199	-0.8791901	0.61048687	0.8354777	1.0	264	tags=40%, list=8%, signal=43%
HP_SUDDEN_DEATH	HP_SUDDEN_DEATH		28	-0.14004813	-0.8794614	0.6106557	0.8354948	1.0	1630	tags=64%, list=50%, signal=129%
HP_SCAPULAR_WINGING	HP_SCAPULAR_WINGING		30	-0.13252135	-0.8624678	0.610998	0.84681135	1.0	654	tags=33%, list=20%, signal=41%
HP_DIMINISHED_MOVEMENT	HP_DIMINISHED_MOVEMENT		21	-0.16038617	-0.8693891	0.61153847	0.8390598	1.0	2718	tags=100%, list=84%, signal=625%
HP_DEHYDRATION	HP_DEHYDRATION		9	-0.24463062	-0.8866016	0.61157024	0.82974327	1.0	649	tags=44%, list=20%, signal=55%
HP_NEPHROLITHIASIS	HP_NEPHROLITHIASIS		18	-0.17517114	-0.8883557	0.61252445	0.83028316	1.0	1054	tags=50%, list=33%, signal=74%
HP_ABNORMAL_REPRODUCTIVE_SYSTEM_MORPHOLOGY	HP_ABNORMAL_REPRODUCTIVE_SYSTEM_MORPHOLOGY		263	-0.048175894	-0.8751328	0.6130952	0.8381952	1.0	1603	tags=54%, list=50%, signal=98%
HP_PATCHY_ALOPECIA	HP_PATCHY_ALOPECIA		7	-0.26954594	-0.8763088	0.6134122	0.837065	1.0	1902	tags=86%, list=59%, signal=208%
HP_INCREASED_CIRCULATING_LACTATE_DEHYDROGENASE_CONCENTRATION	HP_INCREASED_CIRCULATING_LACTATE_DEHYDROGENASE_CONCENTRATION		16	-0.18003729	-0.8727163	0.61554193	0.83952016	1.0	230	tags=25%, list=7%, signal=27%
HP_GENERALIZED_TONIC_SEIZURE	HP_GENERALIZED_TONIC_SEIZURE		24	-0.14515795	-0.8619709	0.61601645	0.84605134	1.0	2498	tags=92%, list=77%, signal=401%
HP_IMPAIRED_T_CELL_FUNCTION	HP_IMPAIRED_T_CELL_FUNCTION		9	-0.23190956	-0.8700726	0.61728394	0.84001386	1.0	690	tags=44%, list=21%, signal=56%
HP_PARTIAL_DUPLICATION_OF_THE_PHALANX_OF_HAND	HP_PARTIAL_DUPLICATION_OF_THE_PHALANX_OF_HAND		11	-0.21055007	-0.8656602	0.61770624	0.8446732	1.0	2261	tags=91%, list=70%, signal=302%
HP_ABNORMAL_RENAL_PELVIS_MORPHOLOGY	HP_ABNORMAL_RENAL_PELVIS_MORPHOLOGY		91	-0.077923656	-0.870063	0.618677	0.8394681	1.0	1390	tags=51%, list=43%, signal=86%
HP_ABNORMAL_ODONTOID_TISSUE_MORPHOLOGY	HP_ABNORMAL_ODONTOID_TISSUE_MORPHOLOGY		46	-0.1095281	-0.857096	0.6194332	0.84979624	1.0	2603	tags=91%, list=81%, signal=462%
HP_CHRONIC_OTITIS_MEDIA	HP_CHRONIC_OTITIS_MEDIA		35	-0.12425041	-0.85991025	0.62007874	0.84715223	1.0	1820	tags=69%, list=56%, signal=155%
HP_VISUAL_IMPAIRMENT	HP_VISUAL_IMPAIRMENT		234	-0.050349794	-0.8636616	0.62115383	0.84563226	1.0	1176	tags=41%, list=36%, signal=60%
HP_TONGUE_THRUSTING	HP_TONGUE_THRUSTING		5	-0.30604276	-0.8729288	0.62118125	0.83966434	1.0	1599	tags=80%, list=49%, signal=158%
HP_DEPRESSION	HP_DEPRESSION		80	-0.08527918	-0.8848267	0.6214689	0.83046746	1.0	2641	tags=90%, list=82%, signal=480%
HP_ABNORMAL_BLOOD_VESSEL_MORPHOLOGY	HP_ABNORMAL_BLOOD_VESSEL_MORPHOLOGY		219	-0.05259708	-0.87372726	0.6219512	0.839242	1.0	1643	tags=56%, list=51%, signal=106%
HP_AGITATION	HP_AGITATION		32	-0.12343748	-0.83374184	0.62204725	0.8630832	1.0	313	tags=22%, list=10%, signal=24%
HP_PROGRESSIVE_VISUAL_LOSS	HP_PROGRESSIVE_VISUAL_LOSS		23	-0.14793989	-0.861517	0.6220807	0.84582007	1.0	1072	tags=48%, list=33%, signal=71%
HP_EPILEPTIC_SPASM	HP_EPILEPTIC_SPASM		63	-0.09076519	-0.84711224	0.6222664	0.854245	1.0	842	tags=35%, list=26%, signal=46%
HP_ABNORMAL_TONGUE_PHYSIOLOGY	HP_ABNORMAL_TONGUE_PHYSIOLOGY		16	-0.18065919	-0.8777946	0.6227898	0.8365224	1.0	834	tags=44%, list=26%, signal=59%
HP_ABNORMAL_AORTIC_VALVE_MORPHOLOGY	HP_ABNORMAL_AORTIC_VALVE_MORPHOLOGY		44	-0.11471996	-0.87860286	0.622824	0.8360874	1.0	1692	tags=64%, list=52%, signal=132%
HP_RETROGNATHIA	HP_RETROGNATHIA		83	-0.07944767	-0.85547245	0.6230769	0.8500373	1.0	2866	tags=96%, list=89%, signal=829%
HP_PNEUMOTHORAX	HP_PNEUMOTHORAX		5	-0.30399752	-0.85951495	0.6242775	0.8468208	1.0	2252	tags=100%, list=70%, signal=329%
HP_COMBINED_IMMUNODEFICIENCY	HP_COMBINED_IMMUNODEFICIENCY		7	-0.26423028	-0.86602515	0.6247544	0.84450704	1.0	534	tags=43%, list=17%, signal=51%
HP_CHEST_PAIN	HP_CHEST_PAIN		23	-0.14793989	-0.85686755	0.6252427	0.8496695	1.0	1072	tags=48%, list=33%, signal=71%
HP_AMBLYOPIA	HP_AMBLYOPIA		43	-0.1126328	-0.8725559	0.6252505	0.8392647	1.0	2498	tags=88%, list=77%, signal=384%
HP_HEART_BLOCK	HP_HEART_BLOCK		27	-0.13922688	-0.8581297	0.62618595	0.8483634	1.0	273	tags=22%, list=8%, signal=24%
HP_INTELLECTUAL_DISABILITY_MODERATE	HP_INTELLECTUAL_DISABILITY_MODERATE		53	-0.099883065	-0.84808666	0.6263048	0.8551506	1.0	1208	tags=47%, list=37%, signal=74%
HP_AORTIC_ARCH_ANEURYSM	HP_AORTIC_ARCH_ANEURYSM		13	-0.19898677	-0.87010217	0.6264591	0.8405274	1.0	1598	tags=69%, list=49%, signal=136%
HP_RESPIRATORY_INSUFFICIENCY	HP_RESPIRATORY_INSUFFICIENCY		107	-0.0717428	-0.85592663	0.62658226	0.8503235	1.0	834	tags=33%, list=26%, signal=43%
HP_ANEMIA_OF_INADEQUATE_PRODUCTION	HP_ANEMIA_OF_INADEQUATE_PRODUCTION		31	-0.1315416	-0.8826936	0.6269841	0.8314084	1.0	414	tags=26%, list=13%, signal=29%
HP_ABNORMAL_OPTIC_NERVE_MORPHOLOGY	HP_ABNORMAL_OPTIC_NERVE_MORPHOLOGY		204	-0.053520087	-0.85019493	0.62808347	0.85507387	1.0	742	tags=28%, list=23%, signal=34%
HP_CERVICAL_RIBS	HP_CERVICAL_RIBS		6	-0.28425294	-0.8536557	0.62903225	0.85245305	1.0	700	tags=50%, list=22%, signal=64%
HP_BIFID_TONGUE	HP_BIFID_TONGUE		9	-0.24252768	-0.87737936	0.62992126	0.8361683	1.0	1374	tags=67%, list=43%, signal=116%
HP_ABNORMAL_SHAPE_OF_THE_PALPEBRAL_FISSURE	HP_ABNORMAL_SHAPE_OF_THE_PALPEBRAL_FISSURE		14	-0.19368729	-0.8731939	0.63039017	0.83975565	1.0	2148	tags=86%, list=66%, signal=254%
HP_HYPOPIGMENTATION_OF_THE_FUNDUS	HP_HYPOPIGMENTATION_OF_THE_FUNDUS		5	-0.30399752	-0.8613745	0.63083166	0.84554344	1.0	2252	tags=100%, list=70%, signal=329%
HP_PETERS_ANOMALY	HP_PETERS_ANOMALY		5	-0.30498913	-0.84043145	0.6335283	0.8567672	1.0	956	tags=60%, list=30%, signal=85%
HP_ABNORMAL_LUNG_DEVELOPMENT	HP_ABNORMAL_LUNG_DEVELOPMENT		51	-0.10215674	-0.86223054	0.63434345	0.84613955	1.0	690	tags=31%, list=21%, signal=39%
HP_DYSCHROMATOPSIA	HP_DYSCHROMATOPSIA		9	-0.23483987	-0.85319054	0.63465554	0.8522395	1.0	2117	tags=89%, list=66%, signal=257%
HP_EMG_MYOPATHIC_ABNORMALITIES	HP_EMG_MYOPATHIC_ABNORMALITIES		35	-0.12559989	-0.85304433	0.6349515	0.8519267	1.0	1631	tags=63%, list=50%, signal=126%
HP_ABNORMALITY_OF_THUMB_PHALANX	HP_ABNORMALITY_OF_THUMB_PHALANX		59	-0.097544424	-0.8588525	0.63505155	0.8475239	1.0	1554	tags=58%, list=48%, signal=109%
HP_PHOTOPHOBIA	HP_PHOTOPHOBIA		50	-0.10070396	-0.8539938	0.6351085	0.85233694	1.0	2654	tags=92%, list=82%, signal=506%
HP_LIMB_HYPERTONIA	HP_LIMB_HYPERTONIA		43	-0.1126328	-0.8596744	0.63673466	0.84707737	1.0	2498	tags=88%, list=77%, signal=384%
HP_CENTRAL_SLEEP_APNEA	HP_CENTRAL_SLEEP_APNEA		7	-0.2686157	-0.8828975	0.63709676	0.83158875	1.0	1905	tags=86%, list=59%, signal=208%
HP_ABNORMAL_ESOPHAGUS_MORPHOLOGY	HP_ABNORMAL_ESOPHAGUS_MORPHOLOGY		53	-0.097645506	-0.83628374	0.63729507	0.8611607	1.0	1581	tags=58%, list=49%, signal=113%
HP_PECTUS_EXCAVATUM	HP_PECTUS_EXCAVATUM		89	-0.07838356	-0.8512608	0.638	0.853661	1.0	1643	tags=58%, list=51%, signal=116%
HP_PSYCHOSIS	HP_PSYCHOSIS		31	-0.12947568	-0.84930664	0.6386719	0.85396796	1.0	2193	tags=81%, list=68%, signal=248%
HP_ABNORMAL_KNEE_PHYSIOLOGY	HP_ABNORMAL_KNEE_PHYSIOLOGY		23	-0.14746568	-0.84048945	0.63915545	0.85721064	1.0	933	tags=43%, list=29%, signal=61%
HP_INCREASED_SIZE_OF_THE_CLITORIS	HP_INCREASED_SIZE_OF_THE_CLITORIS		17	-0.17164026	-0.84517884	0.6400778	0.85509473	1.0	780	tags=41%, list=24%, signal=54%
HP_BRITTLE_HAIR	HP_BRITTLE_HAIR		13	-0.19308431	-0.8499132	0.6403162	0.8544742	1.0	1617	tags=69%, list=50%, signal=138%
HP_ABNORMAL_PLEURA_MORPHOLOGY	HP_ABNORMAL_PLEURA_MORPHOLOGY		18	-0.1644887	-0.8444173	0.64056224	0.85588753	1.0	1627	tags=67%, list=50%, signal=133%
HP_SLOPING_FOREHEAD	HP_SLOPING_FOREHEAD		38	-0.11646839	-0.85001355	0.6407186	0.85485595	1.0	1245	tags=50%, list=39%, signal=80%
HP_IMPAIRED_VIBRATORY_SENSATION	HP_IMPAIRED_VIBRATORY_SENSATION		29	-0.13167611	-0.84778684	0.6418511	0.85461766	1.0	2254	tags=83%, list=70%, signal=271%
HP_HYPOPLASTIC_FEMALE_EXTERNAL_GENITALIA	HP_HYPOPLASTIC_FEMALE_EXTERNAL_GENITALIA		21	-0.15360887	-0.83833796	0.6418511	0.85949004	1.0	739	tags=38%, list=23%, signal=49%
HP_DUPLICATED_COLLECTING_SYSTEM	HP_DUPLICATED_COLLECTING_SYSTEM		5	-0.30139446	-0.84776473	0.6437247	0.85410047	1.0	1614	tags=80%, list=50%, signal=160%
HP_DILATED_CARDIOMYOPATHY	HP_DILATED_CARDIOMYOPATHY		36	-0.1188291	-0.84587806	0.6461233	0.854882	1.0	1327	tags=53%, list=41%, signal=89%
HP_ADENOCARCINOMA_OF_THE_INTESTINES	HP_ADENOCARCINOMA_OF_THE_INTESTINES		9	-0.23473646	-0.8526196	0.64615387	0.85216874	1.0	1040	tags=56%, list=32%, signal=82%
HP_THYROID_CARCINOMA	HP_THYROID_CARCINOMA		16	-0.18190296	-0.8754969	0.64646465	0.838072	1.0	628	tags=38%, list=19%, signal=46%
HP_BROAD_NECK	HP_BROAD_NECK		11	-0.21009848	-0.86529523	0.6467066	0.84478766	1.0	1381	tags=64%, list=43%, signal=111%
HP_ABNORMAL_COLUMELLA_MORPHOLOGY	HP_ABNORMAL_COLUMELLA_MORPHOLOGY		34	-0.12505975	-0.86385703	0.6475248	0.84582907	1.0	1122	tags=47%, list=35%, signal=71%
HP_MORPHOLOGICAL_ABNORMALITY_OF_THE_PYRAMIDAL_TRACT	HP_MORPHOLOGICAL_ABNORMALITY_OF_THE_PYRAMIDAL_TRACT		19	-0.16153128	-0.8513844	0.6478343	0.8539689	1.0	2714	tags=100%, list=84%, signal=620%
HP_ABNORMALITY_OF_THE_UTERUS	HP_ABNORMALITY_OF_THE_UTERUS		52	-0.10326557	-0.85654885	0.64908725	0.84972453	1.0	1040	tags=42%, list=32%, signal=61%
HP_ABNORMALITY_OF_THE_BILIARY_SYSTEM	HP_ABNORMALITY_OF_THE_BILIARY_SYSTEM		63	-0.09080026	-0.8483872	0.64908725	0.8551402	1.0	1201	tags=46%, list=37%, signal=72%
HP_MOTOR_SEIZURE	HP_MOTOR_SEIZURE		115	-0.06768216	-0.8463426	0.6491935	0.8545652	1.0	858	tags=33%, list=27%, signal=43%
HP_EARLY_YOUNG_ADULT_ONSET	HP_EARLY_YOUNG_ADULT_ONSET		18	-0.16746181	-0.84126914	0.6493256	0.856844	1.0	1797	tags=72%, list=56%, signal=162%
HP_CRYPTORCHIDISM	HP_CRYPTORCHIDISM		223	-0.050078433	-0.8458132	0.6507276	0.8544311	1.0	1604	tags=54%, list=50%, signal=100%
HP_SHORT_CHIN	HP_SHORT_CHIN		23	-0.14768247	-0.8478911	0.6512524	0.85498214	1.0	2197	tags=83%, list=68%, signal=256%
HP_PLEURAL_EFFUSION	HP_PLEURAL_EFFUSION		13	-0.18997777	-0.8407001	0.6519115	0.8573864	1.0	1627	tags=69%, list=50%, signal=139%
HP_ABNORMALITY_OF_THE_INTERNAL_AUDITORY_CANAL	HP_ABNORMALITY_OF_THE_INTERNAL_AUDITORY_CANAL		9	-0.22818631	-0.8352353	0.6530172	0.8621067	1.0	702	tags=44%, list=22%, signal=57%
HP_INTESTINAL_ATRESIA	HP_INTESTINAL_ATRESIA		18	-0.16742724	-0.8493997	0.6537678	0.85432607	1.0	1438	tags=61%, list=44%, signal=109%
HP_CARDIAC_ARREST	HP_CARDIAC_ARREST		30	-0.1305226	-0.8496076	0.6545454	0.8545082	1.0	1630	tags=63%, list=50%, signal=127%
HP_CLONUS	HP_CLONUS		33	-0.12337189	-0.83936626	0.6545842	0.85820097	1.0	1761	tags=67%, list=54%, signal=145%
HP_APLASIA_OF_THE_SEMICIRCULAR_CANAL	HP_APLASIA_OF_THE_SEMICIRCULAR_CANAL		7	-0.25647834	-0.83758235	0.65495867	0.85977584	1.0	559	tags=43%, list=17%, signal=52%
HP_THIRD_TRIMESTER_ONSET	HP_THIRD_TRIMESTER_ONSET		7	-0.24810626	-0.81683415	0.65762	0.87849736	1.0	586	tags=43%, list=18%, signal=52%
HP_DENTAL_MALOCCLUSION	HP_DENTAL_MALOCCLUSION		45	-0.107059926	-0.8297019	0.6584867	0.86671877	1.0	1599	tags=60%, list=49%, signal=117%
HP_ABNORMALITY_OF_DENTAL_ERUPTION	HP_ABNORMALITY_OF_DENTAL_ERUPTION		75	-0.0826481	-0.8426868	0.6588983	0.8564186	1.0	1550	tags=56%, list=48%, signal=105%
HP_ABNORMALITY_OF_THE_ANUS	HP_ABNORMALITY_OF_THE_ANUS		61	-0.0890602	-0.82818365	0.65904367	0.8683796	1.0	1626	tags=59%, list=50%, signal=117%
HP_HYPOPLASIA_OF_THE_CORPUS_CALLOSUM	HP_HYPOPLASIA_OF_THE_CORPUS_CALLOSUM		144	-0.06293176	-0.84670955	0.6597938	0.85442114	1.0	1490	tags=52%, list=46%, signal=92%
HP_SLOWLY_PROGRESSIVE	HP_SLOWLY_PROGRESSIVE		40	-0.11002505	-0.82486874	0.6621881	0.8726836	1.0	781	tags=35%, list=24%, signal=46%
HP_TARSAL_SYNOSTOSIS	HP_TARSAL_SYNOSTOSIS		11	-0.20637292	-0.843016	0.6626506	0.8569276	1.0	1393	tags=64%, list=43%, signal=111%
HP_LACK_OF_SKIN_ELASTICITY	HP_LACK_OF_SKIN_ELASTICITY		17	-0.16790776	-0.84762865	0.66346157	0.85380554	1.0	792	tags=41%, list=25%, signal=54%
HP_T_LYMPHOCYTOPENIA	HP_T_LYMPHOCYTOPENIA		10	-0.21216637	-0.8242807	0.6639511	0.8720611	1.0	1903	tags=80%, list=59%, signal=194%
HP_ELEVATED_CIRCULATING_PARATHYROID_HORMONE_LEVEL	HP_ELEVATED_CIRCULATING_PARATHYROID_HORMONE_LEVEL		5	-0.2997211	-0.837349	0.66463417	0.85969204	1.0	973	tags=60%, list=30%, signal=86%
HP_TOOTH_MALPOSITION	HP_TOOTH_MALPOSITION		125	-0.0624628	-0.8242939	0.66468257	0.87259793	1.0	1410	tags=50%, list=44%, signal=85%
HP_STAGE_5_CHRONIC_KIDNEY_DISEASE	HP_STAGE_5_CHRONIC_KIDNEY_DISEASE		21	-0.15577406	-0.84153587	0.6666667	0.857472	1.0	2425	tags=90%, list=75%, signal=360%
HP_EMPHYSEMA	HP_EMPHYSEMA		14	-0.18245582	-0.8315454	0.6673387	0.86490005	1.0	2415	tags=93%, list=75%, signal=366%
HP_SQUAMOUS_CELL_CARCINOMA	HP_SQUAMOUS_CELL_CARCINOMA		21	-0.15405378	-0.84338766	0.6680412	0.85677785	1.0	1661	tags=67%, list=51%, signal=136%
HP_ABNORMAL_REFLEX	HP_ABNORMAL_REFLEX		284	-0.044494245	-0.8273976	0.66945606	0.8686849	1.0	2658	tags=86%, list=82%, signal=443%
HP_AORTIC_ANEURYSM	HP_AORTIC_ANEURYSM		46	-0.10618467	-0.82220113	0.6700405	0.872572	1.0	1630	tags=61%, list=50%, signal=121%
HP_TELANGIECTASIA	HP_TELANGIECTASIA		40	-0.1099624	-0.82405156	0.67070705	0.87193865	1.0	1670	tags=63%, list=52%, signal=128%
HP_DOWN_SLOPING_SHOULDERS	HP_DOWN_SLOPING_SHOULDERS		14	-0.17930391	-0.81182855	0.6707317	0.88155377	1.0	2656	tags=100%, list=82%, signal=559%
HP_SACCADIC_OSCILLATION	HP_SACCADIC_OSCILLATION		6	-0.2780533	-0.83798474	0.6712598	0.85960793	1.0	2336	tags=100%, list=72%, signal=360%
HP_ABNORMAL_DENTAL_PULP_MORPHOLOGY	HP_ABNORMAL_DENTAL_PULP_MORPHOLOGY		15	-0.17554654	-0.82324684	0.67248064	0.87227124	1.0	1160	tags=53%, list=36%, signal=83%
HP_ABSENT_SEPTUM_PELLUCIDUM	HP_ABSENT_SEPTUM_PELLUCIDUM		24	-0.14214465	-0.8317227	0.6728016	0.8651171	1.0	1565	tags=63%, list=48%, signal=120%
HP_TELECANTHUS	HP_TELECANTHUS		58	-0.09074808	-0.8237092	0.6731141	0.8720302	1.0	716	tags=31%, list=22%, signal=39%
HP_IMPAIRED_TEMPERATURE_SENSATION	HP_IMPAIRED_TEMPERATURE_SENSATION		7	-0.2491694	-0.82006544	0.6733467	0.874289	1.0	1506	tags=71%, list=47%, signal=133%
HP_ACUTE_MYELOID_LEUKEMIA	HP_ACUTE_MYELOID_LEUKEMIA		19	-0.15796025	-0.8204916	0.6739563	0.8740123	1.0	344	tags=26%, list=11%, signal=29%
HP_PROMINENT_NOSE	HP_PROMINENT_NOSE		33	-0.121572085	-0.8354565	0.67404425	0.8622229	1.0	1375	tags=55%, list=43%, signal=94%
HP_ABNORMAL_SHOULDER_MORPHOLOGY	HP_ABNORMAL_SHOULDER_MORPHOLOGY		26	-0.13966596	-0.8295021	0.6741803	0.8665437	1.0	672	tags=35%, list=21%, signal=43%
HP_APLASIA_HYPOPLASIA_INVOLVING_BONES_OF_THE_THORAX	HP_APLASIA_HYPOPLASIA_INVOLVING_BONES_OF_THE_THORAX		55	-0.097639285	-0.8413927	0.67465067	0.85715187	1.0	1630	tags=60%, list=50%, signal=119%
HP_PULMONARY_CARCINOID_TUMOR	HP_PULMONARY_CARCINOID_TUMOR		5	-0.2964363	-0.8319329	0.6747212	0.86528045	1.0	1630	tags=80%, list=50%, signal=161%
HP_ABNORMAL_LACTATE_DEHYDROGENASE_LEVEL	HP_ABNORMAL_LACTATE_DEHYDROGENASE_LEVEL		17	-0.16530962	-0.8306796	0.6755647	0.8654316	1.0	230	tags=24%, list=7%, signal=25%
HP_BONE_CYST	HP_BONE_CYST		5	-0.2997211	-0.8319688	0.6764092	0.8657828	1.0	973	tags=60%, list=30%, signal=86%
HP_ABNORMAL_RIB_CAGE_MORPHOLOGY	HP_ABNORMAL_RIB_CAGE_MORPHOLOGY		88	-0.07763705	-0.84286404	0.67641324	0.85666627	1.0	1630	tags=58%, list=50%, signal=114%
HP_WEAK_CRY	HP_WEAK_CRY		10	-0.21154565	-0.8153976	0.6765286	0.87943316	1.0	1905	tags=80%, list=59%, signal=194%
HP_MICROPHALLUS	HP_MICROPHALLUS		5	-0.294577	-0.83142453	0.6771653	0.8645576	1.0	1636	tags=80%, list=51%, signal=162%
HP_HYPOPLASTIC_ILIA	HP_HYPOPLASTIC_ILIA		11	-0.20902595	-0.8244223	0.67836255	0.87291807	1.0	503	tags=36%, list=16%, signal=43%
HP_POIKILODERMA	HP_POIKILODERMA		5	-0.2964363	-0.82178956	0.6807229	0.8728239	1.0	1630	tags=80%, list=50%, signal=161%
HP_INTELLECTUAL_DISABILITY_PROFOUND	HP_INTELLECTUAL_DISABILITY_PROFOUND		32	-0.12531248	-0.84172267	0.6815534	0.8576588	1.0	408	tags=25%, list=13%, signal=28%
HP_ABNORMAL_ANTIHELIX_MORPHOLOGY	HP_ABNORMAL_ANTIHELIX_MORPHOLOGY		15	-0.18016784	-0.81550425	0.6823028	0.87978697	1.0	2007	tags=80%, list=62%, signal=210%
HP_HIGH_FOREHEAD	HP_HIGH_FOREHEAD		99	-0.07043627	-0.809373	0.68244576	0.88102615	1.0	1380	tags=49%, list=43%, signal=84%
HP_LATE_YOUNG_ADULT_ONSET	HP_LATE_YOUNG_ADULT_ONSET		13	-0.18390805	-0.8131447	0.68349516	0.8813732	1.0	2641	tags=100%, list=82%, signal=545%
HP_DERMATOLOGICAL_MANIFESTATIONS_OF_SYSTEMIC_DISORDERS	HP_DERMATOLOGICAL_MANIFESTATIONS_OF_SYSTEMIC_DISORDERS		55	-0.096792296	-0.8350068	0.6839917	0.86194694	1.0	810	tags=35%, list=25%, signal=45%
HP_ABNORMALITY_OF_THE_ADRENAL_GLANDS	HP_ABNORMALITY_OF_THE_ADRENAL_GLANDS		44	-0.10799016	-0.834771	0.68463075	0.8618035	1.0	832	tags=36%, list=26%, signal=48%
HP_ABNORMALITY_OF_NEUTROPHIL_MORPHOLOGY	HP_ABNORMALITY_OF_NEUTROPHIL_MORPHOLOGY		6	-0.26296756	-0.7979547	0.68582374	0.88990587	1.0	230	tags=33%, list=7%, signal=36%
HP_DECREASED_MUSCLE_MASS	HP_DECREASED_MUSCLE_MASS		12	-0.1928571	-0.8111261	0.6875	0.8812485	1.0	188	tags=25%, list=6%, signal=26%
HP_DUPLICATION_OF_PHALANX_OF_HALLUX	HP_DUPLICATION_OF_PHALANX_OF_HALLUX		5	-0.29067245	-0.81432384	0.6876356	0.8808849	1.0	2295	tags=100%, list=71%, signal=344%
HP_ABNORMALITY_OF_THE_ANTERIOR_FONTANELLE	HP_ABNORMALITY_OF_THE_ANTERIOR_FONTANELLE		29	-0.12985669	-0.81615555	0.68849206	0.8791669	1.0	811	tags=38%, list=25%, signal=50%
HP_SPARSE_BODY_HAIR	HP_SPARSE_BODY_HAIR		11	-0.20259093	-0.80229867	0.6887967	0.88726646	1.0	1699	tags=73%, list=53%, signal=153%
HP_ABNORMAL_SMALL_INTESTINAL_MUCOSA_MORPHOLOGY	HP_ABNORMAL_SMALL_INTESTINAL_MUCOSA_MORPHOLOGY		5	-0.3004648	-0.84360975	0.6902834	0.85690975	1.0	1617	tags=80%, list=50%, signal=160%
HP_RECURRENT_FRACTURES	HP_RECURRENT_FRACTURES		24	-0.13819619	-0.81015694	0.6912879	0.8812905	1.0	635	tags=33%, list=20%, signal=41%
HP_THICK_UPPER_LIP_VERMILION	HP_THICK_UPPER_LIP_VERMILION		7	-0.25001106	-0.81218743	0.69153225	0.8820114	1.0	1965	tags=86%, list=61%, signal=218%
HP_ABNORMALITY_OF_THE_SHOULDER_GIRDLE_MUSCULATURE	HP_ABNORMALITY_OF_THE_SHOULDER_GIRDLE_MUSCULATURE		41	-0.10517385	-0.8011526	0.69186044	0.88762766	1.0	769	tags=34%, list=24%, signal=44%
HP_ASPIRATION_PNEUMONIA	HP_ASPIRATION_PNEUMONIA		24	-0.13819619	-0.81383383	0.69246435	0.88121283	1.0	635	tags=33%, list=20%, signal=41%
HP_HEMATEMESIS	HP_HEMATEMESIS		5	-0.28881314	-0.80943084	0.6929134	0.88145936	1.0	2301	tags=100%, list=71%, signal=347%
HP_ABNORMAL_FINGER_PHALANX_MORPHOLOGY	HP_ABNORMAL_FINGER_PHALANX_MORPHOLOGY		171	-0.05454203	-0.8037455	0.694	0.8863911	1.0	1554	tags=53%, list=48%, signal=97%
HP_APLASIA_INVOLVING_BONES_OF_THE_UPPER_LIMBS	HP_APLASIA_INVOLVING_BONES_OF_THE_UPPER_LIMBS		5	-0.2964363	-0.82764906	0.69548136	0.8687948	1.0	1630	tags=80%, list=50%, signal=161%
HP_BRANCHIAL_ANOMALY	HP_BRANCHIAL_ANOMALY		12	-0.19596273	-0.8191973	0.69609857	0.875305	1.0	2602	tags=100%, list=81%, signal=511%
HP_SHORT_UPPER_LIP	HP_SHORT_UPPER_LIP		5	-0.28844124	-0.8010832	0.69721115	0.8872031	1.0	363	tags=40%, list=11%, signal=45%
HP_URTICARIA	HP_URTICARIA		6	-0.2710271	-0.8230197	0.69758064	0.8715989	1.0	1820	tags=83%, list=56%, signal=190%
HP_PERSONALITY_DISORDER	HP_PERSONALITY_DISORDER		8	-0.2310794	-0.8011533	0.6981132	0.88817346	1.0	2488	tags=100%, list=77%, signal=433%
HP_CONFETTI_LIKE_HYPOPIGMENTED_MACULES	HP_CONFETTI_LIKE_HYPOPIGMENTED_MACULES		5	-0.28881314	-0.79723436	0.69959676	0.8906464	1.0	2301	tags=100%, list=71%, signal=347%
HP_COLOBOMA	HP_COLOBOMA		68	-0.082899556	-0.80946183	0.69962686	0.8819493	1.0	1022	tags=40%, list=32%, signal=57%
HP_ABNORMAL_MACULAR_MORPHOLOGY	HP_ABNORMAL_MACULAR_MORPHOLOGY		42	-0.10861322	-0.82150805	0.70137525	0.87278163	1.0	2117	tags=76%, list=66%, signal=218%
HP_PATELLAR_APLASIA	HP_PATELLAR_APLASIA		7	-0.24482831	-0.804628	0.7014315	0.8859841	1.0	1520	tags=71%, list=47%, signal=135%
HP_ABNORMAL_POSTERIOR_EYE_SEGMENT_MORPHOLOGY	HP_ABNORMAL_POSTERIOR_EYE_SEGMENT_MORPHOLOGY		283	-0.044000078	-0.8232174	0.7017544	0.87176955	1.0	1630	tags=54%, list=50%, signal=100%
HP_BRONCHIECTASIS	HP_BRONCHIECTASIS		24	-0.13819619	-0.7987537	0.7034068	0.89023274	1.0	2251	tags=83%, list=70%, signal=273%
HP_CORNEAL_DYSTROPHY	HP_CORNEAL_DYSTROPHY		7	-0.248062	-0.8093434	0.7035647	0.8805375	1.0	2433	tags=100%, list=75%, signal=404%
HP_SEVERE_GLOBAL_DEVELOPMENTAL_DELAY	HP_SEVERE_GLOBAL_DEVELOPMENTAL_DELAY		52	-0.09564584	-0.8061849	0.7037815	0.8848607	1.0	1375	tags=52%, list=43%, signal=89%
HP_ABNORMAL_FINGERTIP_MORPHOLOGY	HP_ABNORMAL_FINGERTIP_MORPHOLOGY		29	-0.12598102	-0.8108491	0.7039338	0.8806222	1.0	1715	tags=66%, list=53%, signal=138%
HP_DENTAL_CROWDING	HP_DENTAL_CROWDING		32	-0.12218749	-0.8018855	0.7045908	0.8874499	1.0	1630	tags=63%, list=50%, signal=125%
HP_DOLICHOCEPHALY	HP_DOLICHOCEPHALY		57	-0.09295759	-0.8180688	0.7050209	0.8767955	1.0	1010	tags=40%, list=31%, signal=58%
HP_CENTRAL_HYPOTHYROIDISM	HP_CENTRAL_HYPOTHYROIDISM		17	-0.16401058	-0.80266637	0.70541084	0.88775206	1.0	1565	tags=65%, list=48%, signal=125%
HP_ABNORMAL_FOVEAL_MORPHOLOGY	HP_ABNORMAL_FOVEAL_MORPHOLOGY		10	-0.20943515	-0.79534227	0.7057654	0.8921594	1.0	2235	tags=90%, list=69%, signal=291%
HP_AUDITORY_HYPERSENSITIVITY	HP_AUDITORY_HYPERSENSITIVITY		10	-0.21415271	-0.81362206	0.7061144	0.88106775	1.0	2543	tags=100%, list=79%, signal=468%
HP_ATRESIA_OF_THE_EXTERNAL_AUDITORY_CANAL	HP_ATRESIA_OF_THE_EXTERNAL_AUDITORY_CANAL		19	-0.15320982	-0.7944152	0.7075099	0.89260155	1.0	1550	tags=63%, list=48%, signal=121%
HP_PARAPLEGIA_PARAPARESIS	HP_PARAPLEGIA_PARAPARESIS		50	-0.09596482	-0.79112715	0.7076023	0.8930279	1.0	1247	tags=48%, list=39%, signal=77%
HP_PERIMEMBRANOUS_VENTRICULAR_SEPTAL_DEFECT	HP_PERIMEMBRANOUS_VENTRICULAR_SEPTAL_DEFECT		6	-0.26224428	-0.7945039	0.70881224	0.8930141	1.0	2387	tags=100%, list=74%, signal=382%
HP_FINGER_SYNDACTYLY	HP_FINGER_SYNDACTYLY		58	-0.09374658	-0.8120256	0.71142286	0.88175404	1.0	1208	tags=47%, list=37%, signal=73%
HP_FACIAL_HEMANGIOMA	HP_FACIAL_HEMANGIOMA		7	-0.25032112	-0.8111544	0.71157897	0.8817582	1.0	1964	tags=86%, list=61%, signal=218%
HP_BILATERAL_SINGLE_TRANSVERSE_PALMAR_CREASES	HP_BILATERAL_SINGLE_TRANSVERSE_PALMAR_CREASES		19	-0.15320982	-0.7970286	0.71157897	0.8904522	1.0	1550	tags=63%, list=48%, signal=121%
HP_ABNORMAL_RIGHT_VENTRICULAR_FUNCTION	HP_ABNORMAL_RIGHT_VENTRICULAR_FUNCTION		6	-0.27216366	-0.8118179	0.71399176	0.88101393	1.0	739	tags=50%, list=23%, signal=65%
HP_PNEUMONIA	HP_PNEUMONIA		51	-0.09512356	-0.7985234	0.71458334	0.8900758	1.0	649	tags=29%, list=20%, signal=36%
HP_OVERLAPPING_FINGERS	HP_OVERLAPPING_FINGERS		11	-0.19333349	-0.780474	0.71516395	0.897484	1.0	1435	tags=64%, list=44%, signal=114%
HP_AUTOIMMUNE_HEMOLYTIC_ANEMIA	HP_AUTOIMMUNE_HEMOLYTIC_ANEMIA		6	-0.2710271	-0.80384284	0.7151899	0.88677144	1.0	1820	tags=83%, list=56%, signal=190%
HP_PROMINENT_DIGIT_PAD	HP_PROMINENT_DIGIT_PAD		21	-0.13806707	-0.7795386	0.7160494	0.89692205	1.0	635	tags=33%, list=20%, signal=41%
HP_FIBROUS_TISSUE_NEOPLASM	HP_FIBROUS_TISSUE_NEOPLASM		21	-0.14646083	-0.7878531	0.71626985	0.89422745	1.0	2301	tags=86%, list=71%, signal=296%
HP_ABNORMAL_CHOROID_MORPHOLOGY	HP_ABNORMAL_CHOROID_MORPHOLOGY		32	-0.123749994	-0.81253177	0.71638656	0.8819219	1.0	2433	tags=88%, list=75%, signal=350%
HP_ABNORMALITY_OF_MACULAR_PIGMENTATION	HP_ABNORMALITY_OF_MACULAR_PIGMENTATION		8	-0.235732	-0.80523455	0.7185629	0.8859511	1.0	2069	tags=88%, list=64%, signal=243%
HP_SEROSITIS	HP_SEROSITIS		12	-0.19347826	-0.7982898	0.7188082	0.88990474	1.0	2610	tags=100%, list=81%, signal=518%
HP_ABNORMAL_LACRIMAL_DUCT_MORPHOLOGY	HP_ABNORMAL_LACRIMAL_DUCT_MORPHOLOGY		18	-0.15508541	-0.8110882	0.7195876	0.8807835	1.0	939	tags=44%, list=29%, signal=62%
HP_RENAL_TUBULAR_DYSFUNCTION	HP_RENAL_TUBULAR_DYSFUNCTION		11	-0.19355926	-0.78822345	0.7229862	0.8946868	1.0	259	tags=27%, list=8%, signal=30%
HP_ABNORMAL_METABOLISM	HP_ABNORMAL_METABOLISM		12	-0.18788819	-0.78444207	0.7237113	0.89730823	1.0	1820	tags=75%, list=56%, signal=171%
HP_ABNORMALITY_OF_NEURONAL_MIGRATION	HP_ABNORMALITY_OF_NEURONAL_MIGRATION		121	-0.06220001	-0.7932894	0.72440946	0.89299476	1.0	315	tags=16%, list=10%, signal=17%
HP_URETEROCELE	HP_URETEROCELE		11	-0.19265613	-0.7917369	0.7244898	0.89355606	1.0	1731	tags=73%, list=54%, signal=156%
HP_ABNORMAL_RENAL_PHYSIOLOGY	HP_ABNORMAL_RENAL_PHYSIOLOGY		121	-0.061535858	-0.7956324	0.7245763	0.89221257	1.0	1893	tags=64%, list=59%, signal=150%
HP_ACUTE_LEUKEMIA	HP_ACUTE_LEUKEMIA		26	-0.135971	-0.8070821	0.7248996	0.8839029	1.0	1554	tags=62%, list=48%, signal=118%
HP_NEOPLASM_OF_THE_HEART	HP_NEOPLASM_OF_THE_HEART		5	-0.28224355	-0.78019065	0.7250509	0.8969076	1.0	383	tags=40%, list=12%, signal=45%
HP_ANODONTIA	HP_ANODONTIA		6	-0.25242817	-0.7768941	0.7254902	0.89861006	1.0	264	tags=33%, list=8%, signal=36%
HP_RETINAL_PIGMENT_EPITHELIAL_MOTTLING	HP_RETINAL_PIGMENT_EPITHELIAL_MOTTLING		7	-0.23946841	-0.77356285	0.7254902	0.9020134	1.0	1999	tags=86%, list=62%, signal=224%
HP_SPEECH_APRAXIA	HP_SPEECH_APRAXIA		13	-0.1805864	-0.80498725	0.72568095	0.88585854	1.0	1160	tags=54%, list=36%, signal=84%
HP_SPASTICITY	HP_SPASTICITY		220	-0.04672825	-0.7874277	0.7257463	0.89445233	1.0	2534	tags=83%, list=78%, signal=357%
HP_ABNORMAL_CEREBRAL_SUBCORTEX_MORPHOLOGY	HP_ABNORMAL_CEREBRAL_SUBCORTEX_MORPHOLOGY		324	-0.037966784	-0.77424645	0.72597134	0.9019832	1.0	2554	tags=82%, list=79%, signal=353%
HP_ABNORMAL_THYROID_MORPHOLOGY	HP_ABNORMAL_THYROID_MORPHOLOGY		40	-0.107330814	-0.7997682	0.7268994	0.8890194	1.0	628	tags=30%, list=19%, signal=37%
HP_PERIPHERAL_CYANOSIS	HP_PERIPHERAL_CYANOSIS		5	-0.28007433	-0.78242147	0.72745097	0.896916	1.0	390	tags=40%, list=12%, signal=45%
HP_WHEEZING	HP_WHEEZING		5	-0.28379297	-0.7923836	0.7282378	0.89293176	1.0	378	tags=40%, list=12%, signal=45%
HP_SHORT_PHALANX_OF_THE_THUMB	HP_SHORT_PHALANX_OF_THE_THUMB		12	-0.18809521	-0.79277545	0.72837025	0.89276505	1.0	1550	tags=67%, list=48%, signal=128%
HP_DEMENTIA	HP_DEMENTIA		41	-0.10517385	-0.7887893	0.7289157	0.89483595	1.0	769	tags=34%, list=24%, signal=44%
HP_THICK_LOWER_LIP_VERMILION	HP_THICK_LOWER_LIP_VERMILION		40	-0.10902254	-0.80240893	0.72895277	0.8876306	1.0	865	tags=38%, list=27%, signal=51%
HP_ABNORMAL_MORPHOLOGY_OF_THE_GREAT_VESSELS	HP_ABNORMAL_MORPHOLOGY_OF_THE_GREAT_VESSELS		191	-0.04987682	-0.7941952	0.7302505	0.8919175	1.0	1643	tags=55%, list=51%, signal=106%
HP_BROAD_COLUMELLA	HP_BROAD_COLUMELLA		7	-0.24677736	-0.7912995	0.73084885	0.89326715	1.0	1052	tags=57%, list=33%, signal=85%
HP_SPARSE_EYEBROW	HP_SPARSE_EYEBROW		46	-0.099293105	-0.773834	0.7315175	0.90211326	1.0	1933	tags=70%, list=60%, signal=171%
HP_DRY_HAIR	HP_DRY_HAIR		6	-0.25191155	-0.7884392	0.73161036	0.894883	1.0	1343	tags=67%, list=42%, signal=114%
HP_DYSPLASTIC_CORPUS_CALLOSUM	HP_DYSPLASTIC_CORPUS_CALLOSUM		17	-0.15678343	-0.7781243	0.73189825	0.8971559	1.0	1208	tags=53%, list=37%, signal=84%
HP_HIP_DISLOCATION	HP_HIP_DISLOCATION		63	-0.08461935	-0.7840369	0.73221755	0.8974103	1.0	1631	tags=59%, list=50%, signal=116%
HP_ABNORMALITY_OF_THE_DENTITION	HP_ABNORMALITY_OF_THE_DENTITION		249	-0.044188872	-0.78510886	0.7326733	0.8966539	1.0	635	tags=24%, list=20%, signal=27%
HP_ABNORMAL_CORNEAL_EPITHELIUM_MORPHOLOGY	HP_ABNORMAL_CORNEAL_EPITHELIUM_MORPHOLOGY		17	-0.1627847	-0.7916719	0.73319757	0.8931297	1.0	48	tags=18%, list=1%, signal=18%
HP_PALATE_FISTULA	HP_PALATE_FISTULA		7	-0.24013282	-0.78228015	0.73319757	0.89611185	1.0	150	tags=29%, list=5%, signal=30%
HP_MALE_PSEUDOHERMAPHRODITISM	HP_MALE_PSEUDOHERMAPHRODITISM		5	-0.28844124	-0.78298146	0.73333335	0.89755785	1.0	363	tags=40%, list=11%, signal=45%
HP_ABNORMAL_PERIVENTRICULAR_WHITE_MATTER_MORPHOLOGY	HP_ABNORMAL_PERIVENTRICULAR_WHITE_MATTER_MORPHOLOGY		32	-0.115624994	-0.78789014	0.7338552	0.89470804	1.0	2358	tags=84%, list=73%, signal=309%
HP_LIMITED_HIP_MOVEMENT	HP_LIMITED_HIP_MOVEMENT		7	-0.23291245	-0.77873284	0.7344961	0.8966879	1.0	635	tags=43%, list=20%, signal=53%
HP_NEPHROTIC_SYNDROME	HP_NEPHROTIC_SYNDROME		26	-0.13002062	-0.7832534	0.73652697	0.89816946	1.0	1946	tags=73%, list=60%, signal=182%
HP_INTRAUTERINE_GROWTH_RETARDATION	HP_INTRAUTERINE_GROWTH_RETARDATION		139	-0.058135424	-0.7943968	0.737475	0.8920875	1.0	635	tags=25%, list=20%, signal=30%
HP_ABNORMALITY_OF_THE_SEVENTH_CRANIAL_NERVE	HP_ABNORMALITY_OF_THE_SEVENTH_CRANIAL_NERVE		49	-0.093032494	-0.7596685	0.73814434	0.9139195	1.0	2739	tags=94%, list=85%, signal=606%
HP_ABNORMAL_PARIETAL_BONE_MORPHOLOGY	HP_ABNORMAL_PARIETAL_BONE_MORPHOLOGY		6	-0.25232485	-0.76689565	0.7398374	0.9088283	1.0	803	tags=50%, list=25%, signal=66%
HP_CONGENITAL_MALFORMATION_OF_THE_RIGHT_HEART	HP_CONGENITAL_MALFORMATION_OF_THE_RIGHT_HEART		21	-0.13705863	-0.77448994	0.7400419	0.90211844	1.0	2639	tags=95%, list=82%, signal=516%
HP_PULMONARY_HEMORRHAGE	HP_PULMONARY_HEMORRHAGE		9	-0.20643294	-0.7629717	0.740113	0.9118425	1.0	413	tags=33%, list=13%, signal=38%
HP_PROMINENT_OCCIPUT	HP_PROMINENT_OCCIPUT		17	-0.15328878	-0.76637006	0.74058574	0.9091645	1.0	839	tags=41%, list=26%, signal=55%
HP_WEAKNESS_OF_LONG_FINGER_EXTENSOR_MUSCLES	HP_WEAKNESS_OF_LONG_FINGER_EXTENSOR_MUSCLES		7	-0.23672196	-0.790833	0.74081635	0.89245886	1.0	161	tags=29%, list=5%, signal=30%
HP_ABNORMAL_MACROSCOPIC_URINE_APPEARANCE	HP_ABNORMAL_MACROSCOPIC_URINE_APPEARANCE		17	-0.15638092	-0.7820318	0.743215	0.8959675	1.0	2350	tags=88%, list=73%, signal=322%
HP_ABNORMALITY_OF_HAIR_GROWTH	HP_ABNORMALITY_OF_HAIR_GROWTH		10	-0.20285538	-0.75892115	0.743215	0.91296136	1.0	1933	tags=80%, list=60%, signal=198%
HP_COXA_VARA	HP_COXA_VARA		10	-0.2032899	-0.78694916	0.7432432	0.8947032	1.0	2578	tags=100%, list=80%, signal=493%
HP_MUSCLE_WEAKNESS	HP_MUSCLE_WEAKNESS		241	-0.04491616	-0.77924156	0.7442827	0.8963532	1.0	792	tags=29%, list=25%, signal=35%
HP_ACUTE_HEPATIC_FAILURE	HP_ACUTE_HEPATIC_FAILURE		6	-0.25532135	-0.77343106	0.7443763	0.9017002	1.0	1332	tags=67%, list=41%, signal=113%
HP_TIP_TOE_GAIT	HP_TIP_TOE_GAIT		26	-0.12577377	-0.7565763	0.74481326	0.91503036	1.0	1711	tags=65%, list=53%, signal=138%
HP_NONCOMMUNICATING_HYDROCEPHALUS	HP_NONCOMMUNICATING_HYDROCEPHALUS		5	-0.28224355	-0.78961724	0.74545455	0.8939721	1.0	383	tags=40%, list=12%, signal=45%
HP_STREAK_OVARY	HP_STREAK_OVARY		8	-0.22487593	-0.79111385	0.74552685	0.8925032	1.0	488	tags=38%, list=15%, signal=44%
HP_HEPATITIS	HP_HEPATITIS		16	-0.16480099	-0.78584945	0.74596775	0.89603376	1.0	2703	tags=100%, list=84%, signal=608%
HP_RETICULOCYTOSIS	HP_RETICULOCYTOSIS		9	-0.21556866	-0.78258985	0.7478261	0.89717567	1.0	1820	tags=78%, list=56%, signal=178%
HP_UNDERDEVELOPED_SUPRAORBITAL_RIDGES	HP_UNDERDEVELOPED_SUPRAORBITAL_RIDGES		12	-0.19078673	-0.7800495	0.75	0.8965862	1.0	2080	tags=83%, list=64%, signal=233%
HP_ABNORMAL_AORTIC_VALVE_CUSP_MORPHOLOGY	HP_ABNORMAL_AORTIC_VALVE_CUSP_MORPHOLOGY		28	-0.12181201	-0.77132106	0.75	0.9036356	1.0	2381	tags=86%, list=74%, signal=323%
HP_SINGLE_TRANSVERSE_PALMAR_CREASE	HP_SINGLE_TRANSVERSE_PALMAR_CREASE		63	-0.08187952	-0.7556759	0.75	0.9148404	1.0	2204	tags=76%, list=68%, signal=235%
HP_OSTEOMYELITIS	HP_OSTEOMYELITIS		11	-0.19147071	-0.78193414	0.750996	0.89561236	1.0	1441	tags=64%, list=45%, signal=114%
HP_ABNORMAL_ILIUM_MORPHOLOGY	HP_ABNORMAL_ILIUM_MORPHOLOGY		18	-0.15473971	-0.79324263	0.75102884	0.8925262	1.0	581	tags=33%, list=18%, signal=40%
HP_BONE_MARROW_HYPOCELLULARITY	HP_BONE_MARROW_HYPOCELLULARITY		16	-0.1551617	-0.7589985	0.75149107	0.9133768	1.0	2734	tags=100%, list=85%, signal=646%
HP_FRAGILE_NAILS	HP_FRAGILE_NAILS		11	-0.19559142	-0.76970094	0.7523992	0.90520996	1.0	2603	tags=100%, list=81%, signal=512%
HP_ABNORMALITY_OF_THE_FEMALE_GENITALIA	HP_ABNORMALITY_OF_THE_FEMALE_GENITALIA		121	-0.061915744	-0.7803486	0.75255626	0.8971775	1.0	1598	tags=55%, list=49%, signal=105%
HP_PERITONITIS	HP_PERITONITIS		10	-0.19882062	-0.76568866	0.75259876	0.9091498	1.0	1946	tags=80%, list=60%, signal=200%
HP_ABNORMAL_UMBILICUS_MORPHOLOGY	HP_ABNORMAL_UMBILICUS_MORPHOLOGY		87	-0.07264587	-0.7826953	0.7529412	0.8975352	1.0	1630	tags=57%, list=50%, signal=113%
HP_INCREASED_CIRCULATING_ANDROGEN_CONCENTRATION	HP_INCREASED_CIRCULATING_ANDROGEN_CONCENTRATION		6	-0.25573465	-0.77076733	0.7538168	0.9040296	1.0	792	tags=50%, list=25%, signal=66%
HP_HYPOCHROMIC_MICROCYTIC_ANEMIA	HP_HYPOCHROMIC_MICROCYTIC_ANEMIA		5	-0.2726371	-0.7614026	0.75435203	0.9127805	1.0	414	tags=40%, list=13%, signal=46%
HP_VOLVULUS	HP_VOLVULUS		7	-0.23539308	-0.75950605	0.7553816	0.91363186	1.0	627	tags=43%, list=19%, signal=53%
HP_ABNORMAL_HEAD_MOVEMENTS	HP_ABNORMAL_HEAD_MOVEMENTS		11	-0.19378509	-0.7607678	0.756917	0.9127339	1.0	2315	tags=91%, list=72%, signal=319%
HP_ABNORMALITY_OF_THE_PARATHYROID_GLAND	HP_ABNORMALITY_OF_THE_PARATHYROID_GLAND		20	-0.13922788	-0.7722349	0.758	0.90314287	1.0	2301	tags=85%, list=71%, signal=293%
HP_ABNORMAL_NASAL_BASE_NORPHOLOGY	HP_ABNORMAL_NASAL_BASE_NORPHOLOGY		14	-0.16878271	-0.76195866	0.75941426	0.9129423	1.0	843	tags=43%, list=26%, signal=58%
HP_MALIGNANT_GENITOURINARY_TRACT_TUMOR	HP_MALIGNANT_GENITOURINARY_TRACT_TUMOR		7	-0.23428568	-0.750921	0.75951904	0.91526884	1.0	1554	tags=71%, list=48%, signal=137%
HP_ABNORMAL_CONNECTION_OF_THE_CARDIAC_SEGMENTS	HP_ABNORMAL_CONNECTION_OF_THE_CARDIAC_SEGMENTS		78	-0.07590687	-0.7832375	0.76023394	0.8976555	1.0	2082	tags=72%, list=64%, signal=197%
HP_ABNORMAL_EXTEROCEPTIVE_SENSATION	HP_ABNORMAL_EXTEROCEPTIVE_SENSATION		49	-0.0910513	-0.7545581	0.7605634	0.91386104	1.0	1624	tags=59%, list=50%, signal=117%
HP_CONGENITAL_ONSET	HP_CONGENITAL_ONSET		228	-0.04381291	-0.7549899	0.76374745	0.9153622	1.0	1939	tags=64%, list=60%, signal=149%
HP_ABNORMAL_CEREBRAL_VENTRICLE_MORPHOLOGY	HP_ABNORMAL_CEREBRAL_VENTRICLE_MORPHOLOGY		250	-0.04335881	-0.7823456	0.7638889	0.8965194	1.0	2871	tags=93%, list=89%, signal=767%
HP_ABNORMAL_MALE_REPRODUCTIVE_SYSTEM_PHYSIOLOGY	HP_ABNORMAL_MALE_REPRODUCTIVE_SYSTEM_PHYSIOLOGY		274	-0.040284164	-0.7619203	0.7641129	0.91246694	1.0	1604	tags=53%, list=50%, signal=97%
HP_LIMITED_WRIST_MOVEMENT	HP_LIMITED_WRIST_MOVEMENT		6	-0.25242817	-0.75709337	0.7648184	0.9147813	1.0	264	tags=33%, list=8%, signal=36%
HP_ABNORMAL_LOWER_MOTOR_NEURON_MORPHOLOGY	HP_ABNORMAL_LOWER_MOTOR_NEURON_MORPHOLOGY		10	-0.19950344	-0.766003	0.7656566	0.90920615	1.0	651	tags=40%, list=20%, signal=50%
HP_APLASIA_HYPOPLASIA_OF_THE_DISTAL_PHALANGES_OF_THE_HAND	HP_APLASIA_HYPOPLASIA_OF_THE_DISTAL_PHALANGES_OF_THE_HAND		26	-0.12445415	-0.7543008	0.7663366	0.91218454	1.0	2834	tags=100%, list=88%, signal=806%
HP_ABNORMALITY_OF_THE_PYLORUS	HP_ABNORMALITY_OF_THE_PYLORUS		42	-0.09719361	-0.7511721	0.76645434	0.9159519	1.0	2846	tags=98%, list=88%, signal=807%
HP_RECURRENT_BACTERIAL_SKIN_INFECTIONS	HP_RECURRENT_BACTERIAL_SKIN_INFECTIONS		5	-0.27288502	-0.76464343	0.7664671	0.9097564	1.0	1706	tags=80%, list=53%, signal=169%
HP_KERATOSIS_PILARIS	HP_KERATOSIS_PILARIS		10	-0.19068903	-0.74954665	0.7672065	0.91580003	1.0	1649	tags=70%, list=51%, signal=142%
HP_ABNORMAL_LENS_MORPHOLOGY	HP_ABNORMAL_LENS_MORPHOLOGY		166	-0.053171635	-0.7794081	0.769084	0.8966165	1.0	792	tags=30%, list=25%, signal=37%
HP_PROPTOSIS	HP_PROPTOSIS		68	-0.07938576	-0.74494535	0.771134	0.91859186	1.0	843	tags=34%, list=26%, signal=45%
HP_SENSORIMOTOR_NEUROPATHY	HP_SENSORIMOTOR_NEUROPATHY		14	-0.17157948	-0.771999	0.7715431	0.90301085	1.0	834	tags=43%, list=26%, signal=58%
HP_ABNORMAL_DUODENUM_MORPHOLOGY	HP_ABNORMAL_DUODENUM_MORPHOLOGY		21	-0.14069197	-0.75876415	0.7716981	0.91269726	1.0	1550	tags=62%, list=48%, signal=118%
HP_REDUCED_NATURAL_KILLER_CELL_COUNT	HP_REDUCED_NATURAL_KILLER_CELL_COUNT		6	-0.24529862	-0.74393755	0.77310926	0.91956097	1.0	1903	tags=83%, list=59%, signal=202%
HP_RIMMED_VACUOLES	HP_RIMMED_VACUOLES		15	-0.1566055	-0.7330779	0.7736944	0.9234513	1.0	790	tags=40%, list=24%, signal=53%
HP_ABNORMAL_CELLULAR_PHENOTYPE	HP_ABNORMAL_CELLULAR_PHENOTYPE		111	-0.061463896	-0.74847627	0.77470356	0.9168757	1.0	2750	tags=91%, list=85%, signal=589%
HP_FOAMY_URINE	HP_FOAMY_URINE		10	-0.19882062	-0.7557817	0.77475727	0.9151921	1.0	1946	tags=80%, list=60%, signal=200%
HP_SUPRAVENTRICULAR_ARRHYTHMIA	HP_SUPRAVENTRICULAR_ARRHYTHMIA		28	-0.120964825	-0.7503944	0.7753479	0.9150371	1.0	1114	tags=46%, list=34%, signal=70%
HP_TOE_CLINODACTYLY	HP_TOE_CLINODACTYLY		9	-0.19567691	-0.74109215	0.7756813	0.9222319	1.0	1525	tags=67%, list=47%, signal=126%
HP_ABNORMALITY_ON_PULMONARY_FUNCTION_TESTING	HP_ABNORMALITY_ON_PULMONARY_FUNCTION_TESTING		35	-0.106340766	-0.75093406	0.77575755	0.9157825	1.0	2616	tags=91%, list=81%, signal=475%
HP_HALLUCINATIONS	HP_HALLUCINATIONS		29	-0.119919896	-0.7612675	0.7761194	0.9124577	1.0	2626	tags=93%, list=81%, signal=492%
HP_ABNORMAL_METATARSAL_MORPHOLOGY	HP_ABNORMAL_METATARSAL_MORPHOLOGY		39	-0.10461988	-0.74213696	0.77665997	0.9217109	1.0	1573	tags=59%, list=49%, signal=114%
HP_VERTEBRAL_CLEFTING	HP_VERTEBRAL_CLEFTING		12	-0.18809521	-0.7673637	0.7768595	0.90860456	1.0	1550	tags=67%, list=48%, signal=128%
HP_HEMIVERTEBRAE	HP_HEMIVERTEBRAE		23	-0.13035348	-0.75387543	0.7770961	0.912307	1.0	1550	tags=61%, list=48%, signal=116%
HP_ALOPECIA_OF_SCALP	HP_ALOPECIA_OF_SCALP		13	-0.17215092	-0.7366851	0.777551	0.92246616	1.0	1933	tags=77%, list=60%, signal=191%
HP_DECREASED_LACRIMATION	HP_DECREASED_LACRIMATION		9	-0.20470922	-0.74735636	0.77916664	0.9181021	1.0	1855	tags=78%, list=57%, signal=182%
HP_GASTROINTESTINAL_INFLAMMATION	HP_GASTROINTESTINAL_INFLAMMATION		20	-0.13804482	-0.73995733	0.7797271	0.9228997	1.0	1820	tags=70%, list=56%, signal=159%
HP_URINARY_RETENTION	HP_URINARY_RETENTION		11	-0.18557192	-0.7546247	0.78154427	0.9143089	1.0	1460	tags=64%, list=45%, signal=116%
HP_MULTIPLE_LIPOMAS	HP_MULTIPLE_LIPOMAS		8	-0.20843671	-0.73880994	0.782241	0.9230212	1.0	1349	tags=63%, list=42%, signal=107%
HP_PULMONARY_ARTERIAL_HYPERTENSION	HP_PULMONARY_ARTERIAL_HYPERTENSION		24	-0.12998754	-0.75479156	0.7836257	0.91512626	1.0	2412	tags=88%, list=75%, signal=342%
HP_ABNORMAL_RIB_MORPHOLOGY	HP_ABNORMAL_RIB_MORPHOLOGY		75	-0.0747123	-0.7506719	0.7837838	0.91513723	1.0	627	tags=27%, list=19%, signal=32%
HP_FETAL_AKINESIA_SEQUENCE	HP_FETAL_AKINESIA_SEQUENCE		8	-0.21681142	-0.7401195	0.7837838	0.9231936	1.0	2130	tags=88%, list=66%, signal=256%
HP_ABNORMALITY_OF_THE_VASCULATURE_OF_THE_EYE	HP_ABNORMALITY_OF_THE_VASCULATURE_OF_THE_EYE		67	-0.07826271	-0.75452524	0.784585	0.9128634	1.0	2117	tags=73%, list=66%, signal=208%
HP_ABNORMALITY_OF_THE_AXILLARY_HAIR	HP_ABNORMALITY_OF_THE_AXILLARY_HAIR		12	-0.18012421	-0.75452745	0.78498983	0.9133923	1.0	1845	tags=75%, list=57%, signal=174%
HP_PROPORTIONATE_SHORT_STATURE	HP_PROPORTIONATE_SHORT_STATURE		34	-0.109185874	-0.7455139	0.78527606	0.918766	1.0	1553	tags=59%, list=48%, signal=112%
HP_ABNORMAL_MEAN_CORPUSCULAR_VOLUME	HP_ABNORMAL_MEAN_CORPUSCULAR_VOLUME		13	-0.16784953	-0.7282201	0.78571427	0.9264062	1.0	1201	tags=54%, list=37%, signal=85%
HP_VERTICAL_NYSTAGMUS	HP_VERTICAL_NYSTAGMUS		6	-0.2372391	-0.733855	0.7860262	0.92388636	1.0	313	tags=33%, list=10%, signal=37%
HP_SPASTIC_PARAPARESIS	HP_SPASTIC_PARAPARESIS		10	-0.1916822	-0.7372556	0.78781927	0.9221101	1.0	1969	tags=80%, list=61%, signal=204%
HP_ABNORMAL_NATURAL_KILLER_CELL_MORPHOLOGY	HP_ABNORMAL_NATURAL_KILLER_CELL_MORPHOLOGY		6	-0.24529862	-0.74589914	0.788	0.91872615	1.0	1903	tags=83%, list=59%, signal=202%
HP_ROUND_FACE	HP_ROUND_FACE		28	-0.122659124	-0.75435793	0.78926444	0.9126211	1.0	416	tags=25%, list=13%, signal=28%
HP_BIFID_SCROTUM	HP_BIFID_SCROTUM		11	-0.18108432	-0.7291679	0.78957915	0.9265854	1.0	593	tags=36%, list=18%, signal=44%
HP_REDUCED_SUBCUTANEOUS_ADIPOSE_TISSUE	HP_REDUCED_SUBCUTANEOUS_ADIPOSE_TISSUE		6	-0.24250877	-0.75463873	0.78968257	0.91482234	1.0	296	tags=33%, list=9%, signal=37%
HP_ABNORMAL_SARCOMERE_MORPHOLOGY	HP_ABNORMAL_SARCOMERE_MORPHOLOGY		5	-0.27090174	-0.75655335	0.79026216	0.91453433	1.0	1066	tags=60%, list=33%, signal=89%
HP_FEEDING_DIFFICULTIES	HP_FEEDING_DIFFICULTIES		290	-0.039583683	-0.7365957	0.790393	0.9215596	1.0	843	tags=30%, list=26%, signal=37%
HP_OVARIAN_NEOPLASM	HP_OVARIAN_NEOPLASM		15	-0.15598379	-0.7315909	0.7906504	0.9241108	1.0	792	tags=40%, list=25%, signal=53%
HP_ESOPHAGEAL_NEOPLASM	HP_ESOPHAGEAL_NEOPLASM		8	-0.21122828	-0.7331965	0.7915832	0.92381316	1.0	128	tags=25%, list=4%, signal=26%
HP_ABNORMALITY_OF_REPRODUCTIVE_SYSTEM_PHYSIOLOGY	HP_ABNORMALITY_OF_REPRODUCTIVE_SYSTEM_PHYSIOLOGY		313	-0.03886404	-0.7650396	0.79183674	0.90965813	1.0	1581	tags=52%, list=49%, signal=93%
HP_CONE_SHAPED_EPIPHYSIS	HP_CONE_SHAPED_EPIPHYSIS		14	-0.16452096	-0.73181397	0.792	0.92426187	1.0	395	tags=29%, list=12%, signal=32%
HP_VELOPHARYNGEAL_INSUFFICIENCY	HP_VELOPHARYNGEAL_INSUFFICIENCY		15	-0.1568542	-0.7373604	0.7923077	0.92247117	1.0	2082	tags=80%, list=64%, signal=224%
HP_SENSORY_SEEKING	HP_SENSORY_SEEKING		7	-0.22033219	-0.72108835	0.7925636	0.9334081	1.0	1599	tags=71%, list=49%, signal=141%
HP_MACROCYTIC_ANEMIA	HP_MACROCYTIC_ANEMIA		12	-0.17846787	-0.7386039	0.7946768	0.92278993	1.0	773	tags=42%, list=24%, signal=55%
HP_SUBCORTICAL_CEREBRAL_ATROPHY	HP_SUBCORTICAL_CEREBRAL_ATROPHY		6	-0.24839842	-0.73948824	0.79587626	0.92250216	1.0	1893	tags=83%, list=59%, signal=201%
HP_AXIAL_HYPOTONIA	HP_AXIAL_HYPOTONIA		84	-0.06884187	-0.7362521	0.79716027	0.9215412	1.0	1862	tags=64%, list=58%, signal=148%
HP_EDEMA_OF_THE_DORSUM_OF_HANDS	HP_EDEMA_OF_THE_DORSUM_OF_HANDS		5	-0.26488996	-0.7281303	0.7973231	0.9260192	1.0	439	tags=40%, list=14%, signal=46%
HP_FEMORAL_HERNIA	HP_FEMORAL_HERNIA		8	-0.21091811	-0.73215646	0.79843444	0.9242991	1.0	937	tags=50%, list=29%, signal=70%
HP_ANEMIA_DUE_TO_REDUCED_LIFE_SPAN_OF_RED_CELLS	HP_ANEMIA_DUE_TO_REDUCED_LIFE_SPAN_OF_RED_CELLS		23	-0.12628883	-0.7291208	0.7988281	0.9261268	1.0	1282	tags=52%, list=40%, signal=86%
HP_FOCAL_ONSET_SEIZURE	HP_FOCAL_ONSET_SEIZURE		89	-0.0670904	-0.7396633	0.7991968	0.9227938	1.0	698	tags=28%, list=22%, signal=35%
HP_ABNORMAL_PITUITARY_GLAND_MORPHOLOGY	HP_ABNORMAL_PITUITARY_GLAND_MORPHOLOGY		83	-0.072159074	-0.75948644	0.8	0.91313	1.0	1565	tags=55%, list=48%, signal=105%
HP_ABNORMAL_SHARPEY_FIBER_MORPHOLOGY	HP_ABNORMAL_SHARPEY_FIBER_MORPHOLOGY		7	-0.22143959	-0.7374325	0.8016194	0.9229009	1.0	672	tags=43%, list=21%, signal=54%
HP_RAPIDLY_PROGRESSIVE	HP_RAPIDLY_PROGRESSIVE		10	-0.18870269	-0.7378175	0.802	0.92288435	1.0	1009	tags=50%, list=31%, signal=72%
HP_NAUSEA_AND_VOMITING	HP_NAUSEA_AND_VOMITING		97	-0.06490407	-0.7338987	0.80254775	0.9243507	1.0	264	tags=14%, list=8%, signal=15%
HP_JAUNDICE	HP_JAUNDICE		33	-0.10444552	-0.73662215	0.8030303	0.92205	1.0	2703	tags=94%, list=84%, signal=568%
HP_ABNORMAL_OCULAR_ADNEXA_PHYSIOLOGY	HP_ABNORMAL_OCULAR_ADNEXA_PHYSIOLOGY		15	-0.15086515	-0.71717036	0.8044693	0.9330977	1.0	593	tags=33%, list=18%, signal=41%
HP_CLEFT_LIP	HP_CLEFT_LIP		64	-0.08049242	-0.74209976	0.8045541	0.92123866	1.0	1160	tags=44%, list=36%, signal=67%
HP_HYPODONTIA	HP_HYPODONTIA		55	-0.08481416	-0.7454997	0.80473375	0.9182594	1.0	613	tags=27%, list=19%, signal=33%
HP_FUNCTIONAL_MOTOR_DEFICIT	HP_FUNCTIONAL_MOTOR_DEFICIT		125	-0.056607652	-0.73835564	0.8065173	0.9226042	1.0	2540	tags=84%, list=79%, signal=377%
HP_POLYCYSTIC_KIDNEY_DYSPLASIA	HP_POLYCYSTIC_KIDNEY_DYSPLASIA		16	-0.14956467	-0.7206273	0.8087318	0.93194664	1.0	2348	tags=88%, list=73%, signal=318%
HP_ABNORMALITY_OF_THE_BREAST	HP_ABNORMALITY_OF_THE_BREAST		127	-0.056680217	-0.7459115	0.8098039	0.9192378	1.0	1072	tags=39%, list=33%, signal=55%
HP_NEONATAL_RESPIRATORY_DISTRESS	HP_NEONATAL_RESPIRATORY_DISTRESS		23	-0.12601785	-0.7265363	0.80981594	0.9278084	1.0	2126	tags=78%, list=66%, signal=227%
HP_EXERCISE_INTOLERANCE	HP_EXERCISE_INTOLERANCE		23	-0.12829405	-0.7337392	0.8103448	0.9235159	1.0	854	tags=39%, list=26%, signal=53%
HP_ABNORMALITY_OF_THE_VOICE	HP_ABNORMALITY_OF_THE_VOICE		124	-0.057665978	-0.74626654	0.8118609	0.91921705	1.0	1933	tags=65%, list=60%, signal=156%
HP_FAILURE_TO_THRIVE_IN_INFANCY	HP_FAILURE_TO_THRIVE_IN_INFANCY		25	-0.1233302	-0.73063123	0.8118609	0.92499334	1.0	769	tags=36%, list=24%, signal=47%
HP_ANTERIORLY_PLACED_ANUS	HP_ANTERIORLY_PLACED_ANUS		18	-0.13894077	-0.71266985	0.81390595	0.93612313	1.0	1350	tags=56%, list=42%, signal=95%
HP_NEPHROBLASTOMA	HP_NEPHROBLASTOMA		13	-0.16113459	-0.7149805	0.8143712	0.9355407	1.0	974	tags=46%, list=30%, signal=66%
HP_APLASIA_HYPOPLASIA_OF_METATARSAL_BONES	HP_APLASIA_HYPOPLASIA_OF_METATARSAL_BONES		18	-0.14035816	-0.71289855	0.81836325	0.93633085	1.0	1525	tags=61%, list=47%, signal=115%
HP_ABNORMALITY_IRIS_MORPHOLOGY	HP_ABNORMALITY_IRIS_MORPHOLOGY		102	-0.061698906	-0.7118551	0.81914896	0.9362113	1.0	1614	tags=56%, list=50%, signal=108%
HP_ABNORMAL_INCISOR_MORPHOLOGY	HP_ABNORMAL_INCISOR_MORPHOLOGY		16	-0.14987561	-0.71933347	0.81960785	0.9332303	1.0	2145	tags=81%, list=66%, signal=240%
HP_HIATUS_HERNIA	HP_HIATUS_HERNIA		6	-0.24085554	-0.7284384	0.82011604	0.926601	1.0	840	tags=50%, list=26%, signal=67%
HP_SLENDER_BUILD	HP_SLENDER_BUILD		9	-0.19836593	-0.7133076	0.82107353	0.9368347	1.0	439	tags=33%, list=14%, signal=38%
HP_NEOPLASM_OF_HEAD_AND_NECK	HP_NEOPLASM_OF_HEAD_AND_NECK		9	-0.20026201	-0.71837306	0.8217213	0.9340762	1.0	792	tags=44%, list=25%, signal=59%
HP_ABNORMAL_CORNEA_MORPHOLOGY	HP_ABNORMAL_CORNEA_MORPHOLOGY		173	-0.047093093	-0.7079115	0.82186234	0.9400118	1.0	735	tags=27%, list=23%, signal=33%
HP_PLATYBASIA	HP_PLATYBASIA		7	-0.21612403	-0.720989	0.8231827	0.9330281	1.0	2536	tags=100%, list=78%, signal=463%
HP_OVARIAN_GONADOBLASTOMA	HP_OVARIAN_GONADOBLASTOMA		5	-0.24970558	-0.71220016	0.82376236	0.9362731	1.0	488	tags=40%, list=15%, signal=47%
HP_GLOMERULAR_SCLEROSIS	HP_GLOMERULAR_SCLEROSIS		16	-0.14894278	-0.7072696	0.8248588	0.94036406	1.0	1946	tags=75%, list=60%, signal=188%
HP_STATUS_EPILEPTICUS	HP_STATUS_EPILEPTICUS		49	-0.085518084	-0.71825117	0.8253638	0.9331974	1.0	2631	tags=90%, list=81%, signal=476%
HP_PARKINSONISM	HP_PARKINSONISM		27	-0.11469347	-0.70613915	0.8279352	0.9409357	1.0	2626	tags=93%, list=81%, signal=490%
HP_CEREBRAL_INCLUSION_BODIES	HP_CEREBRAL_INCLUSION_BODIES		11	-0.17710474	-0.7023437	0.828	0.94347656	1.0	312	tags=27%, list=10%, signal=30%
HP_ABNORMAL_NERVOUS_SYSTEM_ELECTROPHYSIOLOGY	HP_ABNORMAL_NERVOUS_SYSTEM_ELECTROPHYSIOLOGY		174	-0.04640923	-0.7264894	0.82815737	0.9273557	1.0	212	tags=11%, list=7%, signal=11%
HP_MASK_LIKE_FACIES	HP_MASK_LIKE_FACIES		14	-0.15080348	-0.6889101	0.82834333	0.9478507	1.0	670	tags=36%, list=21%, signal=45%
HP_CRANIAL_HYPEROSTOSIS	HP_CRANIAL_HYPEROSTOSIS		14	-0.15626384	-0.7182709	0.8298755	0.93369126	1.0	1345	tags=57%, list=42%, signal=97%
HP_CONJUNCTIVITIS	HP_CONJUNCTIVITIS		23	-0.12077444	-0.70550686	0.8300781	0.94075376	1.0	35	tags=13%, list=1%, signal=13%
HP_THIN_NAIL	HP_THIN_NAIL		5	-0.25348622	-0.7145741	0.8313953	0.935568	1.0	2415	tags=100%, list=75%, signal=395%
HP_OVERWEIGHT	HP_OVERWEIGHT		10	-0.18510243	-0.7172706	0.83238095	0.9334689	1.0	1667	tags=70%, list=52%, signal=144%
HP_SOMATIC_SENSORY_DYSFUNCTION	HP_SOMATIC_SENSORY_DYSFUNCTION		98	-0.060423527	-0.70248	0.833002	0.9438062	1.0	834	tags=32%, list=26%, signal=41%
HP_ABNORMAL_GROWTH_HORMONE_LEVEL	HP_ABNORMAL_GROWTH_HORMONE_LEVEL		6	-0.22928292	-0.7065321	0.83431953	0.940901	1.0	1416	tags=67%, list=44%, signal=118%
HP_APLASIA_HYPOPLASIA_OF_THE_LUNGS	HP_APLASIA_HYPOPLASIA_OF_THE_LUNGS		38	-0.100682214	-0.7118296	0.83463037	0.9357281	1.0	615	tags=29%, list=19%, signal=35%
HP_FATIGUE	HP_FATIGUE		83	-0.066488884	-0.7174926	0.83497053	0.9336754	1.0	843	tags=33%, list=26%, signal=43%
HP_ABNORMALITY_OF_SECONDARY_SEXUAL_HAIR	HP_ABNORMALITY_OF_SECONDARY_SEXUAL_HAIR		14	-0.15688536	-0.7258279	0.83716077	0.92724955	1.0	1343	tags=57%, list=42%, signal=97%
HP_MYOCARDIAL_FIBROSIS	HP_MYOCARDIAL_FIBROSIS		5	-0.25441587	-0.6945728	0.8374291	0.94632185	1.0	2412	tags=100%, list=75%, signal=394%
HP_ABNORMALITY_OF_THE_DISTAL_PHALANX_OF_THE_THUMB	HP_ABNORMALITY_OF_THE_DISTAL_PHALANX_OF_THE_THUMB		9	-0.20060676	-0.7261944	0.8375	0.92725533	1.0	1150	tags=56%, list=36%, signal=86%
HP_ABNORMAL_MORPHOLOGY_OF_MYOCARDIAL_TRABECULAE	HP_ABNORMAL_MORPHOLOGY_OF_MYOCARDIAL_TRABECULAE		5	-0.254106	-0.72073656	0.8382643	0.9328566	1.0	2413	tags=100%, list=75%, signal=394%
HP_NEONATAL_DEATH	HP_NEONATAL_DEATH		18	-0.1405656	-0.6932602	0.83832335	0.9459269	1.0	447	tags=28%, list=14%, signal=32%
HP_PULMONARY_FIBROSIS	HP_PULMONARY_FIBROSIS		16	-0.14583333	-0.7028292	0.83960396	0.9438482	1.0	1552	tags=63%, list=48%, signal=120%
HP_ABNORMAL_ANKLE_PHYSIOLOGY	HP_ABNORMAL_ANKLE_PHYSIOLOGY		18	-0.14015074	-0.70821005	0.8397436	0.9401142	1.0	2603	tags=94%, list=81%, signal=483%
HP_SHORT_DIGIT	HP_SHORT_DIGIT		167	-0.047472406	-0.69872373	0.8406709	0.9456155	1.0	1636	tags=55%, list=51%, signal=106%
HP_CHRONIC_PULMONARY_OBSTRUCTION	HP_CHRONIC_PULMONARY_OBSTRUCTION		7	-0.21585819	-0.713026	0.8417969	0.93668866	1.0	690	tags=43%, list=21%, signal=54%
HP_ABNORMAL_INTERVERTEBRAL_DISK_MORPHOLOGY	HP_ABNORMAL_INTERVERTEBRAL_DISK_MORPHOLOGY		7	-0.21435213	-0.7060795	0.84189725	0.9404844	1.0	2080	tags=86%, list=64%, signal=240%
HP_ABNORMAL_HUMERUS_MORPHOLOGY	HP_ABNORMAL_HUMERUS_MORPHOLOGY		5	-0.25354818	-0.7206975	0.84210527	0.93238205	1.0	1122	tags=60%, list=35%, signal=92%
HP_ABNORMAL_CIRCULATING_IGE_LEVEL	HP_ABNORMAL_CIRCULATING_IGE_LEVEL		9	-0.18709278	-0.69508827	0.8427673	0.94617933	1.0	2630	tags=100%, list=81%, signal=535%
HP_CONGENITAL_HIP_DISLOCATION	HP_CONGENITAL_HIP_DISLOCATION		20	-0.13013697	-0.68878144	0.84332687	0.9474886	1.0	2007	tags=75%, list=62%, signal=197%
HP_SEBORRHEIC_DERMATITIS	HP_SEBORRHEIC_DERMATITIS		7	-0.21585819	-0.6942443	0.8471616	0.94620055	1.0	690	tags=43%, list=21%, signal=54%
HP_SCLEROSIS_OF_HAND_BONE	HP_SCLEROSIS_OF_HAND_BONE		7	-0.2107198	-0.6982442	0.84719104	0.94517434	1.0	1630	tags=71%, list=50%, signal=144%
HP_EPISODIC_ATAXIA	HP_EPISODIC_ATAXIA		11	-0.17679428	-0.69589055	0.8473896	0.9461529	1.0	313	tags=27%, list=10%, signal=30%
HP_NEOPLASM_OF_THE_NERVOUS_SYSTEM	HP_NEOPLASM_OF_THE_NERVOUS_SYSTEM		59	-0.078250274	-0.68699354	0.84752476	0.9481747	1.0	1670	tags=59%, list=52%, signal=121%
HP_STRIDOR	HP_STRIDOR		15	-0.15192205	-0.70067734	0.84807694	0.9446237	1.0	1236	tags=53%, list=38%, signal=86%
HP_EVERTED_LOWER_LIP_VERMILION	HP_EVERTED_LOWER_LIP_VERMILION		41	-0.09393798	-0.70205724	0.8486708	0.9433255	1.0	1199	tags=46%, list=37%, signal=73%
HP_ABNORMALITY_OF_THE_AUDITORY_CANAL	HP_ABNORMALITY_OF_THE_AUDITORY_CANAL		29	-0.10790529	-0.69043654	0.8491296	0.94750386	1.0	1550	tags=59%, list=48%, signal=112%
HP_CEREBRAL_HYPOPLASIA	HP_CEREBRAL_HYPOPLASIA		13	-0.15864934	-0.6812594	0.8493724	0.95115423	1.0	982	tags=46%, list=30%, signal=66%
HP_RESTRICTIVE_BEHAVIOR	HP_RESTRICTIVE_BEHAVIOR		6	-0.22370324	-0.69933355	0.8498024	0.9453403	1.0	1434	tags=67%, list=44%, signal=120%
HP_ABNORMAL_LABIA_MINORA_MORPHOLOGY	HP_ABNORMAL_LABIA_MINORA_MORPHOLOGY		12	-0.16055898	-0.67866653	0.85089463	0.951737	1.0	1908	tags=75%, list=59%, signal=182%
HP_PRIMARY_GONADAL_INSUFFICIENCY	HP_PRIMARY_GONADAL_INSUFFICIENCY		5	-0.24970558	-0.69548565	0.8517034	0.94617414	1.0	488	tags=40%, list=15%, signal=47%
HP_PROMINENT_UMBILICUS	HP_PROMINENT_UMBILICUS		5	-0.24251625	-0.6788931	0.854	0.95249236	1.0	1804	tags=80%, list=56%, signal=181%
HP_CONICAL_INCISOR	HP_CONICAL_INCISOR		11	-0.16999236	-0.6766754	0.8556485	0.9519983	1.0	1804	tags=73%, list=56%, signal=164%
HP_THORACIC_SCOLIOSIS	HP_THORACIC_SCOLIOSIS		17	-0.14379287	-0.69324595	0.85625	0.94542503	1.0	1630	tags=65%, list=50%, signal=130%
HP_DELAYED_ERUPTION_OF_PRIMARY_TEETH	HP_DELAYED_ERUPTION_OF_PRIMARY_TEETH		7	-0.20925799	-0.69404984	0.8577075	0.9459227	1.0	1173	tags=57%, list=36%, signal=90%
HP_BRADYKINESIA	HP_BRADYKINESIA		27	-0.10794475	-0.6825589	0.8585086	0.95055085	1.0	1690	tags=63%, list=52%, signal=131%
HP_LISSENCEPHALY	HP_LISSENCEPHALY		45	-0.08911202	-0.6880482	0.8590998	0.94735354	1.0	2949	tags=100%, list=91%, signal=1126%
HP_SHORT_1ST_METACARPAL	HP_SHORT_1ST_METACARPAL		9	-0.18792017	-0.698369	0.86004055	0.9455423	1.0	1550	tags=67%, list=48%, signal=128%
HP_APLASIA_HYPOPLASIA_OF_THE_PHALANGES_OF_THE_TOES	HP_APLASIA_HYPOPLASIA_OF_THE_PHALANGES_OF_THE_TOES		7	-0.21116278	-0.69679	0.86019415	0.94546956	1.0	2552	tags=100%, list=79%, signal=474%
HP_ABNORMAL_EPIPHYSIS_MORPHOLOGY	HP_ABNORMAL_EPIPHYSIS_MORPHOLOGY		46	-0.08718851	-0.68542266	0.8609407	0.9485757	1.0	1550	tags=57%, list=48%, signal=107%
HP_CNS_DEMYELINATION	HP_CNS_DEMYELINATION		7	-0.21408631	-0.69815576	0.86178863	0.9447649	1.0	234	tags=29%, list=7%, signal=31%
HP_NEOPLASM_OF_THE_PERIPHERAL_NERVOUS_SYSTEM	HP_NEOPLASM_OF_THE_PERIPHERAL_NERVOUS_SYSTEM		22	-0.120787285	-0.68996114	0.86206895	0.9475815	1.0	1670	tags=64%, list=52%, signal=131%
HP_INFECTIOUS_ENCEPHALITIS	HP_INFECTIOUS_ENCEPHALITIS		5	-0.24518126	-0.7005786	0.86213595	0.9442348	1.0	1149	tags=60%, list=36%, signal=93%
HP_FETAL_NECK_ANOMALY	HP_FETAL_NECK_ANOMALY		31	-0.097570345	-0.66377413	0.86213994	0.9581036	1.0	627	tags=29%, list=19%, signal=36%
HP_THYROIDITIS	HP_THYROIDITIS		11	-0.16640794	-0.6787152	0.86328125	0.9521996	1.0	2697	tags=100%, list=83%, signal=602%
HP_HYPOPLASIA_OF_PENIS	HP_HYPOPLASIA_OF_PENIS		134	-0.051231906	-0.68820494	0.8634538	0.9476794	1.0	1603	tags=54%, list=50%, signal=104%
HP_INCREASED_NUCHAL_TRANSLUCENCY	HP_INCREASED_NUCHAL_TRANSLUCENCY		19	-0.12924469	-0.6655847	0.86512524	0.95911	1.0	1627	tags=63%, list=50%, signal=126%
HP_ABNORMAL_CIRCULATING_CALCIUM_PHOSPHATE_REGULATING_HORMONE_CONCENTRATION	HP_ABNORMAL_CIRCULATING_CALCIUM_PHOSPHATE_REGULATING_HORMONE_CONCENTRATION		8	-0.19975185	-0.6970849	0.86558044	0.94559467	1.0	973	tags=50%, list=30%, signal=71%
HP_CHEILITIS	HP_CHEILITIS		7	-0.21196009	-0.67843246	0.8663968	0.951495	1.0	1626	tags=71%, list=50%, signal=143%
HP_MEMORY_IMPAIRMENT	HP_MEMORY_IMPAIRMENT		32	-0.103125	-0.68529826	0.8670886	0.9482074	1.0	2600	tags=91%, list=80%, signal=459%
HP_ARACHNODACTYLY	HP_ARACHNODACTYLY		40	-0.09060149	-0.6868657	0.8671875	0.9478225	1.0	843	tags=35%, list=26%, signal=47%
HP_DYSMETRIA	HP_DYSMETRIA		33	-0.09698106	-0.65853834	0.868476	0.95920813	1.0	2531	tags=88%, list=78%, signal=401%
HP_HETEROPHORIA	HP_HETEROPHORIA		6	-0.22783634	-0.6934729	0.8691406	0.94618046	1.0	2498	tags=100%, list=77%, signal=440%
HP_FOCAL_SENSORY_SEIZURE	HP_FOCAL_SENSORY_SEIZURE		5	-0.23681435	-0.6626651	0.8705179	0.9583323	1.0	1176	tags=60%, list=36%, signal=94%
HP_FEMALE_EXTERNAL_GENITALIA_IN_INDIVIDUAL_WITH_46_XY_KARYOTYPE	HP_FEMALE_EXTERNAL_GENITALIA_IN_INDIVIDUAL_WITH_46_XY_KARYOTYPE		5	-0.24970558	-0.6904899	0.87083334	0.94795406	1.0	488	tags=40%, list=15%, signal=47%
HP_GONADOBLASTOMA	HP_GONADOBLASTOMA		5	-0.24970558	-0.6816089	0.87134504	0.95120776	1.0	488	tags=40%, list=15%, signal=47%
HP_AXIAL_DYSTONIA	HP_AXIAL_DYSTONIA		5	-0.24003717	-0.6617159	0.8716356	0.95783037	1.0	1812	tags=80%, list=56%, signal=182%
HP_INCREASED_CIRCULATING_PROLACTIN_CONCENTRATION	HP_INCREASED_CIRCULATING_PROLACTIN_CONCENTRATION		10	-0.16914962	-0.6610574	0.8719008	0.95753396	1.0	1072	tags=50%, list=33%, signal=75%
HP_ABNORMALITY_OF_BONE_MARROW_CELL_MORPHOLOGY	HP_ABNORMALITY_OF_BONE_MARROW_CELL_MORPHOLOGY		41	-0.08842705	-0.66243607	0.8722986	0.958071	1.0	2872	tags=98%, list=89%, signal=865%
HP_ABNORMAL_INTRAOCULAR_PRESSURE	HP_ABNORMAL_INTRAOCULAR_PRESSURE		5	-0.24790826	-0.692444	0.874	0.94597936	1.0	2433	tags=100%, list=75%, signal=404%
HP_ABSENT_OR_MINIMALLY_OSSIFIED_VERTEBRAL_BODIES	HP_ABSENT_OR_MINIMALLY_OSSIFIED_VERTEBRAL_BODIES		5	-0.2450573	-0.68090373	0.8742268	0.95106804	1.0	503	tags=40%, list=16%, signal=47%
HP_TRANSIENT_ISCHEMIC_ATTACK	HP_TRANSIENT_ISCHEMIC_ATTACK		7	-0.21275742	-0.664947	0.8745174	0.9588085	1.0	700	tags=43%, list=22%, signal=55%
HP_ABNORMAL_SALIVARY_GLAND_MORPHOLOGY	HP_ABNORMAL_SALIVARY_GLAND_MORPHOLOGY		6	-0.21760693	-0.6604956	0.875	0.9576059	1.0	915	tags=50%, list=28%, signal=70%
HP_THORACIC_HYPOPLASIA	HP_THORACIC_HYPOPLASIA		29	-0.10204872	-0.66378945	0.8755187	0.95859945	1.0	2126	tags=76%, list=66%, signal=220%
HP_ABNORMAL_CEREBRAL_CORTEX_MORPHOLOGY	HP_ABNORMAL_CEREBRAL_CORTEX_MORPHOLOGY		195	-0.041918866	-0.6648337	0.87572813	0.958407	1.0	1614	tags=54%, list=50%, signal=101%
HP_ABNORMAL_VENOUS_MORPHOLOGY	HP_ABNORMAL_VENOUS_MORPHOLOGY		28	-0.10660777	-0.6782229	0.8757638	0.9512421	1.0	1160	tags=46%, list=36%, signal=72%
HP_BULBAR_PALSY	HP_BULBAR_PALSY		12	-0.15559003	-0.65289646	0.8767967	0.95923823	1.0	1116	tags=50%, list=35%, signal=76%
HP_ABNORMAL_PULMONARY_VALVE_PHYSIOLOGY	HP_ABNORMAL_PULMONARY_VALVE_PHYSIOLOGY		40	-0.089097746	-0.66597253	0.87766993	0.9592164	1.0	2787	tags=95%, list=86%, signal=681%
HP_TYPE_I_DIABETES_MELLITUS	HP_TYPE_I_DIABETES_MELLITUS		7	-0.20832776	-0.68089616	0.87814313	0.9505625	1.0	1176	tags=57%, list=36%, signal=90%
HP_POOR_FINE_MOTOR_COORDINATION	HP_POOR_FINE_MOTOR_COORDINATION		15	-0.14475182	-0.67500746	0.8792079	0.95294356	1.0	1690	tags=67%, list=52%, signal=139%
HP_DEEP_PLANTAR_CREASES	HP_DEEP_PLANTAR_CREASES		5	-0.23774402	-0.66532546	0.8793774	0.95889354	1.0	1173	tags=60%, list=36%, signal=94%
HP_ABNORMAL_CONJUGATE_EYE_MOVEMENT	HP_ABNORMAL_CONJUGATE_EYE_MOVEMENT		317	-0.033698183	-0.68960273	0.8796117	0.94748837	1.0	1218	tags=41%, list=38%, signal=59%
HP_ABNORMAL_URINE_CYTOLOGY	HP_ABNORMAL_URINE_CYTOLOGY		33	-0.10213419	-0.6839351	0.8801572	0.9494037	1.0	1731	tags=64%, list=54%, signal=136%
HP_SEVERE_COMBINED_IMMUNODEFICIENCY	HP_SEVERE_COMBINED_IMMUNODEFICIENCY		5	-0.23681435	-0.66471964	0.8809035	0.9580181	1.0	1176	tags=60%, list=36%, signal=94%
HP_GAIT_DISTURBANCE	HP_GAIT_DISTURBANCE		302	-0.034509413	-0.67376137	0.8821138	0.95392215	1.0	2661	tags=85%, list=82%, signal=438%
HP_AGAMMAGLOBULINEMIA	HP_AGAMMAGLOBULINEMIA		5	-0.2415866	-0.677068	0.88314176	0.95206887	1.0	1807	tags=80%, list=56%, signal=181%
HP_NUMEROUS_NEVI	HP_NUMEROUS_NEVI		5	-0.23836379	-0.6677057	0.88429755	0.9587991	1.0	1171	tags=60%, list=36%, signal=94%
HP_ESOPHAGITIS	HP_ESOPHAGITIS		8	-0.18920596	-0.66226035	0.8854806	0.9577613	1.0	2623	tags=100%, list=81%, signal=529%
HP_DECREASED_CIRCULATING_TOTAL_IGM	HP_DECREASED_CIRCULATING_TOTAL_IGM		13	-0.15059622	-0.65432763	0.8854962	0.958216	1.0	2251	tags=85%, list=70%, signal=278%
HP_ABNORMALITY_OF_THE_AUTONOMIC_NERVOUS_SYSTEM	HP_ABNORMALITY_OF_THE_AUTONOMIC_NERVOUS_SYSTEM		59	-0.073827356	-0.6866272	0.88554215	0.9476013	1.0	698	tags=29%, list=22%, signal=36%
HP_BROAD_PHILTRUM	HP_BROAD_PHILTRUM		15	-0.14044136	-0.65755266	0.88588005	0.95827776	1.0	842	tags=40%, list=26%, signal=54%
HP_RECURRENT_VIRAL_INFECTIONS	HP_RECURRENT_VIRAL_INFECTIONS		9	-0.18243873	-0.66724336	0.88605106	0.9588208	1.0	2645	tags=100%, list=82%, signal=549%
HP_ABNORMAL_FORAMEN_MAGNUM_MORPHOLOGY	HP_ABNORMAL_FORAMEN_MAGNUM_MORPHOLOGY		6	-0.21182062	-0.640589	0.8868687	0.96408117	1.0	395	tags=33%, list=12%, signal=38%
HP_STOMACH_CANCER	HP_STOMACH_CANCER		5	-0.23836379	-0.6545285	0.88726515	0.9590165	1.0	1171	tags=60%, list=36%, signal=94%
HP_VISUAL_LOSS	HP_VISUAL_LOSS		46	-0.08385873	-0.6706609	0.8879668	0.9559834	1.0	858	tags=35%, list=27%, signal=47%
HP_RECURRENT_HAND_FLAPPING	HP_RECURRENT_HAND_FLAPPING		12	-0.16055898	-0.67193264	0.88909775	0.9550273	1.0	1908	tags=75%, list=59%, signal=182%
HP_URINARY_URGENCY	HP_URINARY_URGENCY		11	-0.16367023	-0.6576461	0.8902439	0.9586832	1.0	2412	tags=91%, list=75%, signal=357%
HP_ABSCESS	HP_ABSCESS		10	-0.17299816	-0.65812874	0.8907217	0.95863444	1.0	1706	tags=70%, list=53%, signal=148%
HP_BILATERAL_CLEFT_LIP	HP_BILATERAL_CLEFT_LIP		6	-0.21760693	-0.65695035	0.8907721	0.9584029	1.0	915	tags=50%, list=28%, signal=70%
HP_IMPAIRED_PAIN_SENSATION	HP_IMPAIRED_PAIN_SENSATION		21	-0.11764619	-0.651935	0.8913934	0.9592401	1.0	1624	tags=62%, list=50%, signal=124%
HP_DYSCALCULIA	HP_DYSCALCULIA		12	-0.15403722	-0.656171	0.89213485	0.9582656	1.0	313	tags=25%, list=10%, signal=28%
HP_EEG_WITH_GENERALIZED_EPILEPTIFORM_DISCHARGES	HP_EEG_WITH_GENERALIZED_EPILEPTIFORM_DISCHARGES		78	-0.062248997	-0.6338595	0.89387757	0.96702605	1.0	2498	tags=83%, list=77%, signal=358%
HP_ABNORMAL_LYMPHATIC_VESSEL_MORPHOLOGY	HP_ABNORMAL_LYMPHATIC_VESSEL_MORPHOLOGY		5	-0.22689803	-0.6435815	0.8946322	0.96318203	1.0	1208	tags=60%, list=37%, signal=96%
HP_HAMARTOMA	HP_HAMARTOMA		19	-0.12485462	-0.6406034	0.8954635	0.9645702	1.0	1471	tags=58%, list=46%, signal=106%
HP_APLASIA_HYPOPLASIA_OF_THE_FEMUR	HP_APLASIA_HYPOPLASIA_OF_THE_FEMUR		10	-0.16902547	-0.66682696	0.8955823	0.9587745	1.0	2042	tags=80%, list=63%, signal=217%
HP_ABNORMALITY_OF_THE_DISTAL_PHALANGES_OF_THE_TOES	HP_ABNORMALITY_OF_THE_DISTAL_PHALANGES_OF_THE_TOES		7	-0.2006644	-0.6568267	0.8956522	0.9580419	1.0	739	tags=43%, list=23%, signal=55%
HP_FETAL_ANOMALY	HP_FETAL_ANOMALY		138	-0.0484622	-0.6543532	0.896	0.9587001	1.0	1631	tags=55%, list=50%, signal=106%
HP_NEOPLASM_OF_THE_RESPIRATORY_SYSTEM	HP_NEOPLASM_OF_THE_RESPIRATORY_SYSTEM		21	-0.11736442	-0.6460189	0.8962818	0.9632878	1.0	1471	tags=57%, list=46%, signal=104%
HP_NEURODEGENERATION	HP_NEURODEGENERATION		21	-0.12251042	-0.6615316	0.89807695	0.957522	1.0	2224	tags=81%, list=69%, signal=258%
HP_BROAD_HALLUX_PHALANX	HP_BROAD_HALLUX_PHALANX		8	-0.18455334	-0.64319533	0.8987854	0.9630608	1.0	1022	tags=50%, list=32%, signal=73%
HP_INTELLECTUAL_DISABILITY_BORDERLINE	HP_INTELLECTUAL_DISABILITY_BORDERLINE		5	-0.22776572	-0.63170034	0.8996063	0.96701455	1.0	2498	tags=100%, list=77%, signal=440%
HP_FATIGABLE_WEAKNESS_OF_RESPIRATORY_MUSCLES	HP_FATIGABLE_WEAKNESS_OF_RESPIRATORY_MUSCLES		20	-0.11500622	-0.63407433	0.9003831	0.9678498	1.0	2702	tags=95%, list=84%, signal=576%
HP_PREMATURE_GRAYING_OF_HAIR	HP_PREMATURE_GRAYING_OF_HAIR		14	-0.14125897	-0.6437696	0.9009524	0.96349996	1.0	1855	tags=71%, list=57%, signal=167%
HP_ABNORMAL_MUSCLE_FIBER_PROTEIN_EXPRESSION	HP_ABNORMAL_MUSCLE_FIBER_PROTEIN_EXPRESSION		7	-0.19477293	-0.63278997	0.9009524	0.96700805	1.0	758	tags=43%, list=23%, signal=56%
HP_HYPERCHOLESTEROLEMIA	HP_HYPERCHOLESTEROLEMIA		14	-0.13943885	-0.6449351	0.90140843	0.962863	1.0	1630	tags=64%, list=50%, signal=129%
HP_RECURRENT_EAR_INFECTIONS	HP_RECURRENT_EAR_INFECTIONS		5	-0.22336532	-0.6276415	0.90140843	0.96881825	1.0	573	tags=40%, list=18%, signal=49%
HP_APLASIA_HYPOPLASIA_OF_THE_CLITORIS	HP_APLASIA_HYPOPLASIA_OF_THE_CLITORIS		7	-0.2006644	-0.645156	0.90143734	0.96314824	1.0	739	tags=43%, list=23%, signal=55%
HP_HETEROTROPIA	HP_HETEROTROPIA		79	-0.06427874	-0.66289896	0.9044715	0.9585585	1.0	412	tags=19%, list=13%, signal=21%
HP_ABNORMAL_METENCEPHALON_MORPHOLOGY	HP_ABNORMAL_METENCEPHALON_MORPHOLOGY		267	-0.0362595	-0.6722537	0.90448344	0.955152	1.0	414	tags=16%, list=13%, signal=17%
HP_ELEVATED_CIRCULATING_GROWTH_HORMONE_CONCENTRATION	HP_ELEVATED_CIRCULATING_GROWTH_HORMONE_CONCENTRATION		5	-0.23297177	-0.6505614	0.9052632	0.9596768	1.0	542	tags=40%, list=17%, signal=48%
HP_ABNORMAL_NUMBER_OF_TEETH	HP_ABNORMAL_NUMBER_OF_TEETH		108	-0.054974634	-0.6476718	0.90618765	0.9621192	1.0	338	tags=16%, list=10%, signal=17%
HP_BROAD_FINGER	HP_BROAD_FINGER		43	-0.08343358	-0.65539646	0.9063745	0.95860344	1.0	1614	tags=58%, list=50%, signal=115%
HP_BROAD_PALM	HP_BROAD_PALM		10	-0.17076352	-0.6455769	0.9076305	0.963227	1.0	1390	tags=60%, list=43%, signal=105%
HP_ABNORMAL_NONVERBAL_COMMUNICATIVE_BEHAVIOR	HP_ABNORMAL_NONVERBAL_COMMUNICATIVE_BEHAVIOR		25	-0.10788899	-0.6581455	0.90873784	0.9591241	1.0	2887	tags=100%, list=89%, signal=930%
HP_ABNORMAL_CORPUS_CALLOSUM_MORPHOLOGY	HP_ABNORMAL_CORPUS_CALLOSUM_MORPHOLOGY		275	-0.035868056	-0.6759918	0.9096386	0.95226943	1.0	2316	tags=75%, list=72%, signal=242%
HP_FOCAL_AWARE_SEIZURE	HP_FOCAL_AWARE_SEIZURE		5	-0.2245429	-0.64076006	0.91	0.9649329	1.0	1862	tags=80%, list=58%, signal=188%
HP_ENLARGED_THORAX	HP_ENLARGED_THORAX		13	-0.13828947	-0.6163286	0.9102296	0.97012943	1.0	2042	tags=77%, list=63%, signal=208%
HP_PAPILLEDEMA	HP_PAPILLEDEMA		8	-0.18083125	-0.62157345	0.91035855	0.9711908	1.0	1438	tags=63%, list=44%, signal=112%
HP_ABNORMALITY_OF_THE_PARATHYROID_MORPHOLOGY	HP_ABNORMALITY_OF_THE_PARATHYROID_MORPHOLOGY		9	-0.1777502	-0.6399443	0.9131313	0.96420735	1.0	2301	tags=89%, list=71%, signal=308%
HP_ASTIGMATISM	HP_ASTIGMATISM		64	-0.06818182	-0.63410014	0.9134021	0.96833307	1.0	290	tags=16%, list=9%, signal=17%
HP_APLASIA_HYPOPLASIA_OF_THE_1ST_METACARPAL	HP_APLASIA_HYPOPLASIA_OF_THE_1ST_METACARPAL		11	-0.1576303	-0.6291879	0.9141104	0.9683898	1.0	1550	tags=64%, list=48%, signal=122%
HP_RENAL_TUBULAR_ACIDOSIS	HP_RENAL_TUBULAR_ACIDOSIS		8	-0.18021092	-0.6203191	0.91558444	0.97076017	1.0	632	tags=38%, list=20%, signal=47%
HP_HYDROPS_FETALIS	HP_HYDROPS_FETALIS		25	-0.110545665	-0.6526798	0.9161677	0.958971	1.0	810	tags=36%, list=25%, signal=48%
HP_ALTERNATING_ESOTROPIA	HP_ALTERNATING_ESOTROPIA		5	-0.23117445	-0.6383269	0.91700405	0.96529764	1.0	2487	tags=100%, list=77%, signal=433%
HP_NEOPLASM_OF_FATTY_TISSUE	HP_NEOPLASM_OF_FATTY_TISSUE		9	-0.16640812	-0.6336779	0.9175476	0.96668607	1.0	542	tags=33%, list=17%, signal=40%
HP_MACROORCHIDISM	HP_MACROORCHIDISM		7	-0.1948615	-0.63712037	0.917603	0.96596324	1.0	296	tags=29%, list=9%, signal=31%
HP_PROGRESSIVE_HEARING_IMPAIRMENT	HP_PROGRESSIVE_HEARING_IMPAIRMENT		10	-0.15636253	-0.60735434	0.91848904	0.97148496	1.0	790	tags=40%, list=24%, signal=53%
HP_SLURRED_SPEECH	HP_SLURRED_SPEECH		14	-0.14210242	-0.6340724	0.9199179	0.96734494	1.0	698	tags=36%, list=22%, signal=45%
HP_PRIMARY_HYPERCORTISOLISM	HP_PRIMARY_HYPERCORTISOLISM		5	-0.23297177	-0.6322656	0.9201597	0.96698254	1.0	542	tags=40%, list=17%, signal=48%
HP_UNILATERAL_CLEFT_PALATE	HP_UNILATERAL_CLEFT_PALATE		10	-0.1543762	-0.58886003	0.9201597	0.979224	1.0	150	tags=20%, list=5%, signal=21%
HP_BICORNUATE_UTERUS	HP_BICORNUATE_UTERUS		11	-0.15461037	-0.6190557	0.9209486	0.9708165	1.0	2735	tags=100%, list=85%, signal=648%
HP_ABNORMALITY_OF_DENTAL_MORPHOLOGY	HP_ABNORMALITY_OF_DENTAL_MORPHOLOGY		78	-0.06111897	-0.62031573	0.922179	0.97026026	1.0	2543	tags=85%, list=79%, signal=387%
HP_HYPOKINESIA	HP_HYPOKINESIA		10	-0.16977033	-0.6518995	0.9224652	0.95877576	1.0	2686	tags=100%, list=83%, signal=590%
HP_ABNORMAL_ERYTHROCYTE_MORPHOLOGY	HP_ABNORMAL_ERYTHROCYTE_MORPHOLOGY		117	-0.049065035	-0.61748415	0.9229209	0.9706475	1.0	815	tags=30%, list=25%, signal=39%
HP_LOWER_LIMB_MUSCLE_WEAKNESS	HP_LOWER_LIMB_MUSCLE_WEAKNESS		58	-0.07006277	-0.62589514	0.92436975	0.96935964	1.0	1116	tags=41%, list=35%, signal=62%
HP_MICRORETROGNATHIA	HP_MICRORETROGNATHIA		20	-0.11158155	-0.6081407	0.9246436	0.9718664	1.0	1905	tags=70%, list=59%, signal=169%
HP_SPARSE_LATERAL_EYEBROW	HP_SPARSE_LATERAL_EYEBROW		11	-0.15477969	-0.6223431	0.9252525	0.9710374	1.0	1853	tags=73%, list=57%, signal=170%
HP_SCLEROSIS_OF_SKULL_BASE	HP_SCLEROSIS_OF_SKULL_BASE		6	-0.2022112	-0.6005053	0.9262948	0.9732613	1.0	2042	tags=83%, list=63%, signal=226%
HP_BITEMPORAL_HEMIANOPIA	HP_BITEMPORAL_HEMIANOPIA		8	-0.18083125	-0.6203681	0.9271028	0.9712192	1.0	1438	tags=63%, list=44%, signal=112%
HP_METAPHYSEAL_DYSPLASIA	HP_METAPHYSEAL_DYSPLASIA		6	-0.2022112	-0.61416024	0.927686	0.9709899	1.0	2042	tags=83%, list=63%, signal=226%
HP_ECTRODACTYLY	HP_ECTRODACTYLY		26	-0.10264404	-0.6177464	0.92899406	0.9709175	1.0	915	tags=38%, list=28%, signal=53%
HP_ABNORMAL_INTERNAL_GENITALIA	HP_ABNORMAL_INTERNAL_GENITALIA		111	-0.050428495	-0.61329174	0.9318182	0.97119945	1.0	1183	tags=41%, list=37%, signal=63%
HP_EXPRESSIVE_LANGUAGE_DELAY	HP_EXPRESSIVE_LANGUAGE_DELAY		16	-0.12406715	-0.60725605	0.93256265	0.9710639	1.0	1218	tags=50%, list=38%, signal=80%
HP_EPISPADIAS	HP_EPISPADIAS		7	-0.19131783	-0.62718046	0.93265307	0.96875036	1.0	2616	tags=100%, list=81%, signal=524%
HP_POOR_MOTOR_COORDINATION	HP_POOR_MOTOR_COORDINATION		19	-0.1156486	-0.6086445	0.93459916	0.97198725	1.0	2181	tags=79%, list=67%, signal=241%
HP_ABNORMAL_CONJUNCTIVA_MORPHOLOGY	HP_ABNORMAL_CONJUNCTIVA_MORPHOLOGY		30	-0.09439933	-0.610563	0.9346939	0.9714437	1.0	1207	tags=47%, list=37%, signal=74%
HP_RESTING_TREMOR	HP_RESTING_TREMOR		11	-0.14871158	-0.611681	0.93491125	0.9710215	1.0	2754	tags=100%, list=85%, signal=674%
HP_HYPOPIGMENTATION_OF_HAIR	HP_HYPOPIGMENTATION_OF_HAIR		26	-0.103099935	-0.602397	0.93503934	0.9738317	1.0	1908	tags=69%, list=59%, signal=168%
HP_SPARSE_AXILLARY_HAIR	HP_SPARSE_AXILLARY_HAIR		11	-0.1572634	-0.6170662	0.93509126	0.9705131	1.0	1845	tags=73%, list=57%, signal=169%
HP_ABNORMAL_ERYTHROCYTE_ENZYME_LEVEL	HP_ABNORMAL_ERYTHROCYTE_ENZYME_LEVEL		8	-0.17617866	-0.61812985	0.9352227	0.971096	1.0	2261	tags=88%, list=70%, signal=291%
HP_MULTIFOCAL_EPILEPTIFORM_DISCHARGES	HP_MULTIFOCAL_EPILEPTIFORM_DISCHARGES		22	-0.11019538	-0.6074066	0.9354839	0.9719361	1.0	1704	tags=64%, list=53%, signal=134%
HP_ABNORMALITY_OF_PAIN_SENSATION	HP_ABNORMALITY_OF_PAIN_SENSATION		29	-0.09506172	-0.6153955	0.935743	0.97042674	1.0	811	tags=34%, list=25%, signal=46%
HP_MACRODONTIA	HP_MACRODONTIA		11	-0.15534417	-0.61180645	0.9357977	0.97142416	1.0	2145	tags=82%, list=66%, signal=242%
HP_COGNITIVE_IMPAIRMENT	HP_COGNITIVE_IMPAIRMENT		128	-0.048163638	-0.629384	0.9363817	0.9687064	1.0	710	tags=27%, list=22%, signal=33%
HP_INCOMPREHENSIBLE_SPEECH	HP_INCOMPREHENSIBLE_SPEECH		5	-0.2245429	-0.62335265	0.9373695	0.97118306	1.0	1862	tags=80%, list=58%, signal=188%
HP_ABNORMAL_GLUCOSE_HOMEOSTASIS	HP_ABNORMAL_GLUCOSE_HOMEOSTASIS		120	-0.048736036	-0.608902	0.9375	0.972271	1.0	792	tags=29%, list=25%, signal=37%
HP_ABNORMAL_THORACIC_SPINE_MORPHOLOGY	HP_ABNORMAL_THORACIC_SPINE_MORPHOLOGY		31	-0.09507113	-0.6169096	0.9377432	0.970145	1.0	635	tags=29%, list=20%, signal=36%
HP_PARAPARESIS	HP_PARAPARESIS		15	-0.12500258	-0.5932175	0.93786407	0.9776934	1.0	1969	tags=73%, list=61%, signal=187%
HP_PREMATURE_BIRTH	HP_PREMATURE_BIRTH		32	-0.090624996	-0.6047766	0.938247	0.9725141	1.0	2236	tags=78%, list=69%, signal=251%
HP_SLENDER_LONG_BONE	HP_SLENDER_LONG_BONE		8	-0.17928039	-0.6232744	0.94257426	0.97074157	1.0	635	tags=38%, list=20%, signal=47%
HP_PEG_SHAPED_MAXILLARY_LATERAL_INCISORS	HP_PEG_SHAPED_MAXILLARY_LATERAL_INCISORS		10	-0.1543762	-0.600785	0.9442149	0.9740551	1.0	150	tags=20%, list=5%, signal=21%
HP_NEOPLASM_OF_THE_PARATHYROID_GLAND	HP_NEOPLASM_OF_THE_PARATHYROID_GLAND		6	-0.19962803	-0.6120751	0.9444444	0.97170883	1.0	973	tags=50%, list=30%, signal=71%
HP_ABNORMAL_METAPHYSIS_MORPHOLOGY	HP_ABNORMAL_METAPHYSIS_MORPHOLOGY		45	-0.07840183	-0.6204959	0.94512194	0.9716168	1.0	613	tags=27%, list=19%, signal=32%
HP_ABNORMAL_MORPHOLOGY_OF_BONY_ORBIT_OF_SKULL	HP_ABNORMAL_MORPHOLOGY_OF_BONY_ORBIT_OF_SKULL		11	-0.15788431	-0.62851876	0.9467213	0.9685135	1.0	1843	tags=73%, list=57%, signal=169%
HP_ANKLE_CLONUS	HP_ANKLE_CLONUS		15	-0.1288571	-0.6009834	0.9467456	0.9744033	1.0	2603	tags=93%, list=81%, signal=477%
HP_GONADAL_NEOPLASM	HP_GONADAL_NEOPLASM		23	-0.10382483	-0.5919969	0.94813275	0.9775391	1.0	792	tags=35%, list=25%, signal=46%
HP_PROLONGED_QTC_INTERVAL	HP_PROLONGED_QTC_INTERVAL		5	-0.20768513	-0.5815414	0.94959676	0.98014027	1.0	1270	tags=60%, list=39%, signal=99%
HP_ABNORMAL_CEREBROSPINAL_FLUID_MORPHOLOGY	HP_ABNORMAL_CEREBROSPINAL_FLUID_MORPHOLOGY		121	-0.046247546	-0.59579	0.9500998	0.9763069	1.0	792	tags=29%, list=25%, signal=37%
HP_SPINAL_RIGIDITY	HP_SPINAL_RIGIDITY		16	-0.121268645	-0.5844877	0.9501992	0.98018897	1.0	1631	tags=63%, list=50%, signal=126%
HP_ABNORMALITY_OF_MULTIPLE_CELL_LINEAGES_IN_THE_BONE_MARROW	HP_ABNORMALITY_OF_MULTIPLE_CELL_LINEAGES_IN_THE_BONE_MARROW		36	-0.08486302	-0.600736	0.95051545	0.97358334	1.0	2872	tags=97%, list=89%, signal=863%
HP_ABNORMAL_CHORIORETINAL_MORPHOLOGY	HP_ABNORMAL_CHORIORETINAL_MORPHOLOGY		26	-0.0944383	-0.57244796	0.9511719	0.98099095	1.0	2433	tags=85%, list=75%, signal=340%
HP_ABNORMAL_LANGUAGE_FEATURE	HP_ABNORMAL_LANGUAGE_FEATURE		17	-0.11645776	-0.58261925	0.95131844	0.98045784	1.0	1908	tags=71%, list=59%, signal=171%
HP_SKELETAL_DYSPLASIA	HP_SKELETAL_DYSPLASIA		28	-0.0916265	-0.5831688	0.95218295	0.9805863	1.0	1208	tags=46%, list=37%, signal=73%
HP_ABSENT_SPEECH	HP_ABSENT_SPEECH		132	-0.043704793	-0.57256866	0.9525773	0.9814051	1.0	2314	tags=76%, list=72%, signal=256%
HP_RIDGED_NAIL	HP_RIDGED_NAIL		6	-0.19528829	-0.5877199	0.952919	0.97952634	1.0	2603	tags=100%, list=81%, signal=513%
HP_ABNORMAL_TEMPER_TANTRUMS	HP_ABNORMAL_TEMPER_TANTRUMS		10	-0.1536313	-0.56799936	0.9538153	0.98160666	1.0	1122	tags=50%, list=35%, signal=76%
HP_PARATHYROID_ADENOMA	HP_PARATHYROID_ADENOMA		6	-0.19962803	-0.5927282	0.9541833	0.97750914	1.0	973	tags=50%, list=30%, signal=71%
HP_ABNORMAL_MUSCLE_GLYCOGEN_CONTENT	HP_ABNORMAL_MUSCLE_GLYCOGEN_CONTENT		5	-0.20508209	-0.5697231	0.95482546	0.98112845	1.0	632	tags=40%, list=20%, signal=50%
HP_MUSCLE_FIBER_ATROPHY	HP_MUSCLE_FIBER_ATROPHY		19	-0.110275686	-0.5736284	0.95490193	0.98180115	1.0	157	tags=16%, list=5%, signal=16%
HP_DEATH_IN_INFANCY	HP_DEATH_IN_INFANCY		39	-0.0773246	-0.56722623	0.95696723	0.981574	1.0	2406	tags=82%, list=74%, signal=317%
HP_PREAXIAL_HAND_POLYDACTYLY	HP_PREAXIAL_HAND_POLYDACTYLY		17	-0.1156893	-0.5757836	0.95731705	0.98290473	1.0	1150	tags=47%, list=36%, signal=73%
HP_PERONEAL_MUSCLE_ATROPHY	HP_PERONEAL_MUSCLE_ATROPHY		6	-0.18330234	-0.5442096	0.9585062	0.9866756	1.0	2103	tags=83%, list=65%, signal=238%
HP_DUODENAL_ATRESIA	HP_DUODENAL_ATRESIA		12	-0.13923393	-0.5755561	0.9599237	0.98205966	1.0	1438	tags=58%, list=44%, signal=105%
HP_ABNORMAL_AORTIC_ARCH_MORPHOLOGY	HP_ABNORMAL_AORTIC_ARCH_MORPHOLOGY		20	-0.10678703	-0.5714418	0.9607843	0.98110473	1.0	2082	tags=75%, list=64%, signal=209%
HP_OCULAR_ANTERIOR_SEGMENT_DYSGENESIS	HP_OCULAR_ANTERIOR_SEGMENT_DYSGENESIS		66	-0.058959752	-0.57547355	0.9609375	0.9816098	1.0	1969	tags=67%, list=61%, signal=167%
HP_ABNORMALITY_OF_HAIR_PIGMENTATION	HP_ABNORMALITY_OF_HAIR_PIGMENTATION		31	-0.088228494	-0.5862536	0.9610137	0.979989	1.0	1908	tags=68%, list=59%, signal=164%
HP_HYPOPLASTIC_LABIA_MINORA	HP_HYPOPLASTIC_LABIA_MINORA		8	-0.1603598	-0.57013345	0.9634888	0.9813906	1.0	1908	tags=75%, list=59%, signal=183%
HP_INTESTINAL_MALROTATION	HP_INTESTINAL_MALROTATION		50	-0.06788184	-0.5726439	0.96428573	0.9818664	1.0	3017	tags=100%, list=93%, signal=1480%
HP_FINE_HAIR	HP_FINE_HAIR		21	-0.10406193	-0.58224106	0.9653179	0.9802246	1.0	1052	tags=43%, list=33%, signal=63%
HP_HYDROURETER	HP_HYDROURETER		16	-0.11878108	-0.57881624	0.9656566	0.98143166	1.0	1437	tags=56%, list=44%, signal=101%
HP_BAND_KERATOPATHY	HP_BAND_KERATOPATHY		5	-0.19615741	-0.5507811	0.96626985	0.9854655	1.0	2600	tags=100%, list=80%, signal=511%
HP_APLASIA_HYPOPLASIA_OF_THE_5TH_FINGER	HP_APLASIA_HYPOPLASIA_OF_THE_5TH_FINGER		21	-0.09918287	-0.5414195	0.9663366	0.98547554	1.0	2145	tags=76%, list=66%, signal=225%
HP_NEOPLASM_OF_THE_BREAST	HP_NEOPLASM_OF_THE_BREAST		24	-0.09704905	-0.5757415	0.966457	0.9824312	1.0	1171	tags=46%, list=36%, signal=71%
HP_ANARTHRIA	HP_ANARTHRIA		5	-0.1881004	-0.5328161	0.96734697	0.9871712	1.0	2626	tags=100%, list=81%, signal=533%
HP_PAPULE	HP_PAPULE		15	-0.1204642	-0.55491483	0.9675456	0.98482454	1.0	2630	tags=93%, list=81%, signal=499%
HP_MORPHOLOGICAL_ABNORMALITY_OF_THE_VESTIBULE_OF_THE_INNER_EAR	HP_MORPHOLOGICAL_ABNORMALITY_OF_THE_VESTIBULE_OF_THE_INNER_EAR		13	-0.12502685	-0.5628393	0.9680639	0.98257136	1.0	593	tags=31%, list=18%, signal=38%
HP_APLASIA_HYPOPLASIA_OF_THE_CORPUS_CALLOSUM	HP_APLASIA_HYPOPLASIA_OF_THE_CORPUS_CALLOSUM		221	-0.033824638	-0.56620234	0.96819085	0.9816606	1.0	645	tags=23%, list=20%, signal=27%
HP_ABNORMAL_T_CELL_SUBSET_DISTRIBUTION	HP_ABNORMAL_T_CELL_SUBSET_DISTRIBUTION		13	-0.13002124	-0.5525531	0.9685185	0.9855595	1.0	1820	tags=69%, list=56%, signal=158%
HP_ABNORMALITY_OF_THE_ENDOCRINE_SYSTEM	HP_ABNORMALITY_OF_THE_ENDOCRINE_SYSTEM		302	-0.030040905	-0.5853826	0.9699399	0.9800716	1.0	1636	tags=53%, list=51%, signal=98%
HP_SHORT_PALPEBRAL_FISSURE	HP_SHORT_PALPEBRAL_FISSURE		35	-0.08200545	-0.55637985	0.9701789	0.9845539	1.0	1401	tags=51%, list=43%, signal=90%
HP_WIDE_ANTERIOR_FONTANEL	HP_WIDE_ANTERIOR_FONTANEL		20	-0.10466995	-0.55788815	0.9704017	0.98428077	1.0	796	tags=35%, list=25%, signal=46%
HP_TRANSPOSITION_OF_THE_GREAT_ARTERIES	HP_TRANSPOSITION_OF_THE_GREAT_ARTERIES		12	-0.13385089	-0.57437634	0.9707031	0.98181754	1.0	378	tags=25%, list=12%, signal=28%
HP_MITRAL_STENOSIS	HP_MITRAL_STENOSIS		5	-0.19541368	-0.5440275	0.97119343	0.98578966	1.0	1956	tags=80%, list=61%, signal=202%
HP_PERSISTENT_HEAD_LAG	HP_PERSISTENT_HEAD_LAG		6	-0.17978922	-0.5440557	0.972	0.98626757	1.0	1037	tags=50%, list=32%, signal=73%
HP_HYDROCEPHALUS	HP_HYDROCEPHALUS		100	-0.046704978	-0.5471744	0.97307694	0.98578274	1.0	792	tags=29%, list=25%, signal=37%
[truncated: 29 more rows]

## Sheet: Lapatinib
Supplemental Table 5. A GSEA of the ontologies of the human phenotype ontology database of the phosphoproteomic data.
dNAME	GS<br> follow link to MSigDB	GS DETAILS	SIZE	ES	NES	NOM p-val	FDR q-val	FWER p-val	RANK AT MAX	LEADING EDGE	Column1
HP_LONG_PALPEBRAL_FISSURE	HP_LONG_PALPEBRAL_FISSURE	Details ...	26	-0.44107202	-2.7369783	0.0	0.029335914	0.024	1446	tags=88%, list=45%, signal=159%
HP_ADRENOCORTICAL_CARCINOMA	HP_ADRENOCORTICAL_CARCINOMA	Details ...	5	-0.9110629	-2.5908456	0.0	0.05877139	0.095	293	tags=100%, list=9%, signal=110%
HP_INSIDIOUS_ONSET	HP_INSIDIOUS_ONSET	Details ...	5	-0.8744964	-2.4570765	0.0	0.091148905	0.256	411	tags=100%, list=13%, signal=114%
HP_ABNORMAL_TONGUE_MORPHOLOGY	HP_ABNORMAL_TONGUE_MORPHOLOGY	Details ...	73	-0.23884791	-2.35635	0.0	0.15506484	0.474	1593	tags=73%, list=49%, signal=140%
HP_DECREASED_NUMBER_OF_PERIPHERAL_MYELINATED_NERVE_FIBERS	HP_DECREASED_NUMBER_OF_PERIPHERAL_MYELINATED_NERVE_FIBERS	Details ...	13	-0.5299066	-2.350655	0.0	0.13511764	0.49	1030	tags=85%, list=32%, signal=124%
HP_ABNORMAL_NASAL_TIP_MORPHOLOGY	HP_ABNORMAL_NASAL_TIP_MORPHOLOGY	Details ...	131	-0.17505556	-2.3177974	0.0	0.1505218	0.585	1950	tags=77%, list=60%, signal=186%
HP_SKIN_VESICLE	HP_SKIN_VESICLE	Details ...	6	-0.7606944	-2.3062794	0.0	0.14237063	0.613	779	tags=100%, list=24%, signal=132%
HP_LARYNGOMALACIA	HP_LARYNGOMALACIA	Details ...	30	-0.34701228	-2.3054466	0.0	0.12736477	0.616	1260	tags=73%, list=39%, signal=119%
HP_APLASTIC_HYPOPLASTIC_TOENAIL	HP_APLASTIC_HYPOPLASTIC_TOENAIL	Details ...	37	-0.3127945	-2.2883723	0.0	0.12888533	0.652	836	tags=57%, list=26%, signal=76%
HP_CONSTIPATION	HP_CONSTIPATION	Details ...	120	-0.17992713	-2.27357	0.0	0.12945858	0.698	680	tags=38%, list=21%, signal=47%
HP_ABNORMAL_PERIPHERAL_MYELINATION	HP_ABNORMAL_PERIPHERAL_MYELINATION	Details ...	27	-0.35793608	-2.2213037	0.0	0.17009881	0.812	1607	tags=85%, list=50%, signal=168%
HP_ABNORMAL_ATRIOVENTRICULAR_VALVE_PHYSIOLOGY	HP_ABNORMAL_ATRIOVENTRICULAR_VALVE_PHYSIOLOGY	Details ...	41	-0.29056567	-2.1800203	0.0	0.18123825	0.896	1754	tags=83%, list=54%, signal=179%
HP_MYALGIA	HP_MYALGIA	Details ...	39	-0.2985136	-2.143585	0.0	0.20370385	0.944	1534	tags=77%, list=47%, signal=145%
HP_ABNORMAL_SIZE_OF_THE_PALPEBRAL_FISSURES	HP_ABNORMAL_SIZE_OF_THE_PALPEBRAL_FISSURES		102	-0.17638913	-2.0821362	0.0	0.22720633	0.984	1762	tags=72%, list=55%, signal=152%
HP_ABNORMAL_HEART_VALVE_PHYSIOLOGY	HP_ABNORMAL_HEART_VALVE_PHYSIOLOGY	Details ...	90	-0.19589077	-2.1044734	0.0019193857	0.23743567	0.975	1612	tags=69%, list=50%, signal=134%
HP_PROGRESSIVE_PROXIMAL_MUSCLE_WEAKNESS	HP_PROGRESSIVE_PROXIMAL_MUSCLE_WEAKNESS	Details ...	6	-0.7101674	-2.1463718	0.0019230769	0.21223576	0.942	942	tags=100%, list=29%, signal=141%
HP_MELENA	HP_MELENA		7	-0.63397557	-2.035511	0.001953125	0.23784675	0.998	265	tags=71%, list=8%, signal=78%
HP_PERIPHERAL_DEMYELINATION	HP_PERIPHERAL_DEMYELINATION		7	-0.6087707	-1.9548674	0.001984127	0.31834587	1.0	808	tags=86%, list=25%, signal=114%
HP_ABNORMAL_LINE_OF_SCHWALBE_MORPHOLOGY	HP_ABNORMAL_LINE_OF_SCHWALBE_MORPHOLOGY		12	-0.48447204	-2.0862842	0.002008032	0.23167442	0.983	1673	tags=100%, list=52%, signal=207%
HP_NEOPLASM_OF_THE_ADRENAL_CORTEX	HP_NEOPLASM_OF_THE_ADRENAL_CORTEX	Details ...	6	-0.7443687	-2.1984458	0.0020533882	0.16966493	0.858	293	tags=83%, list=9%, signal=91%
HP_PETERS_ANOMALY	HP_PETERS_ANOMALY		5	-0.6820576	-1.8847778	0.002057613	0.35199243	1.0	1032	tags=100%, list=32%, signal=147%
HP_ABNORMAL_TOENAIL_MORPHOLOGY	HP_ABNORMAL_TOENAIL_MORPHOLOGY		50	-0.23821498	-1.9673238	0.0020703934	0.31113175	1.0	859	tags=50%, list=27%, signal=67%
HP_TEMPORAL_PATTERN	HP_TEMPORAL_PATTERN	Details ...	7	-0.7318715	-2.4721482	0.002118644	0.11058493	0.237	411	tags=86%, list=13%, signal=98%
HP_ABNORMAL_HEART_VALVE_MORPHOLOGY	HP_ABNORMAL_HEART_VALVE_MORPHOLOGY		94	-0.17359614	-1.9400889	0.0038535646	0.32198155	1.0	1588	tags=66%, list=49%, signal=126%
HP_RETINAL_ARTERIOLAR_TORTUOSITY	HP_RETINAL_ARTERIOLAR_TORTUOSITY		8	-0.53132755	-1.8229332	0.003868472	0.40117058	1.0	1520	tags=100%, list=47%, signal=188%
HP_ABNORMAL_MUSCULOSKELETAL_PHYSIOLOGY	HP_ABNORMAL_MUSCULOSKELETAL_PHYSIOLOGY		394	-0.08241307	-1.8180263	0.003929273	0.39363724	1.0	1621	tags=57%, list=50%, signal=101%
HP_STROKE	HP_STROKE	Details ...	32	-0.315	-2.0903952	0.0039525693	0.24782981	0.981	1619	tags=81%, list=50%, signal=161%
HP_ABNORMAL_CARDIAC_VENTRICULAR_FUNCTION	HP_ABNORMAL_CARDIAC_VENTRICULAR_FUNCTION		25	-0.35169315	-2.0896935	0.004008016	0.23701642	0.981	1588	tags=84%, list=49%, signal=164%
HP_ABNORMALITY_OF_THE_TONGUE	HP_ABNORMALITY_OF_THE_TONGUE		96	-0.17942175	-2.0562463	0.0040241447	0.23858576	0.995	1593	tags=67%, list=49%, signal=128%
HP_PROGRESSIVE_MUSCLE_WEAKNESS	HP_PROGRESSIVE_MUSCLE_WEAKNESS		17	-0.41136214	-2.0613399	0.004032258	0.23953553	0.992	1150	tags=76%, list=36%, signal=118%
HP_ABNORMAL_FEAR_ANXIETY_RELATED_BEHAVIOR	HP_ABNORMAL_FEAR_ANXIETY_RELATED_BEHAVIOR		125	-0.16306402	-2.0716133	0.004048583	0.23245582	0.988	1175	tags=52%, list=36%, signal=79%
HP_ABNORMAL_HEAD_BLOOD_VESSEL_MORPHOLOGY	HP_ABNORMAL_HEAD_BLOOD_VESSEL_MORPHOLOGY		13	-0.4549191	-1.991666	0.0040816325	0.27594998	1.0	1520	tags=92%, list=47%, signal=174%
HP_AGNOSIA	HP_AGNOSIA		5	-0.6845367	-1.9045129	0.0040983604	0.33404443	1.0	1024	tags=100%, list=32%, signal=146%
HP_ABNORMALITY_OF_MOUTH_SIZE	HP_ABNORMALITY_OF_MOUTH_SIZE		137	-0.1505749	-2.0158076	0.004115226	0.26172072	0.998	1611	tags=64%, list=50%, signal=123%
HP_IMPAIRMENT_IN_PERSONALITY_FUNCTIONING	HP_IMPAIRMENT_IN_PERSONALITY_FUNCTIONING	Details ...	165	-0.1468319	-2.2158618	0.0057361377	0.16293521	0.828	628	tags=33%, list=19%, signal=39%
HP_NEOPLASM_OF_THE_PANCREAS	HP_NEOPLASM_OF_THE_PANCREAS		17	-0.40848958	-2.0417101	0.005791506	0.23676802	0.998	779	tags=65%, list=24%, signal=85%
HP_MYOCARDIAL_INFARCTION	HP_MYOCARDIAL_INFARCTION		26	-0.3095638	-1.932181	0.0058479533	0.31442377	1.0	1619	tags=81%, list=50%, signal=161%
HP_ABNORMAL_LARYNX_MORPHOLOGY	HP_ABNORMAL_LARYNX_MORPHOLOGY		48	-0.23900752	-1.9368346	0.006012024	0.3206678	1.0	1260	tags=63%, list=39%, signal=101%
HP_REDUCED_IMPULSE_CONTROL	HP_REDUCED_IMPULSE_CONTROL		242	-0.10661711	-1.8895124	0.006024096	0.349287	1.0	764	tags=33%, list=24%, signal=41%
HP_MANDIBULAR_PROGNATHIA	HP_MANDIBULAR_PROGNATHIA	Details ...	57	-0.23683935	-2.1235383	0.0061099795	0.22134003	0.963	1347	tags=65%, list=42%, signal=109%
HP_ABNORMAL_ATRIOVENTRICULAR_VALVE_MORPHOLOGY	HP_ABNORMAL_ATRIOVENTRICULAR_VALVE_MORPHOLOGY		43	-0.25657237	-2.0028234	0.0061099795	0.26556817	1.0	1588	tags=74%, list=49%, signal=144%
HP_EXTERNAL_OPHTHALMOPLEGIA	HP_EXTERNAL_OPHTHALMOPLEGIA		8	-0.58529776	-2.0478008	0.006437768	0.2354368	0.995	942	tags=88%, list=29%, signal=123%
HP_BROAD_NASAL_TIP	HP_BROAD_NASAL_TIP		65	-0.21284887	-1.9669157	0.0074626864	0.30319625	1.0	1465	tags=66%, list=45%, signal=119%
HP_RETINAL_VASCULAR_TORTUOSITY	HP_RETINAL_VASCULAR_TORTUOSITY		12	-0.48447204	-2.053919	0.007561437	0.23312785	0.995	1673	tags=100%, list=52%, signal=207%
HP_CARDIOMEGALY	HP_CARDIOMEGALY		17	-0.3554112	-1.8119899	0.007736944	0.39506966	1.0	1520	tags=82%, list=47%, signal=155%
HP_PROTRUDING_EAR	HP_PROTRUDING_EAR		74	-0.18201734	-1.8272539	0.0077669905	0.42456603	1.0	1741	tags=72%, list=54%, signal=152%
HP_ABNORMAL_FINGERNAIL_MORPHOLOGY	HP_ABNORMAL_FINGERNAIL_MORPHOLOGY		53	-0.20490602	-1.7891308	0.008032128	0.40713587	1.0	1301	tags=60%, list=40%, signal=99%
HP_ABNORMAL_ENDOCRINE_MORPHOLOGY	HP_ABNORMAL_ENDOCRINE_MORPHOLOGY		24	-0.3252286	-1.8736598	0.008080808	0.34956884	1.0	843	tags=58%, list=26%, signal=78%
HP_CELLULAR_IMMUNODEFICIENCY	HP_CELLULAR_IMMUNODEFICIENCY		6	-0.5937177	-1.8012538	0.009345794	0.40140402	1.0	779	tags=83%, list=24%, signal=110%
HP_EXERTIONAL_DYSPNEA	HP_EXERTIONAL_DYSPNEA		21	-0.3369222	-1.8258047	0.00967118	0.4138412	1.0	766	tags=57%, list=24%, signal=74%
HP_INCREASED_SUSCEPTIBILITY_TO_FRACTURES	HP_INCREASED_SUSCEPTIBILITY_TO_FRACTURES		45	-0.24283373	-1.9025342	0.00984252	0.33063915	1.0	879	tags=51%, list=27%, signal=69%
HP_URETHRAL_OBSTRUCTION	HP_URETHRAL_OBSTRUCTION		24	-0.30444723	-1.8433297	0.009940358	0.39327437	1.0	1987	tags=92%, list=61%, signal=236%
HP_ABNORMAL_GALLBLADDER_MORPHOLOGY	HP_ABNORMAL_GALLBLADDER_MORPHOLOGY		20	-0.36120796	-1.9365411	0.0100603625	0.31352532	1.0	1588	tags=85%, list=49%, signal=166%
HP_CHRONIC_CONSTIPATION	HP_CHRONIC_CONSTIPATION		30	-0.29700187	-2.0076978	0.010162601	0.26587683	0.999	666	tags=50%, list=21%, signal=62%
HP_DISTAL_SENSORY_IMPAIRMENT	HP_DISTAL_SENSORY_IMPAIRMENT		35	-0.26602617	-1.8838838	0.010204081	0.34696072	1.0	628	tags=46%, list=19%, signal=56%
HP_ORAL_LEUKOPLAKIA	HP_ORAL_LEUKOPLAKIA		8	-0.53225803	-1.8710885	0.010288066	0.34863418	1.0	1517	tags=100%, list=47%, signal=188%
HP_ABNORMALITY_OF_SKIN_ADNEXA_PHYSIOLOGY	HP_ABNORMALITY_OF_SKIN_ADNEXA_PHYSIOLOGY		52	-0.21961778	-1.8636898	0.011214953	0.356935	1.0	1478	tags=67%, list=46%, signal=122%
HP_ABNORMALITY_OF_THE_DIAPHRAGM	HP_ABNORMALITY_OF_THE_DIAPHRAGM		39	-0.23618975	-1.7802049	0.011741683	0.4162701	1.0	1733	tags=77%, list=54%, signal=164%
HP_ABNORMAL_AGGRESSIVE_IMPULSIVE_OR_VIOLENT_BEHAVIOR	HP_ABNORMAL_AGGRESSIVE_IMPULSIVE_OR_VIOLENT_BEHAVIOR		139	-0.14004469	-1.8750427	0.012	0.35269305	1.0	1614	tags=63%, list=50%, signal=121%
HP_GENU_VALGUM	HP_GENU_VALGUM		35	-0.26449797	-1.8212104	0.012121212	0.39888018	1.0	1741	tags=80%, list=54%, signal=172%
HP_THICK_EYEBROW	HP_THICK_EYEBROW		57	-0.21605746	-1.9154191	0.012219959	0.3247889	1.0	1980	tags=82%, list=61%, signal=209%
HP_AUTISTIC_BEHAVIOR	HP_AUTISTIC_BEHAVIOR		219	-0.11532526	-1.942813	0.012345679	0.33350942	1.0	1454	tags=56%, list=45%, signal=94%
HP_PAIN	HP_PAIN		166	-0.11926379	-1.785568	0.0124223605	0.40980446	1.0	823	tags=37%, list=25%, signal=47%
HP_DILATATION_OF_THE_CEREBRAL_ARTERY	HP_DILATATION_OF_THE_CEREBRAL_ARTERY		6	-0.5986774	-1.8032581	0.012526096	0.40253097	1.0	763	tags=83%, list=24%, signal=109%
HP_NEOPLASM_OF_THE_ADRENAL_GLAND	HP_NEOPLASM_OF_THE_ADRENAL_GLAND		10	-0.4868405	-1.8757089	0.012578616	0.35826758	1.0	1018	tags=80%, list=31%, signal=116%
HP_ABNORMALITY_OF_THE_KNEE	HP_ABNORMALITY_OF_THE_KNEE		103	-0.15735666	-1.8244401	0.012658228	0.40374517	1.0	1611	tags=65%, list=50%, signal=126%
HP_ABNORMAL_PULMONARY_VALVE_PHYSIOLOGY	HP_ABNORMAL_PULMONARY_VALVE_PHYSIOLOGY		40	-0.26058897	-1.9402689	0.013513514	0.32995647	1.0	1674	tags=78%, list=52%, signal=159%
HP_ABNORMALITY_OF_THE_CHIN	HP_ABNORMALITY_OF_THE_CHIN		122	-0.15186864	-1.9228939	0.013806706	0.32438025	1.0	1754	tags=69%, list=54%, signal=145%
HP_NAIL_DYSTROPHY	HP_NAIL_DYSTROPHY		39	-0.26045758	-1.9150075	0.014553014	0.3188377	1.0	1987	tags=87%, list=61%, signal=224%
HP_FACIAL_DIPLEGIA	HP_FACIAL_DIPLEGIA		11	-0.43967146	-1.7704023	0.014736842	0.42301098	1.0	1523	tags=91%, list=47%, signal=171%
HP_ABNORMALITY_OF_THE_GALLBLADDER	HP_ABNORMALITY_OF_THE_GALLBLADDER		24	-0.3101621	-1.8051658	0.014925373	0.40389484	1.0	1834	tags=88%, list=57%, signal=201%
HP_NON_CONVULSIVE_STATUS_EPILEPTICUS_WITHOUT_COMA	HP_NON_CONVULSIVE_STATUS_EPILEPTICUS_WITHOUT_COMA		6	-0.59196115	-1.8253404	0.0149532715	0.40828744	1.0	246	tags=67%, list=8%, signal=72%
HP_APLASIA_HYPOPLASIA_AFFECTING_THE_EYE	HP_APLASIA_HYPOPLASIA_AFFECTING_THE_EYE		118	-0.1423914	-1.8195534	0.015503876	0.39633128	1.0	1694	tags=66%, list=52%, signal=134%
HP_ABDOMINAL_PAIN	HP_ABDOMINAL_PAIN		66	-0.20376533	-1.9183598	0.015625	0.32540423	1.0	776	tags=44%, list=24%, signal=57%
HP_GASTROINTESTINAL_ULCER	HP_GASTROINTESTINAL_ULCER		11	-0.43967146	-1.7911212	0.015625	0.40827918	1.0	1523	tags=91%, list=47%, signal=171%
HP_APLASIA_HYPOPLASIA_OF_THE_SKIN	HP_APLASIA_HYPOPLASIA_OF_THE_SKIN		55	-0.20517927	-1.7244111	0.015717093	0.4498043	1.0	877	tags=47%, list=27%, signal=64%
HP_PARESTHESIA	HP_PARESTHESIA		19	-0.33120382	-1.7230116	0.016	0.4488148	1.0	808	tags=58%, list=25%, signal=77%
HP_NAUSEA	HP_NAUSEA		18	-0.34526035	-1.7643276	0.016161617	0.41644305	1.0	1046	tags=67%, list=32%, signal=98%
HP_DECREASED_AMPLITUDE_OF_SENSORY_ACTION_POTENTIALS	HP_DECREASED_AMPLITUDE_OF_SENSORY_ACTION_POTENTIALS		8	-0.50434244	-1.7331444	0.01629328	0.4430523	1.0	1607	tags=100%, list=50%, signal=198%
HP_ECTOPIA_LENTIS	HP_ECTOPIA_LENTIS		6	-0.5954743	-1.7935529	0.01632653	0.41367844	1.0	1312	tags=100%, list=41%, signal=168%
HP_ANOREXIA	HP_ANOREXIA		22	-0.31336728	-1.7435505	0.017013233	0.44206652	1.0	758	tags=55%, list=23%, signal=71%
HP_METABOLIC_ACIDOSIS	HP_METABOLIC_ACIDOSIS		15	-0.39651847	-1.8271323	0.017374517	0.41775414	1.0	1311	tags=80%, list=41%, signal=134%
HP_PULMONIC_STENOSIS	HP_PULMONIC_STENOSIS		35	-0.25657088	-1.7625511	0.017509727	0.41044435	1.0	1674	tags=77%, list=52%, signal=158%
HP_ABNORMALITY_OF_JOINT_MOBILITY	HP_ABNORMALITY_OF_JOINT_MOBILITY		335	-0.086647525	-1.7743962	0.018	0.419087	1.0	1612	tags=58%, list=50%, signal=103%
HP_PATENT_DUCTUS_ARTERIOSUS	HP_PATENT_DUCTUS_ARTERIOSUS		111	-0.14545175	-1.7633883	0.018442623	0.41364223	1.0	2022	tags=77%, list=63%, signal=198%
HP_PULMONARY_CARCINOID_TUMOR	HP_PULMONARY_CARCINOID_TUMOR		5	-0.624295	-1.7192907	0.018442623	0.44851008	1.0	572	tags=80%, list=18%, signal=97%
HP_AXIAL_MUSCLE_WEAKNESS	HP_AXIAL_MUSCLE_WEAKNESS		13	-0.43353164	-1.813679	0.01875	0.39735168	1.0	843	tags=69%, list=26%, signal=93%
HP_REDUCED_CEREBRAL_WHITE_MATTER_VOLUME	HP_REDUCED_CEREBRAL_WHITE_MATTER_VOLUME		8	-0.49224564	-1.7335736	0.01875	0.4466415	1.0	838	tags=75%, list=26%, signal=101%
HP_ABNORMALITY_OF_CIRCULATING_FIBRINOGEN	HP_ABNORMALITY_OF_CIRCULATING_FIBRINOGEN		9	-0.46936947	-1.7301362	0.01875	0.445639	1.0	1002	tags=78%, list=31%, signal=112%
HP_FALLS	HP_FALLS		12	-0.41128364	-1.742771	0.018828452	0.4389341	1.0	1370	tags=83%, list=42%, signal=144%
HP_ABNORMALITY_OF_TIBIA_MORPHOLOGY	HP_ABNORMALITY_OF_TIBIA_MORPHOLOGY		20	-0.33100867	-1.7683928	0.018867925	0.41731492	1.0	877	tags=60%, list=27%, signal=82%
HP_HYPERHIDROSIS	HP_HYPERHIDROSIS		31	-0.26379862	-1.7107154	0.019011406	0.45104018	1.0	1346	tags=68%, list=42%, signal=115%
HP_RESTRICTIVE_CARDIOMYOPATHY	HP_RESTRICTIVE_CARDIOMYOPATHY		5	-0.6013635	-1.7132151	0.019067796	0.44948947	1.0	646	tags=80%, list=20%, signal=100%
HP_ABNORMALITY_OF_THE_PHARYNX	HP_ABNORMALITY_OF_THE_PHARYNX		54	-0.20390183	-1.7571434	0.019493178	0.41701314	1.0	969	tags=50%, list=30%, signal=70%
HP_HYPOTENSION	HP_HYPOTENSION		14	-0.38875073	-1.7386322	0.020449897	0.4438246	1.0	366	tags=50%, list=11%, signal=56%
HP_MUSCLE_STIFFNESS	HP_MUSCLE_STIFFNESS		26	-0.28715387	-1.6969548	0.020576132	0.4418702	1.0	945	tags=58%, list=29%, signal=81%
HP_PROMINENT_EYELASHES	HP_PROMINENT_EYELASHES		9	-0.45823422	-1.6957891	0.021359224	0.43325594	1.0	1397	tags=89%, list=43%, signal=156%
HP_CONSTITUTIONAL_SYMPTOM	HP_CONSTITUTIONAL_SYMPTOM		244	-0.09727437	-1.7173144	0.022088353	0.44413948	1.0	823	tags=34%, list=25%, signal=43%
HP_KYPHOSCOLIOSIS	HP_KYPHOSCOLIOSIS		44	-0.21489675	-1.688075	0.02244898	0.44736913	1.0	1593	tags=70%, list=49%, signal=137%
HP_FATTY_REPLACEMENT_OF_SKELETAL_MUSCLE	HP_FATTY_REPLACEMENT_OF_SKELETAL_MUSCLE		11	-0.42688605	-1.7796484	0.023060797	0.4120916	1.0	1858	tags=100%, list=57%, signal=234%
HP_LIPOATROPHY	HP_LIPOATROPHY		18	-0.3451566	-1.7696116	0.023206752	0.41937044	1.0	1585	tags=83%, list=49%, signal=163%
HP_AMAUROSIS_FUGAX	HP_AMAUROSIS_FUGAX		7	-0.50715387	-1.6641746	0.023622047	0.46792156	1.0	674	tags=71%, list=21%, signal=90%
HP_ABNORMALITY_OF_THE_LARYNX	HP_ABNORMALITY_OF_THE_LARYNX		64	-0.19239268	-1.793111	0.023715414	0.40908942	1.0	1260	tags=58%, list=39%, signal=93%
HP_ABNORMAL_BLISTERING_OF_THE_SKIN	HP_ABNORMAL_BLISTERING_OF_THE_SKIN		30	-0.26456383	-1.6982396	0.024048096	0.45058072	1.0	1524	tags=73%, list=47%, signal=137%
HP_BROAD_EYEBROW	HP_BROAD_EYEBROW		9	-0.45888925	-1.6971284	0.024242423	0.44927084	1.0	1754	tags=100%, list=54%, signal=218%
HP_ANORECTAL_ANOMALY	HP_ANORECTAL_ANOMALY		30	-0.26487613	-1.7074423	0.024340771	0.4500129	1.0	1523	tags=73%, list=47%, signal=137%
HP_PEPTIC_ULCER	HP_PEPTIC_ULCER		10	-0.431347	-1.7225939	0.024539877	0.4452039	1.0	1520	tags=90%, list=47%, signal=169%
HP_PARANOIA	HP_PARANOIA		10	-0.4366853	-1.6970186	0.025052192	0.44564968	1.0	1826	tags=100%, list=56%, signal=229%
HP_ABNORMAL_ENDOCARDIUM_MORPHOLOGY	HP_ABNORMAL_ENDOCARDIUM_MORPHOLOGY		10	-0.431347	-1.6331327	0.025210084	0.4768763	1.0	1520	tags=90%, list=47%, signal=169%
HP_JOINT_HYPERMOBILITY	HP_JOINT_HYPERMOBILITY		95	-0.1483214	-1.687752	0.02536998	0.44447044	1.0	1611	tags=64%, list=50%, signal=124%
HP_DERMAL_ATROPHY	HP_DERMAL_ATROPHY		30	-0.26537582	-1.6962962	0.025742574	0.43945566	1.0	875	tags=53%, list=27%, signal=72%
HP_ABNORMALITY_OF_SKELETAL_MUSCLE_FIBER_SIZE	HP_ABNORMALITY_OF_SKELETAL_MUSCLE_FIBER_SIZE		27	-0.26314208	-1.6576505	0.025948104	0.47964543	1.0	1432	tags=70%, list=44%, signal=125%
HP_ABNORMALITY_OF_THE_ADRENAL_GLANDS	HP_ABNORMALITY_OF_THE_ADRENAL_GLANDS		44	-0.21472566	-1.7000549	0.026104419	0.45037997	1.0	859	tags=48%, list=27%, signal=64%
HP_ECCHYMOSIS	HP_ECCHYMOSIS		13	-0.38413742	-1.704869	0.026262626	0.4436274	1.0	1002	tags=69%, list=31%, signal=100%
HP_ABNORMAL_EATING_BEHAVIOR	HP_ABNORMAL_EATING_BEHAVIOR		45	-0.20833942	-1.6713734	0.02631579	0.4556047	1.0	558	tags=38%, list=17%, signal=45%
HP_LEWY_BODIES	HP_LEWY_BODIES		6	-0.5572432	-1.7061133	0.026422765	0.44894084	1.0	358	tags=67%, list=11%, signal=75%
HP_ABNORMAL_MITRAL_VALVE_PHYSIOLOGY	HP_ABNORMAL_MITRAL_VALVE_PHYSIOLOGY		31	-0.2666203	-1.7284126	0.026748972	0.4450648	1.0	1754	tags=81%, list=54%, signal=175%
HP_BLOODY_DIARRHEA	HP_BLOODY_DIARRHEA		13	-0.38138932	-1.6495711	0.026970955	0.46964467	1.0	265	tags=46%, list=8%, signal=50%
HP_SLURRED_SPEECH	HP_SLURRED_SPEECH		14	-0.37183696	-1.7050569	0.027027028	0.44733915	1.0	1113	tags=71%, list=34%, signal=108%
HP_DYSLEXIA	HP_DYSLEXIA		12	-0.39440992	-1.6753654	0.028169014	0.4532763	1.0	1155	tags=75%, list=36%, signal=116%
HP_SUBCUTANEOUS_HEMORRHAGE	HP_SUBCUTANEOUS_HEMORRHAGE		44	-0.22085662	-1.7176085	0.030549899	0.44793257	1.0	2382	tags=95%, list=74%, signal=358%
HP_INCREASED_SERUM_SEROTONIN	HP_INCREASED_SERUM_SEROTONIN		5	-0.58227456	-1.6119828	0.030864198	0.47308978	1.0	1354	tags=100%, list=42%, signal=172%
HP_NARROW_PALATE	HP_NARROW_PALATE		68	-0.16302894	-1.5688589	0.031128405	0.52028286	1.0	2432	tags=91%, list=75%, signal=361%
HP_RESTLESSNESS	HP_RESTLESSNESS		39	-0.22343749	-1.6836818	0.03168317	0.449397	1.0	945	tags=51%, list=29%, signal=72%
HP_MACULAR_PURPURA	HP_MACULAR_PURPURA		15	-0.35861567	-1.6387017	0.031712472	0.47727358	1.0	1002	tags=67%, list=31%, signal=96%
HP_URETHRAL_STENOSIS	HP_URETHRAL_STENOSIS		18	-0.33181223	-1.6962777	0.032051284	0.43568853	1.0	1987	tags=94%, list=61%, signal=244%
HP_CEREBRAL_INCLUSION_BODIES	HP_CEREBRAL_INCLUSION_BODIES		11	-0.40729865	-1.6520543	0.032258064	0.47464803	1.0	452	tags=55%, list=14%, signal=63%
HP_ABNORMALITY_OF_THE_CALF	HP_ABNORMALITY_OF_THE_CALF		60	-0.17206807	-1.6526668	0.032323234	0.47685954	1.0	1556	tags=65%, list=48%, signal=123%
HP_ABNORMAL_PATELLA_MORPHOLOGY	HP_ABNORMAL_PATELLA_MORPHOLOGY		28	-0.2540574	-1.6534712	0.032719836	0.4784694	1.0	1611	tags=75%, list=50%, signal=148%
HP_ABNORMAL_URETER_PHYSIOLOGY	HP_ABNORMAL_URETER_PHYSIOLOGY		70	-0.16521187	-1.6263577	0.032719836	0.4799646	1.0	1741	tags=70%, list=54%, signal=148%
HP_CENTRALLY_NUCLEATED_SKELETAL_MUSCLE_FIBERS	HP_CENTRALLY_NUCLEATED_SKELETAL_MUSCLE_FIBERS		18	-0.33689415	-1.7090505	0.03307393	0.45057374	1.0	1432	tags=78%, list=44%, signal=139%
HP_MITRAL_VALVE_PROLAPSE	HP_MITRAL_VALVE_PROLAPSE		24	-0.30226517	-1.7667464	0.033333335	0.41568553	1.0	1994	tags=92%, list=62%, signal=238%
HP_ABNORMALITY_OF_THE_UPPER_RESPIRATORY_TRACT	HP_ABNORMALITY_OF_THE_UPPER_RESPIRATORY_TRACT		116	-0.13225402	-1.6129218	0.034412954	0.47383058	1.0	982	tags=43%, list=30%, signal=60%
HP_WIDE_MOUTH	HP_WIDE_MOUTH		76	-0.1638483	-1.6791855	0.03469388	0.45198	1.0	1270	tags=55%, list=39%, signal=89%
HP_ABNORMAL_MYELOID_LEUKOCYTE_MORPHOLOGY	HP_ABNORMAL_MYELOID_LEUKOCYTE_MORPHOLOGY		71	-0.16697337	-1.657027	0.035051547	0.47741225	1.0	1203	tags=54%, list=37%, signal=83%
HP_RESTRICTED_OR_REPETITIVE_BEHAVIORS_OR_INTERESTS	HP_RESTRICTED_OR_REPETITIVE_BEHAVIORS_OR_INTERESTS		129	-0.12568234	-1.6457248	0.035490606	0.4713571	1.0	1916	tags=71%, list=59%, signal=168%
HP_ELEVATED_CIRCULATING_PARATHYROID_HORMONE_LEVEL	HP_ELEVATED_CIRCULATING_PARATHYROID_HORMONE_LEVEL		5	-0.5775023	-1.5919265	0.036398467	0.49973008	1.0	723	tags=80%, list=22%, signal=103%
HP_AGE_OF_DEATH	HP_AGE_OF_DEATH		78	-0.1595532	-1.6544151	0.037181996	0.4799309	1.0	1611	tags=65%, list=50%, signal=127%
HP_UPSLANTED_PALPEBRAL_FISSURE	HP_UPSLANTED_PALPEBRAL_FISSURE		107	-0.1358056	-1.6149604	0.03726708	0.4779888	1.0	1691	tags=65%, list=52%, signal=133%
HP_FREQUENT_FALLS	HP_FREQUENT_FALLS		27	-0.27536833	-1.737673	0.037401576	0.4412143	1.0	914	tags=56%, list=28%, signal=77%
HP_SYRINGOMYELIA	HP_SYRINGOMYELIA		10	-0.430478	-1.6725698	0.03777336	0.45629343	1.0	230	tags=50%, list=7%, signal=54%
HP_PERONEAL_MUSCLE_ATROPHY	HP_PERONEAL_MUSCLE_ATROPHY		6	-0.5351312	-1.640469	0.038	0.4766708	1.0	968	tags=83%, list=30%, signal=119%
HP_PAPILLARY_THYROID_CARCINOMA	HP_PAPILLARY_THYROID_CARCINOMA		9	-0.43768746	-1.6249481	0.03807615	0.47378197	1.0	745	tags=67%, list=23%, signal=86%
HP_EMG_DECREMENTAL_RESPONSE_OF_COMPOUND_MUSCLE_ACTION_POTENTIAL_TO_REPETITIVE_NERVE_STIMULATION	HP_EMG_DECREMENTAL_RESPONSE_OF_COMPOUND_MUSCLE_ACTION_POTENTIAL_TO_REPETITIVE_NERVE_STIMULATION		6	-0.5420542	-1.6355954	0.03821656	0.47799674	1.0	407	tags=67%, list=13%, signal=76%
HP_ABNORMAL_AUTONOMIC_NERVOUS_SYSTEM_PHYSIOLOGY	HP_ABNORMAL_AUTONOMIC_NERVOUS_SYSTEM_PHYSIOLOGY		26	-0.26438406	-1.6151716	0.038383838	0.48059636	1.0	1018	tags=58%, list=31%, signal=84%
HP_DECREASED_TESTICULAR_SIZE	HP_DECREASED_TESTICULAR_SIZE		33	-0.23940247	-1.6272364	0.039175257	0.48129326	1.0	1096	tags=58%, list=34%, signal=86%
HP_GENERALIZED_OSTEOPOROSIS	HP_GENERALIZED_OSTEOPOROSIS		5	-0.5952897	-1.627925	0.039748956	0.48295763	1.0	1312	tags=100%, list=41%, signal=168%
HP_APLASIA_HYPOPLASIA_OF_THE_NAILS	HP_APLASIA_HYPOPLASIA_OF_THE_NAILS		80	-0.15805835	-1.6225979	0.04008016	0.46965972	1.0	836	tags=41%, list=26%, signal=54%
HP_GAIT_IMBALANCE	HP_GAIT_IMBALANCE		18	-0.328044	-1.6769378	0.04016064	0.45337006	1.0	1640	tags=83%, list=51%, signal=168%
HP_EEG_WITH_GENERALIZED_SLOW_ACTIVITY	HP_EEG_WITH_GENERALIZED_SLOW_ACTIVITY		6	-0.5493904	-1.647562	0.04016064	0.4707495	1.0	922	tags=83%, list=29%, signal=116%
HP_REDUCED_LEFT_VENTRICULAR_EJECTION_FRACTION	HP_REDUCED_LEFT_VENTRICULAR_EJECTION_FRACTION		10	-0.41502175	-1.6017528	0.04032258	0.49081343	1.0	603	tags=60%, list=19%, signal=74%
HP_ABNORMAL_ERYTHROCYTE_PHYSIOLOGY	HP_ABNORMAL_ERYTHROCYTE_PHYSIOLOGY		5	-0.6013635	-1.6832954	0.04040404	0.4463997	1.0	646	tags=80%, list=20%, signal=100%
HP_EPICANTHUS	HP_EPICANTHUS		181	-0.105043	-1.5988151	0.04042553	0.49202505	1.0	1609	tags=60%, list=50%, signal=112%
HP_PITUITARY_CORTICOTROPIC_CELL_ADENOMA	HP_PITUITARY_CORTICOTROPIC_CELL_ADENOMA		7	-0.5004651	-1.6233535	0.04054054	0.47414252	1.0	1619	tags=100%, list=50%, signal=200%
HP_CEREBELLAR_VERMIS_ATROPHY	HP_CEREBELLAR_VERMIS_ATROPHY		14	-0.36073866	-1.6144272	0.04109589	0.47324362	1.0	687	tags=57%, list=21%, signal=72%
HP_DYSMETRIA	HP_DYSMETRIA		33	-0.23758371	-1.5916305	0.04117647	0.4945551	1.0	808	tags=48%, list=25%, signal=64%
HP_HYPOMIMIC_FACE	HP_HYPOMIMIC_FACE		6	-0.5422608	-1.6233039	0.041501977	0.47112742	1.0	945	tags=83%, list=29%, signal=118%
HP_ABNORMAL_LIP_MORPHOLOGY	HP_ABNORMAL_LIP_MORPHOLOGY		330	-0.08299397	-1.6514059	0.042	0.47251064	1.0	1621	tags=58%, list=50%, signal=104%
HP_PURPURA	HP_PURPURA		22	-0.28926647	-1.6169813	0.042424243	0.47938308	1.0	1423	tags=73%, list=44%, signal=129%
HP_LEFT_VENTRICULAR_HYPERTROPHY	HP_LEFT_VENTRICULAR_HYPERTROPHY		22	-0.29532707	-1.6382487	0.042471044	0.47492397	1.0	669	tags=50%, list=21%, signal=63%
HP_ABNORMALITY_OF_THE_URETHRA	HP_ABNORMALITY_OF_THE_URETHRA		126	-0.12699945	-1.6446291	0.04263566	0.47040263	1.0	1556	tags=60%, list=48%, signal=112%
HP_ABNORMAL_UPPER_LIP_MORPHOLOGY	HP_ABNORMAL_UPPER_LIP_MORPHOLOGY		274	-0.08509398	-1.5652742	0.04347826	0.5230602	1.0	1613	tags=58%, list=50%, signal=105%
HP_ABNORMALITY_OF_THE_PALPEBRAL_FISSURES	HP_ABNORMALITY_OF_THE_PALPEBRAL_FISSURES		272	-0.085314	-1.5429173	0.04389313	0.5177012	1.0	1614	tags=58%, list=50%, signal=106%
HP_ABNORMAL_KNEE_MORPHOLOGY	HP_ABNORMAL_KNEE_MORPHOLOGY		83	-0.14411153	-1.5599858	0.043912176	0.5164384	1.0	1611	tags=64%, list=50%, signal=124%
HP_NEOPLASM_OF_THE_THYROID_GLAND	HP_NEOPLASM_OF_THE_THYROID_GLAND		21	-0.29553172	-1.6261986	0.044354837	0.47710618	1.0	745	tags=52%, list=23%, signal=68%
HP_PHONOPHOBIA	HP_PHONOPHOBIA		5	-0.5308336	-1.5305892	0.04453441	0.52701575	1.0	1520	tags=100%, list=47%, signal=188%
HP_VISUAL_HALLUCINATIONS	HP_VISUAL_HALLUCINATIONS		6	-0.5408142	-1.64973	0.04517454	0.47288	1.0	411	tags=67%, list=13%, signal=76%
HP_ABNORMALITY_OF_THE_CALF_MUSCULATURE	HP_ABNORMALITY_OF_THE_CALF_MUSCULATURE		16	-0.33364427	-1.608229	0.0455408	0.47884926	1.0	1150	tags=69%, list=36%, signal=106%
HP_ABNORMAL_TRICUSPID_VALVE_PHYSIOLOGY	HP_ABNORMAL_TRICUSPID_VALVE_PHYSIOLOGY		15	-0.35065794	-1.6259739	0.045908183	0.47450614	1.0	1674	tags=87%, list=52%, signal=179%
HP_PALMAR_HYPERKERATOSIS	HP_PALMAR_HYPERKERATOSIS		41	-0.21394011	-1.5991007	0.045908183	0.49431038	1.0	2235	tags=90%, list=69%, signal=289%
HP_ABNORMAL_CONSUMPTION_BEHAVIOR	HP_ABNORMAL_CONSUMPTION_BEHAVIOR		50	-0.19060971	-1.5787997	0.046	0.51415014	1.0	558	tags=36%, list=17%, signal=43%
HP_ESOPHAGEAL_STENOSIS	HP_ESOPHAGEAL_STENOSIS		5	-0.5601487	-1.5496513	0.046	0.51701444	1.0	779	tags=80%, list=24%, signal=105%
HP_LEFT_VENTRICULAR_SYSTOLIC_DYSFUNCTION	HP_LEFT_VENTRICULAR_SYSTOLIC_DYSFUNCTION		10	-0.41502175	-1.5975399	0.046184737	0.49232322	1.0	603	tags=60%, list=19%, signal=74%
HP_COMA	HP_COMA		13	-0.36418378	-1.5961614	0.046464648	0.4929179	1.0	569	tags=54%, list=18%, signal=65%
HP_ABNORMAL_REPETITIVE_MANNERISMS	HP_ABNORMAL_REPETITIVE_MANNERISMS		96	-0.13307819	-1.5553898	0.046511628	0.5165646	1.0	560	tags=30%, list=17%, signal=35%
HP_SMALL_NAIL	HP_SMALL_NAIL		53	-0.1763044	-1.5215844	0.04733728	0.5260627	1.0	1148	tags=53%, list=36%, signal=81%
HP_ABNORMAL_ORAL_MUCOSA_MORPHOLOGY	HP_ABNORMAL_ORAL_MUCOSA_MORPHOLOGY		74	-0.15553805	-1.552385	0.048484847	0.52063566	1.0	2043	tags=78%, list=63%, signal=208%
HP_ABNORMAL_MOVEMENTS_OF_FACE_AND_HEAD	HP_ABNORMAL_MOVEMENTS_OF_FACE_AND_HEAD		22	-0.27932593	-1.5804883	0.048681542	0.5130112	1.0	1308	tags=68%, list=40%, signal=114%
HP_ABNORMAL_GLIAL_CELL_MORPHOLOGY	HP_ABNORMAL_GLIAL_CELL_MORPHOLOGY		39	-0.214323	-1.5559165	0.048879836	0.5180964	1.0	394	tags=33%, list=12%, signal=38%
HP_CONGESTIVE_HEART_FAILURE	HP_CONGESTIVE_HEART_FAILURE		52	-0.1847605	-1.5708357	0.0491453	0.51837367	1.0	843	tags=44%, list=26%, signal=59%
HP_ABNORMAL_GROWTH_HORMONE_LEVEL	HP_ABNORMAL_GROWTH_HORMONE_LEVEL		6	-0.5426741	-1.6337992	0.049281314	0.4786458	1.0	405	tags=67%, list=13%, signal=76%
HP_HAMMERTOE	HP_HAMMERTOE		17	-0.33041805	-1.6306393	0.049462367	0.47967085	1.0	1030	tags=65%, list=32%, signal=94%
HP_HYPOCHROMIC_ANEMIA	HP_HYPOCHROMIC_ANEMIA		12	-0.3576604	-1.5459074	0.049568966	0.5182581	1.0	196	tags=42%, list=6%, signal=44%
HP_MULTIPLE_PULMONARY_CYSTS	HP_MULTIPLE_PULMONARY_CYSTS		5	-0.5641772	-1.574097	0.049586777	0.5194118	1.0	766	tags=80%, list=24%, signal=105%
HP_BLURRED_VISION	HP_BLURRED_VISION		6	-0.5228353	-1.5917901	0.049792532	0.49710652	1.0	469	tags=67%, list=15%, signal=78%
HP_SUICIDAL_IDEATION	HP_SUICIDAL_IDEATION		9	-0.4165891	-1.5247306	0.04989605	0.5283771	1.0	813	tags=67%, list=25%, signal=89%
HP_ABNORMALITY_OF_NEUTROPHILS	HP_ABNORMALITY_OF_NEUTROPHILS		59	-0.17363666	-1.6144344	0.05019305	0.47619683	1.0	1203	tags=54%, list=37%, signal=85%
HP_PERIPHERAL_AXONAL_DEGENERATION	HP_PERIPHERAL_AXONAL_DEGENERATION		46	-0.19475149	-1.5561231	0.0503876	0.5202503	1.0	856	tags=46%, list=26%, signal=61%
HP_SHORT_NOSE	HP_SHORT_NOSE		98	-0.1339359	-1.5312502	0.05042017	0.527904	1.0	1593	tags=62%, list=49%, signal=119%
HP_NARROW_MOUTH	HP_NARROW_MOUTH		72	-0.15815753	-1.5849842	0.051229507	0.50808024	1.0	1611	tags=65%, list=50%, signal=127%
HP_ABNORMAL_URINE_HORMONE_LEVEL	HP_ABNORMAL_URINE_HORMONE_LEVEL		9	-0.4165891	-1.5257286	0.051485147	0.5336799	1.0	813	tags=67%, list=25%, signal=89%
HP_SHORT_STEPPED_SHUFFLING_GAIT	HP_SHORT_STEPPED_SHUFFLING_GAIT		5	-0.5773164	-1.5774938	0.053465348	0.5141936	1.0	1370	tags=100%, list=42%, signal=173%
HP_ABNORMAL_EYELID_MORPHOLOGY	HP_ABNORMAL_EYELID_MORPHOLOGY		387	-0.0700381	-1.5336459	0.05427975	0.52458614	1.0	1614	tags=56%, list=50%, signal=99%
HP_ABNORMAL_CELL_MORPHOLOGY	HP_ABNORMAL_CELL_MORPHOLOGY		15	-0.3276966	-1.5626581	0.05436893	0.5154115	1.0	886	tags=60%, list=27%, signal=82%
HP_ACCELERATED_SKELETAL_MATURATION	HP_ACCELERATED_SKELETAL_MATURATION		18	-0.3029109	-1.5685937	0.054545455	0.5180538	1.0	823	tags=56%, list=25%, signal=74%
HP_IMMUNODEFICIENCY	HP_IMMUNODEFICIENCY		50	-0.1931867	-1.5643559	0.054655872	0.51694065	1.0	873	tags=46%, list=27%, signal=62%
HP_ABNORMALITY_OF_THE_COMMON_COAGULATION_PATHWAY	HP_ABNORMALITY_OF_THE_COMMON_COAGULATION_PATHWAY		10	-0.40614527	-1.5601685	0.0546875	0.51876515	1.0	1278	tags=80%, list=40%, signal=132%
HP_ABNORMALITY_OF_THE_PLANTAR_SKIN_OF_FOOT	HP_ABNORMALITY_OF_THE_PLANTAR_SKIN_OF_FOOT		49	-0.19123274	-1.5711697	0.054766733	0.52039605	1.0	1503	tags=65%, list=47%, signal=120%
HP_WEIGHT_LOSS	HP_WEIGHT_LOSS		58	-0.1711644	-1.5485265	0.05510204	0.5170989	1.0	1018	tags=48%, list=31%, signal=69%
HP_PERIVENTRICULAR_LEUKOMALACIA	HP_PERIVENTRICULAR_LEUKOMALACIA		16	-0.32120645	-1.5467199	0.056751467	0.5189371	1.0	1392	tags=75%, list=43%, signal=131%
HP_ABNORMAL_PERIPHERAL_NERVOUS_SYSTEM_MORPHOLOGY	HP_ABNORMAL_PERIPHERAL_NERVOUS_SYSTEM_MORPHOLOGY		129	-0.11773804	-1.5353471	0.056862745	0.52553964	1.0	1640	tags=62%, list=51%, signal=121%
HP_FRAGILE_SKIN	HP_FRAGILE_SKIN		8	-0.4348635	-1.5147533	0.057815846	0.5240543	1.0	1427	tags=88%, list=44%, signal=156%
HP_FATIGUABLE_WEAKNESS_OF_PROXIMAL_LIMB_MUSCLES	HP_FATIGUABLE_WEAKNESS_OF_PROXIMAL_LIMB_MUSCLES		10	-0.40062076	-1.5517842	0.05836576	0.5168043	1.0	1619	tags=90%, list=50%, signal=180%
HP_PROTRUDING_TONGUE	HP_PROTRUDING_TONGUE		12	-0.36459625	-1.5444207	0.05858586	0.51674765	1.0	1251	tags=75%, list=39%, signal=122%
HP_HIRSUTISM	HP_HIRSUTISM		73	-0.15585823	-1.5649402	0.05882353	0.52109843	1.0	2475	tags=92%, list=77%, signal=383%
HP_ONION_BULB_FORMATION	HP_ONION_BULB_FORMATION		5	-0.551286	-1.5214087	0.059183672	0.52410233	1.0	1454	tags=100%, list=45%, signal=181%
HP_PULMONARY_CYST	HP_PULMONARY_CYST		5	-0.5641772	-1.5505238	0.05928854	0.5173252	1.0	766	tags=80%, list=24%, signal=105%
HP_ABNORMAL_PUPILLARY_FUNCTION	HP_ABNORMAL_PUPILLARY_FUNCTION		14	-0.34844178	-1.5807816	0.05940594	0.51527953	1.0	1650	tags=86%, list=51%, signal=174%
HP_HYPOPLASTIC_FIFTH_TOENAIL	HP_HYPOPLASTIC_FIFTH_TOENAIL		9	-0.40945292	-1.5088845	0.05944798	0.5286495	1.0	836	tags=67%, list=26%, signal=90%
HP_CONFUSION	HP_CONFUSION		9	-0.41717517	-1.5520108	0.059670784	0.51887554	1.0	452	tags=56%, list=14%, signal=64%
HP_BRUXISM	HP_BRUXISM		16	-0.31498754	-1.5163757	0.06036217	0.5247277	1.0	1614	tags=81%, list=50%, signal=161%
HP_CARCINOID_TUMOR	HP_CARCINOID_TUMOR		8	-0.44944167	-1.5728493	0.06048387	0.51933956	1.0	572	tags=63%, list=18%, signal=76%
HP_SKIN_ULCER	HP_SKIN_ULCER		28	-0.23657924	-1.4834388	0.060546875	0.5470449	1.0	859	tags=50%, list=27%, signal=68%
HP_POINTED_CHIN	HP_POINTED_CHIN		47	-0.19877753	-1.564085	0.061099797	0.5147551	1.0	1981	tags=81%, list=61%, signal=206%
HP_HIGH_HYPERMETROPIA	HP_HIGH_HYPERMETROPIA		20	-0.28051057	-1.4977778	0.061349694	0.53682166	1.0	1524	tags=75%, list=47%, signal=141%
HP_OSTEOPOROSIS	HP_OSTEOPOROSIS		62	-0.16702962	-1.5457873	0.061571125	0.5159322	1.0	879	tags=44%, list=27%, signal=59%
HP_PETECHIAE	HP_PETECHIAE		10	-0.391496	-1.4919983	0.06163022	0.5372761	1.0	1002	tags=70%, list=31%, signal=101%
HP_GASTROINTESTINAL_HEMORRHAGE	HP_GASTROINTESTINAL_HEMORRHAGE		28	-0.2429106	-1.5254358	0.061728396	0.531871	1.0	377	tags=36%, list=12%, signal=40%
HP_DIFFICULTY_CLIMBING_STAIRS	HP_DIFFICULTY_CLIMBING_STAIRS		15	-0.32719925	-1.522211	0.06198347	0.5270416	1.0	1534	tags=80%, list=47%, signal=152%
HP_LEFT_BUNDLE_BRANCH_BLOCK	HP_LEFT_BUNDLE_BRANCH_BLOCK		6	-0.4812978	-1.5100163	0.062111802	0.5283625	1.0	603	tags=67%, list=19%, signal=82%
HP_HEMATEMESIS	HP_HEMATEMESIS		5	-0.5445305	-1.534036	0.062240664	0.5261247	1.0	183	tags=60%, list=6%, signal=64%
HP_STATUS_EPILEPTICUS_WITHOUT_PROMINENT_MOTOR_SYMPTOMS	HP_STATUS_EPILEPTICUS_WITHOUT_PROMINENT_MOTOR_SYMPTOMS		10	-0.39571697	-1.5209798	0.06352459	0.52281845	1.0	342	tags=50%, list=11%, signal=56%
HP_BLEPHARITIS	HP_BLEPHARITIS		17	-0.30751073	-1.540656	0.06395349	0.51809126	1.0	1674	tags=82%, list=52%, signal=170%
HP_ACRAL_BLISTERING	HP_ACRAL_BLISTERING		5	-0.5596529	-1.5563555	0.06404959	0.5223032	1.0	1427	tags=100%, list=44%, signal=179%
HP_ABNORMAL_SCALP_MORPHOLOGY	HP_ABNORMAL_SCALP_MORPHOLOGY		142	-0.113355204	-1.5643809	0.064257026	0.5196634	1.0	2382	tags=85%, list=74%, signal=307%
HP_CROSSED_FUSED_RENAL_ECTOPIA	HP_CROSSED_FUSED_RENAL_ECTOPIA		5	-0.53765106	-1.4972445	0.064449064	0.53363246	1.0	1498	tags=100%, list=46%, signal=186%
HP_CONGENITAL_MALFORMATION_OF_THE_GREAT_ARTERIES	HP_CONGENITAL_MALFORMATION_OF_THE_GREAT_ARTERIES		144	-0.11294616	-1.5240544	0.064579256	0.52766204	1.0	2368	tags=84%, list=73%, signal=300%
HP_BRUISING_SUSCEPTIBILITY	HP_BRUISING_SUSCEPTIBILITY		33	-0.2157303	-1.4918771	0.06534653	0.5354121	1.0	2347	tags=94%, list=73%, signal=340%
HP_INCREASED_CIRCULATING_CORTISOL_LEVEL	HP_INCREASED_CIRCULATING_CORTISOL_LEVEL		12	-0.3453416	-1.4575819	0.065476194	0.55312604	1.0	505	tags=50%, list=16%, signal=59%
HP_ABNORMALITY_OF_PERIPHERAL_NERVE_CONDUCTION	HP_ABNORMALITY_OF_PERIPHERAL_NERVE_CONDUCTION		38	-0.21041098	-1.5367587	0.0665362	0.52454966	1.0	1030	tags=53%, list=32%, signal=76%
HP_ABNORMAL_AORTIC_VALVE_MORPHOLOGY	HP_ABNORMAL_AORTIC_VALVE_MORPHOLOGY		44	-0.1934242	-1.5013268	0.06769826	0.53316474	1.0	1588	tags=68%, list=49%, signal=132%
HP_PERIORBITAL_FULLNESS	HP_PERIORBITAL_FULLNESS		19	-0.29146394	-1.5412443	0.06827309	0.51924604	1.0	1446	tags=74%, list=45%, signal=133%
HP_HEMORRHAGE_OF_THE_EYE	HP_HEMORRHAGE_OF_THE_EYE		9	-0.39118144	-1.4661281	0.06910569	0.548575	1.0	1254	tags=78%, list=39%, signal=127%
HP_ABNORMAL_COMMUNICATION	HP_ABNORMAL_COMMUNICATION		346	-0.07592964	-1.5187924	0.069473684	0.5258944	1.0	1155	tags=42%, list=36%, signal=59%
HP_GENERALIZED_HYPERPIGMENTATION	HP_GENERALIZED_HYPERPIGMENTATION		7	-0.45590252	-1.497777	0.06958251	0.53461254	1.0	1301	tags=86%, list=40%, signal=143%
HP_FLAT_CORNEA	HP_FLAT_CORNEA		5	-0.5308336	-1.4695762	0.06972112	0.5483627	1.0	1520	tags=100%, list=47%, signal=188%
HP_VERTEBRAL_SEGMENTATION_DEFECT	HP_VERTEBRAL_SEGMENTATION_DEFECT		57	-0.17274763	-1.5224816	0.07017544	0.5288718	1.0	1834	tags=74%, list=57%, signal=167%
HP_MACULE	HP_MACULE		74	-0.15141296	-1.518005	0.07017544	0.5253929	1.0	1925	tags=74%, list=60%, signal=180%
HP_THIN_SKIN	HP_THIN_SKIN		23	-0.2542171	-1.4898773	0.07053942	0.5378186	1.0	1012	tags=57%, list=31%, signal=82%
HP_CHORIORETINAL_COLOBOMA	HP_CHORIORETINAL_COLOBOMA		16	-0.3146766	-1.5298839	0.07114624	0.52612466	1.0	1817	tags=88%, list=56%, signal=199%
HP_INCREASED_CIRCULATING_ACTH_LEVEL	HP_INCREASED_CIRCULATING_ACTH_LEVEL		6	-0.50031	-1.5036142	0.07114624	0.52994263	1.0	1619	tags=100%, list=50%, signal=200%
HP_CAVERNOUS_HEMANGIOMA	HP_CAVERNOUS_HEMANGIOMA		7	-0.45590252	-1.4822272	0.071283095	0.54768527	1.0	1301	tags=86%, list=40%, signal=143%
HP_ABNORMALITY_OF_THE_ORBITAL_REGION	HP_ABNORMALITY_OF_THE_ORBITAL_REGION		438	-0.067234755	-1.5249683	0.071287125	0.5303427	1.0	1621	tags=56%, list=50%, signal=97%
HP_GYNECOMASTIA	HP_GYNECOMASTIA		25	-0.25072652	-1.4786186	0.072	0.54584336	1.0	619	tags=44%, list=19%, signal=54%
HP_ABNORMAL_CONNECTION_OF_THE_CARDIAC_SEGMENTS	HP_ABNORMAL_CONNECTION_OF_THE_CARDIAC_SEGMENTS		78	-0.14403363	-1.5051757	0.07201646	0.52847403	1.0	1950	tags=74%, list=60%, signal=183%
HP_CHIARI_MALFORMATION	HP_CHIARI_MALFORMATION		32	-0.225	-1.4892539	0.072765075	0.53726363	1.0	2008	tags=84%, list=62%, signal=221%
HP_SOMATIC_SENSORY_DYSFUNCTION	HP_SOMATIC_SENSORY_DYSFUNCTION		98	-0.12677285	-1.4797511	0.072916664	0.5495352	1.0	725	tags=35%, list=22%, signal=43%
HP_HYDROCELE_TESTIS	HP_HYDROCELE_TESTIS		10	-0.38857853	-1.4592255	0.0729783	0.5531727	1.0	1981	tags=100%, list=61%, signal=258%
HP_EXCESSIVE_SALIVATION	HP_EXCESSIVE_SALIVATION		38	-0.20583002	-1.4950441	0.07302231	0.53661853	1.0	1640	tags=71%, list=51%, signal=143%
HP_UPPER_EXTREMITY_JOINT_DISLOCATION	HP_UPPER_EXTREMITY_JOINT_DISLOCATION		28	-0.23439449	-1.4692494	0.0734127	0.5470382	1.0	1674	tags=75%, list=52%, signal=154%
HP_THIN_VERMILION_BORDER	HP_THIN_VERMILION_BORDER		143	-0.104876995	-1.4671214	0.074074075	0.550293	1.0	2344	tags=83%, list=73%, signal=287%
HP_DEATH_IN_ADULTHOOD	HP_DEATH_IN_ADULTHOOD		9	-0.42007104	-1.5165772	0.074906364	0.5264523	1.0	1520	tags=89%, list=47%, signal=167%
HP_SIMPLIFIED_GYRAL_PATTERN	HP_SIMPLIFIED_GYRAL_PATTERN		26	-0.24713275	-1.5080318	0.07495069	0.5285555	1.0	949	tags=54%, list=29%, signal=76%
HP_CURLY_HAIR	HP_CURLY_HAIR		15	-0.31866124	-1.4925326	0.07509881	0.53804284	1.0	1346	tags=73%, list=42%, signal=125%
HP_PROLONGED_BLEEDING_TIME	HP_PROLONGED_BLEEDING_TIME		11	-0.36267674	-1.4735261	0.075203255	0.5453264	1.0	1771	tags=91%, list=55%, signal=200%
HP_MILDLY_ELEVATED_CREATINE_KINASE	HP_MILDLY_ELEVATED_CREATINE_KINASE		16	-0.30814674	-1.477491	0.07528958	0.5402714	1.0	1030	tags=63%, list=32%, signal=91%
HP_SANDAL_GAP	HP_SANDAL_GAP		38	-0.1962891	-1.4670321	0.07531381	0.5484776	1.0	905	tags=47%, list=28%, signal=65%
HP_LEG_MUSCLE_STIFFNESS	HP_LEG_MUSCLE_STIFFNESS		5	-0.52990395	-1.4837661	0.075581394	0.54858166	1.0	1523	tags=100%, list=47%, signal=189%
HP_CONGENITAL_DIAPHRAGMATIC_HERNIA	HP_CONGENITAL_DIAPHRAGMATIC_HERNIA		33	-0.22397152	-1.5101852	0.0761523	0.5302927	1.0	1733	tags=76%, list=54%, signal=162%
HP_HEREDITARY_NONPOLYPOSIS_COLORECTAL_CARCINOMA	HP_HEREDITARY_NONPOLYPOSIS_COLORECTAL_CARCINOMA		7	-0.4630343	-1.5156263	0.07707911	0.5241058	1.0	1278	tags=86%, list=40%, signal=141%
HP_SMALL_EARLOBE	HP_SMALL_EARLOBE		8	-0.4361042	-1.5103141	0.07751938	0.532219	1.0	1423	tags=88%, list=44%, signal=156%
HP_ABNORMAL_HAIR_QUANTITY	HP_ABNORMAL_HAIR_QUANTITY		214	-0.08804186	-1.4593983	0.07770961	0.55474234	1.0	2484	tags=85%, list=77%, signal=343%
HP_AXONAL_DEGENERATION	HP_AXONAL_DEGENERATION		7	-0.47047615	-1.4928018	0.078028746	0.53953433	1.0	1254	tags=86%, list=39%, signal=140%
HP_DEMENTIA	HP_DEMENTIA		41	-0.1910327	-1.4563022	0.078125	0.55410177	1.0	968	tags=49%, list=30%, signal=69%
HP_PREMATURE_VENTRICULAR_CONTRACTION	HP_PREMATURE_VENTRICULAR_CONTRACTION		7	-0.44194904	-1.445265	0.078125	0.5687828	1.0	1346	tags=86%, list=42%, signal=147%
HP_ABNORMAL_PERIPHERAL_ACTION_POTENTIAL_AMPLITUDE	HP_ABNORMAL_PERIPHERAL_ACTION_POTENTIAL_AMPLITUDE		10	-0.39410305	-1.5078857	0.078431375	0.5266789	1.0	1640	tags=90%, list=51%, signal=182%
HP_LOSS_OF_AMBULATION	HP_LOSS_OF_AMBULATION		34	-0.21515283	-1.4793411	0.07878788	0.54829305	1.0	1024	tags=53%, list=32%, signal=77%
HP_SPARSE_SCALP_HAIR	HP_SPARSE_SCALP_HAIR		44	-0.18780655	-1.4792852	0.07936508	0.5463144	1.0	2267	tags=89%, list=70%, signal=293%
HP_ABNORMALITY_OF_THE_NAIL	HP_ABNORMALITY_OF_THE_NAIL		138	-0.10828345	-1.4643068	0.07992565	0.54871327	1.0	2008	tags=72%, list=62%, signal=183%
HP_PROPORTIONATE_TALL_STATURE	HP_PROPORTIONATE_TALL_STATURE		5	-0.5465138	-1.5053923	0.08039216	0.53010213	1.0	823	tags=80%, list=25%, signal=107%
HP_CRYPTORCHIDISM	HP_CRYPTORCHIDISM		223	-0.08595288	-1.4384253	0.0805501	0.5781616	1.0	1612	tags=58%, list=50%, signal=107%
HP_CAPILLARY_FRAGILITY	HP_CAPILLARY_FRAGILITY		5	-0.5001549	-1.4407089	0.08230453	0.57414925	1.0	1619	tags=100%, list=50%, signal=200%
HP_ABNORMALITY_OF_THE_RADIAL_HEAD	HP_ABNORMALITY_OF_THE_RADIAL_HEAD		15	-0.32036057	-1.5002404	0.08235294	0.53340036	1.0	1556	tags=80%, list=48%, signal=154%
HP_DISPLACEMENT_OF_THE_URETHRAL_MEATUS	HP_DISPLACEMENT_OF_THE_URETHRAL_MEATUS		116	-0.11793415	-1.4548011	0.082474224	0.55365294	1.0	1556	tags=59%, list=48%, signal=111%
HP_CHRONIC_OTITIS_MEDIA	HP_CHRONIC_OTITIS_MEDIA		35	-0.20768577	-1.4444221	0.08253359	0.56689906	1.0	2292	tags=91%, list=71%, signal=311%
HP_VENTRICULAR_HYPERTROPHY	HP_VENTRICULAR_HYPERTROPHY		31	-0.2147313	-1.4375433	0.08351178	0.5742696	1.0	669	tags=42%, list=21%, signal=52%
HP_ADRENAL_OVERACTIVITY	HP_ADRENAL_OVERACTIVITY		12	-0.3453416	-1.4716532	0.08383234	0.5454878	1.0	505	tags=50%, list=16%, signal=59%
HP_BULBOUS_NOSE	HP_BULBOUS_NOSE		65	-0.1591363	-1.477492	0.08506224	0.5423194	1.0	1834	tags=72%, list=57%, signal=164%
HP_ABNORMALITY_OF_CARDIOVASCULAR_SYSTEM_ELECTROPHYSIOLOGY	HP_ABNORMALITY_OF_CARDIOVASCULAR_SYSTEM_ELECTROPHYSIOLOGY		95	-0.13205041	-1.4520376	0.08510638	0.5584312	1.0	1594	tags=62%, list=49%, signal=119%
HP_DYSTROPHIC_TOENAIL	HP_DYSTROPHIC_TOENAIL		9	-0.39807633	-1.480107	0.08604206	0.5507821	1.0	1950	tags=100%, list=60%, signal=251%
HP_EXAGGERATED_CUPID_S_BOW	HP_EXAGGERATED_CUPID_S_BOW		12	-0.33706003	-1.4346973	0.08661418	0.5757473	1.0	1609	tags=83%, list=50%, signal=165%
HP_HYPERACTIVITY	HP_HYPERACTIVITY		181	-0.097238295	-1.476641	0.08695652	0.54024136	1.0	615	tags=28%, list=19%, signal=33%
HP_TETRALOGY_OF_FALLOT	HP_TETRALOGY_OF_FALLOT		56	-0.16377291	-1.4466444	0.087128714	0.56729406	1.0	1674	tags=68%, list=52%, signal=138%
HP_MICROCOLON	HP_MICROCOLON		5	-0.5097614	-1.4343653	0.0872093	0.5746704	1.0	1588	tags=100%, list=49%, signal=196%
HP_ABNORMALITY_OF_THE_LOWER_URINARY_TRACT	HP_ABNORMALITY_OF_THE_LOWER_URINARY_TRACT		229	-0.08561451	-1.4548054	0.08739837	0.5556162	1.0	1621	tags=58%, list=50%, signal=108%
HP_DEVIATION_OF_THE_HAND_OR_OF_FINGERS_OF_THE_HAND	HP_DEVIATION_OF_THE_HAND_OR_OF_FINGERS_OF_THE_HAND		164	-0.097982325	-1.4449033	0.087649405	0.5677149	1.0	1612	tags=59%, list=50%, signal=112%
HP_FLUSHING	HP_FLUSHING		19	-0.27670482	-1.4301937	0.087866105	0.5829626	1.0	813	tags=53%, list=25%, signal=70%
HP_HYPOPLASTIC_TOENAILS	HP_HYPOPLASTIC_TOENAILS		24	-0.24345388	-1.4377686	0.088932805	0.575718	1.0	836	tags=50%, list=26%, signal=67%
HP_SUBGLOTTIC_STENOSIS	HP_SUBGLOTTIC_STENOSIS		5	-0.5196777	-1.477698	0.08928572	0.54398715	1.0	1556	tags=100%, list=48%, signal=193%
HP_AGGRESSIVE_BEHAVIOR	HP_AGGRESSIVE_BEHAVIOR		98	-0.12981388	-1.457944	0.08928572	0.55420655	1.0	1474	tags=58%, list=46%, signal=104%
HP_GLIOSIS	HP_GLIOSIS		24	-0.25529927	-1.4720167	0.08984375	0.5467828	1.0	394	tags=38%, list=12%, signal=42%
HP_OLIGODACTYLY	HP_OLIGODACTYLY		11	-0.36626115	-1.459576	0.09037328	0.55634433	1.0	878	tags=64%, list=27%, signal=87%
HP_DEPRESSION	HP_DEPRESSION		80	-0.13343906	-1.3958703	0.09090909	0.6181535	1.0	1156	tags=49%, list=36%, signal=74%
HP_THYROID_CARCINOMA	HP_THYROID_CARCINOMA		16	-0.28606963	-1.3968742	0.091093116	0.6176218	1.0	293	tags=38%, list=9%, signal=41%
HP_PERIPHERAL_NEUROPATHY	HP_PERIPHERAL_NEUROPATHY		97	-0.12412898	-1.4049135	0.09202454	0.6105303	1.0	878	tags=39%, list=27%, signal=52%
HP_DISTAL_MUSCLE_WEAKNESS	HP_DISTAL_MUSCLE_WEAKNESS		69	-0.15718429	-1.4511389	0.092402466	0.55855966	1.0	628	tags=35%, list=19%, signal=42%
HP_ABNORMAL_HAIR_PATTERN	HP_ABNORMAL_HAIR_PATTERN		124	-0.11447047	-1.4628131	0.092885375	0.55055505	1.0	2382	tags=85%, list=74%, signal=310%
HP_ABNORMAL_CSF_PROTEIN_CONCENTRATION	HP_ABNORMAL_CSF_PROTEIN_CONCENTRATION		8	-0.4184243	-1.4369847	0.093023255	0.571789	1.0	672	tags=63%, list=21%, signal=79%
HP_ANAL_ATRESIA	HP_ANAL_ATRESIA		31	-0.22351886	-1.4650425	0.09375	0.54916304	1.0	2309	tags=94%, list=71%, signal=324%
HP_ABNORMAL_DERMOEPIDERMAL_JUNCTION_MORPHOLOGY	HP_ABNORMAL_DERMOEPIDERMAL_JUNCTION_MORPHOLOGY		6	-0.45908245	-1.3890042	0.09414226	0.61895	1.0	1752	tags=100%, list=54%, signal=218%
HP_TRUNCUS_ARTERIOSUS	HP_TRUNCUS_ARTERIOSUS		10	-0.35872132	-1.3923303	0.09430256	0.61796933	1.0	1754	tags=90%, list=54%, signal=196%
HP_ABNORMAL_ANTERIOR_EYE_SEGMENT_MORPHOLOGY	HP_ABNORMAL_ANTERIOR_EYE_SEGMENT_MORPHOLOGY		286	-0.07245571	-1.3801439	0.09496124	0.62310624	1.0	2285	tags=77%, list=71%, signal=240%
HP_ABNORMAL_EMOTION_AFFECT_BEHAVIOR	HP_ABNORMAL_EMOTION_AFFECT_BEHAVIOR		210	-0.0901421	-1.478034	0.095703125	0.5452171	1.0	1006	tags=40%, list=31%, signal=54%
HP_EASY_FATIGABILITY	HP_EASY_FATIGABILITY		15	-0.30083925	-1.4136616	0.096359745	0.60469985	1.0	326	tags=40%, list=10%, signal=44%
HP_INTESTINAL_PSEUDO_OBSTRUCTION	HP_INTESTINAL_PSEUDO_OBSTRUCTION		6	-0.4634222	-1.389305	0.09643606	0.62003845	1.0	1738	tags=100%, list=54%, signal=216%
HP_ABNORMALLY_LAX_OR_HYPEREXTENSIBLE_SKIN	HP_ABNORMALLY_LAX_OR_HYPEREXTENSIBLE_SKIN		46	-0.16923223	-1.3913101	0.096525095	0.6186691	1.0	2202	tags=85%, list=68%, signal=262%
HP_DECREASED_EOSINOPHIL_COUNT	HP_DECREASED_EOSINOPHIL_COUNT		5	-0.5001549	-1.4158762	0.09689923	0.6010366	1.0	1619	tags=100%, list=50%, signal=200%
HP_POOR_WOUND_HEALING	HP_POOR_WOUND_HEALING		9	-0.3893543	-1.4241425	0.09788868	0.5962097	1.0	1619	tags=89%, list=50%, signal=178%
HP_ABNORMAL_PERIPHERAL_NERVOUS_SYSTEM_PHYSIOLOGY	HP_ABNORMAL_PERIPHERAL_NERVOUS_SYSTEM_PHYSIOLOGY		47	-0.17350616	-1.4124295	0.09957627	0.59992474	1.0	1030	tags=49%, list=32%, signal=71%
HP_NAIL_DYSPLASIA	HP_NAIL_DYSPLASIA		41	-0.18626319	-1.4197204	0.100196466	0.59923244	1.0	2008	tags=80%, list=62%, signal=210%
HP_EMPHYSEMA	HP_EMPHYSEMA		14	-0.3173222	-1.4379424	0.10040161	0.57728904	1.0	1981	tags=93%, list=61%, signal=239%
HP_SPARSE_HAIR	HP_SPARSE_HAIR		98	-0.1242202	-1.4135798	0.10084034	0.6009877	1.0	2349	tags=85%, list=73%, signal=301%
HP_THIN_UPPER_LIP_VERMILION	HP_THIN_UPPER_LIP_VERMILION		118	-0.110381775	-1.3754791	0.10097087	0.62237805	1.0	1465	tags=56%, list=45%, signal=99%
HP_IMPAIRED_GLUCOSE_TOLERANCE	HP_IMPAIRED_GLUCOSE_TOLERANCE		9	-0.3893543	-1.413102	0.10114504	0.6002791	1.0	1619	tags=89%, list=50%, signal=178%
HP_METOPIC_SYNOSTOSIS	HP_METOPIC_SYNOSTOSIS		7	-0.44163895	-1.4201225	0.10183299	0.6021739	1.0	1347	tags=86%, list=42%, signal=147%
HP_ELEVATED_CIRCULATING_GROWTH_HORMONE_CONCENTRATION	HP_ELEVATED_CIRCULATING_GROWTH_HORMONE_CONCENTRATION		5	-0.5104431	-1.4200075	0.10224949	0.6004768	1.0	293	tags=60%, list=9%, signal=66%
HP_SKELETAL_MUSCLE_HYPERTROPHY	HP_SKELETAL_MUSCLE_HYPERTROPHY		37	-0.19496681	-1.4055216	0.102564104	0.6112272	1.0	601	tags=38%, list=19%, signal=46%
HP_ABNORMALITY_OF_THE_ANKLE	HP_ABNORMALITY_OF_THE_ANKLE		41	-0.18585044	-1.4218354	0.10311284	0.5998413	1.0	1694	tags=71%, list=52%, signal=147%
HP_SQUAMOUS_CELL_CARCINOMA_OF_THE_SKIN	HP_SQUAMOUS_CELL_CARCINOMA_OF_THE_SKIN		7	-0.42343295	-1.3927213	0.10420842	0.6187346	1.0	944	tags=71%, list=29%, signal=101%
HP_RENAL_HYPOPLASIA	HP_RENAL_HYPOPLASIA		38	-0.1901427	-1.3999907	0.10456274	0.6172913	1.0	1520	tags=66%, list=47%, signal=123%
HP_PITUITARY_ADENOMA	HP_PITUITARY_ADENOMA		14	-0.32158393	-1.4372427	0.10526316	0.57305634	1.0	813	tags=57%, list=25%, signal=76%
HP_HEPATOBLASTOMA	HP_HEPATOBLASTOMA		8	-0.39578164	-1.3932475	0.10547667	0.6192804	1.0	745	tags=63%, list=23%, signal=81%
HP_ABNORMAL_CAPILLARY_PHYSIOLOGY	HP_ABNORMAL_CAPILLARY_PHYSIOLOGY		5	-0.5001549	-1.3758584	0.106299214	0.62323457	1.0	1619	tags=100%, list=50%, signal=200%
HP_ABNORMAL_VITREOUS_HUMOR_MORPHOLOGY	HP_ABNORMAL_VITREOUS_HUMOR_MORPHOLOGY		10	-0.366915	-1.4056859	0.10663984	0.6127846	1.0	758	tags=60%, list=23%, signal=78%
HP_EXCESSIVE_WRINKLED_SKIN	HP_EXCESSIVE_WRINKLED_SKIN		9	-0.38008067	-1.4116554	0.106694564	0.60001314	1.0	2008	tags=100%, list=62%, signal=263%
HP_PSEUDOBULBAR_PARALYSIS	HP_PSEUDOBULBAR_PARALYSIS		5	-0.49364734	-1.3899376	0.10699589	0.62040025	1.0	1640	tags=100%, list=51%, signal=203%
HP_ABNORMALITY_OF_BLOOD_CIRCULATION	HP_ABNORMALITY_OF_BLOOD_CIRCULATION		69	-0.14412111	-1.3887582	0.10763209	0.6177327	1.0	763	tags=38%, list=24%, signal=48%
HP_VOMITING	HP_VOMITING		54	-0.1602685	-1.3987539	0.108216435	0.6148073	1.0	569	tags=33%, list=18%, signal=40%
HP_INVERTED_NIPPLES	HP_INVERTED_NIPPLES		13	-0.33189952	-1.4136533	0.108481266	0.60276514	1.0	1916	tags=92%, list=59%, signal=226%
HP_ABNORMAL_SARCOMERE_MORPHOLOGY	HP_ABNORMAL_SARCOMERE_MORPHOLOGY		5	-0.5101332	-1.3989013	0.10873786	0.6163157	1.0	294	tags=60%, list=9%, signal=66%
HP_DEMYELINATING_PERIPHERAL_NEUROPATHY	HP_DEMYELINATING_PERIPHERAL_NEUROPATHY		12	-0.33612832	-1.4161477	0.108829565	0.6042478	1.0	804	tags=58%, list=25%, signal=77%
HP_ORTHOSTATIC_HYPOTENSION	HP_ORTHOSTATIC_HYPOTENSION		5	-0.4878215	-1.3887166	0.109126985	0.61600244	1.0	366	tags=60%, list=11%, signal=68%
HP_HYPOPIGMENTED_MACULE	HP_HYPOPIGMENTED_MACULE		14	-0.30129626	-1.3823674	0.10953347	0.624889	1.0	1340	tags=71%, list=41%, signal=121%
HP_OSTEOLYSIS	HP_OSTEOLYSIS		21	-0.26002878	-1.415908	0.110403396	0.6029349	1.0	859	tags=52%, list=27%, signal=71%
HP_HYPOMETRIC_SACCADES	HP_HYPOMETRIC_SACCADES		7	-0.42312288	-1.3991078	0.110416666	0.61761016	1.0	945	tags=71%, list=29%, signal=101%
HP_RESTING_TREMOR	HP_RESTING_TREMOR		11	-0.3383195	-1.3810049	0.11111111	0.6226744	1.0	968	tags=64%, list=30%, signal=91%
HP_MUSCLE_FIBER_SPLITTING	HP_MUSCLE_FIBER_SPLITTING		9	-0.38614818	-1.4162512	0.11293635	0.605965	1.0	552	tags=56%, list=17%, signal=67%
HP_CORPUS_CALLOSUM_ATROPHY	HP_CORPUS_CALLOSUM_ATROPHY		6	-0.45412275	-1.367002	0.11336032	0.637046	1.0	1768	tags=100%, list=55%, signal=220%
HP_INTRA_ORAL_HYPERPIGMENTATION	HP_INTRA_ORAL_HYPERPIGMENTATION		5	-0.5001549	-1.4020623	0.11354582	0.61387795	1.0	1619	tags=100%, list=50%, signal=200%
HP_LOW_HANGING_COLUMELLA	HP_LOW_HANGING_COLUMELLA		20	-0.25068492	-1.3669682	0.11368421	0.63533133	1.0	1943	tags=85%, list=60%, signal=212%
HP_CORNEAL_OPACITY	HP_CORNEAL_OPACITY		49	-0.16892675	-1.4036292	0.114173226	0.611773	1.0	1574	tags=65%, list=49%, signal=125%
HP_PRIMARY_HYPERCORTISOLISM	HP_PRIMARY_HYPERCORTISOLISM		5	-0.5104431	-1.3818958	0.11434109	0.6241597	1.0	293	tags=60%, list=9%, signal=66%
HP_ABNORMALITY_OF_THE_GINGIVA	HP_ABNORMALITY_OF_THE_GINGIVA		54	-0.1623313	-1.3843715	0.11462451	0.62340117	1.0	2358	tags=89%, list=73%, signal=323%
HP_NAUSEA_AND_VOMITING	HP_NAUSEA_AND_VOMITING		97	-0.11818347	-1.3604895	0.11462451	0.64180434	1.0	830	tags=37%, list=26%, signal=48%
HP_TOE_DEFORMITY	HP_TOE_DEFORMITY		43	-0.18073027	-1.3762102	0.115079366	0.6259227	1.0	2356	tags=91%, list=73%, signal=330%
HP_BULBAR_SIGNS	HP_BULBAR_SIGNS		12	-0.31997928	-1.364442	0.115226336	0.6400997	1.0	856	tags=58%, list=26%, signal=79%
HP_CEREBRAL_WHITE_MATTER_ATROPHY	HP_CEREBRAL_WHITE_MATTER_ATROPHY		13	-0.31543478	-1.380092	0.116	0.621435	1.0	1969	tags=92%, list=61%, signal=235%
HP_MICROPHTHALMIA	HP_MICROPHTHALMIA		63	-0.14517623	-1.3551221	0.11660079	0.6362143	1.0	1593	tags=63%, list=49%, signal=123%
HP_ABNORMALITY_OF_FACIAL_SOFT_TISSUE	HP_ABNORMALITY_OF_FACIAL_SOFT_TISSUE		136	-0.10356818	-1.3935351	0.11753372	0.6204039	1.0	1534	tags=57%, list=47%, signal=105%
HP_PERSONALITY_CHANGES	HP_PERSONALITY_CHANGES		9	-0.36849728	-1.3701856	0.11786372	0.63255847	1.0	968	tags=67%, list=30%, signal=95%
HP_PSEUDOEPIPHYSES	HP_PSEUDOEPIPHYSES		5	-0.48918498	-1.3635719	0.11798839	0.6406749	1.0	1008	tags=80%, list=31%, signal=116%
HP_ABNORMAL_SERUM_INSULIN_LIKE_GROWTH_FACTOR_1_LEVEL	HP_ABNORMAL_SERUM_INSULIN_LIKE_GROWTH_FACTOR_1_LEVEL		9	-0.37035888	-1.3568629	0.11801242	0.63855195	1.0	962	tags=67%, list=30%, signal=95%
HP_BRACHYDACTYLY	HP_BRACHYDACTYLY		109	-0.10745963	-1.3103262	0.118473895	0.6668186	1.0	1741	tags=64%, list=54%, signal=135%
HP_ABNORMAL_MALE_REPRODUCTIVE_SYSTEM_PHYSIOLOGY	HP_ABNORMAL_MALE_REPRODUCTIVE_SYSTEM_PHYSIOLOGY		274	-0.07376013	-1.3759105	0.11875	0.6248803	1.0	1446	tags=51%, list=45%, signal=85%
HP_ABNORMALITY_OF_MOUTH_SHAPE	HP_ABNORMALITY_OF_MOUTH_SHAPE		98	-0.119297236	-1.3575275	0.11885246	0.6386662	1.0	1441	tags=56%, list=45%, signal=98%
HP_ABNORMALITY_OF_THE_PHILTRUM	HP_ABNORMALITY_OF_THE_PHILTRUM		208	-0.08485955	-1.3810135	0.12156863	0.62446994	1.0	1609	tags=58%, list=50%, signal=107%
HP_GINGIVAL_OVERGROWTH	HP_GINGIVAL_OVERGROWTH		32	-0.19999999	-1.3504056	0.12215321	0.6396744	1.0	1280	tags=59%, list=40%, signal=97%
HP_MIDDLE_AGE_ONSET	HP_MIDDLE_AGE_ONSET		59	-0.1520723	-1.3582233	0.12244898	0.64048666	1.0	1874	tags=73%, list=58%, signal=170%
HP_RENAL_CELL_CARCINOMA	HP_RENAL_CELL_CARCINOMA		20	-0.2564757	-1.3635609	0.12248996	0.63892746	1.0	1278	tags=65%, list=40%, signal=107%
HP_ZOLLINGER_ELLISON_SYNDROME	HP_ZOLLINGER_ELLISON_SYNDROME		6	-0.44451332	-1.3358414	0.123732254	0.6520641	1.0	183	tags=50%, list=6%, signal=53%
HP_ABNORMAL_EYEBROW_MORPHOLOGY	HP_ABNORMAL_EYEBROW_MORPHOLOGY		199	-0.0872165	-1.3952589	0.123791106	0.61785656	1.0	1994	tags=70%, list=62%, signal=171%
HP_ACUTE_KIDNEY_INJURY	HP_ACUTE_KIDNEY_INJURY		7	-0.41528237	-1.3707997	0.124	0.63270426	1.0	1432	tags=86%, list=44%, signal=154%
HP_OPEN_BITE	HP_OPEN_BITE		17	-0.26994783	-1.3476391	0.1254902	0.6368332	1.0	2175	tags=94%, list=67%, signal=286%
HP_ABNORMALITY_OF_SPEECH_OR_VOCALIZATION	HP_ABNORMALITY_OF_SPEECH_OR_VOCALIZATION		456	-0.05883131	-1.34779	0.12688172	0.63809747	1.0	1156	tags=41%, list=36%, signal=55%
HP_NORMOCYTIC_ANEMIA	HP_NORMOCYTIC_ANEMIA		5	-0.48906103	-1.3577323	0.12727273	0.6398878	1.0	362	tags=60%, list=11%, signal=67%
HP_ABNORMAL_EYELASH_MORPHOLOGY	HP_ABNORMAL_EYELASH_MORPHOLOGY		84	-0.13039267	-1.369367	0.12820514	0.63287324	1.0	2053	tags=76%, list=64%, signal=203%
HP_MULTIPLE_CAFE_AU_LAIT_SPOTS	HP_MULTIPLE_CAFE_AU_LAIT_SPOTS		12	-0.32256728	-1.3531443	0.12869199	0.6379169	1.0	1925	tags=92%, list=60%, signal=226%
HP_DISTAL_AMYOTROPHY	HP_DISTAL_AMYOTROPHY		58	-0.15358622	-1.355789	0.12922466	0.6378456	1.0	628	tags=34%, list=19%, signal=42%
HP_YOUNG_ADULT_ONSET	HP_YOUNG_ADULT_ONSET		108	-0.11215441	-1.3489776	0.12943633	0.6383201	1.0	1925	tags=70%, list=60%, signal=168%
HP_SHORT_1ST_METACARPAL	HP_SHORT_1ST_METACARPAL		9	-0.37228945	-1.3827614	0.12948208	0.6257186	1.0	1674	tags=89%, list=52%, signal=184%
HP_EMG_ABNORMALITY	HP_EMG_ABNORMALITY		69	-0.14237538	-1.379979	0.12962963	0.6199104	1.0	628	tags=33%, list=19%, signal=40%
HP_WEAK_VOICE	HP_WEAK_VOICE		7	-0.42312288	-1.386719	0.13097712	0.6193052	1.0	945	tags=71%, list=29%, signal=101%
HP_ORAL_PHARYNGEAL_DYSPHAGIA	HP_ORAL_PHARYNGEAL_DYSPHAGIA		18	-0.26349998	-1.347313	0.13104838	0.6358888	1.0	411	tags=39%, list=13%, signal=44%
HP_ABNORMAL_TRABECULAR_BONE_MORPHOLOGY	HP_ABNORMAL_TRABECULAR_BONE_MORPHOLOGY		8	-0.3901985	-1.3412935	0.13121273	0.64301723	1.0	1167	tags=75%, list=36%, signal=117%
HP_CONGENITAL_ABNORMAL_HAIR_PATTERN	HP_CONGENITAL_ABNORMAL_HAIR_PATTERN		110	-0.112591006	-1.3786963	0.13188976	0.62129575	1.0	2382	tags=85%, list=74%, signal=311%
HP_CUPPED_EAR	HP_CUPPED_EAR		28	-0.21263596	-1.3540666	0.13305613	0.6372185	1.0	1282	tags=61%, list=40%, signal=100%
HP_DIFFUSE_ALVEOLAR_HEMORRHAGE	HP_DIFFUSE_ALVEOLAR_HEMORRHAGE		7	-0.40544847	-1.3116192	0.13404255	0.66666204	1.0	1002	tags=71%, list=31%, signal=103%
HP_BROAD_FACE	HP_BROAD_FACE		8	-0.38120347	-1.3495281	0.13424124	0.63857776	1.0	388	tags=50%, list=12%, signal=57%
HP_CORNEAL_NEOVASCULARIZATION	HP_CORNEAL_NEOVASCULARIZATION		8	-0.37996277	-1.3255619	0.1344697	0.6557164	1.0	2008	tags=100%, list=62%, signal=263%
HP_SUPERNUMERARY_BONES_OF_THE_AXIAL_SKELETON	HP_SUPERNUMERARY_BONES_OF_THE_AXIAL_SKELETON		11	-0.32827184	-1.3158208	0.13476562	0.66326684	1.0	1588	tags=82%, list=49%, signal=160%
HP_PANIC_ATTACK	HP_PANIC_ATTACK		18	-0.2675102	-1.3588092	0.13610587	0.640711	1.0	1655	tags=78%, list=51%, signal=159%
HP_EPISODIC_HYPERHIDROSIS	HP_EPISODIC_HYPERHIDROSIS		5	-0.48608613	-1.3394144	0.13654618	0.6462298	1.0	1018	tags=80%, list=31%, signal=117%
HP_MYOPIA	HP_MYOPIA		117	-0.10602955	-1.3324094	0.13663366	0.6541718	1.0	2074	tags=74%, list=64%, signal=200%
HP_ABNORMAL_CHORIORETINAL_MORPHOLOGY	HP_ABNORMAL_CHORIORETINAL_MORPHOLOGY		26	-0.22597052	-1.3560634	0.13664596	0.6388462	1.0	1887	tags=81%, list=58%, signal=193%
HP_ABNORMAL_BLOOD_GAS_LEVEL	HP_ABNORMAL_BLOOD_GAS_LEVEL		7	-0.4093023	-1.3604424	0.13675214	0.6383614	1.0	1913	tags=100%, list=59%, signal=245%
HP_NON_SMALL_CELL_LUNG_CARCINOMA	HP_NON_SMALL_CELL_LUNG_CARCINOMA		6	-0.439037	-1.3627645	0.13680154	0.63940525	1.0	1278	tags=83%, list=40%, signal=138%
HP_DYSGRAPHIA	HP_DYSGRAPHIA		10	-0.35363132	-1.3604864	0.13706563	0.64003634	1.0	1124	tags=70%, list=35%, signal=107%
HP_ABNORMAL_CONUS_TERMINALIS_MORPHOLOGY	HP_ABNORMAL_CONUS_TERMINALIS_MORPHOLOGY		12	-0.31677017	-1.3531369	0.13733076	0.6362333	1.0	2213	tags=100%, list=68%, signal=316%
HP_ABNORMAL_EARLOBE_MORPHOLOGY	HP_ABNORMAL_EARLOBE_MORPHOLOGY		44	-0.16884337	-1.3425283	0.13840155	0.6432425	1.0	1446	tags=61%, list=45%, signal=110%
HP_GANGRENE	HP_GANGRENE		7	-0.40544847	-1.3300225	0.13849287	0.6570957	1.0	1002	tags=71%, list=31%, signal=103%
HP_GAZE_EVOKED_NYSTAGMUS	HP_GAZE_EVOKED_NYSTAGMUS		21	-0.24417554	-1.3486937	0.13861386	0.6373374	1.0	756	tags=48%, list=23%, signal=62%
HP_ABNORMALITY_OF_THE_PERIPHERAL_NERVOUS_SYSTEM	HP_ABNORMALITY_OF_THE_PERIPHERAL_NERVOUS_SYSTEM		101	-0.11434047	-1.3167231	0.1391129	0.6641878	1.0	859	tags=38%, list=27%, signal=50%
HP_ABNORMAL_ELASTICITY_OF_SKIN	HP_ABNORMAL_ELASTICITY_OF_SKIN		62	-0.1443472	-1.3325225	0.13931298	0.65556556	1.0	2202	tags=82%, list=68%, signal=253%
HP_ABNORMAL_COLUMELLA_MORPHOLOGY	HP_ABNORMAL_COLUMELLA_MORPHOLOGY		34	-0.19392633	-1.352301	0.14049587	0.63668406	1.0	1282	tags=59%, list=40%, signal=96%
HP_PARADOXICAL_INCREASED_CORTISOL_SECRETION_ON_DEXAMETHASONE_SUPPRESSION_TEST	HP_PARADOXICAL_INCREASED_CORTISOL_SECRETION_ON_DEXAMETHASONE_SUPPRESSION_TEST		8	-0.37531018	-1.3278464	0.14049587	0.6562205	1.0	1619	tags=88%, list=50%, signal=175%
HP_ABNORMAL_CARDIOVASCULAR_SYSTEM_PHYSIOLOGY	HP_ABNORMAL_CARDIOVASCULAR_SYSTEM_PHYSIOLOGY		268	-0.073755704	-1.3273815	0.14056225	0.6558373	1.0	916	tags=35%, list=28%, signal=45%
HP_OLIGODONTIA	HP_OLIGODONTIA		20	-0.24713571	-1.3132417	0.14078675	0.66385335	1.0	1308	tags=65%, list=40%, signal=109%
HP_ABNORMAL_LEFT_VENTRICLE_MORPHOLOGY	HP_ABNORMAL_LEFT_VENTRICLE_MORPHOLOGY		26	-0.21814862	-1.3338637	0.14202334	0.65381736	1.0	669	tags=42%, list=21%, signal=53%
HP_SKIN_EROSION	HP_SKIN_EROSION		6	-0.44348007	-1.3415293	0.14229248	0.6440799	1.0	725	tags=67%, list=22%, signal=86%
HP_ABNORMALITY_IRIS_MORPHOLOGY	HP_ABNORMALITY_IRIS_MORPHOLOGY		102	-0.11418904	-1.321678	0.14257029	0.66098917	1.0	1925	tags=71%, list=60%, signal=169%
HP_LEUKODYSTROPHY	HP_LEUKODYSTROPHY		11	-0.3484519	-1.3607662	0.14285715	0.6429104	1.0	1523	tags=82%, list=47%, signal=154%
HP_ABNORMALITY_OF_THE_ABDOMINAL_ORGANS	HP_ABNORMALITY_OF_THE_ABDOMINAL_ORGANS		211	-0.08019691	-1.3154244	0.14285715	0.6611097	1.0	785	tags=32%, list=24%, signal=39%
HP_EMOTIONAL_LABILITY	HP_EMOTIONAL_LABILITY		42	-0.17542917	-1.3262787	0.14343435	0.6555281	1.0	1673	tags=69%, list=52%, signal=141%
HP_TRUNCAL_OBESITY	HP_TRUNCAL_OBESITY		21	-0.24353784	-1.3555366	0.1437008	0.636804	1.0	2451	tags=100%, list=76%, signal=411%
HP_CUBITUS_VALGUS	HP_CUBITUS_VALGUS		15	-0.28167027	-1.3284891	0.14373717	0.65619934	1.0	1465	tags=73%, list=45%, signal=134%
HP_NEOPLASM_OF_THE_ENDOCRINE_SYSTEM	HP_NEOPLASM_OF_THE_ENDOCRINE_SYSTEM		39	-0.17751974	-1.3197776	0.14453125	0.6611085	1.0	843	tags=44%, list=26%, signal=58%
HP_SLEEP_DISTURBANCE	HP_SLEEP_DISTURBANCE		150	-0.09206142	-1.3108567	0.14455445	0.66699487	1.0	1441	tags=53%, list=45%, signal=92%
HP_INCREASED_LEFT_VENTRICULAR_END_DIASTOLIC_VOLUME	HP_INCREASED_LEFT_VENTRICULAR_END_DIASTOLIC_VOLUME		7	-0.4131118	-1.328604	0.14478764	0.65747374	1.0	1439	tags=86%, list=45%, signal=154%
HP_OVERGROWTH	HP_OVERGROWTH		9	-0.36232635	-1.3209344	0.14534883	0.65966475	1.0	1347	tags=78%, list=42%, signal=133%
HP_WRIST_FLEXION_CONTRACTURE	HP_WRIST_FLEXION_CONTRACTURE		8	-0.37903225	-1.3383504	0.14561027	0.64723235	1.0	1607	tags=88%, list=50%, signal=174%
HP_FRECKLING	HP_FRECKLING		19	-0.25483644	-1.3289871	0.14615385	0.6580998	1.0	2074	tags=89%, list=64%, signal=248%
HP_LONG_FINGERS	HP_LONG_FINGERS		107	-0.11205084	-1.3172547	0.14741036	0.6644884	1.0	1584	tags=60%, list=49%, signal=113%
HP_PES_PLANUS	HP_PES_PLANUS		99	-0.112246	-1.3061087	0.14741036	0.6682961	1.0	1804	tags=67%, list=56%, signal=146%
HP_AORTIC_ARCH_ANEURYSM	HP_AORTIC_ARCH_ANEURYSM		13	-0.299209	-1.3134152	0.14744802	0.66498166	1.0	1524	tags=77%, list=47%, signal=145%
HP_SHORT_PHALANX_OF_THE_THUMB	HP_SHORT_PHALANX_OF_THE_THUMB		12	-0.3168737	-1.3448896	0.14785992	0.64025444	1.0	1674	tags=83%, list=52%, signal=172%
HP_LYMPHOMA	HP_LYMPHOMA		23	-0.2392456	-1.3502812	0.14836223	0.63834304	1.0	779	tags=48%, list=24%, signal=63%
HP_MOON_FACIES	HP_MOON_FACIES		8	-0.37531018	-1.2967407	0.14951456	0.67673767	1.0	1619	tags=88%, list=50%, signal=175%
HP_CHORDEE	HP_CHORDEE		9	-0.3548454	-1.3092018	0.15192308	0.668077	1.0	1012	tags=67%, list=31%, signal=97%
HP_PHOTOPSIA	HP_PHOTOPSIA		6	-0.41454846	-1.301321	0.15208334	0.6728639	1.0	1357	tags=83%, list=42%, signal=143%
HP_TAPERED_FINGER	HP_TAPERED_FINGER		57	-0.15208179	-1.3317175	0.1521739	0.6543966	1.0	1446	tags=60%, list=45%, signal=106%
HP_FINGER_CLINODACTYLY	HP_FINGER_CLINODACTYLY		141	-0.094460934	-1.288956	0.15277778	0.6871283	1.0	1772	tags=64%, list=55%, signal=135%
HP_ABNORMAL_GASTROINTESTINAL_MOTILITY	HP_ABNORMAL_GASTROINTESTINAL_MOTILITY		22	-0.2369017	-1.3272097	0.15353535	0.6546732	1.0	1738	tags=77%, list=54%, signal=166%
HP_ELEVATED_CIRCULATING_CALCITONIN_CONCENTRATION	HP_ELEVATED_CIRCULATING_CALCITONIN_CONCENTRATION		7	-0.4004872	-1.3058115	0.15368852	0.6659193	1.0	1018	tags=71%, list=31%, signal=104%
HP_ABNORMALITY_OF_THE_FRONTAL_HAIRLINE	HP_ABNORMALITY_OF_THE_FRONTAL_HAIRLINE		73	-0.12923719	-1.3037562	0.15432099	0.6696787	1.0	2382	tags=86%, list=74%, signal=321%
HP_HYPERCONVEX_FINGERNAILS	HP_HYPERCONVEX_FINGERNAILS		5	-0.48794544	-1.3441219	0.15461847	0.6407542	1.0	1012	tags=80%, list=31%, signal=116%
HP_ABNORMALITY_OF_ADRENAL_PHYSIOLOGY	HP_ABNORMALITY_OF_ADRENAL_PHYSIOLOGY		30	-0.20308141	-1.3155962	0.15625	0.6622632	1.0	859	tags=47%, list=27%, signal=63%
HP_PULMONARY_FIBROSIS	HP_PULMONARY_FIBROSIS		16	-0.26803482	-1.2911997	0.1564482	0.6829791	1.0	957	tags=56%, list=30%, signal=80%
HP_LEIOMYOSARCOMA	HP_LEIOMYOSARCOMA		6	-0.439037	-1.3212168	0.15667312	0.66057634	1.0	1278	tags=83%, list=40%, signal=138%
HP_SPINAL_CORD_LESION	HP_SPINAL_CORD_LESION		14	-0.28753436	-1.2942322	0.15682282	0.6798554	1.0	230	tags=36%, list=7%, signal=38%
HP_DELAYED_ABILITY_TO_CRAWL	HP_DELAYED_ABILITY_TO_CRAWL		5	-0.46811277	-1.3159107	0.15779468	0.6646325	1.0	1076	tags=80%, list=33%, signal=120%
HP_BLOODSTREAM_INFECTIOUS_AGENT	HP_BLOODSTREAM_INFECTIOUS_AGENT		5	-0.4723272	-1.3231266	0.15799615	0.66034853	1.0	416	tags=60%, list=13%, signal=69%
HP_IMPAIRED_VISUOSPATIAL_CONSTRUCTIVE_COGNITION	HP_IMPAIRED_VISUOSPATIAL_CONSTRUCTIVE_COGNITION		7	-0.38923585	-1.3087881	0.15866388	0.66756403	1.0	1516	tags=86%, list=47%, signal=161%
HP_TELANGIECTASIA_OF_THE_SKIN	HP_TELANGIECTASIA_OF_THE_SKIN		16	-0.27300993	-1.285058	0.1590909	0.6864816	1.0	941	tags=56%, list=29%, signal=79%
HP_ABNORMALITY_OF_LOWER_LIMB_JOINT	HP_ABNORMALITY_OF_LOWER_LIMB_JOINT		182	-0.08602413	-1.3087107	0.15969582	0.66618097	1.0	1621	tags=58%, list=50%, signal=110%
HP_COARSE_FACIAL_FEATURES	HP_COARSE_FACIAL_FEATURES		68	-0.13794899	-1.3069731	0.15969582	0.66914934	1.0	2749	tags=99%, list=85%, signal=645%
HP_DOWNTURNED_CORNERS_OF_MOUTH	HP_DOWNTURNED_CORNERS_OF_MOUTH		57	-0.14524658	-1.300104	0.15991902	0.674303	1.0	1411	tags=58%, list=44%, signal=101%
HP_APLASIA_HYPOPLASIA_OF_TOE	HP_APLASIA_HYPOPLASIA_OF_TOE		42	-0.16678609	-1.2737808	0.16007905	0.68879044	1.0	1008	tags=48%, list=31%, signal=68%
HP_HORIZONTAL_EYEBROW	HP_HORIZONTAL_EYEBROW		16	-0.2767413	-1.3223218	0.16015625	0.6609463	1.0	1535	tags=75%, list=47%, signal=142%
HP_HYPERKERATOSIS	HP_HYPERKERATOSIS		51	-0.15326907	-1.2947994	0.16089614	0.6800489	1.0	1478	tags=61%, list=46%, signal=110%
HP_APLASIA_HYPOPLASIA_OF_THE_TIBIA	HP_APLASIA_HYPOPLASIA_OF_THE_TIBIA		6	-0.4323207	-1.3067988	0.16115703	0.6680744	1.0	761	tags=67%, list=24%, signal=87%
HP_SELF_INJURIOUS_BEHAVIOR	HP_SELF_INJURIOUS_BEHAVIOR		77	-0.1273386	-1.3024714	0.16227181	0.67140627	1.0	1614	tags=62%, list=50%, signal=122%
HP_PROGRESSIVE_HEARING_IMPAIRMENT	HP_PROGRESSIVE_HEARING_IMPAIRMENT		10	-0.344072	-1.319173	0.1627451	0.6611168	1.0	1478	tags=80%, list=46%, signal=147%
HP_FUNCTIONAL_ABNORMALITY_OF_THE_GASTROINTESTINAL_TRACT	HP_FUNCTIONAL_ABNORMALITY_OF_THE_GASTROINTESTINAL_TRACT		289	-0.06554878	-1.2708993	0.16317992	0.68890643	1.0	1754	tags=60%, list=54%, signal=120%
HP_POSTNATAL_GROWTH_RETARDATION	HP_POSTNATAL_GROWTH_RETARDATION		76	-0.12899405	-1.2992806	0.16330644	0.6732766	1.0	572	tags=30%, list=18%, signal=36%
HP_ABNORMAL_NERVE_CONDUCTION_VELOCITY	HP_ABNORMAL_NERVE_CONDUCTION_VELOCITY		31	-0.19966546	-1.3060012	0.16374269	0.66702604	1.0	1030	tags=52%, list=32%, signal=75%
HP_HEMIVERTEBRAE	HP_HEMIVERTEBRAE		23	-0.22776972	-1.2996114	0.16403162	0.6739976	1.0	1940	tags=83%, list=60%, signal=205%
HP_APLASIA_HYPOPLASIA_OF_THE_EARLOBES	HP_APLASIA_HYPOPLASIA_OF_THE_EARLOBES		14	-0.2867353	-1.2984134	0.16409266	0.67400265	1.0	1156	tags=64%, list=36%, signal=100%
HP_REDUCED_ATTENTION_REGULATION	HP_REDUCED_ATTENTION_REGULATION		152	-0.09060148	-1.2752577	0.16465864	0.6908895	1.0	615	tags=28%, list=19%, signal=33%
HP_LONG_EYELASHES	HP_LONG_EYELASHES		46	-0.15853326	-1.2714942	0.16502947	0.69028574	1.0	1674	tags=67%, list=52%, signal=138%
HP_MULTIPLE_RENAL_CYSTS	HP_MULTIPLE_RENAL_CYSTS		14	-0.2900648	-1.2868415	0.16530612	0.6864313	1.0	1607	tags=79%, list=50%, signal=156%
HP_SHUFFLING_GAIT	HP_SHUFFLING_GAIT		12	-0.31086954	-1.2923758	0.1659919	0.6830392	1.0	1424	tags=75%, list=44%, signal=134%
HP_CUTIS_MARMORATA	HP_CUTIS_MARMORATA		21	-0.23477332	-1.2704026	0.16767676	0.6872852	1.0	1094	tags=57%, list=34%, signal=86%
HP_PLAGIOCEPHALY	HP_PLAGIOCEPHALY		51	-0.15181436	-1.264856	0.16792452	0.6915988	1.0	1546	tags=63%, list=48%, signal=118%
HP_ABNORMALITY_OF_CIRCULATING_ENZYME_LEVEL	HP_ABNORMALITY_OF_CIRCULATING_ENZYME_LEVEL		72	-0.13990858	-1.3353249	0.16795367	0.65162194	1.0	1534	tags=61%, list=47%, signal=114%
HP_ABNORMAL_IMMUNE_SYSTEM_MORPHOLOGY	HP_ABNORMAL_IMMUNE_SYSTEM_MORPHOLOGY		122	-0.099088095	-1.2870196	0.16839917	0.6874812	1.0	779	tags=34%, list=24%, signal=43%
HP_ABNORMAL_CARDIAC_VENTRICLE_MORPHOLOGY	HP_ABNORMAL_CARDIAC_VENTRICLE_MORPHOLOGY		192	-0.08152413	-1.2682409	0.16849016	0.68842596	1.0	1588	tags=57%, list=49%, signal=105%
HP_ABNORMAL_VAGINA_MORPHOLOGY	HP_ABNORMAL_VAGINA_MORPHOLOGY		21	-0.23363142	-1.2875798	0.16860466	0.6876248	1.0	2175	tags=90%, list=67%, signal=275%
HP_SHORT_PHILTRUM	HP_SHORT_PHILTRUM		93	-0.11289467	-1.2708501	0.16895874	0.6876138	1.0	1280	tags=51%, list=40%, signal=81%
HP_LONG_PHILTRUM	HP_LONG_PHILTRUM		125	-0.10080718	-1.275852	0.16929133	0.6908114	1.0	1446	tags=54%, list=45%, signal=95%
HP_ABNORMAL_PULMONARY_VALVE_MORPHOLOGY	HP_ABNORMAL_PULMONARY_VALVE_MORPHOLOGY		22	-0.22761256	-1.2721448	0.17025441	0.69155437	1.0	1474	tags=68%, list=46%, signal=124%
HP_ABNORMAL_DELIVERY	HP_ABNORMAL_DELIVERY		23	-0.22115788	-1.2776616	0.17029703	0.6906675	1.0	556	tags=39%, list=17%, signal=47%
HP_ABNORMALITY_OF_THE_PANCREAS	HP_ABNORMALITY_OF_THE_PANCREAS		51	-0.15386696	-1.2856416	0.17045455	0.6880401	1.0	779	tags=39%, list=24%, signal=51%
HP_GASTROINTESTINAL_OBSTRUCTION	HP_GASTROINTESTINAL_OBSTRUCTION		13	-0.2852773	-1.2836138	0.17052631	0.6872872	1.0	823	tags=54%, list=25%, signal=72%
HP_ABSENT_EYEBROW	HP_ABSENT_EYEBROW		10	-0.33010554	-1.2743648	0.17125984	0.6902593	1.0	1523	tags=80%, list=47%, signal=151%
HP_ABNORMAL_VISUAL_FIXATION	HP_ABNORMAL_VISUAL_FIXATION		7	-0.37023255	-1.2632892	0.17142858	0.68862635	1.0	2039	tags=100%, list=63%, signal=270%
HP_ABNORMALITY_OF_UPPER_LIMB_EPIPHYSIS_MORPHOLOGY	HP_ABNORMALITY_OF_UPPER_LIMB_EPIPHYSIS_MORPHOLOGY		15	-0.27636513	-1.2916765	0.17153996	0.6833086	1.0	1913	tags=87%, list=59%, signal=211%
HP_SYNOSTOSIS_OF_METACARPALS_METATARSALS	HP_SYNOSTOSIS_OF_METACARPALS_METATARSALS		5	-0.45199874	-1.2795328	0.1736527	0.69190085	1.0	1128	tags=80%, list=35%, signal=123%
HP_HYPOPLASTIC_FIFTH_FINGERNAIL	HP_HYPOPLASTIC_FIFTH_FINGERNAIL		6	-0.43728042	-1.2853236	0.17381974	0.6873417	1.0	745	tags=67%, list=23%, signal=86%
HP_FIBULAR_HYPOPLASIA	HP_FIBULAR_HYPOPLASIA		5	-0.47077778	-1.2763759	0.17382812	0.6909261	1.0	421	tags=60%, list=13%, signal=69%
HP_HIGHLY_ARCHED_EYEBROW	HP_HIGHLY_ARCHED_EYEBROW		65	-0.13133033	-1.2711407	0.17479675	0.6897399	1.0	1574	tags=62%, list=49%, signal=118%
HP_TYPICALLY_DE_NOVO	HP_TYPICALLY_DE_NOVO		5	-0.4583204	-1.2770958	0.1755102	0.6906428	1.0	1754	tags=100%, list=54%, signal=218%
HP_FACIAL_HYPOTONIA	HP_FACIAL_HYPOTONIA		20	-0.2367372	-1.2813773	0.17561984	0.69024104	1.0	1503	tags=70%, list=47%, signal=130%
HP_HIP_DYSPLASIA	HP_HIP_DYSPLASIA		57	-0.14537367	-1.2541794	0.17635271	0.6995693	1.0	1524	tags=61%, list=47%, signal=114%
HP_HEPATOCELLULAR_CARCINOMA	HP_HEPATOCELLULAR_CARCINOMA		9	-0.34429622	-1.2777827	0.17635658	0.6918323	1.0	1046	tags=67%, list=32%, signal=98%
HP_INCOMPREHENSIBLE_SPEECH	HP_INCOMPREHENSIBLE_SPEECH		5	-0.456647	-1.2811122	0.17659138	0.6893191	1.0	1113	tags=80%, list=34%, signal=122%
HP_POLYPHAGIA	HP_POLYPHAGIA		27	-0.20104001	-1.2668386	0.17710583	0.6893619	1.0	434	tags=33%, list=13%, signal=38%
HP_SEVERE_INFECTION	HP_SEVERE_INFECTION		8	-0.3725186	-1.2826961	0.17777778	0.68810344	1.0	416	tags=50%, list=13%, signal=57%
HP_ABNORMALITY_OF_SKELETAL_MATURATION	HP_ABNORMALITY_OF_SKELETAL_MATURATION		87	-0.11541399	-1.2537562	0.1783567	0.69645846	1.0	1124	tags=46%, list=35%, signal=69%
HP_ABNORMAL_B_CELL_SUBSET_DISTRIBUTION	HP_ABNORMAL_B_CELL_SUBSET_DISTRIBUTION		8	-0.3725186	-1.2787659	0.17924528	0.69229466	1.0	416	tags=50%, list=13%, signal=57%
HP_RENOVASCULAR_HYPERTENSION	HP_RENOVASCULAR_HYPERTENSION		7	-0.38799554	-1.2612469	0.17984189	0.6910298	1.0	1520	tags=86%, list=47%, signal=161%
HP_ABNORMAL_LUNG_DEVELOPMENT	HP_ABNORMAL_LUNG_DEVELOPMENT		51	-0.15090825	-1.257804	0.18036072	0.6956613	1.0	1739	tags=69%, list=54%, signal=146%
HP_LOWER_LIMB_ASYMMETRY	HP_LOWER_LIMB_ASYMMETRY		16	-0.25746268	-1.2612742	0.18067227	0.69235295	1.0	2203	tags=94%, list=68%, signal=293%
HP_ABNORMALITY_OF_THE_LIVER	HP_ABNORMALITY_OF_THE_LIVER		167	-0.08594814	-1.257169	0.18072289	0.6960309	1.0	802	tags=33%, list=25%, signal=42%
HP_ABNORMALITY_OF_THE_MIDDLE_EAR	HP_ABNORMALITY_OF_THE_MIDDLE_EAR		148	-0.089091025	-1.2441794	0.18093385	0.7070616	1.0	1779	tags=64%, list=55%, signal=135%
HP_THICK_LOWER_LIP_VERMILION	HP_THICK_LOWER_LIP_VERMILION		40	-0.16359648	-1.2294757	0.18105263	0.7069977	1.0	1822	tags=73%, list=56%, signal=164%
HP_EPISTAXIS	HP_EPISTAXIS		17	-0.2539749	-1.2588636	0.18125	0.69578284	1.0	1656	tags=76%, list=51%, signal=156%
HP_SPORADIC	HP_SPORADIC		37	-0.17381044	-1.2700727	0.18218623	0.6866885	1.0	1018	tags=49%, list=31%, signal=70%
HP_HIP_CONTRACTURE	HP_HIP_CONTRACTURE		20	-0.22471976	-1.2097416	0.18219462	0.71358615	1.0	572	tags=40%, list=18%, signal=48%
HP_HYPERPIGMENTATION_OF_THE_SKIN	HP_HYPERPIGMENTATION_OF_THE_SKIN		81	-0.11874734	-1.253929	0.18333334	0.69877857	1.0	1981	tags=73%, list=61%, signal=183%
HP_ABSENT_TOENAIL	HP_ABSENT_TOENAIL		7	-0.38507193	-1.255922	0.18383838	0.6964435	1.0	606	tags=57%, list=19%, signal=70%
HP_ABNORMAL_TRICUSPID_VALVE_MORPHOLOGY	HP_ABNORMAL_TRICUSPID_VALVE_MORPHOLOGY		16	-0.26026118	-1.2638632	0.1846473	0.69128746	1.0	1588	tags=75%, list=49%, signal=147%
HP_WHITE_HAIR	HP_WHITE_HAIR		6	-0.42674106	-1.2785017	0.18484288	0.6914957	1.0	779	tags=67%, list=24%, signal=88%
HP_HALLUCINATIONS	HP_HALLUCINATIONS		29	-0.19403143	-1.2465514	0.18518518	0.7079323	1.0	494	tags=34%, list=15%, signal=40%
HP_VITREORETINOPATHY	HP_VITREORETINOPATHY		5	-0.46327856	-1.263795	0.18550107	0.69005054	1.0	1738	tags=100%, list=54%, signal=216%
HP_ABNORMALITY_OF_THE_HAND	HP_ABNORMALITY_OF_THE_HAND		416	-0.056244534	-1.2487146	0.18674698	0.7065973	1.0	1614	tags=55%, list=50%, signal=95%
HP_APHASIA	HP_APHASIA		26	-0.20994285	-1.2697519	0.18689787	0.68604547	1.0	571	tags=38%, list=18%, signal=46%
HP_CORONARY_ARTERY_ATHEROSCLEROSIS	HP_CORONARY_ARTERY_ATHEROSCLEROSIS		8	-0.3632134	-1.2322361	0.18699187	0.7065184	1.0	1254	tags=75%, list=39%, signal=122%
HP_RELATIVE_MACROCEPHALY	HP_RELATIVE_MACROCEPHALY		19	-0.23786591	-1.225933	0.18775511	0.70422924	1.0	1278	tags=63%, list=40%, signal=104%
HP_HYPEREXTENSIBILITY_OF_THE_KNEE	HP_HYPEREXTENSIBILITY_OF_THE_KNEE		9	-0.33291966	-1.2251228	0.18828452	0.7025122	1.0	2160	tags=100%, list=67%, signal=301%
HP_ASPIRATION	HP_ASPIRATION		9	-0.3480884	-1.2747514	0.19103314	0.690708	1.0	1752	tags=89%, list=54%, signal=194%
HP_BLISTERING_BY_ANATOMICAL_LOCATION	HP_BLISTERING_BY_ANATOMICAL_LOCATION		7	-0.38635656	-1.24078	0.19126819	0.7050706	1.0	1987	tags=100%, list=61%, signal=259%
HP_ABNORMAL_BLOOD_POTASSIUM_CONCENTRATION	HP_ABNORMAL_BLOOD_POTASSIUM_CONCENTRATION		20	-0.23599	-1.2876934	0.19189766	0.6888165	1.0	859	tags=50%, list=27%, signal=68%
HP_CENTRAL_OPACIFICATION_OF_THE_CORNEA	HP_CENTRAL_OPACIFICATION_OF_THE_CORNEA		6	-0.41382515	-1.2451644	0.19223301	0.71017575	1.0	282	tags=50%, list=9%, signal=55%
HP_ABSENT_TOE	HP_ABSENT_TOE		21	-0.23468435	-1.2842625	0.19246031	0.6870764	1.0	1556	tags=71%, list=48%, signal=137%
HP_ABNORMAL_INTERNAL_GENITALIA	HP_ABNORMAL_INTERNAL_GENITALIA		111	-0.1004702	-1.2466713	0.19246031	0.70901144	1.0	823	tags=35%, list=25%, signal=46%
HP_ABNORMALITY_OF_THE_URETER	HP_ABNORMALITY_OF_THE_URETER		103	-0.10909843	-1.2717791	0.19315895	0.6909055	1.0	1762	tags=65%, list=55%, signal=138%
HP_PENDULAR_NYSTAGMUS	HP_PENDULAR_NYSTAGMUS		12	-0.29999998	-1.2324874	0.1932271	0.7084779	1.0	2267	tags=100%, list=70%, signal=334%
HP_PALLOR	HP_PALLOR		26	-0.20233692	-1.2312824	0.19348268	0.70494115	1.0	844	tags=46%, list=26%, signal=62%
HP_CLINODACTYLY	HP_CLINODACTYLY		174	-0.080598824	-1.211962	0.19379845	0.7130509	1.0	1612	tags=57%, list=50%, signal=108%
HP_NEOPLASM_OF_THE_NERVOUS_SYSTEM	HP_NEOPLASM_OF_THE_NERVOUS_SYSTEM		59	-0.13173118	-1.222191	0.19433199	0.7009206	1.0	2322	tags=85%, list=72%, signal=295%
HP_JOINT_LAXITY	HP_JOINT_LAXITY		78	-0.12451426	-1.2678988	0.19488189	0.68796074	1.0	2053	tags=76%, list=64%, signal=202%
HP_BRACHYCEPHALY	HP_BRACHYCEPHALY		89	-0.1109832	-1.2249128	0.19491525	0.70174164	1.0	1940	tags=71%, list=60%, signal=172%
HP_MILD_GLOBAL_DEVELOPMENTAL_DELAY	HP_MILD_GLOBAL_DEVELOPMENTAL_DELAY		22	-0.22662133	-1.2738158	0.19507186	0.6901831	1.0	1771	tags=77%, list=55%, signal=170%
HP_DELUSIONS	HP_DELUSIONS		13	-0.28262478	-1.2643862	0.1959596	0.6913168	1.0	1826	tags=85%, list=56%, signal=194%
HP_CEREBRAL_CORTICAL_ATROPHY	HP_CEREBRAL_CORTICAL_ATROPHY		90	-0.11360065	-1.2580307	0.196	0.6964898	1.0	1691	tags=63%, list=52%, signal=129%
HP_SHORT_CHIN	HP_SHORT_CHIN		23	-0.2172829	-1.263684	0.19628099	0.68894285	1.0	990	tags=52%, list=31%, signal=75%
HP_LIMITATION_OF_NECK_MOTION	HP_LIMITATION_OF_NECK_MOTION		7	-0.39561456	-1.2563441	0.19688109	0.6967944	1.0	572	tags=57%, list=18%, signal=69%
HP_OVERRIDING_AORTA	HP_OVERRIDING_AORTA		7	-0.38799554	-1.2538549	0.1984127	0.69758296	1.0	1520	tags=86%, list=47%, signal=161%
HP_THIN_EYEBROW	HP_THIN_EYEBROW		10	-0.3209187	-1.2431026	0.19842829	0.7045501	1.0	2199	tags=100%, list=68%, signal=312%
HP_ABNORMAL_MYELINATION	HP_ABNORMAL_MYELINATION		142	-0.09045534	-1.2293035	0.1987705	0.7034486	1.0	814	tags=34%, list=25%, signal=43%
HP_ABNORMALITY_OF_THE_GLABELLA	HP_ABNORMALITY_OF_THE_GLABELLA		6	-0.4082455	-1.241742	0.19885278	0.7039214	1.0	1916	tags=100%, list=59%, signal=245%
HP_ECTOPIC_KIDNEY	HP_ECTOPIC_KIDNEY		28	-0.19783305	-1.2390817	0.19921105	0.7066637	1.0	2022	tags=82%, list=63%, signal=218%
HP_ABNORMAL_METACARPOPHALANGEAL_JOINT_MORPHOLOGY	HP_ABNORMAL_METACARPOPHALANGEAL_JOINT_MORPHOLOGY		7	-0.37683275	-1.218899	0.20125785	0.7055123	1.0	1556	tags=86%, list=48%, signal=165%
HP_ABNORMALITY_OF_THE_TESTIS_SIZE	HP_ABNORMALITY_OF_THE_TESTIS_SIZE		42	-0.16332288	-1.2504448	0.20153551	0.7034484	1.0	1096	tags=50%, list=34%, signal=75%
HP_ABNORMAL_AORTIC_ARCH_MORPHOLOGY	HP_ABNORMAL_AORTIC_ARCH_MORPHOLOGY		20	-0.22758403	-1.233556	0.20233463	0.7083953	1.0	1694	tags=75%, list=52%, signal=157%
HP_MIDFACE_RETRUSION	HP_MIDFACE_RETRUSION		79	-0.117336504	-1.219208	0.20272905	0.70590276	1.0	572	tags=29%, list=18%, signal=35%
HP_EARLY_YOUNG_ADULT_ONSET	HP_EARLY_YOUNG_ADULT_ONSET		18	-0.24687134	-1.234578	0.20299146	0.7085491	1.0	2260	tags=94%, list=70%, signal=312%
HP_URINARY_URGENCY	HP_URINARY_URGENCY		11	-0.30335012	-1.2323261	0.2034632	0.70759326	1.0	493	tags=45%, list=15%, signal=53%
HP_ABNORMAL_MIDDLE_PHALANX_MORPHOLOGY_OF_THE_HAND	HP_ABNORMAL_MIDDLE_PHALANX_MORPHOLOGY_OF_THE_HAND		19	-0.23662096	-1.2371492	0.20396039	0.70880497	1.0	1282	tags=63%, list=40%, signal=104%
HP_DILATED_CARDIOMYOPATHY	HP_DILATED_CARDIOMYOPATHY		36	-0.16955222	-1.2297245	0.20436507	0.7076612	1.0	1524	tags=64%, list=47%, signal=120%
HP_DYSPNEA	HP_DYSPNEA		90	-0.11558097	-1.2484069	0.20477137	0.705915	1.0	787	tags=36%, list=24%, signal=46%
HP_ADULT_ONSET	HP_ADULT_ONSET		170	-0.084170245	-1.2653003	0.2053942	0.6918733	1.0	922	tags=36%, list=29%, signal=48%
HP_PAIN_INSENSITIVITY	HP_PAIN_INSENSITIVITY		9	-0.33223015	-1.2312973	0.20566037	0.7062038	1.0	1444	tags=78%, list=45%, signal=140%
HP_THORACIC_AORTIC_ANEURYSM	HP_THORACIC_AORTIC_ANEURYSM		30	-0.18630023	-1.2133243	0.20570265	0.71331835	1.0	2421	tags=93%, list=75%, signal=368%
HP_MUSCLE_HYPERTROPHY_OF_THE_LOWER_EXTREMITIES	HP_MUSCLE_HYPERTROPHY_OF_THE_LOWER_EXTREMITIES		10	-0.32433274	-1.2385504	0.20641282	0.70665294	1.0	572	tags=50%, list=18%, signal=61%
HP_SLANTING_OF_THE_PALPEBRAL_FISSURE	HP_SLANTING_OF_THE_PALPEBRAL_FISSURE		220	-0.074157946	-1.232065	0.20668058	0.70562494	1.0	1614	tags=57%, list=50%, signal=106%
HP_POOR_APPETITE	HP_POOR_APPETITE		8	-0.35794044	-1.2448149	0.20750988	0.7068893	1.0	463	tags=50%, list=14%, signal=58%
HP_MEGALOCORNEA	HP_MEGALOCORNEA		12	-0.29679087	-1.2345713	0.20758483	0.70723754	1.0	2008	tags=92%, list=62%, signal=241%
HP_ABNORMAL_SKIN_MORPHOLOGY_OF_THE_PALM	HP_ABNORMAL_SKIN_MORPHOLOGY_OF_THE_PALM		116	-0.09904388	-1.2234856	0.20758483	0.70020115	1.0	1587	tags=59%, list=49%, signal=111%
HP_MYOFIBRILLAR_MYOPATHY	HP_MYOFIBRILLAR_MYOPATHY		7	-0.38365445	-1.2356458	0.20766129	0.7099543	1.0	1534	tags=86%, list=47%, signal=163%
HP_SHORT_COLUMELLA	HP_SHORT_COLUMELLA		8	-0.35452852	-1.244936	0.20809248	0.7093644	1.0	1282	tags=75%, list=40%, signal=124%
HP_RENAL_TUBULAR_ACIDOSIS	HP_RENAL_TUBULAR_ACIDOSIS		8	-0.3455335	-1.2127964	0.20934579	0.71342593	1.0	1311	tags=75%, list=41%, signal=126%
HP_INFANTILE_ONSET	HP_INFANTILE_ONSET		270	-0.067912094	-1.2349637	0.20948617	0.70901155	1.0	949	tags=36%, list=29%, signal=46%
HP_PSYCHOSIS	HP_PSYCHOSIS		31	-0.18220113	-1.1992311	0.20958084	0.7227714	1.0	2337	tags=90%, list=72%, signal=323%
HP_ABNORMAL_SOCIAL_BEHAVIOR	HP_ABNORMAL_SOCIAL_BEHAVIOR		49	-0.15289131	-1.2424157	0.20980392	0.7036226	1.0	1691	tags=67%, list=52%, signal=139%
HP_PULMONARY_ARTERY_ATRESIA	HP_PULMONARY_ARTERY_ATRESIA		13	-0.27815613	-1.2239987	0.20987654	0.701519	1.0	2089	tags=92%, list=65%, signal=260%
HP_PAPILLOMA	HP_PAPILLOMA		5	-0.42875734	-1.2257416	0.21	0.7021877	1.0	1203	tags=80%, list=37%, signal=127%
HP_ABNORMAL_CARDIOMYOCYTE_MORPHOLOGY	HP_ABNORMAL_CARDIOMYOCYTE_MORPHOLOGY		6	-0.40690225	-1.2434148	0.21010101	0.705067	1.0	843	tags=67%, list=26%, signal=90%
HP_SUPRAVALVULAR_AORTIC_STENOSIS	HP_SUPRAVALVULAR_AORTIC_STENOSIS		7	-0.38799554	-1.2357167	0.21052632	0.71116024	1.0	1520	tags=86%, list=47%, signal=161%
HP_ABNORMAL_PUPIL_MORPHOLOGY	HP_ABNORMAL_PUPIL_MORPHOLOGY		17	-0.2481749	-1.2332448	0.21083172	0.7078648	1.0	2245	tags=94%, list=69%, signal=307%
HP_POLYNEUROPATHY	HP_POLYNEUROPATHY		11	-0.29615304	-1.2067878	0.21083172	0.7172679	1.0	810	tags=55%, list=25%, signal=73%
HP_IMPAIRED_SMOOTH_PURSUIT	HP_IMPAIRED_SMOOTH_PURSUIT		8	-0.3396402	-1.2264774	0.21327968	0.70417327	1.0	522	tags=50%, list=16%, signal=59%
HP_EPENDYMOMA	HP_EPENDYMOMA		7	-0.3730675	-1.235047	0.21387284	0.7101546	1.0	183	tags=43%, list=6%, signal=45%
HP_LIMITATION_OF_KNEE_MOBILITY	HP_LIMITATION_OF_KNEE_MOBILITY		10	-0.31986347	-1.2436256	0.214	0.7058419	1.0	1556	tags=80%, list=48%, signal=154%
HP_VASCULAR_SKIN_ABNORMALITY	HP_VASCULAR_SKIN_ABNORMALITY		120	-0.09682945	-1.2102402	0.214	0.71363276	1.0	1585	tags=58%, list=49%, signal=110%
HP_CONGENITAL_MALFORMATION_OF_THE_RIGHT_HEART	HP_CONGENITAL_MALFORMATION_OF_THE_RIGHT_HEART		21	-0.22301316	-1.201802	0.21458334	0.7237139	1.0	2363	tags=95%, list=73%, signal=352%
HP_HYPOPARATHYROIDISM	HP_HYPOPARATHYROIDISM		11	-0.3018825	-1.2071853	0.21538462	0.71754724	1.0	1673	tags=82%, list=52%, signal=169%
HP_ATYPICAL_ABSENCE_SEIZURE	HP_ATYPICAL_ABSENCE_SEIZURE		9	-0.345951	-1.2448511	0.2173913	0.708208	1.0	2118	tags=100%, list=66%, signal=289%
HP_INTESTINAL_FISTULA	HP_INTESTINAL_FISTULA		9	-0.3282656	-1.2075291	0.21747968	0.7178511	1.0	2175	tags=100%, list=67%, signal=305%
HP_ABNORMAL_BLOOD_MONOVALENT_INORGANIC_CATION_CONCENTRATION	HP_ABNORMAL_BLOOD_MONOVALENT_INORGANIC_CATION_CONCENTRATION		23	-0.21431571	-1.239823	0.21807465	0.7062315	1.0	859	tags=48%, list=27%, signal=65%
HP_DIASTEMA	HP_DIASTEMA		9	-0.33843556	-1.225902	0.21940929	0.7030198	1.0	1424	tags=78%, list=44%, signal=139%
HP_BIFID_UVULA	HP_BIFID_UVULA		44	-0.15313105	-1.211721	0.22040816	0.7123552	1.0	2451	tags=91%, list=76%, signal=371%
HP_ABNORMALITY_OF_THE_ELBOW	HP_ABNORMALITY_OF_THE_ELBOW		71	-0.12730417	-1.2195491	0.2209073	0.7063152	1.0	1556	tags=61%, list=48%, signal=114%
HP_INCREASED_HEAD_CIRCUMFERENCE	HP_INCREASED_HEAD_CIRCUMFERENCE		114	-0.09853372	-1.1847469	0.22131148	0.7286341	1.0	601	tags=28%, list=19%, signal=33%
HP_TRACHEAL_STENOSIS	HP_TRACHEAL_STENOSIS		8	-0.3641439	-1.2438253	0.22176592	0.70667285	1.0	1251	tags=75%, list=39%, signal=122%
HP_ABNORMALITY_OF_THE_GENITAL_SYSTEM	HP_ABNORMALITY_OF_THE_GENITAL_SYSTEM		372	-0.057019345	-1.2268922	0.22307692	0.7069888	1.0	1619	tags=55%, list=50%, signal=98%
HP_NARROW_PALPEBRAL_FISSURE	HP_NARROW_PALPEBRAL_FISSURE		24	-0.203138	-1.2007071	0.22310758	0.72525346	1.0	2312	tags=92%, list=72%, signal=320%
HP_GENERALIZED_MUSCLE_WEAKNESS	HP_GENERALIZED_MUSCLE_WEAKNESS		36	-0.16899598	-1.197741	0.22336066	0.7229001	1.0	628	tags=36%, list=19%, signal=44%
HP_ABNORMAL_CORONARY_ARTERY_MORPHOLOGY	HP_ABNORMAL_CORONARY_ARTERY_MORPHOLOGY		10	-0.3132837	-1.2165457	0.22350675	0.70903945	1.0	1254	tags=70%, list=39%, signal=114%
HP_NEUROENDOCRINE_NEOPLASM	HP_NEUROENDOCRINE_NEOPLASM		14	-0.27781227	-1.2265712	0.22352941	0.70525604	1.0	723	tags=50%, list=22%, signal=64%
HP_AGITATION	HP_AGITATION		32	-0.17843749	-1.2286725	0.2238806	0.7037688	1.0	945	tags=47%, list=29%, signal=66%
HP_STEPPAGE_GAIT	HP_STEPPAGE_GAIT		20	-0.22471976	-1.1998512	0.22390892	0.72238064	1.0	572	tags=40%, list=18%, signal=48%
HP_ABNORMAL_FACIAL_SHAPE	HP_ABNORMAL_FACIAL_SHAPE		287	-0.06499885	-1.2139393	0.22485207	0.71306854	1.0	2715	tags=90%, list=84%, signal=512%
HP_ABNORMALITY_OF_COAGULATION	HP_ABNORMALITY_OF_COAGULATION		31	-0.18733059	-1.2157592	0.22494887	0.709879	1.0	1278	tags=58%, list=40%, signal=95%
HP_SENSORIMOTOR_NEUROPATHY	HP_SENSORIMOTOR_NEUROPATHY		14	-0.2679126	-1.2043579	0.22524272	0.71976924	1.0	524	tags=43%, list=16%, signal=51%
HP_ATELECTASIS	HP_ATELECTASIS		11	-0.30145916	-1.2426168	0.22554891	0.7044466	1.0	2262	tags=100%, list=70%, signal=332%
HP_ABNORMAL_FOOT_MORPHOLOGY	HP_ABNORMAL_FOOT_MORPHOLOGY		406	-0.0556305	-1.2293094	0.22554891	0.7047215	1.0	1619	tags=55%, list=50%, signal=96%
HP_BROAD_PHILTRUM	HP_BROAD_PHILTRUM		15	-0.24457565	-1.1845541	0.22594142	0.72671926	1.0	507	tags=40%, list=16%, signal=47%
HP_ANHIDROSIS	HP_ANHIDROSIS		9	-0.32540423	-1.1903822	0.22614108	0.72646725	1.0	1466	tags=78%, list=45%, signal=142%
HP_HEADACHE	HP_HEADACHE		67	-0.124477126	-1.1984231	0.22637795	0.7236618	1.0	813	tags=37%, list=25%, signal=49%
HP_ATTENTION_DEFICIT_HYPERACTIVITY_DISORDER	HP_ATTENTION_DEFICIT_HYPERACTIVITY_DISORDER		135	-0.08776474	-1.1817712	0.22648752	0.7267201	1.0	615	tags=27%, list=19%, signal=32%
HP_BLADDER_NEOPLASM	HP_BLADDER_NEOPLASM		8	-0.35576922	-1.2242918	0.22834645	0.70201546	1.0	1278	tags=75%, list=40%, signal=124%
HP_SUDDEN_DEATH	HP_SUDDEN_DEATH		28	-0.19417688	-1.2267592	0.22912621	0.7060277	1.0	764	tags=43%, list=24%, signal=56%
HP_ABNORMAL_DENTAL_PULP_MORPHOLOGY	HP_ABNORMAL_DENTAL_PULP_MORPHOLOGY		15	-0.25574547	-1.1820145	0.22916667	0.727279	1.0	902	tags=53%, list=28%, signal=74%
HP_SAGITTAL_CRANIOSYNOSTOSIS	HP_SAGITTAL_CRANIOSYNOSTOSIS		7	-0.37984493	-1.2106642	0.22937626	0.71379876	1.0	2008	tags=100%, list=62%, signal=263%
HP_ABNORMAL_AORTIC_VALVE_CUSP_MORPHOLOGY	HP_ABNORMAL_AORTIC_VALVE_CUSP_MORPHOLOGY		28	-0.18918315	-1.1948456	0.22962964	0.72643805	1.0	1588	tags=68%, list=49%, signal=132%
HP_DIARRHEA	HP_DIARRHEA		64	-0.13289142	-1.2178473	0.2303263	0.7068608	1.0	590	tags=31%, list=18%, signal=37%
HP_HYPERMETROPIA	HP_HYPERMETROPIA		92	-0.1085018	-1.2004938	0.2306163	0.72327983	1.0	1733	tags=64%, list=54%, signal=134%
HP_ABNORMAL_RENAL_MEDULLA_MORPHOLOGY	HP_ABNORMAL_RENAL_MEDULLA_MORPHOLOGY		5	-0.41710564	-1.1913438	0.23185484	0.72778046	1.0	1887	tags=100%, list=58%, signal=240%
HP_ABNORMAL_SPINAL_CORD_MORPHOLOGY	HP_ABNORMAL_SPINAL_CORD_MORPHOLOGY		77	-0.119114175	-1.2124791	0.23207547	0.7128927	1.0	1556	tags=60%, list=48%, signal=112%
HP_ABNORMAL_HAND_MORPHOLOGY	HP_ABNORMAL_HAND_MORPHOLOGY		297	-0.06219954	-1.1931744	0.23274162	0.7268773	1.0	1614	tags=56%, list=50%, signal=101%
HP_INSOMNIA	HP_INSOMNIA		15	-0.25371462	-1.204756	0.23353294	0.7200039	1.0	1124	tags=60%, list=35%, signal=92%
HP_ABNORMAL_VERTEBRAL_MORPHOLOGY	HP_ABNORMAL_VERTEBRAL_MORPHOLOGY		118	-0.09433069	-1.2293848	0.23387097	0.7058643	1.0	2008	tags=71%, list=62%, signal=181%
HP_ABNORMAL_EXTERNAL_GENITALIA	HP_ABNORMAL_EXTERNAL_GENITALIA		223	-0.07136584	-1.1913519	0.234375	0.72898316	1.0	1424	tags=51%, list=44%, signal=84%
HP_HYPOPLASIA_OF_THE_PONS	HP_HYPOPLASIA_OF_THE_PONS		25	-0.19864047	-1.175147	0.23564357	0.72831196	1.0	1691	tags=72%, list=52%, signal=150%
HP_HYPOSMIA	HP_HYPOSMIA		12	-0.28426498	-1.1973844	0.23575638	0.7225798	1.0	971	tags=58%, list=30%, signal=83%
HP_ABNORMAL_QT_INTERVAL	HP_ABNORMAL_QT_INTERVAL		16	-0.24689053	-1.1942954	0.23575638	0.72534126	1.0	419	tags=38%, list=13%, signal=43%
HP_APLASIA_HYPOPLASIA_OF_THE_OPTIC_NERVE	HP_APLASIA_HYPOPLASIA_OF_THE_OPTIC_NERVE		35	-0.17491397	-1.2228395	0.23647295	0.7005305	1.0	1381	tags=60%, list=43%, signal=104%
HP_ABNORMAL_NASOPHARYNX_MORPHOLOGY	HP_ABNORMAL_NASOPHARYNX_MORPHOLOGY		41	-0.15184474	-1.1828394	0.2368932	0.72867644	1.0	2039	tags=78%, list=63%, signal=209%
HP_ABNORMAL_LIBIDO	HP_ABNORMAL_LIBIDO		14	-0.27381688	-1.2237716	0.23732251	0.7008031	1.0	505	tags=43%, list=16%, signal=51%
HP_ABNORMAL_ANTERIOR_CHAMBER_MORPHOLOGY	HP_ABNORMAL_ANTERIOR_CHAMBER_MORPHOLOGY		6	-0.39243644	-1.1922463	0.23809524	0.7280078	1.0	351	tags=50%, list=11%, signal=56%
HP_TRANSIENT_ISCHEMIC_ATTACK	HP_TRANSIENT_ISCHEMIC_ATTACK		7	-0.36691028	-1.1903859	0.23809524	0.7276638	1.0	1588	tags=86%, list=49%, signal=168%
HP_ABNORMALITY_OF_THE_FEMALE_GENITALIA	HP_ABNORMALITY_OF_THE_FEMALE_GENITALIA		121	-0.09237019	-1.1884192	0.23847695	0.72419655	1.0	2358	tags=82%, list=73%, signal=291%
HP_INCOORDINATION	HP_INCOORDINATION		61	-0.12979825	-1.1896231	0.24023438	0.7259775	1.0	914	tags=41%, list=28%, signal=56%
HP_PATENT_FORAMEN_OVALE	HP_PATENT_FORAMEN_OVALE		34	-0.17257108	-1.1963449	0.24048096	0.7239932	1.0	2491	tags=94%, list=77%, signal=406%
HP_JOINT_HYPERFLEXIBILITY	HP_JOINT_HYPERFLEXIBILITY		51	-0.14163135	-1.20057	0.24110672	0.7243594	1.0	2022	tags=76%, list=63%, signal=201%
HP_CARIOUS_TEETH	HP_CARIOUS_TEETH		43	-0.156716	-1.2060137	0.24151696	0.71804494	1.0	779	tags=40%, list=24%, signal=51%
HP_CEREBRAL_EDEMA	HP_CEREBRAL_EDEMA		5	-0.42491475	-1.1855325	0.2422998	0.7278608	1.0	569	tags=60%, list=18%, signal=73%
HP_UPPER_LIMB_AMYOTROPHY	HP_UPPER_LIMB_AMYOTROPHY		22	-0.21028033	-1.1815867	0.24301076	0.7248915	1.0	942	tags=50%, list=29%, signal=70%
HP_HETEROTAXY	HP_HETEROTAXY		5	-0.4335296	-1.2036333	0.24371374	0.7204213	1.0	1834	tags=100%, list=57%, signal=231%
HP_FATIGUE	HP_FATIGUE		83	-0.11331576	-1.1891985	0.24421053	0.7247533	1.0	1046	tags=43%, list=32%, signal=62%
HP_CARDIAC_ARREST	HP_CARDIAC_ARREST		30	-0.18209453	-1.1901027	0.24444444	0.7259155	1.0	603	tags=37%, list=19%, signal=45%
HP_RENAL_DUPLICATION	HP_RENAL_DUPLICATION		10	-0.30527624	-1.179389	0.24470136	0.7279144	1.0	1603	tags=80%, list=50%, signal=158%
HP_HYPERTENSION	HP_HYPERTENSION		67	-0.124047995	-1.1736044	0.24493927	0.72868043	1.0	2358	tags=85%, list=73%, signal=308%
HP_TETANY	HP_TETANY		6	-0.3940897	-1.1765033	0.24509804	0.729465	1.0	1423	tags=83%, list=44%, signal=149%
HP_ECTROPION	HP_ECTROPION		16	-0.24751243	-1.1809243	0.24547283	0.7252692	1.0	1427	tags=69%, list=44%, signal=122%
HP_FOOT_DORSIFLEXOR_WEAKNESS	HP_FOOT_DORSIFLEXOR_WEAKNESS		31	-0.1798934	-1.1644108	0.24550898	0.7289333	1.0	572	tags=35%, list=18%, signal=43%
HP_ADENOMA_SEBACEUM	HP_ADENOMA_SEBACEUM		5	-0.41710564	-1.1701579	0.246063	0.7305571	1.0	1887	tags=100%, list=58%, signal=240%
HP_BROAD_PALM	HP_BROAD_PALM		10	-0.31024212	-1.1764184	0.2461832	0.72736615	1.0	1587	tags=80%, list=49%, signal=157%
HP_ABNORMALITY_OF_REPRODUCTIVE_SYSTEM_PHYSIOLOGY	HP_ABNORMALITY_OF_REPRODUCTIVE_SYSTEM_PHYSIOLOGY		313	-0.061593823	-1.1874024	0.24637681	0.7256402	1.0	1494	tags=52%, list=46%, signal=87%
HP_PROGEROID_FACIAL_APPEARANCE	HP_PROGEROID_FACIAL_APPEARANCE		7	-0.3678405	-1.1816715	0.24643585	0.7258376	1.0	1585	tags=86%, list=49%, signal=168%
HP_TIBIAL_TORSION	HP_TIBIAL_TORSION		5	-0.42894328	-1.2003435	0.24714829	0.72241604	1.0	556	tags=60%, list=17%, signal=72%
HP_NEONATAL_RESPIRATORY_DISTRESS	HP_NEONATAL_RESPIRATORY_DISTRESS		23	-0.2003604	-1.178925	0.24858756	0.727913	1.0	2309	tags=91%, list=71%, signal=317%
HP_MULTIPLE_SUTURE_CRANIOSYNOSTOSIS	HP_MULTIPLE_SUTURE_CRANIOSYNOSTOSIS		6	-0.3940897	-1.1906691	0.24948876	0.7282587	1.0	1423	tags=83%, list=44%, signal=149%
HP_ABNORMALITY_OF_THE_MUSCULATURE_OF_THE_LOWER_LIMBS	HP_ABNORMALITY_OF_THE_MUSCULATURE_OF_THE_LOWER_LIMBS		29	-0.18522504	-1.1823825	0.25	0.7286697	1.0	968	tags=48%, list=30%, signal=68%
HP_EPIPHORA	HP_EPIPHORA		9	-0.31571692	-1.1712395	0.25	0.73011833	1.0	779	tags=56%, list=24%, signal=73%
HP_APLASIA_CUTIS_CONGENITA	HP_APLASIA_CUTIS_CONGENITA		15	-0.24378817	-1.1662176	0.25	0.73226166	1.0	725	tags=47%, list=22%, signal=60%
HP_PRODUCTIVE_COUGH	HP_PRODUCTIVE_COUGH		11	-0.29649177	-1.1978191	0.2504931	0.72393996	1.0	2278	tags=100%, list=70%, signal=338%
HP_ABNORMAL_SYSTEMIC_BLOOD_PRESSURE	HP_ABNORMAL_SYSTEMIC_BLOOD_PRESSURE		85	-0.108888015	-1.1720526	0.25101215	0.7291717	1.0	2358	tags=84%, list=73%, signal=301%
HP_FOCAL_IMPAIRED_AWARENESS_SEIZURE	HP_FOCAL_IMPAIRED_AWARENESS_SEIZURE		39	-0.15851985	-1.1764339	0.25148514	0.7284824	1.0	1981	tags=77%, list=61%, signal=196%
HP_APLASIA_HYPOPLASIA_OF_THE_PHALANGES_OF_THE_THUMB	HP_APLASIA_HYPOPLASIA_OF_THE_PHALANGES_OF_THE_THUMB		15	-0.24308361	-1.1632615	0.25189394	0.72746193	1.0	2451	tags=100%, list=76%, signal=412%
HP_ABNORMAL_BLEEDING	HP_ABNORMAL_BLEEDING		109	-0.0953418	-1.1529704	0.25198412	0.7407118	1.0	830	tags=35%, list=26%, signal=45%
HP_DYSPHONIA	HP_DYSPHONIA		31	-0.17671898	-1.1565949	0.25203252	0.7362025	1.0	1729	tags=71%, list=53%, signal=151%
HP_SHORT_THUMB	HP_SHORT_THUMB		37	-0.16294888	-1.1750515	0.2524655	0.7274197	1.0	878	tags=43%, list=27%, signal=59%
HP_PES_CAVUS	HP_PES_CAVUS		83	-0.106030986	-1.1655649	0.2531915	0.7293841	1.0	1030	tags=42%, list=32%, signal=60%
HP_NEOPLASM_OF_THE_HEART	HP_NEOPLASM_OF_THE_HEART		5	-0.41710564	-1.1895813	0.25335893	0.724908	1.0	1887	tags=100%, list=58%, signal=240%
HP_ABNORMAL_PUBIC_BONE_MORPHOLOGY	HP_ABNORMAL_PUBIC_BONE_MORPHOLOGY		10	-0.30912477	-1.1869571	0.25454545	0.7255673	1.0	2237	tags=100%, list=69%, signal=324%
HP_RHABDOMYOLYSIS	HP_RHABDOMYOLYSIS		11	-0.29256862	-1.1846311	0.25494072	0.72771096	1.0	1703	tags=82%, list=53%, signal=172%
HP_MILIA	HP_MILIA		6	-0.39284977	-1.1737912	0.25494072	0.72935075	1.0	1427	tags=83%, list=44%, signal=149%
HP_MYDRIASIS	HP_MYDRIASIS		6	-0.3823104	-1.1778585	0.2576923	0.72830284	1.0	1461	tags=83%, list=45%, signal=152%
HP_ADVANCED_ERUPTION_OF_TEETH	HP_ADVANCED_ERUPTION_OF_TEETH		19	-0.21717693	-1.1337154	0.2578125	0.74954	1.0	2195	tags=89%, list=68%, signal=277%
HP_HYPOPLASIA_OF_THE_ZYGOMATIC_BONE	HP_HYPOPLASIA_OF_THE_ZYGOMATIC_BONE		13	-0.26436782	-1.1607199	0.257874	0.7314509	1.0	2382	tags=100%, list=74%, signal=379%
HP_CEREBRAL_ISCHEMIA	HP_CEREBRAL_ISCHEMIA		18	-0.23248981	-1.1842574	0.25844932	0.7262246	1.0	1588	tags=72%, list=49%, signal=141%
HP_COMPULSIVE_BEHAVIORS	HP_COMPULSIVE_BEHAVIORS		54	-0.13575973	-1.1567962	0.25894737	0.7367458	1.0	1006	tags=44%, list=31%, signal=63%
HP_ABNORMAL_LATERAL_VENTRICLE_MORPHOLOGY	HP_ABNORMAL_LATERAL_VENTRICLE_MORPHOLOGY		36	-0.16099986	-1.1461767	0.25948104	0.74113894	1.0	1282	tags=56%, list=40%, signal=91%
HP_ACNE	HP_ACNE		18	-0.22851415	-1.1659827	0.25987527	0.73060507	1.0	2319	tags=94%, list=72%, signal=332%
HP_NEOPLASM_OF_THE_SKIN	HP_NEOPLASM_OF_THE_SKIN		52	-0.13345425	-1.147094	0.25987527	0.7421571	1.0	944	tags=42%, list=29%, signal=59%
HP_ABNORMAL_CEREBRAL_ARTERY_MORPHOLOGY	HP_ABNORMAL_CEREBRAL_ARTERY_MORPHOLOGY		12	-0.26935816	-1.1577747	0.26003823	0.7365407	1.0	1019	tags=58%, list=32%, signal=85%
HP_EXERCISE_INDUCED_MYALGIA	HP_EXERCISE_INDUCED_MYALGIA		13	-0.2714412	-1.175264	0.2601626	0.72915137	1.0	1862	tags=85%, list=58%, signal=199%
HP_PATELLAR_DISLOCATION	HP_PATELLAR_DISLOCATION		20	-0.22023658	-1.1769035	0.26069248	0.7296049	1.0	1556	tags=70%, list=48%, signal=134%
HP_ABNORMALITY_OF_ACID_BASE_HOMEOSTASIS	HP_ABNORMALITY_OF_ACID_BASE_HOMEOSTASIS		33	-0.17219396	-1.168608	0.26070037	0.72863925	1.0	1311	tags=58%, list=41%, signal=96%
HP_EMG_IMPAIRED_NEUROMUSCULAR_TRANSMISSION	HP_EMG_IMPAIRED_NEUROMUSCULAR_TRANSMISSION		9	-0.31971595	-1.169904	0.26112187	0.729989	1.0	407	tags=44%, list=13%, signal=51%
HP_TONGUE_NODULES	HP_TONGUE_NODULES		5	-0.40892467	-1.1492155	0.26119402	0.74008757	1.0	1267	tags=80%, list=39%, signal=131%
HP_ABNORMAL_LOCALIZATION_OF_KIDNEY	HP_ABNORMAL_LOCALIZATION_OF_KIDNEY		62	-0.12651877	-1.1670797	0.26262626	0.7313045	1.0	2050	tags=76%, list=63%, signal=203%
HP_ABNORMAL_ESOPHAGUS_PHYSIOLOGY	HP_ABNORMAL_ESOPHAGUS_PHYSIOLOGY		251	-0.06419007	-1.1529012	0.2631579	0.73982036	1.0	1754	tags=60%, list=54%, signal=121%
HP_ASPIRATION_PNEUMONIA	HP_ASPIRATION_PNEUMONIA		24	-0.19451372	-1.147795	0.2631579	0.7414757	1.0	1397	tags=63%, list=43%, signal=109%
HP_INCREASED_INFLAMMATORY_RESPONSE	HP_INCREASED_INFLAMMATORY_RESPONSE		240	-0.06602048	-1.165816	0.26358148	0.72990596	1.0	1002	tags=37%, list=31%, signal=50%
HP_NEOPLASM_OF_STRIATED_MUSCLE	HP_NEOPLASM_OF_STRIATED_MUSCLE		5	-0.41710564	-1.1779217	0.26367188	0.7292975	1.0	1887	tags=100%, list=58%, signal=240%
HP_ABNORMAL_B_CELL_MORPHOLOGY	HP_ABNORMAL_B_CELL_MORPHOLOGY		14	-0.27212995	-1.1821548	0.2636917	0.7280647	1.0	1203	tags=64%, list=37%, signal=102%
HP_FASTING_HYPERINSULINEMIA	HP_FASTING_HYPERINSULINEMIA		5	-0.4239851	-1.164591	0.2641129	0.72959536	1.0	572	tags=60%, list=18%, signal=73%
HP_REDUCED_SYSTOLIC_FUNCTION	HP_REDUCED_SYSTOLIC_FUNCTION		9	-0.3159927	-1.1643447	0.26447877	0.72800624	1.0	419	tags=44%, list=13%, signal=51%
HP_WORMIAN_BONES	HP_WORMIAN_BONES		14	-0.26014382	-1.1625354	0.26476577	0.7281463	1.0	2165	tags=93%, list=67%, signal=280%
HP_SPEECH_APRAXIA	HP_SPEECH_APRAXIA		13	-0.26981622	-1.1885347	0.26530612	0.7250937	1.0	1370	tags=69%, list=42%, signal=120%
HP_THICK_VERMILION_BORDER	HP_THICK_VERMILION_BORDER		84	-0.11190776	-1.1639278	0.26574802	0.7269068	1.0	1611	tags=61%, list=50%, signal=118%
HP_MIOSIS	HP_MIOSIS		6	-0.3807605	-1.1606989	0.26706827	0.73039323	1.0	1466	tags=83%, list=45%, signal=152%
HP_CRANIAL_NERVE_COMPRESSION	HP_CRANIAL_NERVE_COMPRESSION		16	-0.24999999	-1.1943887	0.26728973	0.7263298	1.0	813	tags=50%, list=25%, signal=66%
HP_CONFETTI_LIKE_HYPOPIGMENTED_MACULES	HP_CONFETTI_LIKE_HYPOPIGMENTED_MACULES		5	-0.41710564	-1.1642185	0.26824033	0.7272169	1.0	1887	tags=100%, list=58%, signal=240%
HP_WIDELY_SPACED_MAXILLARY_CENTRAL_INCISORS	HP_WIDELY_SPACED_MAXILLARY_CENTRAL_INCISORS		5	-0.40985432	-1.1694808	0.2688391	0.72985286	1.0	1264	tags=80%, list=39%, signal=131%
HP_NEOPLASM_OF_HEAD_AND_NECK	HP_NEOPLASM_OF_HEAD_AND_NECK		9	-0.31692353	-1.1692343	0.2690678	0.72933924	1.0	416	tags=44%, list=13%, signal=51%
HP_RECURRENT_OTITIS_MEDIA	HP_RECURRENT_OTITIS_MEDIA		49	-0.14154275	-1.1649264	0.2691552	0.7298642	1.0	1925	tags=73%, list=60%, signal=179%
HP_CHRONIC_INFECTION	HP_CHRONIC_INFECTION		12	-0.27463767	-1.1524326	0.26970956	0.7399464	1.0	1002	tags=58%, list=31%, signal=84%
HP_HIGH_NARROW_PALATE	HP_HIGH_NARROW_PALATE		52	-0.14143686	-1.1691388	0.26977688	0.7284252	1.0	2286	tags=85%, list=71%, signal=284%
HP_SYNDACTYLY	HP_SYNDACTYLY		121	-0.089155786	-1.1504879	0.27054107	0.7423721	1.0	2368	tags=82%, list=73%, signal=295%
HP_PROGRESSIVE_CEREBELLAR_ATAXIA	HP_PROGRESSIVE_CEREBELLAR_ATAXIA		15	-0.23991293	-1.107621	0.27091634	0.76488185	1.0	522	tags=40%, list=16%, signal=47%
HP_OPEN_MOUTH	HP_OPEN_MOUTH		46	-0.1434537	-1.1728523	0.27272728	0.7294733	1.0	1441	tags=59%, list=45%, signal=104%
HP_APLASIA_HYPOPLASIA_OF_THE_MIDDLE_PHALANGES_OF_THE_HAND	HP_APLASIA_HYPOPLASIA_OF_THE_MIDDLE_PHALANGES_OF_THE_HAND		16	-0.22978854	-1.1181765	0.27272728	0.7612863	1.0	1282	tags=63%, list=40%, signal=103%
HP_HYPOVENTILATION	HP_HYPOVENTILATION		8	-0.3359181	-1.1659973	0.27416173	0.7316956	1.0	1342	tags=75%, list=42%, signal=128%
HP_LARGE_FACE	HP_LARGE_FACE		87	-0.10417192	-1.1241759	0.27416173	0.75700474	1.0	1568	tags=59%, list=49%, signal=111%
HP_HORSESHOE_KIDNEY	HP_HORSESHOE_KIDNEY		31	-0.17414922	-1.1495444	0.27442828	0.7415345	1.0	2050	tags=81%, list=63%, signal=218%
HP_DYSPAREUNIA	HP_DYSPAREUNIA		6	-0.36546808	-1.1469326	0.2747934	0.74147934	1.0	438	tags=50%, list=14%, signal=58%
HP_ABNORMAL_KNEE_PHYSIOLOGY	HP_ABNORMAL_KNEE_PHYSIOLOGY		23	-0.20144431	-1.1435659	0.275	0.74322695	1.0	2165	tags=87%, list=67%, signal=262%
HP_ABNORMAL_AUDITORY_EVOKED_POTENTIALS	HP_ABNORMAL_AUDITORY_EVOKED_POTENTIALS		9	-0.31009758	-1.1436782	0.2752475	0.7440119	1.0	438	tags=44%, list=14%, signal=51%
HP_WEBBED_NECK	HP_WEBBED_NECK		41	-0.14929183	-1.1460922	0.27628866	0.7402543	1.0	1653	tags=66%, list=51%, signal=133%
HP_DUPLICATED_COLLECTING_SYSTEM	HP_DUPLICATED_COLLECTING_SYSTEM		5	-0.40533	-1.1413134	0.2777778	0.7424182	1.0	1925	tags=100%, list=60%, signal=247%
HP_POSTERIORLY_ROTATED_EARS	HP_POSTERIORLY_ROTATED_EARS		137	-0.08564558	-1.1327378	0.2801636	0.7488073	1.0	1694	tags=61%, list=52%, signal=122%
HP_SOFT_TISSUE_SARCOMA	HP_SOFT_TISSUE_SARCOMA		28	-0.18427856	-1.1724093	0.2804878	0.7294142	1.0	1950	tags=79%, list=60%, signal=196%
HP_ABNORMAL_HELIX_MORPHOLOGY	HP_ABNORMAL_HELIX_MORPHOLOGY		61	-0.12723403	-1.1574538	0.28256512	0.73624414	1.0	1346	tags=54%, list=42%, signal=91%
HP_ABNORMAL_TONGUE_PHYSIOLOGY	HP_ABNORMAL_TONGUE_PHYSIOLOGY		16	-0.24409203	-1.1512617	0.28278688	0.74166685	1.0	1640	tags=75%, list=51%, signal=152%
HP_IMPAIRED_PROPRIOCEPTION	HP_IMPAIRED_PROPRIOCEPTION		37	-0.16438693	-1.17063	0.28286853	0.7304866	1.0	524	tags=32%, list=16%, signal=38%
HP_GINGIVAL_BLEEDING	HP_GINGIVAL_BLEEDING		12	-0.27463767	-1.1435325	0.28402367	0.7422408	1.0	1002	tags=58%, list=31%, signal=84%
HP_APLASIA_HYPOPLASIA_OF_FINGERS	HP_APLASIA_HYPOPLASIA_OF_FINGERS		96	-0.099170886	-1.1273606	0.2842742	0.7567418	1.0	902	tags=38%, list=28%, signal=50%
HP_HERNIA	HP_HERNIA		158	-0.07795476	-1.1279281	0.2843327	0.7574043	1.0	1316	tags=48%, list=41%, signal=77%
HP_ANOPHTHALMIA	HP_ANOPHTHALMIA		14	-0.2562816	-1.154992	0.28513238	0.7379299	1.0	1254	tags=64%, list=39%, signal=105%
HP_REGIONAL_ABNORMALITY_OF_SKIN	HP_REGIONAL_ABNORMALITY_OF_SKIN		158	-0.078551844	-1.1353369	0.28598484	0.74662817	1.0	1621	tags=58%, list=50%, signal=110%
HP_BUNDLE_BRANCH_BLOCK	HP_BUNDLE_BRANCH_BLOCK		15	-0.24884467	-1.1413988	0.286	0.7432635	1.0	2217	tags=93%, list=69%, signal=296%
HP_EXANTHEM	HP_EXANTHEM		5	-0.40105358	-1.1199479	0.28600407	0.7610091	1.0	646	tags=60%, list=20%, signal=75%
HP_GENERALIZED_AMYOTROPHY	HP_GENERALIZED_AMYOTROPHY		22	-0.2047295	-1.1543809	0.28600824	0.7383091	1.0	666	tags=41%, list=21%, signal=51%
HP_PES_VALGUS	HP_PES_VALGUS		15	-0.24327011	-1.1373216	0.28626692	0.7460785	1.0	1804	tags=80%, list=56%, signal=180%
HP_COXA_VALGA	HP_COXA_VALGA		23	-0.20144431	-1.1485918	0.28630707	0.7405573	1.0	2165	tags=87%, list=67%, signal=262%
HP_NASOGASTRIC_TUBE_FEEDING	HP_NASOGASTRIC_TUBE_FEEDING		8	-0.31792805	-1.1362933	0.28742516	0.74644005	1.0	1804	tags=88%, list=56%, signal=198%
HP_HIGH_ANTERIOR_HAIRLINE	HP_HIGH_ANTERIOR_HAIRLINE		30	-0.17576516	-1.1463646	0.2874494	0.74176383	1.0	2347	tags=90%, list=73%, signal=326%
HP_STOMATITIS	HP_STOMATITIS		10	-0.29118562	-1.1496198	0.287594	0.7424314	1.0	1002	tags=60%, list=31%, signal=87%
HP_NEOPLASM_OF_THE_PITUITARY_GLAND	HP_NEOPLASM_OF_THE_PITUITARY_GLAND		20	-0.21095887	-1.139347	0.28830644	0.7431801	1.0	293	tags=30%, list=9%, signal=33%
HP_EEG_WITH_FOCAL_SHARP_SLOW_WAVES	HP_EEG_WITH_FOCAL_SHARP_SLOW_WAVES		6	-0.37383756	-1.1493367	0.28871894	0.74090606	1.0	411	tags=50%, list=13%, signal=57%
HP_ZONULAR_CATARACT	HP_ZONULAR_CATARACT		11	-0.27704552	-1.1378464	0.28901735	0.7458191	1.0	1753	tags=82%, list=54%, signal=178%
HP_ACCESSORY_SPLEEN	HP_ACCESSORY_SPLEEN		6	-0.3644348	-1.1060064	0.2893701	0.764801	1.0	980	tags=67%, list=30%, signal=96%
HP_ABNORMALITY_OF_REFRACTION	HP_ABNORMALITY_OF_REFRACTION		194	-0.070196755	-1.1170392	0.29025844	0.75993484	1.0	1587	tags=56%, list=49%, signal=103%
HP_FEVER	HP_FEVER		68	-0.114207655	-1.1244591	0.29038462	0.7573203	1.0	1018	tags=43%, list=31%, signal=61%
HP_ABNORMAL_TRACHEOBRONCHIAL_MORPHOLOGY	HP_ABNORMAL_TRACHEOBRONCHIAL_MORPHOLOGY		82	-0.10761904	-1.1422075	0.2919132	0.7423338	1.0	1278	tags=50%, list=40%, signal=81%
HP_APLASIA_HYPOPLASIA_OF_THE_PATELLA	HP_APLASIA_HYPOPLASIA_OF_THE_PATELLA		10	-0.30279332	-1.1565163	0.29218107	0.7353098	1.0	1611	tags=80%, list=50%, signal=159%
HP_LUMBAR_HYPERLORDOSIS	HP_LUMBAR_HYPERLORDOSIS		23	-0.19361307	-1.1266874	0.29224652	0.75627184	1.0	1347	tags=61%, list=42%, signal=104%
HP_IRREGULAR_HYPERPIGMENTATION	HP_IRREGULAR_HYPERPIGMENTATION		70	-0.11923735	-1.1457816	0.29253113	0.7399376	1.0	1517	tags=59%, list=47%, signal=108%
HP_LOW_POSTERIOR_HAIRLINE	HP_LOW_POSTERIOR_HAIRLINE		44	-0.13930078	-1.1108645	0.29282868	0.76901823	1.0	1834	tags=70%, list=57%, signal=161%
HP_EPIDERMOID_CYST	HP_EPIDERMOID_CYST		5	-0.41710564	-1.1355479	0.2936508	0.74722916	1.0	1887	tags=100%, list=58%, signal=240%
HP_ABNORMAL_GRANULOCYTE_COUNT	HP_ABNORMAL_GRANULOCYTE_COUNT		47	-0.13911623	-1.1316926	0.29411766	0.7491767	1.0	1002	tags=45%, list=31%, signal=64%
HP_ABNORMALITY_OF_THE_PARATHYROID_MORPHOLOGY	HP_ABNORMALITY_OF_THE_PARATHYROID_MORPHOLOGY		9	-0.30620196	-1.117449	0.2942387	0.7599785	1.0	1887	tags=89%, list=58%, signal=213%
HP_POIKILODERMA	HP_POIKILODERMA		5	-0.4129532	-1.1400573	0.29435483	0.74355125	1.0	1254	tags=80%, list=39%, signal=131%
HP_ALCOHOLISM	HP_ALCOHOLISM		10	-0.29118562	-1.139643	0.29435483	0.7435265	1.0	1002	tags=60%, list=31%, signal=87%
HP_SELF_MUTILATION	HP_SELF_MUTILATION		20	-0.21332501	-1.1319935	0.2948718	0.7495173	1.0	1255	tags=60%, list=39%, signal=97%
HP_ANKLE_CONTRACTURE	HP_ANKLE_CONTRACTURE		16	-0.23414178	-1.1337085	0.2949495	0.74850667	1.0	1672	tags=75%, list=52%, signal=155%
HP_MALE_HYPOGONADISM	HP_MALE_HYPOGONADISM		10	-0.29081318	-1.1186194	0.2949495	0.7623141	1.0	680	tags=50%, list=21%, signal=63%
HP_SUBMUCOUS_CLEFT_HARD_PALATE	HP_SUBMUCOUS_CLEFT_HARD_PALATE		29	-0.17357649	-1.1200093	0.2959381	0.76190287	1.0	1674	tags=69%, list=52%, signal=142%
HP_UNILATERAL_RENAL_AGENESIS	HP_UNILATERAL_RENAL_AGENESIS		21	-0.20447569	-1.1207619	0.29607844	0.76112896	1.0	1653	tags=71%, list=51%, signal=145%
HP_EXERCISE_INDUCED_MUSCLE_CRAMPS	HP_EXERCISE_INDUCED_MUSCLE_CRAMPS		5	-0.40935853	-1.1423838	0.2962963	0.744	1.0	1912	tags=100%, list=59%, signal=244%
HP_ABNORMALITY_OF_CIRCULATING_GLUCOCORTICOID_LEVEL	HP_ABNORMALITY_OF_CIRCULATING_GLUCOCORTICOID_LEVEL		19	-0.21373695	-1.1404686	0.2969697	0.74355114	1.0	505	tags=37%, list=16%, signal=43%
HP_DELAYED_FINE_MOTOR_DEVELOPMENT	HP_DELAYED_FINE_MOTOR_DEVELOPMENT		20	-0.21544208	-1.1373031	0.2969697	0.7450775	1.0	1733	tags=75%, list=54%, signal=161%
HP_INCREASED_MUSCLE_LIPID_CONTENT	HP_INCREASED_MUSCLE_LIPID_CONTENT		6	-0.3807605	-1.1503286	0.29918033	0.7417158	1.0	1466	tags=83%, list=45%, signal=152%
HP_ABNORMAL_METAPHYSEAL_TRABECULATION	HP_ABNORMAL_METAPHYSEAL_TRABECULATION		7	-0.3542857	-1.125586	0.3	0.7557762	1.0	1167	tags=71%, list=36%, signal=112%
HP_HYPERCHOLESTEROLEMIA	HP_HYPERCHOLESTEROLEMIA		14	-0.24917871	-1.1181632	0.3	0.7602771	1.0	1046	tags=57%, list=32%, signal=84%
HP_ABNORMALITY_OF_URINE_CALCIUM_CONCENTRATION	HP_ABNORMALITY_OF_URINE_CALCIUM_CONCENTRATION		9	-0.30864966	-1.1277016	0.3001988	0.75691587	1.0	1520	tags=78%, list=47%, signal=146%
HP_ABNORMAL_SYNAPTIC_TRANSMISSION_AT_THE_NEUROMUSCULAR_JUNCTION	HP_ABNORMAL_SYNAPTIC_TRANSMISSION_AT_THE_NEUROMUSCULAR_JUNCTION		39	-0.14822489	-1.1103132	0.30237153	0.766254	1.0	1931	tags=74%, list=60%, signal=182%
HP_HYPOPLASTIC_FINGERNAIL	HP_HYPOPLASTIC_FINGERNAIL		20	-0.21805725	-1.1263665	0.3026052	0.7559944	1.0	755	tags=45%, list=23%, signal=58%
HP_ABNORMAL_LENS_MORPHOLOGY	HP_ABNORMAL_LENS_MORPHOLOGY		166	-0.07768061	-1.1240789	0.30291262	0.7561845	1.0	1593	tags=57%, list=49%, signal=106%
HP_GLAUCOMA	HP_GLAUCOMA		71	-0.11818778	-1.1333966	0.3029703	0.74820215	1.0	902	tags=39%, list=28%, signal=54%
HP_ABNORMALITY_OF_FACIAL_MUSCULATURE	HP_ABNORMALITY_OF_FACIAL_MUSCULATURE		95	-0.09695821	-1.0959216	0.3031496	0.76761156	1.0	1568	tags=58%, list=49%, signal=109%
HP_ABNORMAL_PERISTALSIS	HP_ABNORMAL_PERISTALSIS		7	-0.3402436	-1.1106567	0.30357143	0.766428	1.0	1674	tags=86%, list=52%, signal=177%
HP_DUPLICATION_OF_PHALANX_OF_HALLUX	HP_DUPLICATION_OF_PHALANX_OF_HALLUX		5	-0.40799502	-1.1422955	0.30408162	0.7431627	1.0	1270	tags=80%, list=39%, signal=132%
HP_INCREASED_CONNECTIVE_TISSUE	HP_INCREASED_CONNECTIVE_TISSUE		8	-0.32413152	-1.1081533	0.30658436	0.76559573	1.0	572	tags=50%, list=18%, signal=61%
HP_URINARY_TRACT_NEOPLASM	HP_URINARY_TRACT_NEOPLASM		39	-0.14995141	-1.1103045	0.30664062	0.76525205	1.0	1594	tags=64%, list=49%, signal=125%
HP_NEOPLASM_OF_THE_RECTUM	HP_NEOPLASM_OF_THE_RECTUM		5	-0.39237678	-1.1078519	0.30722892	0.76532274	1.0	674	tags=60%, list=21%, signal=76%
HP_MODERATE_GLOBAL_DEVELOPMENTAL_DELAY	HP_MODERATE_GLOBAL_DEVELOPMENTAL_DELAY		7	-0.34879285	-1.1238703	0.30753967	0.755686	1.0	723	tags=57%, list=22%, signal=73%
HP_EMG_MYOPATHIC_ABNORMALITIES	HP_EMG_MYOPATHIC_ABNORMALITIES		35	-0.15518118	-1.0998012	0.30812854	0.7638393	1.0	613	tags=34%, list=19%, signal=42%
HP_APLASIA_HYPOPLASIA_OF_THE_CEREBELLUM	HP_APLASIA_HYPOPLASIA_OF_THE_CEREBELLUM		154	-0.07999798	-1.1183159	0.3083004	0.76199746	1.0	993	tags=38%, list=31%, signal=53%
HP_SARCOMA	HP_SARCOMA		41	-0.14429301	-1.092011	0.30864197	0.772256	1.0	723	tags=37%, list=22%, signal=47%
HP_ABNORMAL_THROMBOSIS	HP_ABNORMAL_THROMBOSIS		22	-0.19844235	-1.1089574	0.31075698	0.7656203	1.0	2596	tags=100%, list=80%, signal=505%
HP_ABNORMAL_TRACHEAL_MORPHOLOGY	HP_ABNORMAL_TRACHEAL_MORPHOLOGY		49	-0.13952309	-1.1271023	0.3109405	0.7563297	1.0	1008	tags=45%, list=31%, signal=64%
HP_ABNORMALITY_OF_THE_UMBILICAL_CORD	HP_ABNORMALITY_OF_THE_UMBILICAL_CORD		12	-0.2632505	-1.1109443	0.31150794	0.7698751	1.0	1308	tags=67%, list=40%, signal=112%
HP_YELLOW_WHITE_LESIONS_OF_THE_RETINA	HP_YELLOW_WHITE_LESIONS_OF_THE_RETINA		7	-0.34507194	-1.1092675	0.31187123	0.7658377	1.0	735	tags=57%, list=23%, signal=74%
HP_ABNORMAL_SOFT_PALATE_MORPHOLOGY	HP_ABNORMAL_SOFT_PALATE_MORPHOLOGY		73	-0.11257681	-1.1016481	0.31236896	0.7663573	1.0	2656	tags=93%, list=82%, signal=511%
HP_CHIARI_TYPE_I_MALFORMATION	HP_CHIARI_TYPE_I_MALFORMATION		13	-0.25225225	-1.1194935	0.31262526	0.76113874	1.0	2421	tags=100%, list=75%, signal=397%
HP_ABNORMALITY_OF_SKIN_ADNEXA_MORPHOLOGY	HP_ABNORMALITY_OF_SKIN_ADNEXA_MORPHOLOGY		375	-0.052091952	-1.0916324	0.312749	0.7721858	1.0	1619	tags=55%, list=50%, signal=97%
HP_ORAL_CAVITY_BLEEDING	HP_ORAL_CAVITY_BLEEDING		8	-0.31606698	-1.101065	0.31300813	0.7647605	1.0	1002	tags=63%, list=31%, signal=90%
HP_MULTIPLE_LIPOMAS	HP_MULTIPLE_LIPOMAS		8	-0.3194789	-1.1138048	0.31568998	0.76369864	1.0	183	tags=38%, list=6%, signal=40%
HP_EOSINOPHILIA	HP_EOSINOPHILIA		10	-0.29075113	-1.110773	0.31620553	0.76717776	1.0	357	tags=40%, list=11%, signal=45%
HP_BRADYKINESIA	HP_BRADYKINESIA		27	-0.17617147	-1.0910913	0.31632653	0.77255654	1.0	394	tags=30%, list=12%, signal=33%
HP_ABNORMAL_TEMPER_TANTRUMS	HP_ABNORMAL_TEMPER_TANTRUMS		10	-0.28994417	-1.1095494	0.31650487	0.7661376	1.0	1006	tags=60%, list=31%, signal=87%
HP_ABNORMALITY_OF_THE_BREAST	HP_ABNORMALITY_OF_THE_BREAST		127	-0.08794299	-1.1081934	0.31717172	0.76650727	1.0	2680	tags=91%, list=83%, signal=514%
HP_PREMATURE_SKIN_WRINKLING	HP_PREMATURE_SKIN_WRINKLING		14	-0.24167627	-1.0971614	0.3172691	0.7675798	1.0	1301	tags=64%, list=40%, signal=107%
HP_ABSENT_SEPTUM_PELLUCIDUM	HP_ABSENT_SEPTUM_PELLUCIDUM		24	-0.18859103	-1.1015499	0.31746033	0.76558703	1.0	1012	tags=50%, list=31%, signal=72%
HP_ABNORMALITY_OF_THE_BLADDER	HP_ABNORMALITY_OF_THE_BLADDER		141	-0.08229338	-1.102943	0.31799164	0.76808584	1.0	1695	tags=60%, list=52%, signal=121%
HP_IMPAIRED_SOCIAL_INTERACTIONS	HP_IMPAIRED_SOCIAL_INTERACTIONS		17	-0.22488335	-1.115664	0.31800765	0.7601722	1.0	2510	tags=100%, list=78%, signal=445%
[truncated: 1,062 more rows]

## Sheet: Gefitinib
Supplemental Table 5. A GSEA of the ontologies of the human phenotype ontology database of the phosphoproteomic data.
[truncated: 1,779 more rows]
