# Supplementary material for: Phosphoproteomic analysis reveals the diversity of signaling behind ErbB‐inhibitor‐induced phenotypes
Source: FEBS J. 2025 Jul 24;292(24):6557–75. doi: 10.1111/febs.70197 (PMC12713336; doi:10.1111/febs.70197)
Supplement: Supplementary file 1 — Table S1. A table of detected unique phosphopeptides from the embryos with protein mass spectrometry using data‐independent acquisition with tandem mass spectrometry (MS/MS). Table S2. A table of quantified phosphopeptides that were significantly altered between treatments. Table S3. Gene set enrichment analyses of the dysregulated signaling pathways. Table S4. Sequence similarity of human and zebrafish ERBB kinase domains. Table S5. A gene set enrichment analysis of the ontologies of the human phenotype ontology database of the phosphoproteomic data. Table S6. Numerical source data for graphs 2G, 2H, 3A, 3B, 4A, 4B, 5A, 6A, 6C, 6E, and 6F. [file FEBS-292-6557-s001.zip › febs70197-sup-0006-TableS6.xlsx]

## Sheet: Fig_2G
Supplemental Table 6. Numerical source data for graphs 2G, 2H, 3A, 3B, 4A, 4B, 5A, 6A, 6C, 6E and 6F.
	Protein level
		Gefitinib danio rerio	Lapatinib danio rerio	AG1478 danio rerio
	Gefitinib dataset	17.6991	17.1464	19.0476		% of overlap
	Cetuximab dataset	5.56258	4.8811	5.46737
	Lapatinib dataset 1	9.48167	7.63454	8.11287
	Lapatinib dataset 2	8.21745	7.88486	8.11287
	Lapatinib dataset 3	19.9747	18.0225	22.9277
	Afatinib dataset	24.6523	21.6521	27.6896
	Neratinib dataset	5.18331	4.25532	4.40917
	Canertinib dataset	23.7674	21.4018	26.6314
	Dacomitinib dataset	20.1011	17.1464	22.7513

## Sheet: Fig_2H
Supplemental Table 6. Numerical source data for graphs 2G, 2H, 3A, 3B, 4A, 4B, 5A, 6A, 6C, 6E and 6F.
	Pathway level
		Gefitinib danio rerio	Lapatinib danio rerio	AG1478 danio rerio
	Gefitinib dataset	7.69231	0	0		% of overlap
	Gefitinib dataset 2	5.94059	0	2.43902
	Lapatinib dataset 1	35.8974	85.7143	54.5455
	Lapatinib dataset 2	15.3846	66.6667	18.1818
	Lapatinib dataset 3	24.7525	57.1429	36.5854
	Afatanib dataset	20.5128	33.3333	45.4545
	Neratanib dataset	10.2564	33.3333	36.3636
	Canertinib dataset	53.8462	33.3333	72.7273
	Dacomitinib dataset	28.2051	33.3333	54.5455

## Sheet: Fig_3A
Supplemental Table 6. Numerical source data for graphs 2G, 2H, 3A, 3B, 4A, 4B, 5A, 6A, 6C, 6E and 6F.
			Intensity
		Sample	phospho_p38	actin	phospho_p38/actin	median_normalized_phospho_p38/actin	median_phospho_p38/actin_per_experiment
	Experiment _1	DMSO	2580	111000	0.0232432	0.808919	0.0287337
		AG1478	2630	90100	0.0291898	1.01587
		Lapatinib	5500	92900	0.0592034	2.06042
		Gefitinib	2200	77800	0.0282776	0.984127
	Experiment _2	DMSO	3010	88200	0.034127	0.636553	0.0536122
		AG1478	5060	80900	0.0625464	1.16664
		Lapatinib	14900	90300	0.165006	3.07776
		Gefitinib	3400	76100	0.0446781	0.833356
	Experiment _3	DMSO	3610	81000	0.0445679	0.985496	0.0452238
		AG1478	4120	89800	0.0458797	1.0145
		Lapatinib	4600	90500	0.0508287	1.12394
		Gefitinib	2240	114000	0.0196491	0.434486

## Sheet: Fig_3B
Supplemental Table 6. Numerical source data for graphs 2G, 2H, 3A, 3B, 4A, 4B, 5A, 6A, 6C, 6E and 6F.
			Intensity
		Sample	phospho_p38	actin	phospho_p38/actin	median_normalized_phospho_p38/actin	median_phospho_p38/actin_per_experiment
	Experiment _1	DMSO	4990	170000	0.0293529	0.947237	0.0309879
		AG1478	3980	122000	0.032623	1.05276
		Lapatinib	5060	109000	0.046422	1.49807
		Gefitinib	3820	131000	0.0291603	0.941021
	Experiment _2	DMSO	4030	142000	0.0283803	0.895556	0.0316901
		AG1478	4060	116000	0.035	1.10444
		Lapatinib	16400	155000	0.105806	3.33878
		Gefitinib	1960	154000	0.0127273	0.401616
	Experiment _3	DMSO	4880	107000	0.0456075	0.964598	0.0472814
		AG1478	7590	151000	0.0502649	1.0631
		Lapatinib	6560	134000	0.0489552	1.0354
		Gefitinib	2990	148000	0.0202027	0.427287
	Experiment _4	DMSO	3610	88600	0.0407449	1.30371	0.0312531
		AG1478	2710	69600	0.0389368	1.24585
		Lapatinib	1730	73400	0.0235695	0.754148
		Gefitinib	819	67600	0.0121154	0.387653
	Experiment _5	DMSO	1620	74900	0.0216288	1.12958	0.0191478
		AG1478	1010	64800	0.0155864	0.814008
		Lapatinib	2370	81100	0.0292232	1.52619
		Gefitinib	1190	71400	0.0166667	0.870424

## Sheet: Fig_4A
Supplemental Table 6. Numerical source data for graphs 2G, 2H, 3A, 3B, 4A, 4B, 5A, 6A, 6C, 6E and 6F.
			Intensity
	Experiment	Sample	pAkt	Akt	pAkt/Akt	median normalized pAkt/Akt	median_pAkt/Akt_per_experiment*	pErk	Erk	pErk/Erk	median normalized pErk/Erk	median_pErk/Erk_per_experiment**
	Experiment _1	DMSO	996	1750	0.569143	0.860681	0.66127	4710	1880	2.50532	1.2064	2.07668
		Erlotinib	615	1440	0.427083	0.645853		2950	1790	1.64804	0.793595
		AG825	776	1030	0.753398	1.13932		4450	1800	2.47222	1.19047
		Afatinib	1250	1840	0.679348	1.02734		7350	2680	2.74254	1.32063
		Neratinib	1050	1900	0.552632	0.835712		5440	2620	2.07634	0.999833
	Experiment _2	DMSO	977	1760	0.555114	0.779594	0.712055	6180	2760	2.23913	1.15893	1.93207
		Erlotinib	1800	2990	0.602007	0.84545		7150	4400	1.625	0.841069
		AG825	1990	2290	0.868996	1.22041		5740	3090	1.85761	0.961461
		Afatinib	1820	2980	0.610738	0.857713		6440	3790	1.69921	0.879478
		Neratinib	6510	2570	2.53307	3.55742		17100	5140	3.32685	1.72191
	Experiment _3	DMSO	2110	2680	0.787313	0.776114	1.01443	8660	3590	2.41226	1.08108	2.23134
		Erlotinib	1550	1610	0.962733	0.949039		4880	2380	2.05042	0.918919
		AG825	2570	2070	1.24155	1.22389		11000	4130	2.66344	1.19365
		Afatinib	3300	2750	1.2	1.18293		11700	4670	2.50535	1.1228
		Neratinib	2150	1770	1.21469	1.19741		7620	3040	2.50658	1.12335
	Experiment _4	DMSO	25300	3230	7.83282	0.978723	8.0031	13600	5130	2.65107	0.958821	2.76493
		Erlotinib	20300	2910	6.97595	0.871656		17100	5940	2.87879	1.04118
		AG825	26400	3230	8.17337	1.02128		17300	5850	2.95726	1.06956
		Afatinib	23000	2940	7.82313	0.977513		16000	5690	2.81195	1.01701
		Neratinib	22400	2550	8.78431	1.09761		12400	4150	2.98795	1.08066
	Experiment _5	DMSO	9560	4870	1.96304	0.917902	2.13861	6760	4030	1.67742	1.07597	1.55898
		Erlotinib	10200	5080	2.00787	0.938867		5330	3700	1.44054	0.924028
		AG825	13700	5920	2.31419	1.0821		12100	6140	1.97068	1.26409
		Afatinib	12200	5620	2.17082	1.01506		5870	3750	1.56533	1.00408
		Neratinib	10900	5360	2.03358	0.950888		12800	5290	2.41966	1.55208
	Experiment _6	DMSO	13500	7170	1.88285	0.999191	1.88437	12100	5410	2.2366	1.06601	2.09811
		Erlotinib	12000	5620	2.13523	1.13313		8250	4210	1.95962	0.933993
		AG825	11900	6310	1.8859	1.00081		11600	5120	2.26562	1.07984
		Afatinib	11600	5210	2.22649	1.18156		7720	3820	2.02094	0.963221
		Neratinib	9750	4820	2.02282	1.07347		9170	4310	2.12761	1.01406
	Experiment _7	DMSO	1580	7000	0.225714	1.50351	0.150125	3100	2010	1.54229	1.05196	1.46611
		Erlotinib	789	6050	0.130413	0.868695		2210	1590	1.38994	0.948042
		AG825	603	8090	0.0745365	0.496495		2820	1790	1.57542	1.07456
		Afatinib	630	7150	0.0881119	0.586922		1910	1420	1.34507	0.91744
		Neratinib	847	8510	0.09953	0.662979		3130	1550	2.01935	1.37735
	*Median value between the DMSO and AG825 sample in each experiment was used for median normalization
	**Median value between the DMSO and Erlotinib sample in each experiment was used for median normalization

## Sheet: Fig_4B
Supplemental Table 6. Numerical source data for graphs 2G, 2H, 3A, 3B, 4A, 4B, 5A, 6A, 6C, 6E and 6F.
			Intensity
	Experiment	Sample	p-p38 (T180 and/or Y182)	total protein	p-p38 (T180 and/or Y182)/total protein	median normalized p-p38 (T180 and/or Y182)/total protein	median p-p38 (T180 and/or Y182)/total protein per experiment
	Experiment _1	DMSO	113	9670	0.0116856	1.68349	0.0069413
		Erlotinib	67.4	9710	0.0069413	1
		AG825	133	8240	0.0161408	2.32533
		Afatinib	57	8640	0.00659722	0.950431
		Neratinib	57.3	10100	0.00567327	0.817321
	Experiment _2	DMSO	49.5	8150	0.00607362	1	0.00607362
		Erlotinib	44.3	8500	0.00521176	0.858099
		AG825	152	8530	0.0178195	2.93391
		Afatinib	41.4	7480	0.00553476	0.911279
		Neratinib	245	8240	0.029733	4.89543
	Experiment _3	DMSO	47.8	3300	0.0144848	0.551521	0.0262634
		Erlotinib	145	3810	0.0380577	1.44908
		AG825	210	2800	0.075	2.85568
		Afatinib	97.7	3720	0.0262634	1
		Neratinib	67.5	2690	0.0250929	0.955432
			Intensity
	Experiment	Sample	p-p38 (T180 and Y182)	total protein	p-p38 (T180 and Y182)/total protein	median normalized p-p38 (T180 and Y182)/total protein	median p-p38 (T180 and Y182)/total protein per experiment*
	Experiment _1	DMSO	6740	9670	0.697001	1.27481	0.54675
		Erlotinib	3850	9710	0.396498	0.725192
		AG825	8570	8240	1.04005	1.90224
		Afatinib	3110	8640	0.359954	0.658352
		Neratinib	3230	10100	0.319802	0.584915
	Experiment _2	DMSO	2560	8150	0.31411	1.10329	0.284702
		Erlotinib	2170	8500	0.255294	0.896706
		AG825	10200	8530	1.19578	4.20011
		Afatinib	2440	7480	0.326203	1.14577
		Neratinib	14900	8240	1.80825	6.35138
	Experiment _3	DMSO	4270	2870	1.4878	1.1026	1.34936
		Erlotinib	4880	4030	1.21092	0.897401
		AG825	2770	3060	0.905229	0.670857
		Afatinib	2420	3470	0.697406	0.516842
		Neratinib	3420	3320	1.03012	0.763413
	Experiment _4	DMSO	813	64275000	1.26488e-05	1.10777	1.14183e-05
		Erlotinib	624	61250000	1.01878e-05	0.892233
		AG825	756	57825000	1.30739e-05	1.145
		Afatinib	962	79125000	1.2158e-05	1.06478
		Neratinib	854	96900000	8.81321e-06	0.771852
	Experiment _5	DMSO	1780	69590000	2.55784e-05	1.18434	2.15972e-05
		Erlotinib	1670	94800000	1.7616e-05	0.815662
		AG825	1670	78300000	2.13282e-05	0.987545
		Afatinib	1670	98625000	1.69328e-05	0.784028
		Neratinib	2200	99100000	2.21998e-05	1.0279
	Experiment _6	DMSO	2010	92000000	2.18478e-05	1.13076	1.93213e-05
		Erlotinib	1420	84550000	1.67948e-05	0.869237
		AG825	2190	78600000	2.78626e-05	1.44207
		Afatinib	2020	111425000	1.81288e-05	0.938279
		Neratinib	1640	70450000	2.32789e-05	1.20483
	*Median value between the DMSO and Erlotinib sample in each experiment was used for median normalization

## Sheet: Fig_5A
Supplemental Table 6. Numerical source data for graphs 2G, 2H, 3A, 3B, 4A, 4B, 5A, 6A, 6C, 6E and 6F.
	Internal organs
			Signal intensity
	Sample name	Treatment	ROI	background	ROI/background	ROI/background after background removal		ROI: region of interest
	A01	DMSO	730.546	574.932	1.27067	0.270665
	A04	DMSO	792.187	600.192	1.31989	0.319889
	A07	DMSO	693.208	524.577	1.32146	0.321461
	A08	DMSO	800.322	591.5	1.35304	0.353038
	A10	DMSO	834.348	584.415	1.42766	0.427664
	D1	AG1478	869.047	580.65	1.49668	0.49668
	D2	AG1478	770.438	559.767	1.37635	0.376355
	D7	AG1478	933.355	579.256	1.6113	0.6113
	D10	AG1478	831.643	563.703	1.47532	0.475321
	D12	AG1478	968.873	576.854	1.67958	0.679581
	C1	lapatinib	1590.01	529.833	3.00096	2.00096
	C2	lapatinib	1108.83	529.809	2.09288	1.09288
	C4	lapatinib	1050.34	548.914	1.91349	0.913491
	C5	lapatinib	1267.78	557.841	2.27266	1.27266
	C6	lapatinib	1135.45	551.205	2.05994	1.05994
	C7	lapatinib	1114.53	577.395	1.93028	0.930278
	C10	lapatinib	707.411	553.164	1.27884	0.278845
	B3	gefitinib	695.481	523.031	1.32971	0.329713
	B4	gefitinib	714.112	527.924	1.35268	0.35268
	B6	gefitinib	753.048	522.515	1.4412	0.441199
	B10	gefitinib	836.901	531.4	1.5749	0.574898
	B11	gefitinib	669.472	522.662	1.28089	0.280889
	Eye
			Signal intensity
	Sample name	Treatment	ROI	background	ROI/background	ROI/background after background removal
	A01	DMSO	654.403	569.975	1.14813	0.148126
	A02	DMSO	658.635	594.183	1.10847	0.108472
	A03	DMSO	698.442	581.216	1.20169	0.201691
	A04	DMSO	683.064	595.484	1.14707	0.147074
	A05	DMSO	680.218	584.414	1.16393	0.163932
	A06	DMSO	662.625	573.77	1.15486	0.154862
	A07	DMSO	675.629	524.5	1.28814	0.288139
	A08	DMSO	674.879	591.363	1.14123	0.141226
	A09	DMSO	625.253	576.196	1.08514	0.0851394
	A10	DMSO	727.07	583.991	1.245	0.245002
	A11	DMSO	725.364	583.144	1.24388	0.243885
	D02	AG1478	690.72	557.508	1.23894	0.238942
	D05	AG1478	719.102	563.111	1.27702	0.277016
	D06	AG1478	708.994	557.317	1.27216	0.272156
	D07	AG1478	728.161	570.192	1.27705	0.277045
	D08	AG1478	703.219	556.032	1.26471	0.26471
	D01	AG1478	661.442	580.506	1.13942	0.139423
	D03	AG1478	687.183	555.795	1.2364	0.236397
	D04	AG1478	776.568	547.709	1.41785	0.417848
	D09	AG1478	713.692	554.74	1.28653	0.286534
	D10	AG1478	700.376	563.448	1.24302	0.243018
	D11	AG1478	680.123	578.219	1.17624	0.176238
	D12	AG1478	747.245	576.839	1.29541	0.295413
	C01	lapatinib	1004.95	524.236	1.91698	0.916984
	C07	lapatinib	830.017	577.284	1.4378	0.437797
	C11	lapatinib	849.604	577.691	1.47069	0.470689
	C02	lapatinib	823.366	528.967	1.55655	0.556555
	C03	lapatinib	834.682	557.192	1.49802	0.498015
	C04	lapatinib	836.273	549.036	1.52317	0.523166
	C05	lapatinib	881.063	557.793	1.57955	0.579552
	C06	lapatinib	893.944	551.114	1.62207	0.622067
	C08	lapatinib	866.456	559.22	1.5494	0.549401
	C09	lapatinib	956	578.55	1.65241	0.652407
	C10	lapatinib	854.33	553.173	1.54442	0.544417
	C12	lapatinib	916.518	531.28	1.72511	0.725113
	B03	gefitinib	705.81	519.597	1.35838	0.35838
	B04	gefitinib	656.017	528.44	1.24142	0.241422
	B05	gefitinib	651.725	522.907	1.24635	0.24635
	B06	gefitinib	730.618	518.112	1.41015	0.410155
	B08	gefitinib	627.833	526.542	1.19237	0.19237
	B09	gefitinib	628.468	533.718	1.17753	0.177528
	B01	gefitinib	711.639	511.727	1.39066	0.390661
	B02	gefitinib	655.513	513.143	1.27745	0.277447
	B010	gefitinib	661.946	531.376	1.24572	0.245721
	B011	gefitinib	663.693	522.646	1.26987	0.269871
	B012	gefitinib	775.189	529.393	1.4643	0.464298

## Sheet: Fig_6A
Supplemental Table 6. Numerical source data for graphs 2G, 2H, 3A, 3B, 4A, 4B, 5A, 6A, 6C, 6E and 6F.
	AG1478	Category:		Lapatinib	Category:		Gefitinib	Category:			AG1478			Lapatinib			Gefitinib
	HP_ABNORMALITY_OF_THE_PLANTAR_SKIN_OF_FOOT	skin		HP_LONG_PALPEBRAL_FISSURE	eye		HP_ABNORMAL_TONGUE_MORPHOLOGY	oral cavity				%			%			%
	HP_PALMAR_HYPERKERATOSIS	skin		HP_ADRENOCORTICAL_CARCINOMA	cancer		HP_LIPOATROPHY	fat			skin	29.6		skin	7.69231		skin	33.3333
	HP_HYPERKERATOSIS	skin		HP_INSIDIOUS_ONSET	other		HP_LONG_FINGERS	other			oral cavity morphology	8		oral cavity morphology	5.76923		oral cavity morphology	15.5556
	HP_ABNORMALITY_OF_THE_RADIAL_HEAD	skeletal system		HP_ABNORMAL_TONGUE_MORPHOLOGY	oral cavity		HP_ABNORMAL_SIZE_OF_THE_PALPEBRAL_FISSURES	eye			eye	4.8		eye	11.5385		eye	8.88889
	HP_ABNORMALITY_OF_THE_HUMERORADIAL_JOINT	joint		HP_DECREASED_NUMBER_OF_PERIPHERAL_MYELINATED_NERVE_FIBERS	nervous system		HP_PALMAR_HYPERKERATOSIS	skin			skeletal system	20		skeletal system	7.69231		skeletal system	6.66667
	HP_ABNORMAL_MUSCULOSKELETAL_PHYSIOLOGY	muscle		HP_ABNORMAL_NASAL_TIP_MORPHOLOGY	other		HP_ABNORMAL_URINE_CYTOLOGY	other			vascular system	4		vascular system	7.69231		vascular system	2.22222
	HP_ABNORMAL_CARDIAC_VENTRICULAR_FUNCTION	myocardium		HP_SKIN_VESICLE	skin		HP_ABNORMAL_LIP_MORPHOLOGY	oral cavity			immune system	4		immune system	1.92308		immune system	4.44444
	HP_ABNORMALITY_OF_MOUTH_SIZE	oral cavity		HP_LARYNGOMALACIA	skeletal system		HP_ABNORMALITY_OF_THE_PLANTAR_SKIN_OF_FOOT	skin			skeletal muscle	2.4		skeletal muscle	5.76923		skeletal muscle	2.22222
	HP_CORNEAL_NEOVASCULARIZATION	vascular system		HP_APLASTIC_HYPOPLASTIC_TOENAIL	skin		HP_MILIA	skin			gastrointestinal tract	2.4		gastrointestinal tract	3.84615		gastrointestinal tract	2.22222
	HP_HYPERHIDROSIS	skin		HP_CONSTIPATION	gi tract		HP_MILD_GLOBAL_DEVELOPMENTAL_DELAY	other			fat	2.4		fat	0		fat	2.22222
	HP_MOON_FACIES	other		HP_ABNORMAL_PERIPHERAL_MYELINATION	nervous system		HP_RETINAL_VASCULAR_TORTUOSITY	eye			myocardium	3.2		myocardium	5.76923		myocardium	0
	HP_THIN_VERMILION_BORDER	oral cavity		HP_ABNORMAL_ATRIOVENTRICULAR_VALVE_PHYSIOLOGY	cardiac valve		HP_LOW_POSTERIOR_HAIRLINE	skin			cancer	1.6		cancer	5.76923		cancer	0
	HP_HIGH_PALATE	oral cavity		HP_MYALGIA	eye		HP_BLISTERING_BY_ANATOMICAL_LOCATION	skin			nervous system	1.6		nervous system	13.4615		nervous system	0
	HP_CONGENITAL_ABNORMAL_HAIR_PATTERN	skin		HP_ABNORMAL_SIZE_OF_THE_PALPEBRAL_FISSURES	eye		HP_ACRAL_BLISTERING	skin			cardiac valve	0		cardiac valve	7.69231		cardiac valve	0
	HP_ULNAR_BOWING	skeletal system		HP_ABNORMAL_HEART_VALVE_PHYSIOLOGY	cardiac valve		HP_ABNORMAL_NASAL_TIP_MORPHOLOGY	other			lungs	0		lungs	1.92308		lungs	0
	HP_BLADDER_NEOPLASM	cancer		HP_PROGRESSIVE_PROXIMAL_MUSCLE_WEAKNESS	muscle		HP_HYPERKERATOSIS	skin			other	16		other	13.4615		other	22.2222
	HP_ABNORMAL_EYELID_MORPHOLOGY	skin		HP_MELENA	gi tract		HP_WIDE_MOUTH	oral cavity			lungs	0
	HP_ABNORMALITY_OF_TIBIA_MORPHOLOGY	skeletal system		HP_PERIPHERAL_DEMYELINATION	nervous system		HP_PURPURA	skin
	HP_ABNORMAL_CAPILLARY_PHYSIOLOGY	vascular system		HP_ABNORMAL_LINE_OF_SCHWALBE_MORPHOLOGY	eye		HP_ABNORMAL_B_CELL_MORPHOLOGY	immune system
	HP_LONG_PALPEBRAL_FISSURE	eye		HP_NEOPLASM_OF_THE_ADRENAL_CORTEX	cancer		HP_URETHRAL_STENOSIS	other
	HP_INTRA_ORAL_HYPERPIGMENTATION	skin		HP_PETERS_ANOMALY	eye		HP_ABNORMALITY_OF_THE_TONGUE	oral cavity
	HP_CAPILLARY_FRAGILITY	vascular system		HP_ABNORMAL_TOENAIL_MORPHOLOGY	skin		HP_ABNORMALITY_OF_THE_NAIL	skin
	HP_ABNORMAL_JOINT_MORPHOLOGY	joint		HP_TEMPORAL_PATTERN	other		HP_LONG_PALPEBRAL_FISSURE	eye
	HP_DECREASED_EOSINOPHIL_COUNT	immune system		HP_ABNORMAL_HEART_VALVE_MORPHOLOGY	cardiac valve		HP_ABNORMALITY_OF_MOUTH_SIZE	oral cavity
	HP_ABNORMALITY_OF_IMMUNE_SYSTEM_PHYSIOLOGY	immune system		HP_RETINAL_ARTERIOLAR_TORTUOSITY	vascular system		HP_SUBCUTANEOUS_HEMORRHAGE	vascular system
	HP_ABNORMALITY_OF_THE_NAIL	skin		HP_ABNORMAL_MUSCULOSKELETAL_PHYSIOLOGY	muscle		HP_HYPOPLASIA_OF_THE_ZYGOMATIC_BONE	skeletal system
	HP_HYPOTENSION	myocardium		HP_STROKE	vascular system		HP_ANKYLOGLOSSIA	oral cavity
	HP_ABNORMAL_HAIR_PATTERN	skin		HP_ABNORMAL_CARDIAC_VENTRICULAR_FUNCTION	myocardium		HP_HIGHLY_ARCHED_EYEBROW	other
	HP_ORAL_LEUKOPLAKIA	oral cavity		HP_ABNORMALITY_OF_THE_TONGUE	oral cavity		HP_DEATH_IN_ADULTHOOD	other
	HP_MELANOCYTIC_NEVUS	skin		HP_PROGRESSIVE_MUSCLE_WEAKNESS	muscle		HP_BROAD_NASAL_TIP	other
	HP_ABNORMAL_FINGERNAIL_MORPHOLOGY	skin		HP_ABNORMAL_FEAR_ANXIETY_RELATED_BEHAVIOR	nervous system		HP_SMALL_NAIL	skin
	HP_MACULE	skin		HP_ABNORMAL_HEAD_BLOOD_VESSEL_MORPHOLOGY	vascular system		HP_PEPTIC_ULCER	gi tract
	HP_APLASTIC_HYPOPLASTIC_TOENAIL	skin		HP_AGNOSIA	nervous system		HP_FACIAL_HYPOTONIA	muscle
	HP_ABNORMAL_SKIN_MORPHOLOGY_OF_THE_PALM	skin		HP_ABNORMALITY_OF_MOUTH_SIZE	oral cavity		HP_INCREASED_INFLAMMATORY_RESPONSE	immune system
	HP_ABNORMAL_TONGUE_MORPHOLOGY	oral cavity		HP_IMPAIRMENT_IN_PERSONALITY_FUNCTIONING	nervous system		HP_PERIORBITAL_FULLNESS	other
	HP_PARADOXICAL_INCREASED_CORTISOL_SECRETION_ON_DEXAMETHASONE_SUPPRESSION_TEST	other		HP_NEOPLASM_OF_THE_PANCREAS	cancer		HP_LARYNGOMALACIA	skeletal system
	HP_IMMUNODEFICIENCY	immune system		HP_MYOCARDIAL_INFARCTION	myocardium		HP_FRAGILE_SKIN	skin
	HP_ABNORMAL_TOENAIL_MORPHOLOGY	skin		HP_ABNORMAL_LARYNX_MORPHOLOGY	skeletal system		HP_ABNORMAL_TOENAIL_MORPHOLOGY	skin
	HP_ABNORMAL_ZYGOMATIC_BONE_MORPHOLOGY	skeletal system		HP_REDUCED_IMPULSE_CONTROL	nervous system		HP_ABNORMAL_METACARPOPHALANGEAL_JOINT_MORPHOLOGY	joint
	HP_MACULAR_PURPURA	skin		HP_MANDIBULAR_PROGNATHIA	skeletal system		HP_ABNORMALITY_OF_THE_PHILTRUM	oral cavity
	HP_ABNORMAL_HELIX_MORPHOLOGY	other		HP_ABNORMAL_ATRIOVENTRICULAR_VALVE_MORPHOLOGY	cardiac valve		HP_ABNORMAL_ORAL_MUCOSA_MORPHOLOGY	oral cavity
	HP_INSIDIOUS_ONSET	other		HP_EXTERNAL_OPHTHALMOPLEGIA	eye		HP_TAPERED_FINGER	other
	HP_THIN_UPPER_LIP_VERMILION	oral cavity		HP_BROAD_NASAL_TIP	other		HP_ORAL_MUCOSAL_BLISTERS	skin
	HP_DORSOCERVICAL_FAT_PAD	fat		HP_RETINAL_VASCULAR_TORTUOSITY	vascular system		HP_THIN_SKIN	skin
	HP_ABNORMAL_PALM_MORPHOLOGY	other		HP_CARDIOMEGALY	myocardium		HP_MYALGIA	eye
	HP_TEMPORAL_PATTERN	other		HP_PROTRUDING_EAR	other
	HP_ABNORMAL_SIZE_OF_THE_PALPEBRAL_FISSURES	eye		HP_ABNORMAL_FINGERNAIL_MORPHOLOGY	skin
	HP_FLUSHING	skin		HP_ABNORMAL_ENDOCRINE_MORPHOLOGY	other
	HP_SYNOSTOSIS_INVOLVING_BONES_OF_THE_HAND	skeletal system		HP_CELLULAR_IMMUNODEFICIENCY	immune system
	HP_ABNORMALITY_OF_SKIN_ADNEXA_MORPHOLOGY	skin		HP_EXERTIONAL_DYSPNEA	lungs
	HP_ABNORMALITY_OF_JOINT_MOBILITY	joint		HP_INCREASED_SUSCEPTIBILITY_TO_FRACTURES	skeletal system
	HP_ABNORMALITY_OF_THE_HAND	other		HP_URETHRAL_OBSTRUCTION	other
	HP_ABNORMALITY_OF_THE_VERTEBRAL_COLUMN	skeletal system
	HP_FIBULAR_HYPOPLASIA	skeletal system
	HP_WRIST_FLEXION_CONTRACTURE	joint
	HP_POINTED_CHIN	other
	HP_ABNORMALITY_OF_THE_ORBITAL_REGION	eye
	HP_PITUITARY_CORTICOTROPIC_CELL_ADENOMA	cancer
	HP_NARROW_MOUTH	oral cavity
	HP_LOW_ANTERIOR_HAIRLINE	skin
	HP_PES_VALGUS	joint
	HP_KELOIDS	skin
	HP_FULL_CHEEKS	fat
	HP_REDUCED_CEREBRAL_WHITE_MATTER_VOLUME	brain
	HP_ABNORMALITY_OF_THE_KNEE	joint
	HP_ACNE	skin
	HP_ABDOMINAL_PAIN	gi tract
	HP_ABNORMAL_SCALP_MORPHOLOGY	skin
	HP_MALAR_FLATTENING	skeletal system
	HP_EXCESSIVE_WRINKLED_SKIN	skin
	HP_ABNORMAL_BLISTERING_OF_THE_SKIN	skin
	HP_CORNEAL_EROSION	eye
	HP_ABNORMALITY_OF_SKIN_ADNEXA_PHYSIOLOGY	skin
	HP_LOCALIZED_SKIN_LESION	skin
	HP_MULTIPLE_SUTURE_CRANIOSYNOSTOSIS	skeletal system
	HP_ABNORMAL_FACIAL_SHAPE	other
	HP_EASY_FATIGABILITY	other
	HP_ANORECTAL_ANOMALY	gi tract
	HP_DIFFICULTY_CLIMBING_STAIRS	other
	HP_ABNORMAL_KNEE_MORPHOLOGY	joint
	HP_JOINT_HYPERMOBILITY	joint
	HP_CARDIOMEGALY	myocardium
	HP_TAPERED_FINGER	other
	HP_ABNORMAL_MYELOID_LEUKOCYTE_MORPHOLOGY	immune system
	HP_ABNORMAL_ORAL_MUCOSA_MORPHOLOGY	skin
	HP_INCREASED_INFLAMMATORY_RESPONSE	immune system
	HP_MIDFACE_RETRUSION	other
	HP_FATIGUABLE_WEAKNESS_OF_PROXIMAL_LIMB_MUSCLES	muscle
	HP_WORMIAN_BONES	skeletal systems
	HP_ECCHYMOSIS	vascular system
	HP_VASCULAR_SKIN_ABNORMALITY	skin
	HP_DIARRHEA	gi tract
	HP_LIPOATROPHY	fat
	HP_ABNORMALITY_OF_SKIN_PHYSIOLOGY	skin
	HP_THICKENED_SKIN	skin
	HP_NAIL_DYSTROPHY	skin
	HP_SKELETAL_MUSCLE_HYPERTROPHY	muscle
	HP_ABNORMALITY_OF_THE_FRONTAL_HAIRLINE	skin
	HP_LONG_FINGERS	other
	HP_MACROGLOSSIA	oral cavity
	HP_ABNORMAL_LIP_MORPHOLOGY	oral cavity
	HP_LOW_POSTERIOR_HAIRLINE	skin
	HP_ABNORMAL_URINE_HORMONE_LEVEL	other
	HP_OSTEOPOROSIS	skeletal system
	HP_ABNORMAL_EYELASH_MORPHOLOGY	skin
	HP_SYNOSTOSIS_OF_METACARPALS_METATARSALS	skeletal system
	HP_EPICANTHUS	skin
	HP_ABNORMAL_NASAL_TIP_MORPHOLOGY	other
	HP_ABNORMAL_PUPILLARY_FUNCTION	eye
	HP_ABNORMALITY_OF_THE_PALPEBRAL_FISSURES	eye
	HP_STROKE	vascular system
	HP_ABNORMALITY_OF_LOWER_LIMB_JOINT	joint
	HP_ABNORMAL_PALATE_MORPHOLOGY	oral cavity
	HP_UPPER_LIMB_UNDERGROWTH	other
	HP_BOWED_FOREARM_BONES	skeletal system
	HP_SKIN_ULCER	skin
	HP_DELAYED_FINE_MOTOR_DEVELOPMENT	nervous system
	HP_HYPERPIGMENTATION_OF_THE_SKIN	skin
	HP_ABNORMAL_ENDOCARDIUM_MORPHOLOGY	myocardium
	HP_MIDDLE_AGE_ONSET	other
	HP_LOW_SET_EARS	other
	HP_BOWING_OF_THE_ARM	skeletal system
	HP_ABNORMALITY_OF_FACIAL_SOFT_TISSUE	other
	HP_UPPER_EXTREMITY_JOINT_DISLOCATION	joint
	HP_SYMPHALANGISM_AFFECTING_THE_PHALANGES_OF_THE_HAND	skeletal system

## Sheet: Fig_6C
															Supplemental Table 6. Numerical source data for graphs 2G, 2H, 3A, 3B, 4A, 4B, 5A, 6A, 6C, 6E and 6F.
	Average ventricle thickness										Ventricle perimeter in systole										Ventricle perimeter in diastole										Average perimeter										Average perimeter x ventricle thickness
	DMSO	AG1478	Lapatinib	Gefitinib	LY294002	BIRB	SB38053	DAPT	VT103		DMSO	AG1478	Lapatinib	Gefitinib	LY294002	BIRB	SB38053	DAPT	VT103		DMSO	AG1478	Lapatinib	Gefitinib	LY294002	BIRB	SB38053	DAPT	VT103		DMSO	AG1478	Lapatinib	Gefitinib	LY294002	BIRB	SB38053	DAPT	VT103		DMSO	AG1478	Lapatinib	Gefitinib	LY294002	BIRB	SB38053	DAPT	VT103
	20.3908	12.2568	15.9933	14.9266	10.186	14.0115	11.4739	14.2387	15.8167		382.613	330.363	368.671	412.043	327.902	357.5	334.929	356.575	320.637		412.959	422.968	414.862	448.78	373.271	422.589	431.448	380.247	401.727		397.786	376.666	391.767	430.411	350.587	390.044	383.188	368.411	361.182		8111.19	4616.71	6265.65	6424.58	3571.07	5465.11	4396.65	5245.71	5712.73
	14.9637	10.3324	14.7147	14.277	16.3784	13.8212	14.3885	15.0188	12.8692		378.133	357.561	387.724	375.949	260.917	402.37	359.371	315.037	338.391		439.485	421.301	478.127	423.786	267.31	426.831	431.265	389.14	367.615		408.809	389.431	432.925	399.868	264.113	414.601	395.318	352.088	353.003		6117.32	4023.76	6370.39	5708.91	4325.76	5730.28	5688.03	5287.93	4542.88
	14.496	12.6712	11.7892	15.0507	14.2412	13.6136	17.043	13.876	17.1428		436.692	361.887	404.164	392.452	363.047	351.262	338.919	285.129	352.217		481.229	423.155	459.697	456.812	420.492	365.338	376.242	346.201	381.798		458.961	392.521	431.93	424.632	391.769	358.3	357.581	315.665	367.007		6653.09	4973.71	5092.14	6390.99	5579.25	4877.75	6094.24	4380.17	6291.54
	15.3392	12.4977	13.6728	13.99	12.8864	12.3916	14.3984	13.2497	15.233		393.227	387.413	367.185	382.308	288.134	370.552	353.682	359.871	346.071		436.985	451.72	441.297	444.283	360.98	445.713	410.804	382.103	398.798		415.106	419.567	404.241	413.296	324.557	408.133	382.243	370.987	372.435		6367.39	5243.6	5527.09	5782	4182.37	5057.41	5503.69	4915.45	5673.29
	12.7777	11.8172	11.5967	12.49	12.99	13.77	10.0006	16.769	18.3717		407.671	344.858	409.943	408.185	376.026	317.872	348.9	335.659	294.547		441.418	429.912	469.54	453.954	401.622	376.202	397.578	365.691	317.183		424.544	387.385	439.741	431.07	388.824	347.037	373.239	350.675	305.865		5424.71	4577.79	5099.56	5384.06	5050.82	4778.7	3732.61	5880.47	5619.25
	14.0636	11.9287	11.0982	13.6716	12.899	9.8502	17.8933	13.451	18.0502		363.748	375.633	421.054	393.516	357.085	349.847	378.27	377.673	331.593		419.472	466.202	445.557	412.253	397.565	408.182	392.556	435.219	380.168		391.61	420.918	433.305	402.885	377.325	379.014	385.413	406.446	355.88		5507.45	5020.98	4808.9	5508.08	4867.12	3733.37	6896.32	5467.11	6423.73
	20.5844	14.4186	13.3528	16.546	12.9443	16.9463	13.9087	16.595	16.509		410.088	377.298	420.313	361.918	314.881	350.052	344.257	273.715	343.891		459.019	407.955	477.385	397.233	328.682	364.33	373.084	328.901	399.756		434.553	392.626	448.849	379.576	321.781	357.191	358.671	301.308	371.823		8945.02	5661.12	5993.39	6280.46	4165.25	6053.08	4988.63	5000.21	6138.43
	12.2667	12.771	11.1458	13.7445	12.087	15.4274	13.4455	15.8253	16.196		401.779	382.127	378.035	401.092	285.704	357.207	363.411	314.557	334.947		425.487	425.233	459.389	467.557	292.664	422.497	408.139	340.888	370.115		413.633	403.68	418.712	434.325	289.184	389.852	385.775	327.722	352.531		5073.9	5155.4	4666.89	5969.57	3495.37	6014.4	5186.94	5186.29	5709.59
	13.1194	12.6481	10.9899	13.7592	10.2167	13.6754	11.727	11.6366	13.469		448.347	375.239	413.134	384.522	361.317	358.218	370.083	324.676	396.461		506.652	453.462	453.34	399.364	315.271	450.591	410.552	375.988	433.707		477.5	414.351	433.237	391.943	338.294	404.404	390.317	350.332	415.084		6264.5	5240.76	4761.21	5392.81	3456.25	5530.39	4577.25	4076.66	5590.77
	15.3753	11.5173	12.3758	11.956	13.0633	16.971	12.5672	15.6504	14.693		407.987	327.009	442.939	357.256	331.65	384.225	321.659	386.026	392.802		429.242	401.059	481.242	394.157	363.137	416.209	394.268	431.099	412.64		418.615	364.034	462.091	375.707	347.394	400.217	357.963	408.562	402.721		6436.34	4192.67	5718.72	4491.95	4538.09	6792.08	4498.6	6394.17	5917.18
	13.7241	12.0822	15.0886	15.299	12.4973	14.5536	15.6088	12.7433	14.4062		387.469	379.265	393.186	401.391	287.931	369.69	400.735	357.304	333.675		430.672	412.685	418.021	442.971	334.932	447.183	456.048	378.614	362.517		409.071	395.975	405.603	422.181	311.432	408.437	428.392	367.959	348.096		5614.13	4784.25	6120	6458.95	3892.04	5944.22	6686.69	4689.02	5014.73
	13.924	11.9805	11.7957	16.4528	12.1292	11.039	18.0362	12.1118	18.992		423.535	377.735	387.566	413.454	372.201	379.436	365.845	343.227	414.091		460.902	411.119	472.149	461.703	407.029	457.596	414.53	368.393	440.919		442.219	394.427	429.857	437.578	389.615	418.516	390.188	355.81	427.505		6157.45	4725.43	5070.49	7199.41	4725.71	4620	7037.5	4309.51	8119.17
	13.6243	10.112	11.4246	12.3936	12.3799	12.2508	15.3737	11.8472	12.5197		411.36	364.442	375.437	411.48	349.576	372.776	377.542	337.775	356.702		434.509	426.252	439.884	475.778	380.789	416.53	420.839	356.485	368.954		422.935	395.347	407.661	443.629	365.183	394.653	399.19	347.13	362.828		5762.2	3997.75	4657.37	5498.15	4520.91	4834.83	6137.04	4112.54	4542.5
	15.9034	12.3059	12.02	13.7428	14.1536	15.5714	14.595	12.9741	13.515		422.911	376.153	410.096	369.412	336.872	389.822	353.622	333.309	357.675		463.091	457.403	457.581	413.528	346.381	421.796	385.73	353.962	390.114		443.001	416.778	433.839	391.47	341.626	405.809	369.676	343.635	373.894		7045.23	5128.81	5214.74	5379.91	4835.24	6319	5395.42	4458.37	5053.18
	16.7338	17.5565	14.6732	19.987	13.2053	11.8152	15.3128		13.724		426.41	341.089	419.123	378.86	307.897	324.105	360.961		335.512		467.867	391.824	457.91	452.694	328.836	386.878	430.671		398.413		447.139	366.457	438.517	415.777	318.366	355.491	395.816		366.962		7482.34	6433.69	6434.46	8310.13	4204.14	4200.19	6061.05		5036.19
	16.298	12.3351	13.2049	14.6542	10.2192	16.3065	14.8133		13.9639		381.232	372.188	413.799	424.707	318.585	411.839	423.228		313.922		441.423	446.356	463.462	453.56	320.368	456.159	452.466		347.908		411.327	409.272	438.63	439.134	319.476	433.999	437.847		330.915		6703.82	5048.43	5792.06	6435.15	3264.78	7077	6485.97		4620.86
	11.7319	12.6359	11.644	15.1692	13.4472	14.7093	16.8412		14.8902		426.497	354.951	326.03	406.526	343.989	339.65	340.941		378.1		431.666	393.902	353.036	438.582	362.603	441.83	385.628		387.301		429.082	374.427	339.533	422.554	353.296	390.74	363.284		382.701		5033.92	4731.21	3953.52	6409.81	4750.83	5747.49	6118.13		5698.5
	15.6687	15.2518		14.7484		11.9019			14.5721		434.018	392.718		360.184		386.353			351.248		475.038	483.914		381.882		428.858			401.387		454.528	438.316		371.033		407.606			376.317		7121.85	6685.11		5472.14		4851.27			5483.75
	18.0356	11.7025		16.649		12.2688			11.8553		420.707	344.624		325.312		360.29			314.472		450.39	356.311		391.817		387.945			324.429		435.548	350.467		358.565		374.118			319.45		7855.38	4101.35		5969.74		4589.99			3787.19
		13.054		14.3965					17.11			423.264		344.283					415.203			467.316		410.083					435.834			445.29		377.183					425.519			5812.82		5430.12					7280.62
				14.7498										379.116										435.163										407.139										6005.23
				23.2882										346.533										410.574										378.553										8815.85
				11.9481										347.039										401.463										374.251										4471.6

## Sheet: Fig_6E
Supplemental Table 6. Numerical source data for graphs 2G, 2H, 3A, 3B, 4A, 4B, 5A, 6A, 6C, 6E and 6F.
	Distance
	DMSO	AG1478	Lapatinib	Gefitinib	LY294002	SB23058	BIRB796	VT103	DAPT
	240.44	91.389	681.516	1804.29	265.35	43.7243	896.488	978.759	1103.89
	2265.77	267.001	527.627	1505.82	568.085	2015.49	2613.38	517.627	5.26519
	1569.2	36.0136	327.546	2086.7	346.203	1145.62	880.414	1277.78	1974.21
	1444.89	196.32	109.715	1782.97	749.75	65.5727	2337.67	743.042	392.399
	2695.89	1074.32	605.086	1871.27	32.2123	1656.57	1676.84	1807.02	115.773
	4146.48	94.0467	648.709	960.229	318.323	1518.85	2655	1792.24	116.974
	1505.86	111.715	245.446	1577.77	140.951	1613.66	2355.86	1741.16	684.453
	1244.07	583.45	25.2684	1239.16	523.078	2545.73	1957.22	1010.51	133.116
	1800.65	103.033	329.365	2271.76	364.222	2655.68	3410.36	998.779	1696.99
	1778.47	151.389	626.143	1412.88	165.87	2558.96	5958.91	1175.59	95.2127
	1002.98	749.747	1392.93	1346.54	335.602	1244.94	2038.02	2364.56	269.701
	2137.52	325.075	1474.26	1786.56	132.27	1793.56	1233.6	1874.04	1128.84
	959.106	27.7308	230.031	2020.38	28.3902	4286.6	3579.99	1268.71	1033.77
	1383.66	114.991	2160.18	1992.6	190.297	1456.02	3264.93	616.986	2213.26
	1161.9	1157.29	194.461	1888.85	206.83	917.7	2675.78	1537.95	475.518
	42.7722	200.3	150.866	1480.79	97.1763	3973.82	2678.37	1060.32	88.1275

[truncated: 1 more sheets: Fig_6F]
